# Supplementary material for: Regioisomeric carbazole–dicyano–dioxin AIDF emitters for efficient triplet harvesting, two-photon absorption and bioimaging
Source: Chem Sci. 2026 Jul 24. Online ahead of print. doi: 10.1039/d6sc03725a (PMC13430608; doi:10.1039/d6sc03725a)
Supplement: SC-OLF-D6SC03725A-s002 [file SC-OLF-D6SC03725A-s002.zip]

Archive with 6 entries (6 files):
- oCN1_e_QMMM.log
- pCN_e_Tol.log
- oCN2_e_Tol.log
- oCN1_e_Tol.log
- pCN_e_QMMM.log
- oCN2_e_QMMM.log
