# Supplementary material for: Regioisomeric carbazole–dicyano–dioxin AIDF emitters for efficient triplet harvesting, two-photon absorption and bioimaging
Source: Chem Sci. 2026 Jul 24. Online ahead of print. doi: 10.1039/d6sc03725a (PMC13430608; doi:10.1039/d6sc03725a)
Supplement: SC-OLF-D6SC03725A-s002 [file SC-OLF-D6SC03725A-s002.zip › oCN1_e_QMMM.log]

 Entering Gaussian System, Link 0=g09
 Input=/scratch/vishnu/acid/three/1/qocna_e.com
 Output=/scratch/vishnu/acid/three/1/qocna_e.log
 Initial command:
 /home/apps/iiser/g09/new/g09/l1.exe "/scratch/vishnu/acid/three/1/Gau-35084.inp" -scrdir="/scratch/vishnu/acid/three/1/"
 Entering Link 1 = /home/apps/iiser/g09/new/g09/l1.exe PID=     35085.
  
 Copyright (c) 1988,1990,1992,1993,1995,1998,2003,2009,2013,
            Gaussian, Inc.  All Rights Reserved.
  
 This is part of the Gaussian(R) 09 program.  It is based on
 the Gaussian(R) 03 system (copyright 2003, Gaussian, Inc.),
 the Gaussian(R) 98 system (copyright 1998, Gaussian, Inc.),
 the Gaussian(R) 94 system (copyright 1995, Gaussian, Inc.),
 the Gaussian 92(TM) system (copyright 1992, Gaussian, Inc.),
 the Gaussian 90(TM) system (copyright 1990, Gaussian, Inc.),
 the Gaussian 88(TM) system (copyright 1988, Gaussian, Inc.),
 the Gaussian 86(TM) system (copyright 1986, Carnegie Mellon
 University), and the Gaussian 82(TM) system (copyright 1983,
 Carnegie Mellon University). Gaussian is a federally registered
 trademark of Gaussian, Inc.
  
 This software contains proprietary and confidential information,
 including trade secrets, belonging to Gaussian, Inc.
  
 This software is provided under written license and may be
 used, copied, transmitted, or stored only in accord with that
 written license.
  
 The following legend is applicable only to US Government
 contracts under FAR:
  
                    RESTRICTED RIGHTS LEGEND
  
 Use, reproduction and disclosure by the US Government is
 subject to restrictions as set forth in subparagraphs (a)
 and (c) of the Commercial Computer Software - Restricted
 Rights clause in FAR 52.227-19.
  
 Gaussian, Inc.
 340 Quinnipiac St., Bldg. 40, Wallingford CT 06492
  
  
 ---------------------------------------------------------------
 Warning -- This program may not be used in any manner that
 competes with the business of Gaussian, Inc. or will provide
 assistance to any competitor of Gaussian, Inc.  The licensee
 of this program is prohibited from giving any competitor of
 Gaussian, Inc. access to this program.  By using this program,
 the user acknowledges that Gaussian, Inc. is engaged in the
 business of creating and licensing software in the field of
 computational chemistry and represents and warrants to the
 licensee that it is not a competitor of Gaussian, Inc. and that
 it will not use this program in any manner prohibited above.
 ---------------------------------------------------------------
  

 Cite this work as:
 Gaussian 09, Revision D.01,
 M. J. Frisch, G. W. Trucks, H. B. Schlegel, G. E. Scuseria, 
 M. A. Robb, J. R. Cheeseman, G. Scalmani, V. Barone, B. Mennucci, 
 G. A. Petersson, H. Nakatsuji, M. Caricato, X. Li, H. P. Hratchian, 
 A. F. Izmaylov, J. Bloino, G. Zheng, J. L. Sonnenberg, M. Hada, 
 M. Ehara, K. Toyota, R. Fukuda, J. Hasegawa, M. Ishida, T. Nakajima, 
 Y. Honda, O. Kitao, H. Nakai, T. Vreven, J. A. Montgomery, Jr., 
 J. E. Peralta, F. Ogliaro, M. Bearpark, J. J. Heyd, E. Brothers, 
 K. N. Kudin, V. N. Staroverov, T. Keith, R. Kobayashi, J. Normand, 
 K. Raghavachari, A. Rendell, J. C. Burant, S. S. Iyengar, J. Tomasi, 
 M. Cossi, N. Rega, J. M. Millam, M. Klene, J. E. Knox, J. B. Cross, 
 V. Bakken, C. Adamo, J. Jaramillo, R. Gomperts, R. E. Stratmann, 
 O. Yazyev, A. J. Austin, R. Cammi, C. Pomelli, J. W. Ochterski, 
 R. L. Martin, K. Morokuma, V. G. Zakrzewski, G. A. Voth, 
 P. Salvador, J. J. Dannenberg, S. Dapprich, A. D. Daniels, 
 O. Farkas, J. B. Foresman, J. V. Ortiz, J. Cioslowski, 
 and D. J. Fox, Gaussian, Inc., Wallingford CT, 2013.
 
 ******************************************
 Gaussian 09:  AM64L-G09RevD.01 24-Apr-2013
                26-Nov-2025 
 ******************************************
 %nprocshared=48
 Will use up to   48 processors via shared memory.
 %mem=60GB
 ----------------------------------------------------------------------
 # oniom(td=(50-50,nstates=10)/pbepbe/6-31g(d,p):uff)=embedcharge geom=
 connectivity
 ----------------------------------------------------------------------
 1/38=1,52=12,56=1,57=2,61=3,64=2,74=500/1;
 2/12=2,17=6,18=5,40=1/2;
 1/38=1,52=12,53=3172,61=3,64=2,74=500/20;
 3/5=30,11=9,16=1,25=1,30=1,41=10200000,43=2/1;
 4/20=10,24=3/2;
 1/52=12,53=2032,61=3,74=500/20;
 3/5=1,6=6,7=101,11=9,16=1,25=1,30=1,74=1009/1,2,8,3;
 4//1;
 5/5=2,38=5/2;
 8/6=1,10=2,108=10/1;
 9/41=10,42=1,48=2,70=2/14;
 6/7=2,8=2,9=2,10=2/1;
 1/52=12,53=1022,61=3,64=2,74=500/20;
 3/5=30,11=9,16=1,25=1,30=1,41=10200000,43=2/1;
 4/20=10,24=3/2;
 1/52=12,53=3014,61=3,64=2,74=500/20;
 99/5=1,9=1/99;
 ----
 a1_a
 ----
 Symbolic Z-matrix:
 Charge =  0 Multiplicity = 1 for low   level calculation on real  system.
 Charge =  0 Multiplicity = 1 for high  level calculation on model system.
 Charge =  0 Multiplicity = 1 for low   level calculation on model system.
 O-O_3                0    -21.95955  -15.97711  -8.1782   L 
 O-O_3                0    -21.98403  -17.73061  -10.41335  L 
 N-N_3                0    -23.77862  -13.66251  -8.13191  L 
 N-N_3                0    -24.56787  -17.84579  -11.98244  L 
 N-N_3                0    -27.00947  -14.97119  -12.46405  L 
 N-N_3                0    -25.38855  -12.10138  -10.16516  L 
 C-C_3                0    -20.07726  -19.78728  -11.85093  L 
 H-H_                 0    -20.1586  -20.63554  -12.56434  L 
 H-H_                 0    -19.05912  -19.35241  -11.943   L 
 H-H_                 0    -20.80779  -19.014   -12.15524  L 
 C-C_3                0    -24.20116  -13.99806  -6.78492  L 
 C-C_3                0    -23.73    -12.84267  -5.95773  L 
 C-C_3                0    -23.84404  -13.19    -4.48286  L 
 H-H_                 0    -23.48525  -12.34117  -3.86566  L 
 C-C_3                0    -25.3177  -13.4709  -4.15711  L 
 H-H_                 0    -25.40496  -13.83394  -3.11198  L 
 C-C_3                0    -25.95008  -14.49264  -5.12227  L 
 H-H_                 0    -27.03887  -14.57989  -4.93227  L 
 C-C_3                0    -25.70477  -14.13103  -6.59283  L 
 H-H_                 0    -26.1014  -14.9436  -7.23686  L 
 C-C_3                0    -22.40937  -13.17184  -7.93416  L 
 C-C_3                0    -22.3435  -12.59126  -6.49533  L 
 C-C_3                0    -22.04024  -12.14938  -9.00787  L 
 H-H_                 0    -21.96016  -12.64732  -9.99287  L 
 C-C_3                0    -20.72643  -11.46642  -8.62837  L 
 H-H_                 0    -20.37973  -10.77611  -9.42446  L 
 C-C_3                0    -20.79134  -10.75835  -7.2656   L 
 H-H_                 0    -20.72152  -9.65902  -7.39308  L 
 C-C_3                0    -22.05891  -11.0895  -6.47895  L 
 H-H_                 0    -21.98518  -10.70836  -5.44448  L 
 C-C_3                0    -23.93952  -14.82779  -9.02784  L 
 C-C_3                0    -22.68088  -15.65524  -9.35047  L 
 C-C_3                0    -23.11979  -16.95799  -10.0772  L 
 C-C_3                0    -23.95255  -16.65906  -11.35253  L 
 C-C_3                0    -25.05773  -15.613   -11.14573  L 
 C-C_3                0    -24.60215  -14.3933  -10.34015  L 
 C-C_3                0    -20.84438  -16.73707  -8.5797   L 
 C-C_3                0    -21.33197  -18.05698  -9.20929  L 
 C-C_3                0    -24.93488  -18.89927  -11.03375  L 
 C-C_3                0    -25.13415  -20.14204  -11.85994  L 
 C-C_3                0    -24.2193  -19.92121  -13.04872  L 
 C-C_3                0    -23.59106  -18.57804  -12.77883  L 
 C-C_3                0    -25.57309  -15.17873  -12.51591  L 
 C-C_3                0    -25.79945  -13.48868  -10.06965  L 
 C-C_3                0    -19.83523  -16.91424  -7.43778  L 
 H-H_                 0    -19.36099  -15.92782  -7.27484  L 
 C-C_3                0    -18.7704  -18.01163  -7.71059  L 
 C-C_3                0    -18.79319  -18.47984  -9.17322  L 
 H-H_                 0    -17.99298  -19.20481  -9.3799   L 
 C-C_3                0    -20.18218  -19.08435  -9.40118  L 
 C-C_3                0    -26.17568  -18.69149  -10.18658  L 
 H-H_                 0    -26.0843  -17.75694  -9.59537  L 
 C-C_3                0    -26.25212  -19.88759  -9.21847  L 
 H-H_                 0    -27.18028  -19.82847  -8.61298  L 
 C-C_3                0    -26.17253  -21.25935  -9.93363  L 
 H-H_                 0    -26.07764  -22.07049  -9.18203  L 
 C-C_3                0    -25.01849  -21.35025  -10.95114  L 
 H-H_                 0    -25.12282  -22.28264  -11.5437  L 
 C-C_3                0    -23.13401  -20.89866  -13.44969  L 
 H-H_                 0    -23.57026  -21.90623  -13.61025  L 
 C-C_3                0    -22.53974  -20.38313  -14.77473  L 
 H-H_                 0    -21.67159  -21.00928  -15.0679  L 
 C-C_3                0    -22.11958  -18.8926  -14.72131  L 
 H-H_                 0    -21.8486  -18.53917  -15.73777  L 
 C-C_3                0    -23.201   -17.97662  -14.11588  L 
 H-H_                 0    -22.78002  -16.96032  -13.96875  L 
 C-C_3                0    -17.36019  -17.79192  -7.06976  L 
 C-C_3                0    -20.33255  -20.2673  -10.41    L 
 C-C_3                0    -21.74385  -20.87356  -10.29326  L 
 H-H_                 0    -21.93403  -21.22086  -9.25506  L 
 H-H_                 0    -21.86167  -21.74179  -10.97672  L 
 H-H_                 0    -22.51883  -20.13528  -10.55737  L 
 C-C_3                0    -19.32938  -21.39636  -10.07254  L 
 H-H_                 0    -19.35445  -21.62898  -8.98573  L 
 H-H_                 0    -18.29114  -21.13077  -10.35937  L 
 H-H_                 0    -19.57544  -22.32538  -10.63159  L 
 C-C_3                0    -16.59096  -16.68285  -7.81212  L 
 H-H_                 0    -15.58538  -16.53566  -7.36228  L 
 H-H_                 0    -17.13705  -15.7219  -7.75787  L 
 H-H_                 0    -16.45594  -16.94361  -8.88343  L 
 C-C_3                0    -16.53755  -19.10058  -7.12442  L 
 H-H_                 0    -15.62624  -19.02169  -6.49249  L 
 H-H_                 0    -16.18453  -19.32744  -8.15126  L 
 H-H_                 0    -17.14274  -19.95682  -6.75483  L 
 C-C_3                0    -17.51005  -17.41418  -5.57916  L 
 H-H_                 0    -16.51481  -17.2897  -5.09996  L 
 H-H_                 0    -18.05653  -18.21185  -5.03529  L 
 H-H_                 0    -18.05709  -16.46135  -5.44653  L 
 O-O_3                0    -18.31813   2.8195   -3.87876  L 
 O-O_3                0    -18.17688   1.58276  -6.41373  L 
 N-N_3                0    -19.81606   5.26226  -3.54599  L 
 N-N_3                0    -20.39161   2.1693   -8.36533  L 
 N-N_3                0    -22.24672   5.7617   -8.33457  L 
 N-N_3                0    -21.76622   6.88591  -4.68592  L 
 C-C_3                0    -16.25517  -0.17963  -8.02623  L 
 H-H_                 0    -16.31033  -0.80393  -8.94301  L 
 H-H_                 0    -15.20739   0.15685  -7.88994  L 
 H-H_                 0    -16.8699   0.71892  -8.20437  L 
 C-C_3                0    -20.15955   4.6711   -2.26646  L 
 C-C_3                0    -19.45559   5.52933  -1.26389  L 
 C-C_3                0    -19.5427   4.88926   0.10934  L 
 H-H_                 0    -19.00375   5.51169   0.8544   L 
 C-C_3                0    -21.02239   4.79148   0.4994   L 
 H-H_                 0    -21.11424   4.26699   1.47168  L 
 C-C_3                0    -21.85054   4.06293  -0.57472  L 
 H-H_                 0    -22.92566   4.08045  -0.31303  L 
 C-C_3                0    -21.64951   4.67568  -1.96303  L 
 H-H_                 0    -22.18513   4.0588   -2.7132   L 
 C-C_3                0    -18.4144   5.68938  -3.39946  L 
 C-C_3                0    -18.09308   5.6496   -1.88681  L 
 C-C_3                0    -18.23517   7.08389  -4.00777  L 
 H-H_                 0    -18.40437   7.04648  -5.10384  L 
 C-C_3                0    -16.84776   7.67127  -3.72452  L 
 H-H_                 0    -16.87433   8.77326  -3.84     L 
 C-C_3                0    -16.27672   7.28647  -2.35521  L 
 H-H_                 0    -15.67521   8.12056  -1.94619  L 
 C-C_3                0    -17.36992   6.88912  -1.37507  L 
 H-H_                 0    -16.91882   6.64319  -0.398    L 
 C-C_3                0    -20.06458   4.29937  -4.63473  L 
 C-C_3                0    -18.8565   3.44235  -5.0266   L 
 C-C_3                0    -19.29168   2.38     -6.06267  L 
 C-C_3                0    -19.85624   3.07247  -7.32692  L 
 C-C_3                0    -20.91754   4.14364  -7.05347  L 
 C-C_3                0    -20.65454   5.04285  -5.83755  L 
 C-C_3                0    -17.21091   2.07181  -4.30343  L 
 C-C_3                0    -17.70974   0.96191  -5.23837  L 
 C-C_3                0    -20.95533   0.92498  -7.84339  L 
 C-C_3                0    -21.04227  -0.01244  -9.01851  L 
 C-C_3                0    -19.92564   0.46698  -9.92439  L 
 C-C_3                0    -19.31219   1.61453  -9.17066  L 
 C-C_3                0    -21.01524   5.00014  -8.31391  L 
 C-C_3                0    -21.98694   5.66017  -5.426    L 
 C-C_3                0    -16.43657   1.49937  -3.12426  L 
 H-H_                 0    -16.14371   2.32894  -2.4477   L 
 C-C_3                0    -15.16011   0.7606   -3.58877  L 
 C-C_3                0    -15.2274   0.32041  -5.07421  L 
 H-H_                 0    -14.4307  -0.38727  -5.34185  L 
 C-C_3                0    -16.63712  -0.13738  -5.48899  L 
 C-C_3                0    -22.3155   0.97366  -7.17812  L 
 H-H_                 0    -22.31389   1.70656  -6.34487  L 
 C-C_3                0    -22.56621  -0.43652  -6.60921  L 
 H-H_                 0    -23.5868  -0.49532  -6.17789  L 
 C-C_3                0    -22.37231  -1.56571  -7.65411  L 
 H-H_                 0    -22.38678  -2.55454  -7.15119  L 
 C-C_3                0    -21.08767  -1.43041  -8.48854  L 
 H-H_                 0    -21.11387  -2.15156  -9.3291   L 
 C-C_3                0    -18.82373  -0.44587  -10.41675  L 
 H-H_                 0    -19.27307  -1.30479  -10.95474  L 
 C-C_3                0    -17.95871   0.3714   -11.39787  L 
 H-H_                 0    -17.06232  -0.21489  -11.68747  L 
 C-C_3                0    -17.5126   1.74195  -10.8336  L 
 H-H_                 0    -17.03679   2.34595  -11.63409  L 
 C-C_3                0    -18.66263   2.53417  -10.18602  L 
 H-H_                 0    -18.24126   3.4198   -9.67367  L 
 C-C_3                0    -14.64145  -0.31305  -2.57101  L 
 C-C_3                0    -16.73735  -0.98288  -6.80111  L 
 C-C_3                0    -18.18864  -1.44494  -7.01487  L 
 H-H_                 0    -18.55876  -1.99481  -6.12348  L 
 H-H_                 0    -18.2668  -2.10176  -7.90791  L 
 H-H_                 0    -18.85826  -0.5898   -7.18485  L 
 C-C_3                0    -15.87836  -2.25871  -6.67768  L 
 H-H_                 0    -16.08428  -2.77543  -5.71931  L 
 H-H_                 0    -14.79561  -2.03251  -6.73655  L 
 H-H_                 0    -16.09914  -2.97087  -7.50232  L 
 C-C_3                0    -13.2147  -0.7705   -2.95149  L 
 H-H_                 0    -12.75089  -1.36004  -2.13064  L 
 H-H_                 0    -12.56794   0.10843  -3.15659  L 
 H-H_                 0    -13.21783  -1.42802  -3.84322  L 
 C-C_3                0    -15.57551  -1.53842  -2.53262  L 
 H-H_                 0    -15.20547  -2.28967  -1.80221  L 
 H-H_                 0    -15.626   -2.02993  -3.52447  L 
 H-H_                 0    -16.601   -1.24017  -2.23229  L 
 C-C_3                0    -14.56607   0.29884  -1.15485  L 
 H-H_                 0    -14.13218  -0.42638  -0.4349   L 
 H-H_                 0    -15.57436   0.55814  -0.77529  L 
 H-H_                 0    -13.93837   1.21589  -1.15815  L 
 O-O_3                0    -2.61789  -15.65022  -8.30618  L 
 O-O_3                0    -2.63643  -16.84219  -10.88404  L 
 N-N_3                0    -3.89219  -13.06564  -7.90556  L 
 N-N_3                0    -4.89199  -16.08821  -12.71992  L 
 N-N_3                0    -6.65997  -13.79651  -13.30484  L 
 N-N_3                0    -5.58642  -11.0909  -9.22223  L 
 C-C_3                0    -0.97802  -19.03825  -12.52665  L 
 H-H_                 0    -1.17696  -19.71384  -13.38603  L 
 H-H_                 0     0.11905  -18.87573  -12.46505  L 
 H-H_                 0    -1.45592  -18.06144  -12.73237  L 
 C-C_3                0    -4.07062  -13.71339  -6.61889  L 
 C-C_3                0    -3.27401  -12.87975  -5.66845  L 
 C-C_3                0    -3.16196  -13.59016  -4.3316   L 
 H-H_                 0    -2.56087  -12.97833  -3.62598  L 
 C-C_3                0    -4.57494  -13.78246  -3.76376  L 
 H-H_                 0    -4.52871  -14.37123  -2.8241   L 
 C-C_3                0    -5.51252  -14.47296  -4.77216  L 
 H-H_                 0    -6.54514  -14.52112  -4.37045  L 
 C-C_3                0    -5.51037  -13.75856  -6.12928  L 
 H-H_                 0    -6.1372   -14.32976  -6.84563  L 
 C-C_3                0    -2.48363  -12.62972  -7.9092   L 
 C-C_3                0    -2.00154  -12.64796  -6.43575  L 
 C-C_3                0    -2.3734   -11.2424  -8.55198  L 
 H-H_                 0    -2.63684  -11.28946  -9.62896  L 
 C-C_3                0    -0.97809  -10.62975  -8.39135  L 
 H-H_                 0    -1.02273  -9.54332  -8.61159  L 
 C-C_3                0    -0.34412  -10.86823  -7.014    L 
 H-H_                 0     0.16316  -9.94757  -6.65821  L 
 C-C_3                0    -1.35789  -11.33972  -5.98245  L 
 H-H_                 0    -0.85699  -11.50099  -5.01063  L 
 C-C_3                0    -4.24843  -13.99013  -8.99972  L 
 C-C_3                0    -3.13098  -14.95776  -9.42832  L 
 C-C_3                0    -3.67234  -15.96235  -10.48246  L 
 C-C_3                0    -4.24938  -15.21722  -11.71249  L 
 C-C_3                0    -5.24559  -14.10498  -11.33811  L 
 C-C_3                0    -4.79481  -13.19526  -10.19254  L 
 C-C_3                0    -1.59057  -16.48276  -8.78122  L 
 C-C_3                0    -2.20827  -17.52325  -9.72814  L 
 C-C_3                0    -5.59515  -17.24116  -12.15237  L 
 C-C_3                0    -5.81703  -18.18416  -13.30565  L 
 C-C_3                0    -4.66523  -17.87739  -14.24005  L 
 C-C_3                0    -3.90226  -16.78932  -13.52969  L 
 C-C_3                0    -5.53649  -13.24702  -12.56665  L 
 C-C_3                0    -6.00671  -12.37692  -9.7467   L 
 C-C_3                0    -0.81951  -17.15505  -7.64676  L 
 H-H_                 0    -0.50825  -16.40253  -6.89798  L 
 C-C_3                0     0.34688  -18.03977  -8.18109  L 
 C-C_3                0     0.22162  -18.356   -9.6896   L 
 H-H_                 0     0.88661  -19.19729  -9.94675  L 
 C-C_3                0    -1.24045  -18.70338  -10.01144  L 
 C-C_3                0    -6.93805  -16.99611  -11.48913  L 
 H-H_                 0    -6.82953  -16.27152  -10.65641  L 
 C-C_3                0    -7.40163  -18.34796  -10.91259  L 
 H-H_                 0    -8.41498  -18.24396  -10.47205  L 
 C-C_3                0    -7.39671  -19.49057  -11.95814  L 
 H-H_                 0    -7.59513  -20.46117  -11.45785  L 
 C-C_3                0    -6.08492  -19.57298  -12.76137  L 
 H-H_                 0    -6.21108  -20.29092  -13.59807  L 
 C-C_3                0    -3.68861  -18.92968  -14.7205  L 
 H-H_                 0    -4.2364   -19.76412  -15.20517  L 
 C-C_3                0    -2.77992  -18.24517  -15.76005  L 
 H-H_                 0    -1.97877  -18.94358  -16.0795  L 
 C-C_3                0    -2.15333  -16.92174  -15.25247  L 
 H-H_                 0    -1.6438   -16.39865  -16.08813  L 
 C-C_3                0    -3.17428  -15.9793  -14.58521  L 
 H-H_                 0    -2.6328   -15.13842  -14.10781  L 
 C-C_3                0     1.78263  -17.66049  -7.68476  L 
 C-C_3                0    -1.51437  -19.65304  -11.22051  L 
 C-C_3                0    -3.02615  -19.92714  -11.34811  L 
 H-H_                 0    -3.43072  -20.33555  -10.39669  L 
 H-H_                 0    -3.23136  -20.65766  -12.16037  L 
 H-H_                 0    -3.57951  -19.00508  -11.59177  L 
 C-C_3                0    -0.82651  -21.01825  -10.98562  L 
 H-H_                 0    -1.0696   -21.40761  -9.97313  L 
 H-H_                 0     0.27585  -20.9547  -11.08796  L 
 H-H_                 0    -1.16556  -21.76592  -11.73535  L 
 C-C_3                0     2.10697  -16.18693  -8.00525  L 
 H-H_                 0     3.16783  -15.95848  -7.76612  L 
 H-H_                 0     1.47871  -15.48797  -7.41621  L 
 H-H_                 0     1.94268  -15.98228  -9.08501  L 
 C-C_3                0     2.86133  -18.5519  -8.34442  L 
 H-H_                 0     3.85691  -18.37666  -7.88136  L 
 H-H_                 0     2.96455  -18.32459  -9.42711  L 
 H-H_                 0     2.60916  -19.62767  -8.22228  L 
 C-C_3                0     1.86335  -17.90555  -6.16448  L 
 H-H_                 0     2.87864  -17.67471  -5.77831  L 
 H-H_                 0     1.64052  -18.96951  -5.93351  L 
 H-H_                 0     1.14123  -17.28087  -5.6102   L 
 O-O_3                0     1.93068   4.39065  -3.0027   L 
 O-O_3                0     2.0216    3.32677  -5.63575  L 
 N-N_3                0     0.68196   7.01434  -2.58741  L 
 N-N_3                0    -0.6062    3.85094  -7.21186  L 
 N-N_3                0    -2.48585   7.33028  -6.91375  L 
 N-N_3                0    -0.19928   9.27809  -4.65375  L 
 C-C_3                0     4.23614   1.81479  -7.40415  L 
 H-H_                 0     4.1766    1.28841  -8.38141  L 
 H-H_                 0     5.29961   2.06289  -7.21475  L 
 H-H_                 0     3.66681   2.76246  -7.49245  L 
 C-C_3                0     0.13991   6.49492  -1.3473   L 
 C-C_3                0     0.80651   7.2845   -0.26873  L 
 C-C_3                0     0.60716   6.56527   1.05509  L 
 H-H_                 0     1.12558   7.1151    1.86841  L 
 C-C_3                0    -0.90145   6.51276   1.35161  L 
 H-H_                 0    -1.09114   5.90417   2.25976  L 
 C-C_3                0    -1.7292    5.97405   0.16314  L 
 H-H_                 0    -2.81186   6.10247   0.35982  L 
 C-C_3                0    -1.36111   6.64757  -1.16846  L 
 H-H_                 0    -1.89788   6.14327  -1.99803  L 
 C-C_3                0     2.11146   7.13514  -2.27749  L 
 C-C_3                0     2.22202   7.44749  -0.76518  L 
 C-C_3                0     2.78874   8.16682  -3.18438  L 
 H-H_                 0     2.92609   7.74478  -4.20047  L 
 C-C_3                0     4.13534   8.5802   -2.59438  L 
 H-H_                 0     4.67094   9.27618  -3.2739   L 
 C-C_3                0     3.99855   9.18189  -1.18752  L 
 H-H_                 0     4.15064   10.27898  -1.21474  L 
 C-C_3                0     2.64457   8.89483  -0.54091  L 
 H-H_                 0     2.65378   9.1509    0.53104  L 
 C-C_3                0     0.34854   6.09215  -3.69504  L 
 C-C_3                0     1.44434   5.10798  -4.10885  L 
 C-C_3                0     0.93087   4.10205  -5.16881  L 
 C-C_3                0     0.18096   4.7742   -6.35835  L 
 C-C_3                0    -0.74498   5.93017  -5.92584  L 
 C-C_3                0    -0.05664   6.87751  -4.93622  L 
 C-C_3                0     3.0422    3.694    -3.49273  L 
 C-C_3                0     2.57421   2.64657  -4.5238   L 
 C-C_3                0    -0.71311   2.47946  -6.71061  L 
 C-C_3                0    -1.1335    1.62876  -7.879    L 
 C-C_3                0    -0.53295   2.3633   -9.05736  L 
 C-C_3                0     0.13611   3.56615  -8.4369   L 
 C-C_3                0    -1.20494   6.69275  -7.16575  L 
 C-C_3                0    -0.95581   8.0464   -4.56116  L 
 C-C_3                0     3.85245   3.06683  -2.37357  L 
 H-H_                 0     4.13621   3.86333  -1.65945  L 
 C-C_3                0     5.15494   2.44111  -2.90732  L 
 C-C_3                0     5.10811   2.15602  -4.43201  L 
 H-H_                 0     5.95192   1.53792  -4.77556  L 
 C-C_3                0     3.71969   1.65979  -4.89658  L 
 C-C_3                0    -1.64548   2.20091  -5.55577  L 
 H-H_                 0    -1.42906   2.87743  -4.70518  L 
 C-C_3                0    -1.37102   0.7444   -5.14318  L 
 H-H_                 0    -2.01921   0.44705  -4.29591  L 
 C-C_3                0    -1.54507  -0.24455  -6.31683  L 
 H-H_                 0    -1.2168   -1.2575   -6.00526  L 
 C-C_3                0    -0.78046   0.18136  -7.58531  L 
 H-H_                 0    -1.07793  -0.46421  -8.43717  L 
 C-C_3                0     0.44487   1.71058  -10.01322  L 
 H-H_                 0    -0.00092   0.78937  -10.44299  L 
 C-C_3                0     0.69939   2.72752  -11.14247  L 
 H-H_                 0     1.47906   2.3415   -11.83147  L 
 C-C_3                0     1.09967   4.13174  -10.62386  L 
 H-H_                 0     1.11086   4.85532  -11.46529  L 
 C-C_3                0     0.17961   4.648    -9.50081  L 
 H-H_                 0     0.59986   5.58601  -9.08729  L 
 C-C_3                0     5.73168   1.30388  -1.99787  L 
 C-C_3                0     3.66979   0.9266   -6.27754  L 
 C-C_3                0     2.22953   0.51195  -6.63354  L 
 H-H_                 0     1.71827   0.05893  -5.7566   L 
 H-H_                 0     2.21349  -0.22376  -7.46714  L 
 H-H_                 0     1.65201   1.3802   -6.9885   L 
 C-C_3                0     4.49214  -0.37182  -6.19078  L 
 H-H_                 0     4.1174   -1.009    -5.36201  L 
 H-H_                 0     5.57329  -0.18134  -6.04786  L 
 H-H_                 0     4.39334  -0.94526  -7.13197  L 
 C-C_3                0     7.22398   1.0916   -2.32752  L 
 H-H_                 0     7.69582   0.38907  -1.60617  L 
 H-H_                 0     7.7624    2.06196  -2.28282  L 
 H-H_                 0     7.3691    0.66184  -3.33688  L 
 C-C_3                0     4.96091  -0.01404  -2.20479  L 
 H-H_                 0     5.33099  -0.79801  -1.50926  L 
 H-H_                 0     5.09383  -0.39022  -3.23854  L 
 H-H_                 0     3.87543   0.13493  -2.01952  L 
 C-C_3                0     5.64031   1.69962  -0.50352  L 
 H-H_                 0     6.13192   0.9379    0.13986  L 
 H-H_                 0     4.58353   1.7731   -0.16878  L 
 H-H_                 0     6.13718   2.67732  -0.32707  L 
 O-O_3                0     18.92681  -15.36286  -6.53595  L 
 O-O_3                0     19.26301  -16.7318  -9.00643  L 
 N-N_3                0     17.09201  -12.98789  -6.58781  L 
 N-N_3                0     16.80431  -17.12111  -10.62024  L 
 N-N_3                0     13.83416  -14.71077  -10.77019  L 
 N-N_3                0     15.27845  -11.60558  -8.42511  L 
 C-C_3                0     23.2122  -16.5153  -8.15627  L 
 H-H_                 0     24.05277  -16.15289  -8.78695  L 
 H-H_                 0     23.64785  -17.00941  -7.26243  L 
 H-H_                 0     22.63555  -15.6328  -7.82548  L 
 C-C_3                0     16.67977  -13.27994  -5.22823  L 
 C-C_3                0     17.09802  -12.06504  -4.46044  L 
 C-C_3                0     16.9921  -12.33518  -2.97066  L 
 H-H_                 0     17.31066  -11.43709  -2.40779  L 
 C-C_3                0     15.52478  -12.63881  -2.63917  L 
 H-H_                 0     15.43351  -12.9337  -1.57333  L 
 C-C_3                0     14.92657  -13.7314  -3.54668  L 
 H-H_                 0     13.83466  -13.80976  -3.36682  L 
 C-C_3                0     15.18039  -13.45663  -5.03523  L 
 H-H_                 0     14.81821  -14.32079  -5.6304   L 
 C-C_3                0     18.43919  -12.42944  -6.41267  L 
 C-C_3                0     18.46698  -11.75723  -5.01361  L 
 C-C_3                0     18.77699  -11.46434  -7.55208  L 
 H-H_                 0     18.9206  -12.02747  -8.4936   L 
 C-C_3                0     20.03673  -10.67216  -7.20197  L 
 H-H_                 0     20.34006  -10.01012  -8.03855  L 
 C-C_3                0     19.90303  -9.88481  -5.88905  L 
 H-H_                 0     19.92363  -8.79259  -6.08046  L 
 C-C_3                0     18.63939  -10.24069  -5.10862  L 
 H-H_                 0     18.64779  -9.76845  -4.10931  L 
 C-C_3                0     16.9831  -14.18898  -7.44239  L 
 C-C_3                0     18.30571  -14.93172  -7.73599  L 
 C-C_3                0     18.03729  -16.16957  -8.61968  L 
 C-C_3                0     17.18335  -15.8949  -9.87708  L 
 C-C_3                0     15.93145  -15.0682  -9.57506  L 
 C-C_3                0     16.26595  -13.81505  -8.75425  L 
 C-C_3                0     20.14534  -16.00468  -6.87228  L 
 C-C_3                0     19.88001  -17.17318  -7.83275  L 
 C-C_3                0     16.64824  -18.28068  -9.73441  L 
 C-C_3                0     16.84971  -19.51432  -10.56777  L 
 C-C_3                0     17.73586  -19.03386  -11.69644  L 
 C-C_3                0     17.95579  -17.57596  -11.39553  L 
 C-C_3                0     15.28009  -14.68019  -10.90064  L 
 C-C_3                0     14.98665  -13.02764  -8.46632  L 
 C-C_3                0     20.89117  -16.47446  -5.61034  L 
 H-H_                 0     21.87311  -15.96538  -5.56181  L 
 C-C_3                0     21.04823  -18.01441  -5.4866   L 
 C-C_3                0     21.59457  -18.68319  -6.77342  L 
 H-H_                 0     21.30447  -19.75292  -6.79827  L 
 C-C_3                0     21.12731  -18.03463  -8.08538  L 
 C-C_3                0     15.35752  -18.42617  -8.95413  L 
 H-H_                 0     15.15669  -17.50647  -8.36712  L 
 C-C_3                0     15.57217  -19.60215  -7.98163  L 
 H-H_                 0     14.63353  -19.81692  -7.42974  L 
 C-C_3                0     16.08516  -20.8885  -8.67803  L 
 H-H_                 0     16.37102  -21.64145  -7.91431  L 
 C-C_3                0     17.26818  -20.63517  -9.63526  L 
 H-H_                 0     17.47166  -21.55742  -10.21811  L 
 C-C_3                0     19.08324  -19.65896  -12.00027  L 
 H-H_                 0     18.96499  -20.74769  -12.1799  L 
 C-C_3                0     19.60597  -18.98582  -13.28581  L 
 H-H_                 0     20.63627  -19.3359  -13.50408  L 
 C-C_3                0     19.57692  -17.43673  -13.22736  L 
 H-H_                 0     19.80352  -17.01465  -14.22839  L 
 C-C_3                0     18.24152  -16.8716  -12.70606  L 
 H-H_                 0     18.34535  -15.78175  -12.53908  L 
 C-C_3                0     21.77696  -18.4936  -4.19033  L 
 C-C_3                0     22.31288  -17.48256  -8.95322  L 
 C-C_3                0     21.8125  -16.75925  -10.22039  L 
 H-H_                 0     21.09248  -17.39755  -10.77449  L 
 H-H_                 0     22.65827  -16.52233  -10.90174  L 
 H-H_                 0     21.33015  -15.79408  -9.96222  L 
 C-C_3                0     23.16628  -18.6854  -9.40838  L 
 H-H_                 0     22.54427  -19.4081  -9.98029  L 
 H-H_                 0     23.60639  -19.21692  -8.53744  L 
 H-H_                 0     24.00465  -18.35515  -10.05963  L 
 C-C_3                0     23.28861  -18.18199  -4.24542  L 
 H-H_                 0     23.7929  -18.54557  -3.32396  L 
 H-H_                 0     23.47144  -17.09118  -4.32248  L 
 H-H_                 0     23.76727  -18.67869  -5.11596  L 
 C-C_3                0     21.58783  -20.01752  -4.02892  L 
 H-H_                 0     21.97806  -20.36432  -3.04761  L 
 H-H_                 0     22.14099  -20.57901  -4.81074  L 
 H-H_                 0     20.51153  -20.28506  -4.09949  L 
 C-C_3                0     21.16792  -17.80186  -2.95383  L 
 H-H_                 0     21.56807  -18.23777  -2.01282  L 
 H-H_                 0     20.06143  -17.90604  -2.95144  L 
 H-H_                 0     21.42578  -16.72461  -2.9435   L 
 O-O_3                0     23.61358   3.1241   -3.05719  L 
 O-O_3                0     23.46073   1.99776  -5.65846  L 
 N-N_3                0     22.30356   5.72188  -2.55843  L 
 N-N_3                0     20.70961   3.03595  -7.0458   L 
 N-N_3                0     22.41277   7.27438  -7.149    L 
 N-N_3                0     19.47939   6.54344  -3.50909  L 
 C-C_3                0     24.9705   0.03095  -7.47355  L 
 H-H_                 0     24.84864  -0.59083  -8.38602  L 
 H-H_                 0     26.04594   0.28331  -7.36667  L 
 H-H_                 0     24.40635   0.96774  -7.64416  L 
 C-C_3                0     21.92098   5.18758  -1.26448  L 
 C-C_3                0     22.5327   6.15752  -0.30014  L 
 C-C_3                0     22.48002   5.59354   1.10634  L 
 H-H_                 0     22.96988   6.29317   1.81424  L 
 C-C_3                0     21.00208   5.43736   1.48666  L 
 H-H_                 0     20.9213   4.95936   2.48418  L 
 C-C_3                0     20.2097   4.628     0.43924  L 
 H-H_                 0     19.12804   4.64416   0.68127  L 
 C-C_3                0     20.42321   5.1429   -0.99088  L 
 H-H_                 0     19.92931   4.44497  -1.69913  L 
 C-C_3                0     23.7333   5.98225  -2.35917  L 
 C-C_3                0     23.88645   6.46941  -0.89754  L 
 C-C_3                0     24.27263   6.95613  -3.40897  L 
 H-H_                 0     24.46083   6.42232  -4.36173  L 
 C-C_3                0     25.55084   7.61996  -2.91518  L 
 H-H_                 0     25.98698   8.25767  -3.71064  L 
 C-C_3                0     25.32345   8.42615  -1.6302   L 
 H-H_                 0     25.23567   9.50682  -1.86531  L 
 C-C_3                0     24.0811   7.9843   -0.85291  L 
 H-H_                 0     24.11299   8.35228   0.18732  L 
 C-C_3                0     21.96988   4.79338  -3.65167  L 
 C-C_3                0     23.09723   3.87042  -4.13935  L 
 C-C_3                0     22.49615   2.91761  -5.19894  L 
 C-C_3                0     21.87775   3.66674  -6.40037  L 
 C-C_3                0     21.64985   5.16671  -6.21575  L 
 C-C_3                0     21.31174   5.59791  -4.78365  L 
 C-C_3                0     24.57388   2.24877  -3.59063  L 
 C-C_3                0     23.88376   1.26118  -4.53956  L 
 C-C_3                0     20.24843   1.84349  -6.33318  L 
 C-C_3                0     19.56865   0.93887  -7.32064  L 
 C-C_3                0     20.22739   1.31468  -8.63019  L 
 C-C_3                0     21.21695   2.38071  -8.24539  L 
 C-C_3                0     22.83756   5.9449   -6.75015  L 
 C-C_3                0     19.81314   5.63626  -4.59292  L 
 C-C_3                0     25.35796   1.53991  -2.50702  L 
 H-H_                 0     25.80825   2.30383  -1.84159  L 
 C-C_3                0     26.50573   0.69901  -3.10121  L 
 C-C_3                0     26.27312   0.30586  -4.58838  L 
 H-H_                 0     26.94261  -0.50528  -4.91673  L 
 C-C_3                0     24.78287   0.04792  -4.90595  L 
 C-C_3                0     19.35006   2.01512  -5.13096  L 
 H-H_                 0     19.77674   2.75571  -4.42484  L 
 C-C_3                0     19.31933   0.63664  -4.45249  L 
 H-H_                 0     18.63288   0.65608  -3.5844   L 
 C-C_3                0     18.93074  -0.5126   -5.41635  L 
 H-H_                 0     19.13219  -1.48504  -4.92324  L 
 C-C_3                0     19.6709  -0.47216  -6.76991  L 
 H-H_                 0     19.20931  -1.19532  -7.47341  L 
 C-C_3                0     20.96281   0.29474  -9.47642  L 
 H-H_                 0     20.27594  -0.53312  -9.74247  L 
 C-C_3                0     21.41796   1.01742  -10.76043  L 
 H-H_                 0     22.04079   0.33898  -11.37763  L 
 C-C_3                0     22.17993   2.33905  -10.4923  L 
 H-H_                 0     22.3252   2.89053  -11.44433  L 
 C-C_3                0     21.47456   3.24296  -9.46554  L 
 H-H_                 0     22.13391   4.09777  -9.21036  L 
 C-C_3                0     27.00776  -0.43583  -2.14514  L 
 C-C_3                0     24.45853  -0.72805  -6.2313   L 
 C-C_3                0     22.93705  -0.95736  -6.36024  L 
 H-H_                 0     22.53158  -1.42109  -5.43478  L 
 H-H_                 0     22.70437  -1.6238   -7.21936  L 
 H-H_                 0     22.40004  -0.00878  -6.54204  L 
 C-C_3                0     25.12    -2.12105  -6.19434  L 
 H-H_                 0     24.8546  -2.64546  -5.25507  L 
 H-H_                 0     26.22195  -2.05668  -6.27663  L 
 H-H_                 0     24.77726  -2.74824  -7.04491  L 
 C-C_3                0     28.44527  -0.84142  -2.53165  L 
 H-H_                 0     28.83378  -1.61883  -1.83845  L 
 H-H_                 0     29.12208   0.03777  -2.4802   L 
 H-H_                 0     28.49882  -1.2582   -3.55443  L 
 C-C_3                0     26.08393  -1.66783  -2.215    L 
 H-H_                 0     26.41173  -2.44553  -1.49199  L 
 H-H_                 0     26.09954  -2.12068  -3.22662  L 
 H-H_                 0     25.03907  -1.38568  -1.96992  L 
 C-C_3                0     27.05179   0.06425  -0.68088  L 
 H-H_                 0     27.47121  -0.71472  -0.01056  L 
 H-H_                 0     26.03486   0.30241  -0.30385  L 
 H-H_                 0     27.67868   0.97836  -0.59732  L 
 O-O_3                0    -22.44895  -17.85441   0.9764   L 
 O-O_3                0    -22.64634  -18.85709  -1.66309  L 
 N-N_3                0    -23.97817  -15.36837   1.57097  L 
 N-N_3                0    -25.37964  -18.78586  -2.89077  L 
 N-N_3                0    -27.94381  -17.3582  -2.62512  L 
 N-N_3                0    -26.38503  -13.99072   0.8198   L 
 C-C_3                0    -20.65108  -19.31297  -3.86089  L 
 H-H_                 0    -20.48171  -19.61096  -4.9187   L 
 H-H_                 0    -19.87653  -18.57105  -3.57832  L 
 H-H_                 0    -21.64028  -18.81921  -3.82864  L 
 C-C_3                0    -24.09798  -15.75708   2.96835  L 
 C-C_3                0    -23.30571  -14.72145   3.70469  L 
 C-C_3                0    -23.10522  -15.14531   5.14666  L 
 H-H_                 0    -22.48968  -14.39507   5.68429  L 
 C-C_3                0    -24.48064  -15.24464   5.81125  L 
 H-H_                 0    -24.36471  -15.65011   6.83825  L 
 C-C_3                0    -25.45168  -16.13048   5.00868  L 
 H-H_                 0    -26.46603  -16.09354   5.45324  L 
 C-C_3                0    -25.51625  -15.73996   3.52498  L 
 H-H_                 0    -26.14227  -16.48217   2.98787  L 
 C-C_3                0    -22.55688  -14.9955   1.45671  L 
 C-C_3                0    -22.06849  -14.5839   2.86544  L 
 C-C_3                0    -22.34473  -13.91001   0.39925  L 
 H-H_                 0    -22.54706  -14.31981  -0.61139  L 
 C-C_3                0    -20.90661  -13.39496   0.47811  L 
 H-H_                 0    -20.69752  -12.63537  -0.29995  L 
 C-C_3                0    -20.51532  -12.88003   1.8704   L 
 H-H_                 0    -20.28292  -11.7965   1.83133  L 
 C-C_3                0    -21.5936  -13.1361   2.91953  L 
 H-H_                 0    -21.213   -12.91008   3.92855  L 
 C-C_3                0    -24.41504  -16.47743   0.69059  L 
 C-C_3                0    -23.26642  -17.24934   0.00353  L 
 C-C_3                0    -23.7616  -18.34227  -0.96513  L 
 C-C_3                0    -24.79813  -17.78657  -1.96741  L 
 C-C_3                0    -25.94133  -17.04581  -1.2623   L 
 C-C_3                0    -25.43855  -15.94231  -0.32651  L 
 C-C_3                0    -21.3309  -18.37759   0.30605  L 
 C-C_3                0    -21.76258  -19.4467  -0.73101  L 
 C-C_3                0    -25.34314  -20.16756  -2.40792  L 
 C-C_3                0    -25.56371  -21.02668  -3.62431  L 
 C-C_3                0    -25.02604  -20.18084  -4.75865  L 
 C-C_3                0    -24.55351  -18.91936  -4.08522  L 
 C-C_3                0    -26.87014  -16.43308  -2.30855  L 
 C-C_3                0    -26.64704  -15.35756   0.40849  L 
 C-C_3                0    -20.30904  -18.89363   1.31873  L 
 H-H_                 0    -19.85368  -18.00928   1.80674  L 
 C-C_3                0    -19.23699  -19.81261   0.69087  L 
 C-C_3                0    -19.16988  -19.64019  -0.83618  L 
 H-H_                 0    -18.33317  -20.22326  -1.24617  L 
 C-C_3                0    -20.52136  -20.11113  -1.41601  L 
 C-C_3                0    -26.37064  -20.57065  -1.36849  L 
 H-H_                 0    -26.28185  -19.92386  -0.47097  L 
 C-C_3                0    -26.05669  -22.02866  -0.97869  L 
 H-H_                 0    -26.81963  -22.40436  -0.26554  L 
 C-C_3                0    -25.955   -22.98077  -2.19687  L 
 H-H_                 0    -25.5773  -23.97206  -1.87074  L 
 C-C_3                0    -25.0694  -22.42825  -3.33067  L 
 H-H_                 0    -25.1832  -23.06734  -4.2307   L 
 C-C_3                0    -23.96247  -20.65296  -5.72715  L 
 H-H_                 0    -24.27296  -21.60953  -6.19619  L 
 C-C_3                0    -23.84929  -19.56889  -6.81541  L 
 H-H_                 0    -23.01239  -19.80605  -7.50274  L 
 C-C_3                0    -23.67813  -18.13719  -6.25003  L 
 H-H_                 0    -23.81291  -17.40256  -7.06827  L 
 C-C_3                0    -24.6598  -17.80666  -5.11026  L 
 H-H_                 0    -24.37812  -16.83717  -4.65264  L 
 C-C_3                0    -17.87488  -19.89394   1.4596   L 
 C-C_3                0    -20.57579  -20.53969  -2.9274   L 
 C-C_3                0    -21.79574  -21.45192  -3.15032  L 
 H-H_                 0    -21.751   -22.33376  -2.47518  L 
 H-H_                 0    -21.83384  -21.81568  -4.19956  L 
 H-H_                 0    -22.73805  -20.9171  -2.95032  L 
 C-C_3                0    -19.32543  -21.36428  -3.3191   L 
 H-H_                 0    -19.1371  -22.16939  -2.57604  L 
 H-H_                 0    -18.42368  -20.72025  -3.39958  L 
 H-H_                 0    -19.45751  -21.83975  -4.31562  L 
 C-C_3                0    -17.06686  -18.59313   1.29632  L 
 H-H_                 0    -16.07703  -18.68337   1.79375  L 
 H-H_                 0    -17.59783  -17.73568   1.75662  L 
 H-H_                 0    -16.89457  -18.3701   0.22204  L 
 C-C_3                0    -17.03443  -21.08069   0.93376  L 
 H-H_                 0    -16.17217  -21.28366   1.60556  L 
 H-H_                 0    -16.60579  -20.87338  -0.06825  L 
 H-H_                 0    -17.65376  -22.002    0.87695  L 
 C-C_3                0    -18.13483  -20.14731   2.96105  L 
 H-H_                 0    -17.17873  -20.25914   3.51699  L 
 H-H_                 0    -18.72471  -21.078    3.09289  L 
 H-H_                 0    -18.68824  -19.30872   3.42905  L 
 O-O_3                0    -19.30138   0.02856   6.00311  L 
 O-O_3                0    -18.99663  -0.73376   3.2897   L 
 N-N_3                0    -20.83331   2.47016   6.56312  L 
 N-N_3                0    -21.50609  -0.4134    1.5971   L 
 N-N_3                0    -23.77133   1.31818   1.32049  L 
 N-N_3                0    -22.53732   4.38546   5.31879  L 
 C-C_3                0    -16.54452  -1.31724   1.49013  L 
 H-H_                 0    -16.30521  -1.62733   0.45109  L 
 H-H_                 0    -15.67517  -0.75808   1.8976   L 
 H-H_                 0    -17.41024  -0.62991   1.43309  L 
 C-C_3                0    -21.14205   1.81431   7.81983  L 
 C-C_3                0    -20.42594   2.61946   8.85698  L 
 C-C_3                0    -20.43099   1.85381   10.16826  L 
 H-H_                 0    -19.87418   2.42857   10.93743  L 
 C-C_3                0    -21.89057   1.69949   10.61861  L 
 H-H_                 0    -21.9391   1.07086   11.53098  L 
 C-C_3                0    -22.78535   1.09684   9.51716  L 
 H-H_                 0    -23.84937   1.11651   9.82494  L 
 C-C_3                0    -22.62194   1.81367   8.17141  L 
 H-H_                 0    -23.19513   1.26752   7.39411  L 
 C-C_3                0    -19.43343   2.90908   6.70147  L 
 C-C_3                0    -19.09174   2.87505   8.21141  L 
 C-C_3                0    -19.27291   4.29443   6.07105  L 
 H-H_                 0    -19.40095   4.2223    4.97067  L 
 C-C_3                0    -17.92509   4.9505    6.38555  L 
 H-H_                 0    -18.00658   6.04523   6.21568  L 
 C-C_3                0    -17.39904   4.66037   7.79851  L 
 H-H_                 0    -16.89204   5.55527   8.21299  L 
 C-C_3                0    -18.49557   4.17897   8.73837  L 
 H-H_                 0    -18.07704   4.00497   9.75078  L 
 C-C_3                0    -21.09449   1.55046   5.43632  L 
 C-C_3                0    -19.86844   0.76385   4.94725  L 
 C-C_3                0    -20.20741  -0.20606   3.79506  L 
 C-C_3                0    -21.00206   0.48638   2.65872  L 
 C-C_3                0    -22.17396   1.33983   3.17749  L 
 C-C_3                0    -21.73572   2.31679   4.27476  L 
 C-C_3                0    -18.0944  -0.50002   5.51621  L 
 C-C_3                0    -18.36157  -1.4558    4.32705  L 
 C-C_3                0    -21.49119  -1.84309   1.91246  L 
 C-C_3                0    -21.61591  -2.55042   0.59001  L 
 C-C_3                0    -20.99031  -1.58144  -0.38445  L 
 C-C_3                0    -20.58531  -0.40654   0.46461  L 
 C-C_3                0    -22.78893   2.12501   2.02069  L 
 C-C_3                0    -22.94951   3.10713   4.76904  L 
 C-C_3                0    -17.31398  -1.16624   6.64668  L 
 H-H_                 0    -17.04324  -0.36786   7.36068  L 
 C-C_3                0    -16.0655  -1.94089   6.15183  L 
 C-C_3                0    -15.79824  -1.71416   4.65028  L 
 H-H_                 0    -14.90906  -2.27921   4.33685  L 
 C-C_3                0    -17.04869  -2.16327   3.86205  L 
 C-C_3                0    -22.57931  -2.37656   2.81996  L 
 H-H_                 0    -22.55666  -1.84708   3.79459  L 
 C-C_3                0    -22.26835  -3.8684    3.04622  L 
 H-H_                 0    -23.06634  -4.32919   3.65661  L 
 C-C_3                0    -22.08387  -4.6643    1.73268  L 
 H-H_                 0    -21.71931  -5.68825   1.95535  L 
 C-C_3                0    -21.12826  -3.97326   0.74652  L 
 H-H_                 0    -21.17752  -4.48729  -0.22854  L 
 C-C_3                0    -19.85894  -1.93585  -1.32641  L 
 H-H_                 0    -20.13067  -2.8312   -1.9202   L 
 C-C_3                0    -19.71135  -0.7353   -2.27914  L 
 H-H_                 0    -18.85645  -0.88721  -2.96927  L 
 C-C_3                0    -19.57671   0.61785  -1.5392   L 
 H-H_                 0    -19.66326   1.44625  -2.26757  L 
 C-C_3                0    -20.63193   0.81429  -0.43512  L 
 H-H_                 0    -20.38879   1.72599   0.14529  L 
 C-C_3                0    -14.81705  -1.89438   7.10011  L 
 C-C_3                0    -16.85265  -2.55491   2.35554  L 
 C-C_3                0    -18.1126  -3.26391   1.82289  L 
 H-H_                 0    -18.40236  -4.10506   2.48964  L 
 H-H_                 0    -17.94746  -3.66551   0.7991   L 
 H-H_                 0    -18.95679  -2.56384   1.74749  L 
 C-C_3                0    -15.68812  -3.55868   2.21121  L 
 H-H_                 0    -15.7824  -4.36668   2.96574  L 
 H-H_                 0    -14.69898  -3.06653   2.31855  L 
 H-H_                 0    -15.6941  -4.02331   1.20424  L 
 C-C_3                0    -14.18618  -0.48717   7.113    L 
 H-H_                 0    -13.25043  -0.48362   7.71288  L 
 H-H_                 0    -14.87365   0.25998   7.55805  L 
 H-H_                 0    -13.94009  -0.15961   6.08117  L 
 C-C_3                0    -13.75129  -2.91696   6.63959  L 
 H-H_                 0    -12.96197  -3.04547   7.41213  L 
 H-H_                 0    -13.23063  -2.58532   5.71747  L 
 H-H_                 0    -14.21844  -3.90792   6.45404  L 
 C-C_3                0    -15.23429  -2.28603   8.53756  L 
 H-H_                 0    -14.34835  -2.33196   9.20749  L 
 H-H_                 0    -15.72657  -3.28285   8.54081  L 
 H-H_                 0    -15.93472  -1.55063   8.9816   L 
 O-O_3                0    -2.31994  -18.23941   1.56975  L 
 O-O_3                0    -2.37012  -19.17754  -1.09808  L 
 N-N_3                0    -3.73673  -15.67727   2.0793   L 
 N-N_3                0    -5.06189  -19.00281  -2.46425  L 
 N-N_3                0    -7.8542   -16.66954  -1.63413  L 
 N-N_3                0    -5.73972  -13.99061   0.99952  L 
 C-C_3                0    -0.19164  -19.54419  -3.16017  L 
 H-H_                 0    -0.02758  -19.81383  -4.22562  L 
 H-H_                 0     0.63706  -18.87803  -2.83761  L 
 H-H_                 0    -1.13776  -18.97238  -3.12314  L 
 C-C_3                0    -4.02619  -16.07455   3.44844  L 
 C-C_3                0    -3.11299  -15.23973   4.29045  L 
 C-C_3                0    -3.13017  -15.75991   5.71524  L 
 H-H_                 0    -2.42619  -15.17133   6.3412   L 
 C-C_3                0    -4.55131  -15.601    6.26708  L 
 H-H_                 0    -4.60988  -16.04831   7.28148  L 
 C-C_3                0    -5.60981  -16.24165   5.35084  L 
 H-H_                 0    -6.62962  -15.99727   5.7103   L 
 C-C_3                0    -5.46055  -15.80885   3.8872   L 
 H-H_                 0    -6.16259  -16.40298   3.2667   L 
 C-C_3                0    -2.28797  -15.4029   2.06795  L 
 C-C_3                0    -1.82024  -15.35852   3.53775  L 
 C-C_3                0    -2.01617  -14.10048   1.31368  L 
 H-H_                 0    -2.29698  -14.21517   0.24621  L 
 C-C_3                0    -0.55431  -13.65092   1.41153  L 
 H-H_                 0    -0.49587  -12.55646   1.23835  L 
 C-C_3                0     0.12279  -14.02001   2.73657  L 
 H-H_                 0     0.8899   -13.26482   3.00021  L 
 C-C_3                0    -0.88711  -14.1967   3.86139  L 
 H-H_                 0    -0.35728  -14.43983   4.80063  L 
 C-C_3                0    -4.17876  -16.74054   1.15093  L 
 C-C_3                0    -3.0371   -17.58541   0.55296  L 
 C-C_3                0    -3.51203  -18.64167  -0.46013  L 
 C-C_3                0    -4.4707   -18.03565  -1.51444  L 
 C-C_3                0    -5.59944  -17.21511  -0.87919  L 
 C-C_3                0    -5.0427   -16.12386   0.04118  L 
 C-C_3                0    -1.16663  -18.76029   0.96115  L 
 C-C_3                0    -1.54649  -19.79769  -0.12741  L 
 C-C_3                0    -5.0436   -20.39688  -2.01729  L 
 C-C_3                0    -5.23313  -21.22609  -3.25908  L 
 C-C_3                0    -4.66753  -20.35421  -4.35892  L 
 C-C_3                0    -4.21056  -19.11138  -3.64283  L 
 C-C_3                0    -6.44789  -16.59017  -1.98639  L 
 C-C_3                0    -6.19345  -15.32334   0.64846  L 
 C-C_3                0    -0.21123  -19.31019   2.02073  L 
 H-H_                 0     0.18212  -18.44263   2.58695  L 
 C-C_3                0     0.92968  -20.1716   1.4262   L 
 C-C_3                0     1.04546  -19.9891  -0.09991  L 
 H-H_                 0     1.89977  -20.56629  -0.48026  L 
 C-C_3                0    -0.27365  -20.46128  -0.7519   L 
 C-C_3                0    -6.10084  -20.82067  -1.01737  L 
 H-H_                 0    -6.03759  -20.19331  -0.10401  L 
 C-C_3                0    -5.80043  -22.28817  -0.65266  L 
 H-H_                 0    -6.58551  -22.67905   0.02754  L 
 C-C_3                0    -5.66251  -23.21219  -1.88919  L 
 H-H_                 0    -5.29374  -24.21078  -1.57534  L 
 C-C_3                0    -4.74557  -22.63374  -2.98471  L 
 H-H_                 0    -4.83401  -23.25187  -3.90204  L 
 C-C_3                0    -3.57672  -20.80231  -5.30856  L 
 H-H_                 0    -3.87084  -21.74977  -5.80565  L 
 C-C_3                0    -3.44028  -19.69293  -6.36936  L 
 H-H_                 0    -2.58702  -19.91224  -7.04498  L 
 C-C_3                0    -3.2837   -18.27517  -5.76394  L 
 H-H_                 0    -3.39896  -17.51772  -6.56389  L 
 C-C_3                0    -4.28756  -17.9697  -4.63798  L 
 H-H_                 0    -4.00779  -17.01424  -4.14774  L 
 C-C_3                0     2.27759  -20.16885   2.23051  L 
 C-C_3                0    -0.23837  -20.81543  -2.28428  L 
 C-C_3                0    -1.47357  -21.66339  -2.64616  L 
 H-H_                 0    -1.53167  -22.56353  -1.99673  L 
 H-H_                 0    -1.43107  -21.99759  -3.70522  L 
 H-H_                 0    -2.40777  -21.09308  -2.52679  L 
 C-C_3                0     1.00263  -21.67805  -2.62212  L 
 H-H_                 0     1.10716  -22.51538  -1.89839  L 
 H-H_                 0     1.9339   -21.07289  -2.6189   L 
 H-H_                 0     0.92219  -22.11239  -3.64255  L 
 C-C_3                0     3.01011  -18.82328   2.07667  L 
 H-H_                 0     3.99292  -18.85202   2.59466  L 
 H-H_                 0     2.42103  -17.99272   2.51657  L 
 H-H_                 0     3.19421  -18.60182   1.00441  L 
 C-C_3                0     3.20134  -21.30387   1.72912  L 
 H-H_                 0     4.05589  -21.45582   2.42402  L 
 H-H_                 0     3.64473  -21.07164   0.73899  L 
 H-H_                 0     2.63949  -22.26029   1.65716  L 
 C-C_3                0     2.01104  -20.43176   3.72933  L 
 H-H_                 0     2.96261  -20.44883   4.30388  L 
 H-H_                 0     1.5138   -21.4137   3.86179  L 
 H-H_                 0     1.37461  -19.64658   4.18114  L 
 O-O_R                0     2.1816    2.05714   6.51163  H 
 O-O_R                0     1.63625   0.53433   4.1735   H 
 N-N_R                0     0.73453   4.30931   7.10256  H 
 N-N_R                0    -0.59182   1.11136   2.61385  H 
 N-N_R                0    -3.18964   3.54626   2.64515  H 
 N-N_R                0    -2.33392   5.6901    6.11738  H 
 C-C_3                0     3.56448  -0.58294   2.12799  H 
 H-H_                 0     3.54887  -1.12787   1.16903  H 
 H-H_                 0     4.49777   0.00316   2.16792  H 
 H-H_                 0     2.71483   0.11385   2.13042  H 
 C-C_R                0     0.21421   4.28777   8.40973  H 
 C-C_R                0     1.04263   5.09655   9.23812  H 
 C-C_R                0     0.77535   5.17879   10.61358  H 
 H-H_                 0     1.42942   5.75955   11.26862  H 
 C-C_R                0    -0.32629   4.49211   11.12837  H 
 H-H_                 0    -0.5212    4.52317   12.20155  H 
 C-C_R                0    -1.18108   3.76173   10.27685  H 
 H-H_                 0    -2.06609   3.26946   10.68614  H 
 C-C_R                0    -0.92162   3.64123   8.90616  H 
 H-H_                 0    -1.58179   3.06263   8.25504  H 
 C-C_R                0     1.86064   5.14803   7.08207  H 
 C-C_R                0     2.06828   5.66087   8.38917  H 
 C-C_R                0     2.65848   5.53011   6.00007  H 
 H-H_                 0     2.44193   5.16678   4.99345  H 
 C-C_R                0     3.69729   6.43606   6.25111  H 
 H-H_                 0     4.33806   6.76012   5.42773  H 
 C-C_R                0     3.92283   6.9541    7.54098  H 
 H-H_                 0     4.72494   7.67621   7.70203  H 
 C-C_R                0     3.10456   6.57626   8.60679  H 
 H-H_                 0     3.23509   6.99846   9.59908  H 
 C-C_R                0     0.35515   3.4855    6.02002  H 
 C-C_R                0     1.1391    2.36189   5.68814  H 
 C-C_R                0     0.8392    1.58154   4.54928  H 
 C-C_R                0    -0.28023   1.89774   3.74371  H 
 C-C_R                0    -1.10085   3.00459   4.10058  H 
 C-C_R                0    -0.78193   3.7961    5.23508  H 
 C-C_R                0     2.93826   0.92344   6.19202  H 
 C-C_R                0     2.71571   0.20129   5.01328  H 
 C-C_R                0    -0.89851  -0.2602    2.65332  H 
 C-C_R                0    -1.06487  -0.73558   1.32324  H 
 C-C_R                0    -0.86486   0.39815   0.4423   H 
 C-C_R                0    -0.57808   1.52526   1.2641   H 
 C-C_R                0    -2.25098   3.30631   3.31154  H 
 C-C_R                0    -1.63175   4.85829   5.67215  H 
 C-C_R                0     3.94359   0.5721    7.09246  H 
 H-H_                 0     4.06206   1.17689   7.99065  H 
 C-C_R                0     4.77857  -0.52108   6.81082  H 
 C-C_R                0     4.58651  -1.17875   5.58307  H 
 H-H_                 0     5.26425  -1.99318   5.3279   H 
 C-C_R                0     3.58601  -0.849     4.64801  H 
 C-C_R                0    -1.05665  -1.0904    3.76719  H 
 H-H_                 0    -0.95525  -0.69012   4.77719  H 
 C-C_R                0    -1.33826  -2.44202   3.53705  H 
 H-H_                 0    -1.45813  -3.11611   4.39009  H 
 C-C_R                0    -1.44654  -2.9457    2.22479  H 
 H-H_                 0    -1.5998   -4.01593   2.07133  H 
 C-C_R                0    -1.33482  -2.09892   1.11688  H 
 H-H_                 0    -1.44615  -2.49445   0.1035   H 
 C-C_R                0    -0.87296   0.54914  -0.95376  H 
 H-H_                 0    -1.08885  -0.30189  -1.59915  H 
 C-C_R                0    -0.58581   1.79816  -1.50625  H 
 H-H_                 0    -0.57284   1.92786  -2.59006  H 
 C-C_R                0    -0.30584   2.89841  -0.67564  H 
 H-H_                 0    -0.08092   3.86067  -1.13338  H 
 C-C_R                0    -0.30549   2.78437   0.71847  H 
 H-H_                 0    -0.10226   3.64967   1.35088  H 
 C-C_3                0     5.93111  -0.95286   7.73817  H 
 C-C_3                0     3.49652  -1.59429   3.30239  H 
 C-C_3                0     2.18743  -2.41135   3.23362  H 
 H-H_                 0     2.14969  -3.15689   4.04581  H 
 H-H_                 0     2.12996  -2.95187   2.27366  H 
 H-H_                 0     1.299    -1.7746    3.3132   H 
 C-C_3                0     4.66447  -2.58245   3.12519  H 
 H-H_                 0     4.64727  -3.39556   3.8699   H 
 H-H_                 0     5.64946  -2.08844   3.16202  H 
 H-H_                 0     4.55435  -3.04389   2.13506  H 
 C-C_3                0     7.26156  -0.54603   7.06709  H 
 H-H_                 0     8.11732  -0.89085   7.67203  H 
 H-H_                 0     7.31976   0.54949   6.96723  H 
 H-H_                 0     7.3584   -0.98721   6.06169  H 
 C-C_3                0     5.93587  -2.48605   7.94001  H 
 H-H_                 0     6.7946   -2.78024   8.56619  H 
 H-H_                 0     6.02469  -3.02676   6.98571  H 
 H-H_                 0     5.02068  -2.83568   8.43542  H 
 C-C_3                0     5.85482  -0.27051   9.1167   H 
 H-H_                 0     6.68941  -0.61831   9.74599  H 
 H-H_                 0     4.91246  -0.49904   9.6413   H 
 H-H_                 0     5.95054   0.82427   9.03581  H 
 O-O_3                0     17.78829  -16.9443   2.7166   L 
 O-O_3                0     17.36162  -18.30507   0.261    L 
 N-N_3                0     16.57628  -14.31062   3.12612  L 
 N-N_3                0     14.7948  -17.75664  -1.19166  L 
 N-N_3                0     12.48234  -15.89425  -1.11614  L 
 N-N_3                0     14.35699  -12.71891   2.35223  L 
 C-C_3                0     18.8969  -20.42541  -1.56416  L 
 H-H_                 0     18.66254  -21.15622  -2.36759  L 
 H-H_                 0     19.96283  -20.13923  -1.65417  L 
 H-H_                 0     18.28328  -19.5179  -1.72651  L 
 C-C_3                0     16.50183  -14.7077   4.52112  L 
 C-C_3                0     17.36093  -13.7063   5.22885  L 
 C-C_3                0     17.60587  -14.13933   6.66084  L 
 H-H_                 0     18.24905  -13.39928   7.17907  L 
 C-C_3                0     16.25286  -14.22386   7.37113  L 
 H-H_                 0     16.39681  -14.61839   8.39635  L 
 C-C_3                0     15.25444  -15.10859   6.60255  L 
 H-H_                 0     14.2657  -15.11001   7.10239  L 
 C-C_3                0     15.11196  -14.6652   5.14065  L 
 H-H_                 0     14.4363  -15.36834   4.61073  L 
 C-C_3                0     18.01472  -14.04019   2.95653  L 
 C-C_3                0     18.56667  -13.60186   4.33817  L 
 C-C_3                0     18.27671  -13.01856   1.84845  L 
 H-H_                 0     18.06684  -13.47452   0.85979  L 
 C-C_3                0     19.73622  -12.57004   1.92343  L 
 H-H_                 0     20.02458  -11.93156   1.06673  L 
 C-C_3                0     20.08889  -11.89892   3.25827  L 
 H-H_                 0     20.21728  -10.80409   3.12439  L 
 C-C_3                0     19.0445  -12.15081   4.34337  L 
 H-H_                 0     19.44595  -11.88146   5.33612  L 
 C-C_3                0     16.01926  -15.37802   2.26572  L 
 C-C_3                0     17.05473  -16.34835   1.6679   L 
 C-C_3                0     16.37207  -17.44935   0.80776  L 
 C-C_3                0     15.50273  -16.80697  -0.30229  L 
 C-C_3                0     14.47503  -15.8304   0.29379  L 
 C-C_3                0     15.09252  -14.76318   1.20492  L 
 C-C_3                0     18.75703  -17.76377   2.12093  L 
 C-C_3                0     18.04644  -18.89107   1.34922  L 
 C-C_3                0     14.34125  -18.98432  -0.53001  L 
 C-C_3                0     14.06413  -19.95192  -1.65018  L 
 C-C_3                0     14.99676  -19.51928  -2.75613  L 
 C-C_3                0     15.69901  -18.31344  -2.19382  L 
 C-C_3                0     13.69216  -15.14691  -0.82275  L 
 C-C_3                0     13.94045  -14.03346   1.90062  L 
 C-C_3                0     19.76761  -18.25994   3.15793  L 
 H-H_                 0     20.33353  -17.37974   3.52051  L 
 C-C_3                0     20.70167  -19.3804   2.62565  L 
 C-C_3                0     20.50213  -19.64185   1.12191  L 
 H-H_                 0     21.17058  -20.43573   0.7582   L 
 C-C_3                0     19.02539  -20.02319   0.9393   L 
 C-C_3                0     13.06978  -18.8871   0.2973   L 
 H-H_                 0     13.20896  -18.1665   1.12916  L 
 C-C_3                0     12.78956  -20.28326   0.88912  L 
 H-H_                 0     11.82772  -20.27628   1.44259  L 
 C-C_3                0     12.78541  -21.41454  -0.16673  L 
 H-H_                 0     12.74091  -22.40157   0.33879  L 
 C-C_3                0     13.99704  -21.36523  -1.11375  L 
 H-H_                 0     13.83999  -22.08091  -1.94713  L 
 C-C_3                0     16.02386  -20.42568  -3.40223  L 
 H-H_                 0     15.53467  -21.34441  -3.78651  L 
 C-C_3                0     16.63208  -19.63838  -4.58385  L 
 H-H_                 0     17.48466  -20.20071  -5.01843  L 
 C-C_3                0     17.07955  -18.1991  -4.2141   L 
 H-H_                 0     17.32421  -17.63099  -5.13615  L 
 C-C_3                0     16.02512  -17.43753  -3.3863   L 
 H-H_                 0     16.41778  -16.45725  -3.06155  L 
 C-C_3                0     22.17186  -19.37454   3.16264  L 
 C-C_3                0     18.63889  -21.03896  -0.17978  L 
 C-C_3                0     17.15732  -21.4368  -0.0453   L 
 H-H_                 0     16.95981  -21.87195   0.95828  L 
 H-H_                 0     16.87662  -22.18729  -0.81567  L 
 H-H_                 0     16.49758  -20.56463  -0.18134  L 
 C-C_3                0     19.46998  -22.33652  -0.03908  L 
 H-H_                 0     19.45723  -22.69535   1.01312  L 
 H-H_                 0     20.52318  -22.19422  -0.35719  L 
 H-H_                 0     19.05875  -23.14228  -0.68537  L 
 C-C_3                0     22.94987  -18.16013   2.62363  L 
 H-H_                 0     24.01885  -18.21603   2.92295  L 
 H-H_                 0     22.53938  -17.2158   3.03247  L 
 H-H_                 0     22.89892  -18.11983   1.51442  L 
 C-C_3                0     22.90659  -20.66952   2.74556  L 
 H-H_                 0     23.86556  -20.7772   3.29761  L 
 H-H_                 0     23.16655  -20.66395   1.66649  L 
 H-H_                 0     22.27925  -21.56121   2.96326  L 
 C-C_3                0     22.1611  -19.33212   4.70624  L 
 H-H_                 0     23.19487  -19.37603   5.11221  L 
 H-H_                 0     21.59341  -20.1935   5.11117  L 
 H-H_                 0     21.69831  -18.40236   5.08744  L 
 O-O_3                0     23.0298   0.78716   6.66285  L 
 O-O_3                0     23.00054  -0.16178   3.99041  L 
 N-N_3                0     21.64212   3.35685   7.20917  L 
 N-N_3                0     20.40968   0.24201   2.49234  L 
 N-N_3                0     18.15001   1.94398   2.38977  L 
 N-N_3                0     19.78319   5.16712   6.09163  L 
 C-C_3                0     25.06924  -1.26006   1.96174  L 
 H-H_                 0     25.14379  -1.73616   0.95989  L 
 H-H_                 0     26.01398  -0.71146   2.16221  L 
 H-H_                 0     24.24068  -0.52685   1.91459  L 
 C-C_3                0     21.24265   2.95833   8.54779  L 
 C-C_3                0     21.95759   3.925     9.43604  L 
 C-C_3                0     21.89232   3.44309   10.87053  L 
 H-H_                 0     22.47069   4.12286   11.52797  L 
 C-C_3                0     20.41982   3.45369   11.30091  L 
 H-H_                 0     20.32403   2.99219   12.30552  L 
 C-C_3                0     19.49632   2.72161   10.30619  L 
 H-H_                 0     18.43277   2.90233   10.56639  L 
 C-C_3                0     19.75367   3.10672   8.83991  L 
 H-H_                 0     19.17554   2.42415   8.18479  L 
 C-C_3                0     23.08276   3.60614   7.34835  L 
 C-C_3                0     23.31566   4.09143   8.80188  L 
 C-C_3                0     23.57025   4.58818   6.27754  L 
 H-H_                 0     23.63947   4.0771    5.29497  L 
 C-C_3                0     24.92964   5.15709   6.67029  L 
 H-H_                 0     25.34427   5.79637   5.86399  L 
 C-C_3                0     24.89631   5.90879   8.00786  L 
 H-H_                 0     24.92627   7.00526   7.83655  L 
 C-C_3                0     23.66728   5.57776   8.85226  L 
 H-H_                 0     23.80604   5.91606   9.89506  L 
 C-C_3                0     21.23823   2.34608   6.20703  L 
 C-C_3                0     22.38405   1.4919    5.62942  L 
 C-C_3                0     21.88165   0.4762    4.57347  L 
 C-C_3                0     21.02222   1.15643   3.48035  L 
 C-C_3                0     19.91379   2.0339    4.08112  L 
 C-C_3                0     20.47073   3.0487    5.08127  L 
 C-C_3                0     24.1424   0.15766   6.08258  L 
 C-C_3                0     23.68053  -0.86022   5.01326  L 
 C-C_3                0     20.30962  -1.15877   2.89951  L 
 C-C_3                0     20.03533  -1.92519   1.63457  L 
 C-C_3                0     20.71249  -1.08571   0.57642  L 
 C-C_3                0     21.26483   0.10167   1.31896  L 
 C-C_3                0     19.18726   2.77881   2.96402  L 
 C-C_3                0     19.31783   3.86125   5.66675  L 
 C-C_3                0     25.02798  -0.46617   7.15918  L 
 H-H_                 0     25.44017   0.36634   7.75867  L 
 C-C_3                0     26.15135  -1.36288   6.58047  L 
 C-C_3                0     26.24215  -1.26275   5.04542  L 
 H-H_                 0     27.05985  -1.89014   4.6636   L 
 C-C_3                0     24.87731  -1.70322   4.4784   L 
 C-C_3                0     19.23801  -1.5211    3.90206  L 
 H-H_                 0     19.37258  -0.92728   4.82838  L 
 C-C_3                0     19.43418  -3.01322   4.21861  L 
 H-H_                 0     18.66627  -3.34778   4.93974  L 
 C-C_3                0     19.41285  -3.90207   2.95283  L 
 H-H_                 0     19.67277  -4.94773   3.21823  L 
 C-C_3                0     20.35785  -3.38914   1.85065  L 
 H-H_                 0     20.16547  -3.94873   0.91747  L 
 C-C_3                0     21.73501  -1.59602  -0.41418  L 
 H-H_                 0     21.33264  -2.48597  -0.93306  L 
 C-C_3                0     21.91752  -0.47185  -1.45069  L 
 H-H_                 0     22.71422  -0.73619  -2.17577  L 
 C-C_3                0     22.20421   0.91051  -0.81545  L 
 H-H_                 0     22.12691   1.69238  -1.59544  L 
 C-C_3                0     21.24445   1.2595    0.3378   L 
 H-H_                 0     21.58349   2.1903    0.83322  L 
 C-C_3                0     27.49998  -1.36097   7.37602  L 
 C-C_3                0     24.82767  -2.32855   3.04401  L 
 C-C_3                0     23.46543  -3.00684   2.81518  L 
 H-H_                 0     23.25966  -3.75615   3.61025  L 
 H-H_                 0     23.43175  -3.51827   1.82816  L 
 H-H_                 0     22.65684  -2.26363   2.8201   L 
 C-C_3                0     25.89744  -3.43002   2.90053  L 
 H-H_                 0     25.85845  -4.11322   3.77301  L 
 H-H_                 0     26.91938  -3.0084    2.80795  L 
 H-H_                 0     25.72024  -4.02729   1.98254  L 
 C-C_3                0     28.22005  -0.00681   7.23719  L 
 H-H_                 0     29.22465  -0.05226   7.7095   L 
 H-H_                 0     27.65237   0.80686   7.73222  L 
 H-H_                 0     28.34727   0.25861   6.16689  L 
 C-C_3                0     28.433   -2.47784   6.8585   L 
 H-H_                 0     29.29272  -2.63199   7.54667  L 
 H-H_                 0     28.86684  -2.22982   5.8678   L 
 H-H_                 0     27.87404  -3.43254   6.78008  L 
 C-C_3                0     27.22298  -1.65188   8.86933  L 
 H-H_                 0     28.17298  -1.72579   9.44188  L 
 H-H_                 0     26.67101  -2.61039   8.98166  L 
 H-H_                 0     26.62215  -0.84959   9.34046  L 
 O-O_3                0    -23.01305  -20.72786   9.6577   L 
 O-O_3                0    -23.34596  -20.98961   6.85923  L 
 N-N_3                0    -24.80501  -19.025    11.16857  L 
 N-N_3                0    -26.20135  -20.82734   5.87483  L 
 N-N_3                0    -28.60872  -19.19822   6.35735  L 
 N-N_3                0    -27.37157  -17.56823   10.94159  L 
 C-C_3                0    -21.59788  -21.45071   4.32465  L 
 H-H_                 0    -21.67476  -21.75632   3.25871  L 
 H-H_                 0    -20.71956  -20.78214   4.43445  L 
 H-H_                 0    -22.50286  -20.86509   4.57148  L 
 C-C_3                0    -24.2587  -20.02232   12.07391  L 
 C-C_3                0    -23.41457  -19.26844   13.04877  L 
 C-C_3                0    -22.53257  -20.26207   13.78541  L 
 H-H_                 0    -21.85406  -19.72516   14.48091  L 
 C-C_3                0    -23.45181  -21.19699   14.58809  L 
 H-H_                 0    -22.84782  -21.9839   15.08595  L 
 C-C_3                0    -24.53791  -21.84966   13.70751  L 
 H-H_                 0    -25.25399  -22.40873   14.34509  L 
 C-C_3                0    -25.29312  -20.81974   12.8521  L 
 H-H_                 0    -25.97066  -21.3503   12.15067  L 
 C-C_3                0    -23.73275  -18.02099   11.02867  L 
 C-C_3                0    -22.72279  -18.2522   12.18202  L 
 C-C_3                0    -24.33905  -16.61369   11.03121  L 
 H-H_                 0    -24.9523  -16.4579   10.1199  L 
 C-C_3                0    -23.2791  -15.5141   11.11191  L 
 H-H_                 0    -23.78188  -14.56695   11.39649  L 
 C-C_3                0    -22.13545  -15.81594   12.09064  L 
 H-H_                 0    -21.87596  -14.91436   12.68529  L 
 C-C_3                0    -22.43165  -16.99626   13.00611  L 
 H-H_                 0    -21.56521  -17.17934   13.67596  L 
 C-C_3                0    -25.17148  -19.66533   9.88715  L 
 C-C_3                0    -23.98026  -19.97111   8.96013  L 
 C-C_3                0    -24.44981  -20.76397   7.71794  L 
 C-C_3                0    -25.58036  -20.03019   6.95536  L 
 C-C_3                0    -26.70818  -19.50356   7.86336  L 
 C-C_3                0    -26.25273  -18.84637   9.17012  L 
 C-C_3                0    -21.93438  -20.92382   8.78327  L 
 C-C_3                0    -22.40629  -21.75662   7.57878  L 
 C-C_3                0    -26.23918  -22.26784   6.13875  L 
 C-C_3                0    -26.49481  -22.92114   4.80649  L 
 C-C_3                0    -25.90737  -21.93935   3.81497  L 
 C-C_3                0    -25.36784  -20.82963   4.67897  L 
 C-C_3                0    -27.56125  -18.50446   7.08568  L 
 C-C_3                0    -27.48321  -18.72454   10.07097  L 
 C-C_3                0    -20.75992  -21.58708   9.4944   L 
 H-H_                 0    -21.06422  -22.57057   9.91161  L 
 C-C_3                0    -19.54363  -21.77712   8.55667  L 
 C-C_3                0    -19.88238  -21.54877   7.06344  L 
 H-H_                 0    -19.05263  -21.92903   6.44552  L 
 C-C_3                0    -21.20814  -22.25809   6.72076  L 
 C-C_3                0    -27.27925  -22.78175   7.11555  L 
 H-H_                 0    -27.15738  -22.28787   8.1015   L 
 C-C_3                0    -27.02286  -24.29297   7.27761  L 
 H-H_                 0    -27.80186  -24.74162   7.92844  L 
 C-C_3                0    -26.96275  -25.05134   5.92754  L 
 H-H_                 0    -26.6272  -26.09582   6.09539  L 
 C-C_3                0    -26.05524  -24.36914   4.88555  L 
 H-H_                 0    -26.19199  -24.86171   3.90058  L 
 C-C_3                0    -24.85771  -22.32149   2.79316  L 
 H-H_                 0    -25.21736  -23.17219   2.17804  L 
 C-C_3                0    -24.65791  -21.09215   1.88919  L 
 H-H_                 0    -23.8262  -21.2714   1.1761   L 
 C-C_3                0    -24.40943  -19.77938   2.67004  L 
 H-H_                 0    -24.51444  -18.92722   1.97597  L 
 C-C_3                0    -25.37381  -19.56467   3.84908  L 
 H-H_                 0    -24.99942  -18.72322   4.46296  L 
 C-C_3                0    -18.2556  -21.05353   9.05976  L 
 C-C_3                0    -21.45162  -22.6851   5.23605  L 
 C-C_3                0    -22.71656  -23.56164   5.14973  L 
 H-H_                 0    -22.62787  -24.44062   5.82421  L 
 H-H_                 0    -22.87463  -23.93126   4.11379  L 
 H-H_                 0    -23.61799  -22.99624   5.44111  L 
 C-C_3                0    -20.27311  -23.54678   4.72395  L 
 H-H_                 0    -20.02972  -24.34887   5.45396  L 
 H-H_                 0    -19.36321  -22.94072   4.54102  L 
 H-H_                 0    -20.52505  -24.02625   3.75297  L 
 C-C_3                0    -18.4179  -19.52715   8.96034  L 
 H-H_                 0    -17.51244  -19.00926   9.34439  L 
 H-H_                 0    -19.29188  -19.18816   9.55601  L 
 H-H_                 0    -18.56719  -19.21941   7.90366  L 
 C-C_3                0    -17.03263  -21.48775   8.22218  L 
 H-H_                 0    -16.09134  -21.09759   8.66668  L 
 H-H_                 0    -17.08663  -21.09138   7.1864   L 
 H-H_                 0    -16.96488  -22.59627   8.17828  L 
 C-C_3                0    -17.98104  -21.43886   10.5309  L 
 H-H_                 0    -17.02473  -20.9958   10.88449  L 
 H-H_                 0    -17.9151  -22.54339   10.63659  L 
 H-H_                 0    -18.78465  -21.06801   11.20254  L 
 O-O_3                0    -20.14539  -3.3483    13.85189  L 
 O-O_3                0    -20.70263  -3.70429   11.09144  L 
 N-N_3                0    -21.37144  -1.07805   15.25467  L 
 N-N_3                0    -23.47107  -2.94459   10.17439  L 
 N-N_3                0    -26.0188  -0.94124   12.23201  L 
 N-N_3                0    -24.36262   0.98486   14.09797  L 
 C-C_3                0    -19.20611  -4.91168   8.50495  L 
 H-H_                 0    -19.51847  -5.3262    7.52244  L 
 H-H_                 0    -18.16128  -4.54668   8.40644  L 
 H-H_                 0    -19.84956  -4.04265   8.74119  L 
 C-C_3                0    -20.75626  -2.01208   16.18495  L 
 C-C_3                0    -19.66437  -1.25844   16.87091  L 
 C-C_3                0    -18.75627  -2.26227   17.56078  L 
 H-H_                 0    -17.90144  -1.73755   18.03647  L 
 C-C_3                0    -19.58453  -2.97557   18.64195  L 
 H-H_                 0    -18.97422  -3.76793   19.12316  L 
 C-C_3                0    -20.88444  -3.5867    18.0776  L 
 H-H_                 0    -21.51046  -3.97389   18.90828  L 
 C-C_3                0    -21.68978  -2.5791    17.24132  L 
 H-H_                 0    -22.54015  -3.10141   16.75493  L 
 C-C_3                0    -20.27534  -0.19204   14.81882  L 
 C-C_3                0    -19.06539  -0.45317   15.75227  L 
 C-C_3                0    -20.75274   1.26495   14.86659  L 
 H-H_                 0    -21.56623   1.43575   14.13309  L 
 C-C_3                0    -19.62635   2.26832   14.60758  L 
 H-H_                 0    -19.94292   3.26063   14.99268  L 
 C-C_3                0    -18.28133   1.86911   15.22471  L 
 H-H_                 0    -17.74308   2.76299   15.60554  L 
 C-C_3                0    -18.42967   0.81966   16.31789  L 
 H-H_                 0    -17.4367   0.57985   16.75234  L 
 C-C_3                0    -21.98974  -1.81301   14.12862  L 
 C-C_3                0    -20.9787  -2.45106   13.15158  L 
 C-C_3                0    -21.68451  -3.21008   11.99062  L 
 C-C_3                0    -22.71354  -2.29902   11.27248  L 
 C-C_3                0    -23.70636  -1.69446   12.28307  L 
 C-C_3                0    -22.99649  -0.91618   13.40183  L 
 C-C_3                0    -19.18671  -3.79715   12.93745  L 
 C-C_3                0    -19.88951  -4.59476   11.82882  L 
 C-C_3                0    -23.85864  -4.33164   10.44934  L 
 C-C_3                0    -24.22936  -4.90955   9.10783  L 
 C-C_3                0    -23.39018  -4.12509   8.12563  L 
 C-C_3                0    -22.63196  -3.16152   8.99848  L 
 C-C_3                0    -24.73486  -0.82699   11.56473  L 
 C-C_3                0    -24.00391  -0.38484   14.4212  L 
 C-C_3                0    -18.11525  -4.63802   13.6169  L 
 H-H_                 0    -18.5528  -5.57736   14.01775  L 
 C-C_3                0    -16.97438  -4.96851   12.62726  L 
 C-C_3                0    -17.41478  -4.9103    11.13933  L 
 H-H_                 0    -16.70887  -5.50878   10.53559  L 
 C-C_3                0    -18.86837  -5.40698   10.98146  L 
 C-C_3                0    -25.04077  -4.56025   11.37663  L 
 H-H_                 0    -24.8387  -4.12605   12.37608  L 
 C-C_3                0    -25.20704  -6.08448   11.5318  L 
 H-H_                 0    -26.10241  -6.30581   12.14915  L 
 C-C_3                0    -25.30728  -6.82749   10.17823  L 
 H-H_                 0    -25.27928  -7.92244   10.34926  L 
 C-C_3                0    -24.20588  -6.42164   9.18301  L 
 H-H_                 0    -24.435   -6.85304   8.18637  L 
 C-C_3                0    -22.40072  -4.7885    7.19587  L 
 H-H_                 0    -22.9033  -5.56822   6.59236  L 
 C-C_3                0    -21.87127  -3.68619   6.2648   L 
 H-H_                 0    -21.05684  -4.09204   5.62947  L 
 C-C_3                0    -21.36788  -2.42567   7.00906  L 
 H-H_                 0    -21.23946  -1.60407   6.27868  L 
 C-C_3                0    -22.28789  -1.95204   8.15209  L 
 H-H_                 0    -21.72097  -1.22668   8.76762  L 
 C-C_3                0    -15.66285  -4.18639   12.9443  L 
 C-C_3                0    -19.3075  -5.98742   9.60159  L 
 C-C_3                0    -20.75247  -6.52119   9.69755  L 
 H-H_                 0    -20.84043  -7.26116   10.52226  L 
 H-H_                 0    -21.06109  -7.01634   8.75606  L 
 H-H_                 0    -21.47366  -5.70707   9.88484  L 
 C-C_3                0    -18.40564  -7.18206   9.21605  L 
 H-H_                 0    -18.33499  -7.90265   10.05877  L 
 H-H_                 0    -17.38353  -6.85706   8.93445  L 
 H-H_                 0    -18.81658  -7.72036   8.33493  L 
 C-C_3                0    -15.88268  -2.67033   12.79138  L 
 H-H_                 0    -14.93996  -2.11651   12.99212  L 
 H-H_                 0    -16.65214  -2.31185   13.50731  L 
 H-H_                 0    -16.21872  -2.42334   11.7613  L 
 C-C_3                0    -14.529   -4.62419   11.99628  L 
 H-H_                 0    -13.55607  -4.1885    12.31139  L 
 H-H_                 0    -14.72512  -4.26774   10.96462  L 
 H-H_                 0    -14.43136  -5.73151   11.98726  L 
 C-C_3                0    -15.21796  -4.49305   14.39102  L 
 H-H_                 0    -14.25148  -3.99441   14.62149  L 
 H-H_                 0    -15.08974  -5.58802   14.53311  L 
 H-H_                 0    -15.96432  -4.12845   15.12888  L 
 O-O_3                0    -2.14234  -20.55717   9.94878  L 
 O-O_3                0    -2.92819  -20.96068   7.25543  L 
 N-N_3                0    -3.49046  -18.52613   11.54243  L 
 N-N_3                0    -5.87609  -20.5522   6.69661  L 
 N-N_3                0    -8.22037  -18.26791   8.46395  L 
 N-N_3                0    -5.75073  -16.53842   11.31402  L 
 C-C_3                0    -1.69207  -21.77104   4.53367  L 
 H-H_                 0    -1.97075  -22.13807   3.52223  L 
 H-H_                 0    -0.75935  -21.17986   4.44592  L 
 H-H_                 0    -2.48962  -21.08598   4.87346  L 
 C-C_3                0    -3.00668  -19.53434   12.4691  L 
 C-C_3                0    -2.00324  -18.83906   13.32991  L 
 C-C_3                0    -1.18748  -19.8886   14.06333  L 
 H-H_                 0    -0.39809  -19.39886   14.67119  L 
 C-C_3                0    -2.1446   -20.65585   14.9905  L 
 H-H_                 0    -1.60179  -21.48418   15.4916  L 
 C-C_3                0    -3.37256  -21.21297   14.23906  L 
 H-H_                 0    -4.09657  -21.63905   14.96441  L 
 C-C_3                0    -4.06436  -20.14598   13.37468  L 
 H-H_                 0    -4.85802  -20.62588   12.76451  L 
 C-C_3                0    -2.27697  -17.76094   11.20796  L 
 C-C_3                0    -1.26888  -17.93544   12.37339  L 
 C-C_3                0    -2.60821  -16.30029   10.88916  L 
 H-H_                 0    -3.12816  -16.24278   9.90995  L 
 C-C_3                0    -1.32132  -15.4852   10.82721  L 
 H-H_                 0    -1.52758  -14.44256   10.51454  L 
 C-C_3                0    -0.55405  -15.49219   12.1556  L 
 H-H_                 0    -0.67105  -14.52032   12.6803  L 
 C-C_3                0    -0.96219  -16.62279   13.10201  L 
 H-H_                 0    -0.17292  -16.77615   13.8678  L 
 C-C_3                0    -4.1055   -19.1956   10.37576  L 
 C-C_3                0    -3.11202  -19.73663   9.33015  L 
 C-C_3                0    -3.85416  -20.55456   8.24502  L 
 C-C_3                0    -5.01531  -19.75598   7.59983  L 
 C-C_3                0    -5.9234   -19.06693   8.63206  L 
 C-C_3                0    -5.16339  -18.29801   9.72068  L 
 C-C_3                0    -1.23846  -20.94095   8.94478  L 
 C-C_3                0    -1.97419  -21.78505   7.8875   L 
 C-C_3                0    -6.02658  -21.95315   7.09867  L 
 C-C_3                0    -6.55602  -22.6719   5.88634  L 
 C-C_3                0    -6.03027  -21.84691   4.73081  L 
 C-C_3                0    -5.24224  -20.7497   5.39762  L 
 C-C_3                0    -6.88845  -18.13864   7.9006   L 
 C-C_3                0    -6.16213  -17.82234   10.77543  L 
 C-C_3                0    -0.02685  -21.67036   9.52171  L 
 H-H_                 0    -0.35043  -22.56284   10.09814  L 
 C-C_3                0     0.97736  -22.1021   8.42367  L 
 C-C_3                0     0.44601  -21.8789   6.9879   L 
 H-H_                 0     1.11802  -22.37512   6.2697   L 
 C-C_3                0    -0.98088  -22.45439   6.89611  L 
 C-C_3                0    -6.94956  -22.26349   8.26194  L 
 H-H_                 0    -6.623    -21.7155   9.16943  L 
 C-C_3                0    -6.83296  -23.7776   8.52594  L 
 H-H_                 0    -7.5443   -24.07905   9.32272  L 
 C-C_3                0    -7.06421  -24.63918   7.25902  L 
 H-H_                 0    -6.81856  -25.70003   7.47342  L 
 C-C_3                0    -6.26313  -24.15119   6.03656  L 
 H-H_                 0    -6.60227  -24.69911   5.1331   L 
 C-C_3                0    -5.20265  -22.43598   3.60921  L 
 H-H_                 0    -5.74428  -23.2834   3.1403   L 
 C-C_3                0    -5.01362  -21.31918   2.56885  L 
 H-H_                 0    -4.31863  -21.65897   1.77324  L 
 C-C_3                0    -4.49976  -19.98963   3.17024  L 
 H-H_                 0    -4.60818  -19.19003   2.41397  L 
 C-C_3                0    -5.22558  -19.56062   4.45907  L 
 H-H_                 0    -4.64948  -18.73753   4.9262   L 
 C-C_3                0     2.44213  -21.63017   8.69028  L 
 C-C_3                0    -1.49981  -22.95141   5.50679  L 
 C-C_3                0    -2.8316   -23.70536   5.69477  L 
 H-H_                 0    -2.7059   -24.54349   6.41392  L 
 H-H_                 0    -3.19102  -24.12481   4.73068  L 
 H-H_                 0    -3.62118  -23.03818   6.08197  L 
 C-C_3                0    -0.50048  -23.95497   4.8842   L 
 H-H_                 0    -0.20086  -24.72207   5.63073  L 
 H-H_                 0     0.40976  -23.45213   4.50114  L 
 H-H_                 0    -0.95327  -24.47715   4.01332  L 
 C-C_3                0     2.54468  -20.09634   8.62404  L 
 H-H_                 0     3.59284  -19.76443   8.78768  L 
 H-H_                 0     1.91423  -19.63299   9.41136  L 
 H-H_                 0     2.21588  -19.72378   7.63026  L 
 C-C_3                0     3.41024  -22.24462   7.6549   L 
 H-H_                 0     4.46748  -22.05302   7.94006  L 
 H-H_                 0     3.26468  -21.79863   6.64839  L 
 H-H_                 0     3.26139  -23.34394   7.58652  L 
 C-C_3                0     2.88592  -22.10602   10.09131  L 
 H-H_                 0     3.94717  -21.83633   10.28333  L 
 H-H_                 0     2.78421  -23.20966   10.17614  L 
 H-H_                 0     2.2745   -21.6349   10.89039  L 
 O-O_3                0     1.92435  -1.20145   14.86837  L 
 O-O_3                0     0.99269  -1.45157   12.19985  L 
 N-N_3                0     0.86547   0.89539   16.5824  L 
 N-N_3                0    -1.82727  -0.54161   11.67728  L 
 N-N_3                0    -3.82052   1.36983   12.70272  L 
 N-N_3                0    -1.13215   3.23462   16.41543  L 
 C-C_3                0     1.96702  -2.56027   9.44041  L 
 H-H_                 0     1.55184  -2.90684   8.4699   L 
 H-H_                 0     2.98518  -2.16427   9.25846  L 
 H-H_                 0     1.35032  -1.72015   9.80247  L 
 C-C_3                0     1.21871  -0.21589   17.44842  L 
 C-C_3                0     2.32725   0.28503   18.31434  L 
 C-C_3                0     2.99788  -0.90567   18.97597  L 
 H-H_                 0     3.86073  -0.56467   19.58563  L 
 C-C_3                0     1.95856  -1.57494   19.8904  L 
 H-H_                 0     2.3866   -2.49613   20.33765  L 
 C-C_3                0     0.64973  -1.91348   19.14538  L 
 H-H_                 0    -0.11403  -2.2686    19.86817  L 
 C-C_3                0     0.10163  -0.71668   18.35083  L 
 H-H_                 0    -0.76378  -1.04749   17.73914  L 
 C-C_3                0     2.16608   1.5074    16.25928  L 
 C-C_3                0     3.16485   1.12108   17.38208  L 
 C-C_3                0     2.02923   3.0182    16.0493  L 
 H-H_                 0     1.49289   3.21358   15.09717  L 
 C-C_3                0     3.41404   3.65128   15.98599  L 
 H-H_                 0     3.36066   4.72767   15.73113  L 
 C-C_3                0     4.22561   3.44214   17.27095  L 
 H-H_                 0     4.28      4.38497   17.8553  L 
 C-C_3                0     3.68384   2.32929   18.16894  L 
 H-H_                 0     4.4639    2.01713   18.89485  L 
 C-C_3                0     0.14969   0.37272   15.3987  L 
 C-C_3                0     1.04063  -0.25074   14.30744  L 
 C-C_3                0     0.16269  -0.92738   13.22128  L 
 C-C_3                0    -0.87039   0.06422   12.62792  L 
 C-C_3                0    -1.66638   0.8155    13.71111  L 
 C-C_3                0    -0.7855    1.43248   14.80283  L 
 C-C_3                0     2.72385  -1.67231   13.81553  L 
 C-C_3                0     1.83164  -2.4088    12.80431  L 
 C-C_3                0    -2.23729  -1.90008   12.04264  L 
 C-C_3                0    -2.81607  -2.49998   10.79123  L 
 C-C_3                0    -2.11737  -1.75325   9.67615  L 
 C-C_3                0    -1.18924  -0.8148    10.39447  L 
 C-C_3                0    -2.51699   1.90048   13.0609  L 
 C-C_3                0    -1.69057   1.9995    15.89578  L 
 C-C_3                0     3.85864  -2.56156   14.30856  L 
 H-H_                 0     3.45136  -3.4723    14.79708  L 
 C-C_3                0     4.7971   -2.96834   13.14489  L 
 C-C_3                0     4.14177  -2.822     11.74716  L 
 H-H_                 0     4.71001  -3.42179   11.01711  L 
 C-C_3                0     2.66462  -3.25443   11.7989  L 
 C-C_3                0    -3.27428  -2.05356   13.14104  L 
 H-H_                 0    -2.91408  -1.5876    14.08042  L 
 C-C_3                0    -3.45587  -3.56583   13.378   L 
 H-H_                 0    -4.26421  -3.73815   14.11865  L 
 C-C_3                0    -3.75408  -4.35712   12.08063  L 
 H-H_                 0    -3.71898  -5.4473    12.2851  L 
 C-C_3                0    -2.79818  -4.00787   10.9253  L 
 H-H_                 0    -3.16759  -4.47644   9.99444  L 
 C-C_3                0    -1.36841  -2.44194   8.55848  L 
 H-H_                 0    -2.03971  -3.15382   8.04206  L 
 C-C_3                0    -0.94603  -1.34951   7.56122  L 
 H-H_                 0    -0.28304  -1.79152   6.78926  L 
 C-C_3                0    -0.24008  -0.14003   8.2199   L 
 H-H_                 0    -0.15211   0.68327   7.48463  L 
 C-C_3                0    -0.94273   0.37487   9.48993  L 
 H-H_                 0    -0.26613   1.08833   10.00301  L 
 C-C_3                0     6.21955  -2.3369    13.25424  L 
 C-C_3                0     1.99706  -3.71343   10.46158  L 
 C-C_3                0     0.56711  -4.21763   10.73866  L 
 H-H_                 0     0.58196  -5.03787   11.48857  L 
 H-H_                 0     0.09263  -4.60203   9.81001  L 
 H-H_                 0    -0.07378  -3.40921   11.12849  L 
 C-C_3                0     2.77689  -4.89901   9.85007  L 
 H-H_                 0     2.98448  -5.67122   10.62211  L 
 H-H_                 0     3.73275  -4.5712    9.39917  L 
 H-H_                 0     2.19838  -5.37628   9.02906  L 
 C-C_3                0     6.15117  -0.81198   13.06664  L 
 H-H_                 0     7.16515  -0.36136   13.13048  L 
 H-H_                 0     5.51644  -0.36034   13.85508  L 
 H-H_                 0     5.7165   -0.55116   12.08001  L 
 C-C_3                0     7.1577   -2.93795   12.18731  L 
 H-H_                 0     8.2007   -2.58148   12.33111  L 
 H-H_                 0     6.85339  -2.64395   11.16213  L 
 H-H_                 0     7.15247  -4.04581   12.25779  L 
 C-C_3                0     6.82363  -2.64917   14.64142  L 
 H-H_                 0     7.86633  -2.27001   14.71256  L 
 H-H_                 0     6.83716  -3.7461    14.82065  L 
 H-H_                 0     6.2396   -2.1672    15.45443  L 
 O-O_3                0     17.23974  -19.96647   10.67699  L 
 O-O_3                0     16.60131  -20.23197   7.93216  L 
 N-N_3                0     15.77139  -17.9728   12.24741  L 
 N-N_3                0     13.69163  -19.91276   7.21712  L 
 N-N_3                0     11.08903  -17.92056   9.15957  L 
 N-N_3                0     13.24589  -16.43353   12.23806  L 
 C-C_3                0     18.13159  -20.64092   5.23339  L 
 H-H_                 0     17.91059  -20.90762   4.17698  L 
 H-H_                 0     19.06375  -20.04038   5.25215  L 
 H-H_                 0     17.30738  -20.00179   5.60211  L 
 C-C_3                0     16.41753  -18.86764   13.19073  L 
 C-C_3                0     17.3437  -18.00035   13.98611  L 
 C-C_3                0     18.3151  -18.89396   14.73595  L 
 H-H_                 0     19.04744  -18.27348   15.29381  L 
 C-C_3                0     17.49842  -19.73803   15.72823  L 
 H-H_                 0     18.16359  -20.45945   16.24686  L 
 C-C_3                0     16.33878  -20.49308   15.04424  L 
 H-H_                 0     15.70153  -20.97939   15.81188  L 
 C-C_3                0     15.48173  -19.57294   14.15949  L 
 H-H_                 0     14.74397  -20.18468   13.59921  L 
 C-C_3                0     16.86677  -17.08376   11.8307  L 
 C-C_3                0     17.9238  -17.05888   12.96099  L 
 C-C_3                0     16.35268  -15.70488   11.42196  L 
 H-H_                 0     15.7977  -15.78427   10.46516  L 
 C-C_3                0     17.54923  -14.78742   11.2393  L 
 H-H_                 0     17.24815  -13.83305   10.76862  L 
 C-C_3                0     18.28905  -14.55098   12.56259  L 
 H-H_                 0     17.97768  -13.5865   13.01553  L 
 C-C_3                0     18.0846  -15.67015   13.59365  L 
 H-H_                 0     18.91805  -15.66692   14.32706  L 
 C-C_3                0     15.2008  -18.74222   11.12026  L 
 C-C_3                0     16.24252  -19.17645   10.06816  L 
 C-C_3                0     15.60463  -19.96883   8.90557  L 
 C-C_3                0     14.42645  -19.18629   8.27471  L 
 C-C_3                0     13.40684  -18.68514   9.30832  L 
 C-C_3                0     14.04607  -17.94893   10.49131  L 
 C-C_3                0     18.21808  -20.20639   9.70015  L 
 C-C_3                0     17.60001  -21.02059   8.5464   L 
 C-C_3                0     13.64977  -21.36459   7.40134  L 
 C-C_3                0     13.26929  -21.93056   6.05817  L 
 C-C_3                0     13.79853  -20.90576   5.07629  L 
 C-C_3                0     14.42089  -19.85572   5.95785  L 
 C-C_3                0     12.41981  -17.75603   8.60181  L 
 C-C_3                0     12.97554  -17.68311   11.54944  L 
 C-C_3                0     19.43495  -20.90467   10.30266  L 
 H-H_                 0     19.13212  -21.84824   10.80435  L 
 C-C_3                0     20.52637  -21.21067   9.25016  L 
 C-C_3                0     20.07828  -20.90943   7.80208  L 
 H-H_                 0     20.82131  -21.33103   7.10793  L 
 C-C_3                0     18.69114  -21.53961   7.56127  L 
 C-C_3                0     12.67781  -21.91428   8.42765  L 
 H-H_                 0     12.89286  -21.48451   9.42767  L 
 C-C_3                0     12.90142  -23.43835   8.47756  L 
 H-H_                 0     12.16712  -23.90618   9.16581  L 
 C-C_3                0     12.82156  -24.11245   7.0849   L 
 H-H_                 0     13.13405  -25.17467   7.16068  L 
 C-C_3                0     13.66156  -23.39351   6.01196  L 
 H-H_                 0     13.42543  -23.81834   5.01431  L 
 C-C_3                0     14.77951  -21.24854   3.97529  L 
 H-H_                 0     14.36501  -22.05239   3.33223  L 
 C-C_3                0     14.96385  -19.97167   3.1353   L 
 H-H_                 0     15.74487  -20.13103   2.36675  L 
 C-C_3                0     15.28428  -18.70858   3.97155  L 
 H-H_                 0     15.18071  -17.81167   3.33317  L 
 C-C_3                0     14.38019  -18.54458   5.20426  L 
 H-H_                 0     14.7827  -17.73356   5.84237  L 
 C-C_3                0     21.94411  -20.68686   9.64563  L 
 C-C_3                0     18.29926  -21.90956   6.09145  L 
 C-C_3                0     16.99475  -22.72947   6.09256  L 
 H-H_                 0     17.10157  -23.63016   6.73498  L 
 H-H_                 0     16.73215  -23.0624   5.06535  L 
 H-H_                 0     16.14775  -22.13576   6.47279  L 
 C-C_3                0     19.38671  -22.80293   5.44692  L 
 H-H_                 0     19.66974  -23.63043   6.13285  L 
 H-H_                 0     20.29642  -22.22738   5.18258  L 
 H-H_                 0     19.02195  -23.24944   4.49615  L 
 C-C_3                0     21.97622  -19.14838   9.66065  L 
 H-H_                 0     22.98788  -18.77866   9.93534  L 
 H-H_                 0     21.25382  -18.75189   10.40489  L 
 H-H_                 0     21.723   -18.74237   8.65806  L 
 C-C_3                0     23.01053  -21.20254   8.65364  L 
 H-H_                 0     24.03483  -20.97805   9.02265  L 
 H-H_                 0     22.91404  -20.71267   7.66166  L 
 H-H_                 0     22.92063  -22.30248   8.52187  L 
 C-C_3                0     22.3132  -21.21342   11.05039  L 
 H-H_                 0     23.34597  -20.91024   11.32842  L 
 H-H_                 0     22.25531  -22.32318   11.07599  L 
 H-H_                 0     21.62921  -20.80794   11.82632  L 
 O-O_3                0     22.02671  -2.66892   15.06029  L 
 O-O_3                0     21.51621  -2.45587   12.28036  L 
 N-N_3                0     20.82885  -0.76216   16.89279  L 
 N-N_3                0     18.7141  -1.47822   11.57487  L 
 N-N_3                0     16.68233   1.01644   13.66854  L 
 N-N_3                0     18.4618   1.98461   16.1594  L 
 C-C_3                0     23.02284  -2.99014   9.58055  L 
 H-H_                 0     22.75744  -3.12063   8.50896  L 
 H-H_                 0     24.06893  -2.61972   9.63423  L 
 H-H_                 0     22.36383  -2.20863   10.00211  L 
 C-C_3                0     21.16745  -1.9787    17.61196  L 
 C-C_3                0     22.20168  -1.58489   18.61361  L 
 C-C_3                0     22.8661  -2.84674   19.13659  L 
 H-H_                 0     23.67802  -2.58261   19.84608  L 
 C-C_3                0     21.79357  -3.66869   19.87012  L 
 H-H_                 0     22.22307  -4.63545   20.20596  L 
 C-C_3                0     20.54867  -3.92486   18.99464  L 
 H-H_                 0     19.75241  -4.40267   19.60252  L 
 C-C_3                0     20.01227  -2.63677   18.34932  L 
 H-H_                 0     19.20207  -2.89359   17.63505  L 
 C-C_3                0     22.10181  -0.0232    16.79682  L 
 C-C_3                0     23.06885  -0.61554   17.85566  L 
 C-C_3                0     21.85286   1.47807   16.98585  L 
 H-H_                 0     21.2735   1.87919   16.12974  L 
 C-C_3                0     23.16523   2.25285   17.0997  L 
 H-H_                 0     22.95322   3.31428   17.34793  L 
 C-C_3                0     24.15444   1.65216   18.11063  L 
 H-H_                 0     24.48093   2.4176    18.84624  L 
 C-C_3                0     23.61388   0.42523   18.83787  L 
 H-H_                 0     24.41398  -0.02382   19.46328  L 
 C-C_3                0     20.2512  -1.10508   15.5738  L 
 C-C_3                0     21.26427  -1.6066    14.53174  L 
 C-C_3                0     20.54419  -2.08716   13.24422  L 
 C-C_3                0     19.59399  -1.0044    12.66785  L 
 C-C_3                0     18.70687  -0.33244   13.73269  L 
 C-C_3                0     19.45017   0.07125   15.01533  L 
 C-C_3                0     22.9861  -2.98501   14.09066  L 
 C-C_3                0     22.27674  -3.51027   12.83183  L 
 C-C_3                0     18.22516  -2.84859   11.7517  L 
 C-C_3                0     17.70919  -3.26775   10.39917  L 
 C-C_3                0     18.52492  -2.44105   9.43152  L 
 C-C_3                0     19.44628  -1.65243   10.32499  L 
 C-C_3                0     18.01308   0.87264   13.10763  L 
 C-C_3                0     18.45139   0.53562   16.07331  L 
 C-C_3                0     23.99913  -3.9939    14.61158  L 
 H-H_                 0     23.502   -4.96044   14.84153  L 
 C-C_3                0     25.1345  -4.22      13.58682  L 
 C-C_3                0     24.75437  -3.79801   12.14374  L 
 H-H_                 0     25.44666  -4.29284   11.43994  L 
 C-C_3                0     23.28418  -4.16101   11.83946  L 
 C-C_3                0     17.10492  -3.0721    12.75151  L 
 H-H_                 0     17.41826  -2.74264   13.76279  L 
 C-C_3                0     16.83346  -4.58853   12.78847  L 
 H-H_                 0     15.96816  -4.80151   13.45    L 
 C-C_3                0     16.58713  -5.20142   11.38788  L 
 H-H_                 0     16.55174  -6.30596   11.46832  L 
 C-C_3                0     17.63962  -4.77975   10.34458  L 
 H-H_                 0     17.30627  -5.10815   9.33781  L 
 C-C_3                0     19.32455  -3.05511   8.30405  L 
 H-H_                 0     18.66191  -3.66943   7.66115  L 
 C-C_3                0     19.8925  -1.89117   7.47567  L 
 H-H_                 0     20.59622  -2.28451   6.71369  L 
 C-C_3                0     20.60983  -0.81627   8.32387  L 
 H-H_                 0     20.79323   0.0747    7.6981   L 
 C-C_3                0     19.83418  -0.39342   9.58266  L 
 H-H_                 0     20.50702   0.21282   10.22085  L 
 C-C_3                0     26.51289  -3.67794   14.07711  L 
 C-C_3                0     22.87518  -4.32357   10.34081  L 
 C-C_3                0     21.42121  -4.83444   10.24399  L 
 H-H_                 0     21.31364  -5.80702   10.77129  L 
 H-H_                 0     21.12695  -4.97666   9.18374  L 
 H-H_                 0     20.70034  -4.12498   10.68682  L 
 C-C_3                0     23.77159  -5.38401   9.66124  L 
 H-H_                 0     23.83949  -6.30078   10.28586  L 
 H-H_                 0     24.79564  -5.00306   9.46694  L 
 H-H_                 0     23.35359  -5.67115   8.67541  L 
 C-C_3                0     26.48697  -2.14242   14.1886  L 
 H-H_                 0     27.46568  -1.75931   14.54991  L 
 H-H_                 0     25.70125  -1.81306   14.90035  L 
 H-H_                 0     26.28286  -1.68319   13.19846  L 
 C-C_3                0     27.63117  -4.09016   13.09746  L 
 H-H_                 0     28.63243  -3.83966   13.51016  L 
 H-H_                 0     27.53341  -3.54835   12.13376  L 
 H-H_                 0     27.59659  -5.18384   12.90276  L 
 C-C_3                0     26.84616  -4.28288   15.45871  L 
 H-H_                 0     27.85768  -3.96752   15.79512  L 
 H-H_                 0     26.82348  -5.39325   15.4112  L 
 H-H_                 0     26.12097  -3.94869   16.23122  L 
 O-O_3                0    -27.87653   1.6141   -14.48086  L 
 O-O_3                0    -27.46484   1.96444  -11.70086  L 
 N-N_3                0    -25.97442   0.03172  -16.02517  L 
 N-N_3                0    -24.59209   2.02776  -10.78629  L 
 N-N_3                0    -21.67878   0.10117  -12.53734  L 
 N-N_3                0    -23.17576  -1.10421  -15.8315  L 
 C-C_3                0    -29.21951   2.41675  -9.08901  L 
 H-H_                 0    -29.0608   2.7898   -8.05508  L 
 H-H_                 0    -30.09896   1.74133  -9.08143  L 
 H-H_                 0    -28.33402   1.81913  -9.37816  L 
 C-C_3                0    -26.74171   0.88199  -16.9179  L 
 C-C_3                0    -27.42831  -0.04955  -17.86233  L 
 C-C_3                0    -28.52696   0.71598  -18.57821  L 
 H-H_                 0    -29.08939   0.03372  -19.2495  L 
 C-C_3                0    -27.85635   1.81839  -19.4145  L 
 H-H_                 0    -28.63094   2.45014  -19.89696  L 
 C-C_3                0    -26.90916   2.7012   -18.57409  L 
 H-H_                 0    -26.3495   3.39192  -19.23858  L 
 C-C_3                0    -25.92476   1.87025  -17.73477  L 
 H-H_                 0    -25.35725   2.54475  -17.05989  L 
 C-C_3                0    -26.8565  -1.12674  -15.79627  L 
 C-C_3                0    -27.84811  -1.20196  -16.98626  L 
 C-C_3                0    -26.02832  -2.40252  -15.60947  L 
 H-H_                 0    -25.50312  -2.36718  -14.6339  L 
 C-C_3                0    -26.91212  -3.64425  -15.64431  L 
 H-H_                 0    -26.27993  -4.5504   -15.54056  L 
 C-C_3                0    -27.78115  -3.7402   -16.90775  L 
 H-H_                 0    -27.50996  -4.63646  -17.50507  L 
 C-C_3                0    -27.72273  -2.49695  -17.7949  L 
 H-H_                 0    -28.521   -2.54845  -18.56506  L 
 C-C_3                0    -25.63461   0.76198  -14.78426  L 
 C-C_3                0    -26.81399   0.96459  -13.8119  L 
 C-C_3                0    -26.37462   1.81798  -12.59605  L 
 C-C_3                0    -25.15703   1.19271  -11.86934  L 
 C-C_3                0    -24.00445   0.8087   -12.81027  L 
 C-C_3                0    -24.42487   0.1043   -14.10668  L 
 C-C_3                0    -28.93283   1.73642  -13.56577  L 
 C-C_3                0    -28.48876   2.63692  -12.40024  L 
 C-C_3                0    -24.67798   3.4664   -11.04834  L 
 C-C_3                0    -24.50066   4.14155  -9.71631  L 
 C-C_3                0    -24.98596   3.10758  -8.72308  L 
 C-C_3                0    -25.42169   1.95608  -9.58958  L 
 C-C_3                0    -23.03014  -0.07834  -12.03693  L 
 C-C_3                0    -23.24075   0.13156  -15.07248  L 
 C-C_3                0    -30.19632   2.26769  -14.23865  L 
 H-H_                 0    -30.00143   3.25844  -14.70149  L 
 C-C_3                0    -31.38125   2.3843   -13.24745  L 
 C-C_3                0    -30.95573   2.21666  -11.76982  L 
 H-H_                 0    -31.78643   2.51921  -11.11248  L 
 C-C_3                0    -29.69545   3.06369  -11.51192  L 
 C-C_3                0    -23.67782   4.07791  -12.01105  L 
 H-H_                 0    -23.73639   3.5756   -12.99819  L 
 C-C_3                0    -24.07627   5.55834  -12.18068  L 
 H-H_                 0    -23.32944   6.08188  -12.81295  L 
 C-C_3                0    -24.24632   6.30836  -10.83494  L 
 H-H_                 0    -24.68825   7.31109  -11.01088  L 
 C-C_3                0    -25.0945   5.53164  -9.81024  L 
 H-H_                 0    -25.03961   6.03209  -8.82521  L 
 C-C_3                0    -26.06786   3.39397  -7.70236  L 
 H-H_                 0    -25.78031   4.26499  -7.07721  L 
 C-C_3                0    -26.18266   2.14396  -6.81131  L 
 H-H_                 0    -27.03424   2.25247  -6.10754  L 
 C-C_3                0    -26.31827   0.82298  -7.6049   L 
 H-H_                 0    -26.17861  -0.02799  -6.91494  L 
 C-C_3                0    -25.31384   0.69464  -8.76248  L 
 H-H_                 0    -25.59087  -0.17791  -9.38386  L 
 C-C_3                0    -32.6334   1.55864  -13.67704  L 
 C-C_3                0    -29.44615   3.5897   -10.06112  L 
 C-C_3                0    -28.22815   4.5311   -10.04902  L 
 H-H_                 0    -28.37033   5.36484  -10.77024  L 
 H-H_                 0    -28.07015   4.96664  -9.03865  L 
 H-H_                 0    -27.30932   3.99085  -10.32625  L 
 C-C_3                0    -30.65214   4.42541  -9.57177  L 
 H-H_                 0    -30.90374   5.21731  -10.31    L 
 H-H_                 0    -31.55228   3.80905  -9.39567  L 
 H-H_                 0    -30.42303   4.91181  -8.59919  L 
 C-C_3                0    -32.33341   0.05167  -13.62144  L 
 H-H_                 0    -33.22159  -0.53707  -13.93695  L 
 H-H_                 0    -31.49093  -0.20185  -14.29929  L 
 H-H_                 0    -32.06512  -0.25537  -12.58817  L 
 C-C_3                0    -33.83254   1.86875  -12.75348  L 
 H-H_                 0    -34.76479   1.41116  -13.15004  L 
 H-H_                 0    -33.68004   1.45301  -11.73489  L 
 H-H_                 0    -33.98891   2.96623  -12.67361  L 
 C-C_3                0    -33.03462   1.94273  -15.11858  L 
 H-H_                 0    -33.96515   1.41676  -15.424   L 
 H-H_                 0    -33.21092   3.03767  -15.19313  L 
 H-H_                 0    -32.24277   1.66384  -15.84628  L 
 O-O_3                0    -22.30275   22.26509  -8.23057  L 
 O-O_3                0    -21.99155   22.28909  -5.4188   L 
 N-N_3                0    -20.28264   20.94059  -9.86113  L 
 N-N_3                0    -19.12391   22.63968  -4.46786  L 
 N-N_3                0    -16.02297   21.55521  -6.20073  L 
 N-N_3                0    -16.90166   19.59153  -8.64227  L 
 C-C_3                0    -23.78768   21.95528  -2.89879  L 
 H-H_                 0    -23.72316   22.10813  -1.79977  L 
 H-H_                 0    -24.5452   21.16891  -3.09791  L 
 H-H_                 0    -22.80234   21.58317  -3.23983  L 
 C-C_3                0    -21.05879   21.85326  -10.68775  L 
 C-C_3                0    -21.8632   20.9993  -11.61487  L 
 C-C_3                0    -22.95312   21.86226  -12.22763  L 
 H-H_                 0    -23.60407   21.24492  -12.88151  L 
 C-C_3                0    -22.26874   22.95207  -13.06873  L 
 H-H_                 0    -23.03137   23.64615  -13.47929  L 
 C-C_3                0    -21.22072   23.74544  -12.26017  L 
 H-H_                 0    -20.663    24.4285  -12.93412  L 
 C-C_3                0    -20.23781   22.82704  -11.51618  L 
 H-H_                 0    -19.59279   23.43957  -10.85186  L 
 C-C_3                0    -21.11825   19.73298  -9.73664  L 
 C-C_3                0    -22.30605   19.87897  -10.7181  L 
 C-C_3                0    -20.26958   18.48964  -10.02051  L 
 H-H_                 0    -19.45565   18.39179  -9.2734   L 
 C-C_3                0    -21.10957   17.21008  -10.02396  L 
 H-H_                 0    -20.54201   16.41525  -10.55188  L 
 C-C_3                0    -22.50173   17.38359  -10.65091  L 
 H-H_                 0    -22.79374   16.47415  -11.21759  L 
 C-C_3                0    -22.58477   18.61851  -11.54028  L 
 H-H_                 0    -23.58942   18.6896  -12.006   L 
 C-C_3                0    -20.00799   21.56857  -8.54973  L 
 C-C_3                0    -21.22141   21.61973  -7.59932  L 
 C-C_3                0    -20.88395   22.3759  -6.29543  L 
 C-C_3                0    -19.60177   21.8325  -5.6122   L 
 C-C_3                0    -18.42782   21.6458  -6.58866  L 
 C-C_3                0    -18.82025   20.88564  -7.86524  L 
 C-C_3                0    -23.40258   22.18431  -7.36206  L 
 C-C_3                0    -23.08039   22.93177  -6.04951  L 
 C-C_3                0    -19.45423   24.0637  -4.55989  L 
 C-C_3                0    -19.29555   24.61321  -3.16778  L 
 C-C_3                0    -19.57153   23.41561  -2.28398  L 
 C-C_3                0    -19.86153   22.30193  -3.25632  L 
 C-C_3                0    -17.2903   20.93348  -5.86105  L 
 C-C_3                0    -17.64031   20.82748  -8.83437  L 
 C-C_3                0    -24.65255   22.7403  -8.04554  L 
 H-H_                 0    -24.44058   23.73342  -8.49618  L 
 C-C_3                0    -25.86945   22.86317  -7.10108  L 
 C-C_3                0    -25.57815   22.31818  -5.68662  L 
 H-H_                 0    -26.4554   22.46565  -5.03902  L 
 C-C_3                0    -24.33933   23.05806  -5.14115  L 
 C-C_3                0    -18.62483   24.92098  -5.4959   L 
 H-H_                 0    -18.67237   24.51795  -6.52863  L 
 C-C_3                0    -19.25233   26.32861  -5.47537  L 
 H-H_                 0    -18.643    27.02391  -6.08936  L 
 C-C_3                0    -19.42397   26.90022  -4.04515  L 
 H-H_                 0    -20.01394   27.83953  -4.08183  L 
 C-C_3                0    -20.07899   25.90642  -3.06613  L 
 H-H_                 0    -20.01376   26.30978  -2.03438  L 
 C-C_3                0    -20.62909   23.40909  -1.20057  L 
 H-H_                 0    -20.46162   24.25267  -0.49946  L 
 C-C_3                0    -20.47547   22.07892  -0.44052  L 
 H-H_                 0    -21.30285   21.96824   0.28904  L 
 C-C_3                0    -20.4283   20.83867  -1.36695  L 
 H-H_                 0    -20.10768   19.95745  -0.78064  L 
 C-C_3                0    -19.48471   21.00512  -2.57071  L 
 H-H_                 0    -19.62927   20.15441  -3.26438  L 
 C-C_3                0    -27.21863   22.42298  -7.75481  L 
 C-C_3                0    -24.18535   23.26881  -3.59836  L 
 C-C_3                0    -23.12227   24.35192  -3.33371  L 
 H-H_                 0    -23.38698   25.29432  -3.86027  L 
 H-H_                 0    -23.03817   24.57097  -2.24756  L 
 H-H_                 0    -22.12744   24.03027  -3.68486  L 
 C-C_3                0    -25.50879   23.77615  -2.97807  L 
 H-H_                 0    -25.91821   24.6239  -3.56902  L 
 H-H_                 0    -26.2715   22.97249  -2.92228  L 
 H-H_                 0    -25.3505   24.12472  -1.9342   L 
 C-C_3                0    -27.26928   20.89502  -7.92531  L 
 H-H_                 0    -28.19034   20.58857  -8.46676  L 
 H-H_                 0    -26.38986   20.53861  -8.50168  L 
 H-H_                 0    -27.27649   20.39458  -6.93585  L 
 C-C_3                0    -28.41046   22.87919  -6.88422  L 
 H-H_                 0    -29.37238   22.72229  -7.41889  L 
 H-H_                 0    -28.4756   22.30092  -5.93945  L 
 H-H_                 0    -28.32071   23.95917  -6.63734  L 
 C-C_3                0    -27.37049   23.08911  -9.14206  L 
 H-H_                 0    -28.3639   22.86087  -9.58578  L 
 H-H_                 0    -27.27214   24.19292  -9.05539  L 
 H-H_                 0    -26.60097   22.72043  -9.85372  L 
 O-O_3                0    -8.1362    3.42794  -13.99437  L 
 O-O_3                0    -7.01001   3.42075  -11.39153  L 
 N-N_3                0    -7.03743   1.69424  -16.05549  L 
 N-N_3                0    -4.04141   2.80938  -11.26055  L 
 N-N_3                0    -2.02539   1.15072  -12.61646  L 
 N-N_3                0    -4.02145  -0.68792  -15.65346  L 
 C-C_3                0    -7.86705   4.02364  -8.43563  L 
 H-H_                 0    -7.36949   4.26639  -7.47191  L 
 H-H_                 0    -8.83799   3.54032  -8.20711  L 
 H-H_                 0    -7.23642   3.28744  -8.96772  L 
 C-C_3                0    -7.68556   2.83663  -16.67632  L 
 C-C_3                0    -8.80529   2.27345  -17.4887  L 
 C-C_3                0    -9.7461    3.40655  -17.85888  L 
 H-H_                 0    -10.61747   3.00855  -18.41988  L 
 C-C_3                0    -8.96657   4.38574  -18.75206  L 
 H-H_                 0    -9.59801   5.26815  -18.98553  L 
 C-C_3                0    -7.64252   4.84557  -18.10552  L 
 H-H_                 0    -7.05422   5.441    -18.83436  L 
 C-C_3                0    -6.80041   3.66583  -17.5928  L 
 H-H_                 0    -5.92761   4.05568  -17.02821  L 
 C-C_3                0    -8.15039   0.78834  -15.7261  L 
 C-C_3                0    -9.35832   1.17616  -16.61743  L 
 C-C_3                0    -7.72138  -0.67214  -15.88627  L 
 H-H_                 0    -6.98243  -0.92868  -15.10155  L 
 C-C_3                0    -8.92897  -1.59391  -15.75185  L 
 H-H_                 0    -8.6175   -2.65396  -15.85277  L 
 C-C_3                0    -10.05035  -1.26903  -16.74885  L 
 H-H_                 0    -10.19215  -2.10429  -17.46701  L 
 C-C_3                0    -9.83684   0.03402  -17.5197  L 
 H-H_                 0    -10.77446   0.32076  -18.04077  L 
 C-C_3                0    -6.27477   2.13203  -14.86513  L 
 C-C_3                0    -7.12713   2.50561  -13.63664  L 
 C-C_3                0    -6.22634   3.12299  -12.53474  L 
 C-C_3                0    -5.0384    2.19261  -12.16178  L 
 C-C_3                0    -4.29215   1.63331  -13.39052  L 
 C-C_3                0    -5.22161   1.08791  -14.48162  L 
 C-C_3                0    -8.8892    3.68123  -12.8373  L 
 C-C_3                0    -7.98567   4.35778  -11.79276  L 
 C-C_3                0    -3.83153   4.23654  -11.51481  L 
 C-C_3                0    -3.17187   4.78615  -10.28095  L 
 C-C_3                0    -3.63587   3.84878  -9.18489  L 
 C-C_3                0    -4.53666   2.87143  -9.88982  L 
 C-C_3                0    -3.30671   0.55427  -12.94882  L 
 C-C_3                0    -4.40419   0.71173  -15.7173  L 
 C-C_3                0    -10.1191   4.52839  -13.14711  L 
 H-H_                 0    -9.81608   5.51037  -13.56881  L 
 C-C_3                0    -10.99148   4.75223  -11.88945  L 
 C-C_3                0    -10.25544   4.45378  -10.561   L 
 H-H_                 0    -10.81305   4.94215  -9.74379  L 
 C-C_3                0    -8.80595   4.97459  -10.62116  L 
 C-C_3                0    -2.97627   4.6277   -12.7066  L 
 H-H_                 0    -3.39692   4.20406  -13.64091  L 
 C-C_3                0    -3.01948   6.16566  -12.79932  L 
 H-H_                 0    -2.34      6.51611  -13.60377  L 
 C-C_3                0    -2.66497   6.86929  -11.46607  L 
 H-H_                 0    -2.86964   7.95732  -11.54556  L 
 C-C_3                0    -3.41338   6.28117  -10.2559  L 
 H-H_                 0    -3.00133   6.72006  -9.33194  L 
 C-C_3                0    -4.30791   4.31493  -7.91318  L 
 H-H_                 0    -3.67688   5.06771  -7.4062   L 
 C-C_3                0    -4.43226   3.08336  -7.00204  L 
 H-H_                 0    -5.01526   3.34115  -6.09402  L 
 C-C_3                0    -5.06158   1.85259  -7.69573  L 
 H-H_                 0    -4.89184   0.96029  -7.06148  L 
 C-C_3                0    -4.50719   1.57462  -9.10561  L 
 H-H_                 0    -5.16505   0.83267  -9.60221  L 
 C-C_3                0    -12.42492   4.14387  -12.0082  L 
 C-C_3                0    -8.08466   5.30082  -9.26993  L 
 C-C_3                0    -6.73394   5.98408  -9.55947  L 
 H-H_                 0    -6.8826    6.89069  -10.18515  L 
 H-H_                 0    -6.23149   6.29143  -8.61702  L 
 H-H_                 0    -6.05011   5.30565  -10.09726  L 
 C-C_3                0    -8.91829   6.29897  -8.43203  L 
 H-H_                 0    -9.20255   7.17738  -9.04824  L 
 H-H_                 0    -9.834     5.83263  -8.01398  L 
 H-H_                 0    -8.3347    6.66777  -7.56012  L 
 C-C_3                0    -12.35833   2.61423  -12.17806  L 
 H-H_                 0    -13.37906   2.17427  -12.19565  L 
 H-H_                 0    -11.8565   2.34825  -13.13193  L 
 H-H_                 0    -11.79348   2.15231  -11.3424  L 
 C-C_3                0    -13.26965   4.47773  -10.75762  L 
 H-H_                 0    -14.3306   4.1792   -10.90419  L 
 H-H_                 0    -12.90228   3.93601  -9.86226  L 
 H-H_                 0    -13.23939   5.56783  -10.54835  L 
 C-C_3                0    -13.13581   4.75876  -13.23265  L 
 H-H_                 0    -14.17779   4.38003  -13.31575  L 
 H-H_                 0    -13.17202   5.86634  -13.14368  L 
 H-H_                 0    -12.60977   4.50018  -14.17642  L 
 O-O_3                0    -2.95393   21.7888  -8.81602  L 
 O-O_3                0    -2.49146   22.21166  -6.0563   L 
 N-N_3                0    -1.26025   19.8444  -10.21455  L 
 N-N_3                0     0.37739   22.1104  -5.157    L 
 N-N_3                0     3.22995   20.25462  -6.88015  L 
 N-N_3                0     1.39803   18.62099  -10.10332  L 
 C-C_3                0    -4.19185   22.65578  -3.46558  L 
 H-H_                 0    -4.05188   22.98949  -2.41452  L 
 H-H_                 0    -5.07722   21.98907  -3.50272  L 
 H-H_                 0    -3.30694   22.05807  -3.75355  L 
 C-C_3                0    -1.93785   20.63238  -11.22823  L 
 C-C_3                0    -2.73913   19.6465  -12.02159  L 
 C-C_3                0    -3.75031   20.40988  -12.8577  L 
 H-H_                 0    -4.39343   19.69864  -13.41722  L 
 C-C_3                0    -2.96659   21.28245  -13.85194  L 
 H-H_                 0    -3.66884   21.91402  -14.43489  L 
 C-C_3                0    -1.91698   22.17338  -13.1538  L 
 H-H_                 0    -1.28986   22.68303  -13.91461  L 
 C-C_3                0    -1.02386   21.37871  -12.18692  L 
 H-H_                 0    -0.37446   22.08178  -11.62442  L 
 C-C_3                0    -2.29154   18.87982  -9.80239  L 
 C-C_3                0    -3.28024   18.70053  -10.979   L 
 C-C_3                0    -1.67719   17.57754  -9.29339  L 
 H-H_                 0    -1.19268   17.75774  -8.31254  L 
 C-C_3                0    -2.78873   16.55597  -9.12493  L 
 H-H_                 0    -2.41827   15.65519  -8.60064  L 
 C-C_3                0    -3.43619   16.1928  -10.46805  L 
 H-H_                 0    -3.0218    15.2376  -10.85359  L 
 C-C_3                0    -3.27455   17.27465  -11.5456  L 
 H-H_                 0    -4.06062   17.15753  -12.3208  L 
 C-C_3                0    -0.81062   20.7098  -9.10236  L 
 C-C_3                0    -1.93668   21.10007  -8.12245  L 
 C-C_3                0    -1.42377   21.97969  -6.96008  L 
 C-C_3                0    -0.23707   21.30208  -6.23237  L 
 C-C_3                0     0.87862   20.85132  -7.18702  L 
 C-C_3                0     0.37777   20.04528  -8.39122  L 
 C-C_3                0    -3.99867   21.9973  -7.90329  L 
 C-C_3                0    -3.50178   22.90331  -6.76089  L 
 C-C_3                0     0.34725   23.55445  -5.39799  L 
 C-C_3                0     0.60536   24.19172  -4.05774  L 
 C-C_3                0     0.07171   23.17466  -3.07044  L 
 C-C_3                0    -0.42945   22.05573  -3.94504  L 
 C-C_3                0     1.88223   20.01237  -6.39627  L 
 C-C_3                0     1.52914   19.8748  -9.38255  L 
 C-C_3                0    -5.2248    22.58288  -8.59852  L 
 H-H_                 0    -4.96318   23.53248  -9.11192  L 
 C-C_3                0    -6.39612   22.83364  -7.62007  L 
 C-C_3                0    -6.00212   22.65466  -6.13601  L 
 H-H_                 0    -6.81008   23.06202  -5.5086   L 
 C-C_3                0    -4.67748   23.39688  -5.86458  L 
 C-C_3                0     1.35119   24.1241  -6.38224  L 
 H-H_                 0     1.22695   23.64715  -7.37613  L 
 C-C_3                0     1.04442   25.62922  -6.50764  L 
 H-H_                 0     1.79396   26.11452  -7.16675  L 
 C-C_3                0     0.99497   26.35734  -5.14121  L 
 H-H_                 0     0.62831   27.39571  -5.27935  L 
 C-C_3                0     0.12859   25.62968  -4.09571  L 
 H-H_                 0     0.27422   26.10411  -3.10312  L 
 C-C_3                0    -0.99633   23.50015  -2.04808  L 
 H-H_                 0    -0.67289   24.35417  -1.41762  L 
 C-C_3                0    -1.15756   22.24995  -1.16436  L 
 H-H_                 0    -1.99831   22.39028  -0.45464  L 
 C-C_3                0    -1.34287   20.93533  -1.96184  L 
 H-H_                 0    -1.21493   20.07674  -1.27805  L 
 C-C_3                0    -0.36028   20.77925  -3.13513  L 
 H-H_                 0    -0.67763   19.9202  -3.7597   L 
 C-C_3                0    -7.73006   22.14449  -8.05095  L 
 C-C_3                0    -4.39038   23.86593  -4.39921  L 
 C-C_3                0    -3.14076   24.76724  -4.37731  L 
 H-H_                 0    -3.26732   25.62551  -5.07212  L 
 H-H_                 0    -2.95585   25.16785  -3.35736  L 
 H-H_                 0    -2.23917   24.21113  -4.68059  L 
 C-C_3                0    -5.56403   24.72087  -3.86331  L 
 H-H_                 0    -5.85592   25.49356  -4.60706  L 
 H-H_                 0    -6.45178   24.10498  -3.61834  L 
 H-H_                 0    -5.28128   25.23678  -2.91981  L 
 C-C_3                0    -7.60537   20.61279  -7.97212  L 
 H-H_                 0    -8.55703   20.12436  -8.27458  L 
 H-H_                 0    -6.80462   20.253   -8.6521   L 
 H-H_                 0    -7.36937   20.29228  -6.93487  L 
 C-C_3                0    -8.89504   22.60169  -7.14505  L 
 H-H_                 0    -9.86954   22.24686  -7.54534  L 
 H-H_                 0    -8.79982   22.18596  -6.11981  L 
 H-H_                 0    -8.92699   23.71085  -7.08146  L 
 C-C_3                0    -8.07373   22.54947  -9.50169  L 
 H-H_                 0    -9.05438   22.1258  -9.80942  L 
 H-H_                 0    -8.12625   23.656   -9.59321  L 
 H-H_                 0    -7.31162   22.17346  -10.21733  L 
 O-O_3                0     13.47786   3.11236  -13.85142  L 
 O-O_3                0     14.39651   3.53335  -11.19296  L 
 N-N_3                0     14.50097   0.91038  -15.42869  L 
 N-N_3                0     17.08889   2.41188  -10.46371  L 
 N-N_3                0     19.11105  -0.07937  -12.48513  L 
 N-N_3                0     16.38221  -1.44164  -15.16863  L 
 C-C_3                0     13.53223   5.20573  -8.57744  L 
 H-H_                 0     14.06279   5.67049  -7.72078  L 
 H-H_                 0     12.48512   5.00842  -8.27114  L 
 H-H_                 0     14.01082   4.23133  -8.79485  L 
 C-C_3                0     14.22061   1.98984  -16.35898  L 
 C-C_3                0     13.12394   1.48704  -17.23858  L 
 C-C_3                0     12.51977   2.6669   -17.97864  L 
 H-H_                 0     11.66581   2.32703  -18.60131  L 
 C-C_3                0     13.61308   3.25377  -18.88688  L 
 H-H_                 0     13.23489   4.16722  -19.39131  L 
 C-C_3                0     14.90903   3.58022  -18.11414  L 
 H-H_                 0     15.70891   3.87167  -18.82625  L 
 C-C_3                0     15.38513   2.40458  -17.24492  L 
 H-H_                 0     16.24197   2.73338  -16.62025  L 
 C-C_3                0     13.16584   0.37363  -15.1159  L 
 C-C_3                0     12.22579   0.72263  -16.30055  L 
 C-C_3                0     13.2308  -1.12288  -14.79799  L 
 H-H_                 0     13.70765  -1.27108  -13.80631  L 
 C-C_3                0     11.81951  -1.69534  -14.77196  L 
 H-H_                 0     11.80807  -2.74585  -14.42412  L 
 C-C_3                0     11.10624  -1.57108  -16.12356  L 
 H-H_                 0     11.09708  -2.54867  -16.6504  L 
 C-C_3                0     11.71409  -0.51429  -17.04715  L 
 H-H_                 0     10.9775  -0.22522  -17.82611  L 
 C-C_3                0     15.20786   1.46084  -14.2525  L 
 C-C_3                0     14.32134   2.17275  -13.21334  L 
 C-C_3                0     15.21377   2.87744  -12.14711  L 
 C-C_3                0     16.15424   1.85063  -11.46597  L 
 C-C_3                0     16.96729   1.05727  -12.50373  L 
 C-C_3                0     16.09913   0.40368  -13.58999  L 
 C-C_3                0     12.69752   3.69973  -12.84644  L 
 C-C_3                0     13.62866   4.47527  -11.90717  L 
 C-C_3                0     17.6279   3.7324   -10.80077  L 
 C-C_3                0     18.21531   4.25382  -9.51424  L 
 C-C_3                0     17.3931   3.58081  -8.44035  L 
 C-C_3                0     16.41094   2.7408   -9.2136   L 
 C-C_3                0     17.83582   0.0222   -11.79988  L 
 C-C_3                0     17.00183  -0.23815  -14.64352  L 
 C-C_3                0     11.59302   4.58624  -13.41903  L 
 H-H_                 0     12.03309   5.40581  -14.02601  L 
 C-C_3                0     10.7044   5.18959  -12.29938  L 
 C-C_3                0     11.35602   5.12543  -10.895   L 
 H-H_                 0     10.83364   5.81857  -10.21293  L 
 C-C_3                0     12.8507   5.47072  -11.01512  L 
 C-C_3                0     18.72373   3.79653  -11.85009  L 
 H-H_                 0     18.35805   3.3897   -12.8145  L 
 C-C_3                0     19.07746   5.28486  -12.04348  L 
 H-H_                 0     19.9242   5.38185  -12.75434  L 
 C-C_3                0     19.4197   6.01044  -10.71852  L 
 H-H_                 0     19.51986   7.10129  -10.89772  L 
 C-C_3                0     18.39074   5.755    -9.6028   L 
 H-H_                 0     18.79224   6.14401  -8.64432  L 
 C-C_3                0     16.65649   4.34876  -7.36638  L 
 H-H_                 0     17.36582   5.00305  -6.82067  L 
 C-C_3                0     16.09098   3.30095  -6.39164  L 
 H-H_                 0     15.44609   3.79629  -5.63624  L 
 C-C_3                0     15.30204   2.16495  -7.08859  L 
 H-H_                 0     15.12575   1.35207  -6.35996  L 
 C-C_3                0     16.01183   1.58007  -8.32479  L 
 H-H_                 0     15.30203   0.92105  -8.86626  L 
 C-C_3                0     9.21811   4.71826  -12.36159  L 
 C-C_3                0     13.57553   6.13206  -9.80558  L 
 C-C_3                0     15.04085   6.4443   -10.179   L 
 H-H_                 0     15.0858   7.05744  -11.10493  L 
 H-H_                 0     15.55542   7.00057  -9.37193  L 
 H-H_                 0     15.61826   5.51819  -10.34541  L 
 C-C_3                0     12.89089   7.47391  -9.46243  L 
 H-H_                 0     12.79865   8.10738  -10.371   L 
 H-H_                 0     11.88086   7.32545  -9.0333   L 
 H-H_                 0     13.47624   8.03837  -8.70725  L 
 C-C_3                0     9.11562   3.20417  -12.10406  L 
 H-H_                 0     8.05427   2.87397  -12.10474  L 
 H-H_                 0     9.64998   2.64219  -12.89716  L 
 H-H_                 0     9.56279   2.94033  -11.12355  L 
 C-C_3                0     8.36491   5.47128  -11.31648  L 
 H-H_                 0     7.28541   5.23953  -11.44612  L 
 H-H_                 0     8.63679   5.17745  -10.28167  L 
 H-H_                 0     8.50064   6.56924  -11.42235  L 
 C-C_3                0     8.63864   5.03279  -13.75807  L 
 H-H_                 0     7.56191   4.76085  -13.80928  L 
 H-H_                 0     8.73734   6.11669  -13.98391  L 
 H-H_                 0     9.16435   4.46016  -14.55188  L 
 O-O_3                0     16.90191   20.62984  -10.00123  L 
 O-O_3                0     17.93541   20.73822  -7.36741  L 
 N-N_3                0     17.99899   18.70858  -11.89379  L 
 N-N_3                0     20.88537   20.10695  -7.10949  L 
 N-N_3                0     22.79773   18.11708  -8.12333  L 
 N-N_3                0     20.9077   16.27251  -11.23594  L 
 C-C_3                0     16.98134   21.30677  -4.50117  L 
 H-H_                 0     17.40676   21.54526  -3.50458  L 
 H-H_                 0     16.0217   20.77377  -4.35161  L 
 H-H_                 0     17.67651   20.60861  -4.99828  L 
 C-C_3                0     17.40751   19.819   -12.6203  L 
 C-C_3                0     16.29044   19.23102  -13.41773  L 
 C-C_3                0     15.39968   20.36144  -13.90229  L 
 H-H_                 0     14.52983   19.94908  -14.45522  L 
 C-C_3                0     16.23593   21.24048  -14.84686  L 
 H-H_                 0     15.6422   22.12202  -15.16662  L 
 C-C_3                0     17.55827   21.70597  -14.20093  L 
 H-H_                 0     18.18584   22.22178  -14.95721  L 
 C-C_3                0     18.34464   20.54331  -13.57348  L 
 H-H_                 0     19.21596   20.94756  -13.01677  L 
 C-C_3                0     16.84613   17.86661  -11.52632  L 
 C-C_3                0     15.67705   18.22243  -12.48193  L 
 C-C_3                0     17.22849   16.38311  -11.56381  L 
 H-H_                 0     17.93765   16.15718  -10.74211  L 
 C-C_3                0     15.98611   15.51231  -11.40144  L 
 H-H_                 0     16.26133   14.43681  -11.40775  L 
 C-C_3                0     14.90743   15.79519  -12.45785  L 
 H-H_                 0     14.76467   14.9143  -13.11904  L 
 C-C_3                0     15.18696   17.03142  -13.31245  L 
 H-H_                 0     14.27612   17.30755  -13.88431  L 
 C-C_3                0     18.74692   19.21769  -10.72222  L 
 C-C_3                0     17.87306   19.70742  -9.55403  L 
 C-C_3                0     18.74956   20.37445  -8.46705  L 
 C-C_3                0     19.89643   19.44733  -7.98915  L 
 C-C_3                0     20.6556   18.73616  -9.12743  L 
 C-C_3                0     19.74619   18.16875  -10.22585  L 
 C-C_3                0     16.10745   20.94165  -8.88733  L 
 C-C_3                0     16.97119   21.65506  -7.83366  L 
 C-C_3                0     21.10016   21.52379  -7.41126  L 
 C-C_3                0     21.77135   22.10563  -6.19515  L 
 C-C_3                0     21.28568   21.21868  -5.06769  L 
 C-C_3                0     20.37047   20.23764  -5.75205  L 
 C-C_3                0     21.50142   17.60969  -8.53701  L 
 C-C_3                0     20.59773   17.68225  -11.39773  L 
 C-C_3                0     14.8968   21.78032  -9.27351  L 
 H-H_                 0     15.22019   22.75202  -9.70377  L 
 C-C_3                0     13.97019   22.03086  -8.05973  L 
 C-C_3                0     14.65201   21.76265  -6.6947   L 
 H-H_                 0     14.05824   22.26329  -5.91157  L 
 C-C_3                0     16.10336   22.28435  -6.70319  L 
 C-C_3                0     21.94545   21.87175  -8.62088  L 
 H-H_                 0     21.51196   21.41767  -9.53568  L 
 C-C_3                0     21.90697   23.40677  -8.75649  L 
 H-H_                 0     22.57179   23.73083  -9.58396  L 
 C-C_3                0     22.29118   24.14704  -7.45003  L 
 H-H_                 0     22.0968   25.23412  -7.5604   L 
 C-C_3                0     21.56082   23.60625  -6.20514  L 
 H-H_                 0     22.00467   24.05798  -5.29385  L 
 C-C_3                0     20.59421   21.76029  -3.83447  L 
 H-H_                 0     21.23346   22.52247  -3.34275  L 
 C-C_3                0     20.39897   20.5703  -2.87952  L 
 H-H_                 0     19.79958   20.88426  -1.99988  L 
 C-C_3                0     19.73472   19.34364  -3.54676  L 
 H-H_                 0     19.83455   18.47434  -2.87422  L 
 C-C_3                0     20.33146   18.97686  -4.91631  L 
 H-H_                 0     19.66495   18.23583  -5.40339  L 
 C-C_3                0     12.55934   21.38189  -8.21492  L 
 C-C_3                0     16.76921   22.59556  -5.3209   L 
 C-C_3                0     18.11719   23.30881  -5.5493   L 
 H-H_                 0     17.97251   24.22548  -6.16097  L 
 H-H_                 0     18.57888   23.60557  -4.58323  L 
 H-H_                 0     18.83621   22.6565  -6.0755   L 
 C-C_3                0     15.88285   23.56048  -4.49746  L 
 H-H_                 0     15.55508   24.41955  -5.12185  L 
 H-H_                 0     14.98735   23.0512  -4.08558  L 
 H-H_                 0     16.43895   23.96043  -3.62161  L 
 C-C_3                0     12.66162   19.84684  -8.1813   L 
 H-H_                 0     11.6586   19.38296  -8.30133  L 
 H-H_                 0     13.31152   19.48547  -9.00535  L 
 H-H_                 0     13.08821   19.50062  -7.21541  L 
 C-C_3                0     11.62299   21.8503  -7.0794   L 
 H-H_                 0     10.58126   21.50668  -7.25979  L 
 H-H_                 0     11.93484   21.43411  -6.09859  L 
 H-H_                 0     11.61837   22.95964  -7.01153  L 
 C-C_3                0     11.93034   21.81831  -9.55686  L 
 H-H_                 0     10.89464   21.42626  -9.65433  L 
 H-H_                 0     11.89284   22.9271  -9.62512  L 
 H-H_                 0     12.51285   21.43213  -10.42055  L 
 O-O_3                0     33.57514   2.27996  -14.47594  L 
 O-O_3                0     34.45558   2.92982  -11.84776  L 
 N-N_3                0     34.69943   0.04701  -15.91158  L 
 N-N_3                0     37.07509   1.79542  -10.93656  L 
 N-N_3                0     38.90372  -0.44344  -11.48313  L 
 N-N_3                0     36.59013  -2.24578  -15.53405  L 
 C-C_3                0     33.55527   4.97754  -9.43377  L 
 H-H_                 0     34.09578   5.53063  -8.63617  L 
 H-H_                 0     32.49443   4.89089  -9.12631  L 
 H-H_                 0     33.97351   3.95402  -9.50462  L 
 C-C_3                0     34.46136   1.0966   -16.88734  L 
 C-C_3                0     33.38685   0.57761  -17.7843  L 
 C-C_3                0     32.82701   1.73919  -18.58652  L 
 H-H_                 0     31.98866   1.3904   -19.22522  L 
 C-C_3                0     33.95856   2.27747  -19.47749  L 
 H-H_                 0     33.61069   3.17643  -20.02771  L 
 C-C_3                0     35.2308   2.61611  -18.67201  L 
 H-H_                 0     36.05862   2.87222  -19.36554  L 
 C-C_3                0     35.66059   1.46629  -17.74635  L 
 H-H_                 0     36.4996   1.80627  -17.10369  L 
 C-C_3                0     33.35755  -0.50061  -15.64345  L 
 C-C_3                0     32.44646  -0.12654  -16.84211  L 
 C-C_3                0     33.4326  -2.00782  -15.3826  L 
 H-H_                 0     33.93627  -2.19301  -14.41131  L 
 C-C_3                0     32.03346  -2.6161   -15.34402  L 
 H-H_                 0     32.08418  -3.70745  -15.15389  L 
 C-C_3                0     31.20293  -2.32688  -16.60299  L 
 H-H_                 0     30.9651  -3.26902  -17.14091  L 
 C-C_3                0     31.86642  -1.34503  -17.56573  L 
 H-H_                 0     31.13573  -1.02377  -18.33766  L 
 C-C_3                0     35.34739   0.63349  -14.71876  L 
 C-C_3                0     34.41542   1.39413  -13.75849  L 
 C-C_3                0     35.27989   2.16411  -12.71497  L 
 C-C_3                0     36.15256   1.16853  -11.90835  L 
 C-C_3                0     36.96796   0.22204  -12.81484  L 
 C-C_3                0     36.17441  -0.41467  -13.96346  L 
 C-C_3                0     32.78985   2.93883  -13.52229  L 
 C-C_3                0     33.71716   3.80489  -12.66716  L 
 C-C_3                0     37.66575   3.05288  -11.40305  L 
 C-C_3                0     38.22443   3.71393  -10.17018  L 
 C-C_3                0     37.33445   3.20239  -9.05763  L 
 C-C_3                0     36.36274   2.29195  -9.76369  L 
 C-C_3                0     37.60862  -0.87831  -11.97567  L 
 C-C_3                0     37.17365  -1.06844  -14.91754  L 
 C-C_3                0     31.65445   3.74578  -14.143   L 
 H-H_                 0     32.06458   4.56476  -14.77158  L 
 C-C_3                0     30.74132   4.339    -13.03862  L 
 C-C_3                0     31.46704   4.55557  -11.68666  L 
 H-H_                 0     30.93614   5.34182  -11.12068  L 
 C-C_3                0     32.94776   4.91371  -11.90738  L 
 C-C_3                0     38.78081   2.9756   -12.43091  L 
 H-H_                 0     38.4258   2.46201  -13.34723  L 
 C-C_3                0     39.15497   4.42561  -12.79422  L 
 H-H_                 0     40.01451   4.42986  -13.49634  L 
 C-C_3                0     39.48149   5.29838  -11.55794  L 
 H-H_                 0     39.60084   6.35825  -11.8648  L 
 C-C_3                0     38.42314   5.19112  -10.44481  L 
 H-H_                 0     38.79748   5.70001  -9.53246  L 
 C-C_3                0     36.56119   4.12563  -8.14095  L 
 H-H_                 0     37.25369   4.83429  -7.64139  L 
 C-C_3                0     35.8917   3.23632  -7.07684  L 
 H-H_                 0     35.22302   3.84892  -6.43724  L 
 C-C_3                0     35.10544   2.04083  -7.66924  L 
 H-H_                 0     34.82462   1.35292  -6.84994  L 
 C-C_3                0     35.88337   1.26779  -8.75316  L 
 H-H_                 0     35.20599   0.5363   -9.24076  L 
 C-C_3                0     29.36992   3.60654  -12.90447  L 
 C-C_3                0     33.67924   5.70925  -10.7821  L 
 C-C_3                0     35.16929   5.90361  -11.12974  L 
 H-H_                 0     35.28068   6.37203  -12.13147  L 
 H-H_                 0     35.6701   6.55371  -10.37983  L 
 H-H_                 0     35.70562   4.9393   -11.13374  L 
 C-C_3                0     33.05773   7.11757  -10.66374  L 
 H-H_                 0     33.09036   7.6405   -11.64408  L 
 H-H_                 0     32.0051   7.08031  -10.32938  L 
 H-H_                 0     33.61153   7.73275  -9.92155  L 
 C-C_3                0     29.5731   2.14324  -12.4707  L 
 H-H_                 0     28.59537   1.63056  -12.34117  L 
 H-H_                 0     30.15262   1.59393  -13.23851  L 
 H-H_                 0     30.12761   2.08602  -11.51163  L 
 C-C_3                0     28.47377   4.31927  -11.86624  L 
 H-H_                 0     27.45183   3.88221  -11.86189  L 
 H-H_                 0     28.87962   4.20923  -10.83781  L 
 H-H_                 0     28.38929   5.40232  -12.10115  L 
 C-C_3                0     28.63868   3.63361  -14.26368  L 
 H-H_                 0     27.63348   3.166    -14.18035  L 
 H-H_                 0     28.5105   4.68052  -14.61436  L 
 H-H_                 0     29.20478   3.07126  -15.03688  L 
 O-O_3                0    -28.61981  -1.0112   -6.07629  L 
 O-O_3                0    -28.49657   0.17072  -3.50172  L 
 N-N_3                0    -27.04597  -3.50125  -6.49698  L 
 N-N_3                0    -25.84086   0.14153  -2.13817  L 
 N-N_3                0    -22.83507  -1.74264  -3.08974  L 
 N-N_3                0    -24.65803  -4.80748  -5.5903   L 
 C-C_3                0    -29.11355   3.1638   -2.86923  L 
 H-H_                 0    -29.01234   4.24349  -2.62409  L 
 H-H_                 0    -29.1018   2.58585  -1.92131  L 
 H-H_                 0    -28.22741   2.87888  -3.47397  L 
 C-C_3                0    -26.85935  -3.18354  -7.90442  L 
 C-C_3                0    -27.55345  -4.29694  -8.62418  L 
 C-C_3                0    -27.67453  -3.96909  -10.10126  L 
 H-H_                 0    -28.2048  -4.78663  -10.63016  L 
 C-C_3                0    -26.26639  -3.81572  -10.68573  L 
 H-H_                 0    -26.33832  -3.47708  -11.74053  L 
 C-C_3                0    -25.40785  -2.82638  -9.87648  L 
 H-H_                 0    -24.36396  -2.81792  -10.25005  L 
 C-C_3                0    -25.4152  -3.13636  -8.37409  L 
 H-H_                 0    -24.89903  -2.3143   -7.84545  L 
 C-C_3                0    -28.47142  -3.87167  -6.45795  L 
 C-C_3                0    -28.84031  -4.42755  -7.85699  L 
 C-C_3                0    -28.77351  -4.84996  -5.3207   L 
 H-H_                 0    -28.6762  -4.33921  -4.3425   L 
 C-C_3                0    -30.18885  -5.40593  -5.49221  L 
 H-H_                 0    -30.48011  -6.06444  -4.65055  L 
 C-C_3                0    -30.40661  -6.10703  -6.84042  L 
 H-H_                 0    -30.57913  -7.19365  -6.6943   L 
 C-C_3                0    -29.24372  -5.89814  -7.80639  L 
 H-H_                 0    -29.51288  -6.25423  -8.81259  L 
 C-C_3                0    -26.65306  -2.34486  -5.65651  L 
 C-C_3                0    -27.82676  -1.54956  -5.04588  L 
 C-C_3                0    -27.3625  -0.39307  -4.12842  L 
 C-C_3                0    -26.35501  -0.89231  -3.06687  L 
 C-C_3                0    -25.17505  -1.6084   -3.73049  L 
 C-C_3                0    -25.63582  -2.79418  -4.58926  L 
 C-C_3                0    -29.76233  -0.4732   -5.4635   L 
 C-C_3                0    -29.35991   0.67087  -4.50438  L 
 C-C_3                0    -25.79071   1.49426  -2.70168  L 
 C-C_3                0    -25.6979   2.41956  -1.51766  L 
 C-C_3                0    -26.38903   1.6592   -0.41018  L 
 C-C_3                0    -26.78489   0.35324  -1.04428  L 
 C-C_3                0    -24.18372  -2.0707   -2.66586  L 
 C-C_3                0    -24.41007  -3.41747  -5.2587   L 
 C-C_3                0    -30.77228  -0.03544  -6.52638  L 
 H-H_                 0    -31.21097  -0.95659  -6.95844  L 
 C-C_3                0    -31.8629   0.92144  -5.99025  L 
 C-C_3                0    -31.92406   0.87972  -4.45374  L 
 H-H_                 0    -32.80281   1.36665  -3.99934  L 
 C-C_3                0    -30.58509   1.34242  -3.83511  L 
 C-C_3                0    -24.6194   1.81649  -3.61007  L 
 H-H_                 0    -24.60417   1.12313  -4.47543  L 
 C-C_3                0    -24.82898   3.25617  -4.11794  L 
 H-H_                 0    -23.9677   3.56691  -4.74468  L 
 C-C_3                0    -25.06032   4.2845   -2.98365  L 
 H-H_                 0    -25.37645   5.25545  -3.41858  L 
 C-C_3                0    -26.08741   3.82352  -1.93236  L 
 H-H_                 0    -26.04785   4.50549  -1.05783  L 
 C-C_3                0    -27.56067   2.19403   0.38337  L 
 H-H_                 0    -27.30696   3.18403   0.81066  L 
 C-C_3                0    -27.8071   1.1917    1.5288   L 
 H-H_                 0    -28.73063   1.46725   2.07795  L 
 C-C_3                0    -27.89644  -0.28299   1.05625  L 
 H-H_                 0    -27.87965  -0.95952   1.93531  L 
 C-C_3                0    -26.78093  -0.67917   0.06814  L 
 H-H_                 0    -26.98129  -1.69026  -0.33893  L 
 C-C_3                0    -33.23551   0.87468  -6.74285  L 
 C-C_3                0    -30.41559   2.88868  -3.64574  L 
 C-C_3                0    -30.34296   3.62247  -5.00113  L 
 H-H_                 0    -31.29514   3.52819  -5.56034  L 
 H-H_                 0    -30.15511   4.70547  -4.84291  L 
 H-H_                 0    -29.52136   3.21678  -5.62835  L 
 C-C_3                0    -31.58238   3.46873  -2.81535  L 
 H-H_                 0    -32.52895   3.48293  -3.39426  L 
 H-H_                 0    -31.734    2.87555  -1.88811  L 
 H-H_                 0    -31.37512   4.52131  -2.52344  L 
 C-C_3                0    -34.00419  -0.42185  -6.42404  L 
 H-H_                 0    -35.00564  -0.41048  -6.90608  L 
 H-H_                 0    -33.46002  -1.30872  -6.80676  L 
 H-H_                 0    -34.1499  -0.53716  -5.32912  L 
 C-C_3                0    -34.10137   2.08891  -6.33711  L 
 H-H_                 0    -35.00691   2.1585   -6.97826  L 
 H-H_                 0    -34.46078   2.01154  -5.29117  L 
 H-H_                 0    -33.52771   3.0335   -6.44983  L 
 C-C_3                0    -33.00834   0.9623   -8.26843  L 
 H-H_                 0    -33.97679   0.99143  -8.81337  L 
 H-H_                 0    -32.44445   1.88175  -8.51755  L 
 H-H_                 0    -32.44294   0.08987  -8.65243  L 
 O-O_3                0    -22.32322   18.21109  -0.8979   L 
 O-O_3                0    -21.6528   18.421    1.85129  L 
 N-N_3                0    -21.02855   16.13637  -2.53367  L 
 N-N_3                0    -18.87086   17.60145   2.61796  L 
 N-N_3                0    -16.74576   15.74857   1.79955  L 
 N-N_3                0    -18.78381   14.43416  -2.6587   L 
 C-C_3                0    -22.89736   19.4653   4.52158  L 
 H-H_                 0    -22.60985   19.7907   5.54455  L 
 H-H_                 0    -23.92608   19.05901   4.55775  L 
 H-H_                 0    -22.2206   18.64429   4.22246  L 
 C-C_3                0    -21.02603   17.08991  -3.628    L 
 C-C_3                0    -21.92161   16.46932  -4.65518  L 
 C-C_3                0    -22.23543   17.4893  -5.73534  L 
 H-H_                 0    -22.90953   17.03692  -6.49151  L 
 C-C_3                0    -20.92144   17.88653  -6.41839  L 
 H-H_                 0    -21.11523   18.70678  -7.13614  L 
 C-C_3                0    -19.84603   18.3304  -5.41123  L 
 H-H_                 0    -18.88098   18.47898  -5.93693  L 
 C-C_3                0    -19.6652   17.31828  -4.27201  L 
 H-H_                 0    -18.95098   17.72859  -3.52839  L 
 C-C_3                0    -22.43963   15.73411  -2.43691  L 
 C-C_3                0    -23.07717   15.95785  -3.8322   L 
 C-C_3                0    -22.57007   14.29521  -1.93678  L 
 H-H_                 0    -22.24693   14.2364  -0.87653  L 
 C-C_3                0    -24.0296   13.86977  -2.05721  L 
 H-H_                 0    -24.20569   12.88224  -1.58775  L 
 C-C_3                0    -24.54404   13.90459  -3.50597  L 
 H-H_                 0    -24.68997   12.87347  -3.89305  L 
 C-C_3                0    -23.62671   14.67369  -4.46206  L 
 H-H_                 0    -24.16628   14.90375  -5.40387  L 
 C-C_3                0    -20.44602   16.74405  -1.31787  L 
 C-C_3                0    -21.46102   17.27241  -0.28239  L 
 C-C_3                0    -20.71652   17.94598   0.90253  L 
 C-C_3                0    -19.70634   16.98449   1.56607  L 
 C-C_3                0    -18.76263   16.32456   0.55008  L 
 C-C_3                0    -19.44535   15.7577  -0.69629  L 
 C-C_3                0    -23.22623   18.65855   0.08427  L 
 C-C_3                0    -22.43872   19.38191   1.18806  L 
 C-C_3                0    -18.52698   19.00495   2.37959  L 
 C-C_3                0    -18.01653   19.52073   3.70013  L 
 C-C_3                0    -18.74769   18.66297   4.71417  L 
 C-C_3                0    -19.59941   17.7482   3.87127  L 
 C-C_3                0    -17.97446   15.21506   1.23809  L 
 C-C_3                0    -18.34128   15.43906  -1.70893  L 
 C-C_3                0    -24.29075   19.56963  -0.51556  L 
 H-H_                 0    -24.75604   19.05984  -1.37538  L 
 C-C_3                0    -25.31305   20.07481   0.54566  L 
 C-C_3                0    -24.83987   19.83353   1.99742  L 
 H-H_                 0    -25.45434   20.43696   2.68455  L 
 C-C_3                0    -23.35617   20.21739   2.12467  L 
 C-C_3                0    -17.48754   19.31631   1.31883  L 
 H-H_                 0    -17.8085   18.91484   0.33589  L 
 C-C_3                0    -17.40499   20.85144   1.22167  L 
 H-H_                 0    -16.61469   21.14407   0.49955  L 
 C-C_3                0    -17.15125   21.53389   2.58838  L 
 H-H_                 0    -17.24291   22.63485   2.48245  L 
 C-C_3                0    -18.09326   21.03477   3.70077  L 
 H-H_                 0    -17.75135   21.43174   4.679    L 
 C-C_3                0    -19.58923   19.23125   5.83702  L 
 H-H_                 0    -18.98865   19.94472   6.4385   L 
 C-C_3                0    -19.98734   18.03556   6.72059  L 
 H-H_                 0    -20.65837   18.36399   7.53803  L 
 C-C_3                0    -20.63791   16.876    5.93024  L 
 H-H_                 0    -20.73843   15.99294   6.59241  L 
 C-C_3                0    -19.84813   16.48235   4.66784  L 
 H-H_                 0    -20.45786   15.77733   4.06631  L 
 C-C_3                0    -26.82039   19.74354   0.27184  L 
 C-C_3                0    -22.8346   20.64552   3.53591  L 
 C-C_3                0    -21.39005   21.16511   3.42671  L 
 H-H_                 0    -21.33973   22.04135   2.74593  L 
 H-H_                 0    -21.00381   21.47404   4.42213  L 
 H-H_                 0    -20.71703   20.38623   3.03539  L 
 C-C_3                0    -23.68806   21.80871   4.09532  L 
 H-H_                 0    -23.84653   22.58655   3.31728  L 
 H-H_                 0    -24.67468   21.46     4.46257  L 
 H-H_                 0    -23.18588   22.28808   4.96332  L 
 C-C_3                0    -27.06155   18.22071   0.30664  L 
 H-H_                 0    -28.1166   17.9821   0.05161  L 
 H-H_                 0    -26.40373   17.68827  -0.40372  L 
 H-H_                 0    -26.84988   17.8146   1.31641  L 
 C-C_3                0    -27.72861   20.40886   1.33295  L 
 H-H_                 0    -28.80093   20.30634   1.05803  L 
 H-H_                 0    -27.61187   19.93375   2.32761  L 
 H-H_                 0    -27.49396   21.49151   1.42443  L 
 C-C_3                0    -27.24435   20.32202  -1.09827  L 
 H-H_                 0    -28.32786   20.15282  -1.27989  L 
 H-H_                 0    -27.05476   21.41643  -1.12622  L 
 H-H_                 0    -26.70426   19.8627  -1.94485  L 
 O-O_3                0    -6.97576  -0.21485  -6.16459  L 
 O-O_3                0    -7.09963   0.54132  -3.4345   L 
 N-N_3                0    -5.55405  -2.70157  -6.82619  L 
 N-N_3                0    -4.4487    0.19408  -1.92423  L 
 N-N_3                0    -1.7736   -2.44361  -2.82645  L 
 N-N_3                0    -3.6787   -4.59672  -5.66338  L 
 C-C_3                0    -9.55265   1.14751  -1.53693  L 
 H-H_                 0    -9.69585   1.44048  -0.4753   L 
 H-H_                 0    -10.49123   0.67684  -1.89723  L 
 H-H_                 0    -8.74795   0.38756  -1.56683  L 
 C-C_3                0    -5.32492  -2.08382  -8.12128  L 
 C-C_3                0    -6.15319  -2.88203  -9.07297  L 
 C-C_3                0    -6.21885  -2.17413  -10.41244  L 
 H-H_                 0    -6.85974  -2.75003  -11.11344  L 
 C-C_3                0    -4.7997   -2.10194  -10.98041  L 
 H-H_                 0    -4.80905  -1.50939  -11.91681  L 
 C-C_3                0    -3.79342  -1.50433  -9.97874  L 
 H-H_                 0    -2.7608   -1.58274  -10.37457  L 
 C-C_3                0    -3.88342  -2.17138  -8.59967  L 
 H-H_                 0    -3.22216  -1.64085  -7.89115  L 
 C-C_3                0    -6.96855  -3.12397  -6.8474   L 
 C-C_3                0    -7.43726  -3.07815  -8.32413  L 
 C-C_3                0    -7.0828   -4.51816  -6.22557  L 
 H-H_                 0    -6.85095  -4.47543  -5.14037  L 
 C-C_3                0    -8.44892  -5.18131  -6.43777  L 
 H-H_                 0    -8.34417  -6.2799   -6.32027  L 
 C-C_3                0    -9.11185  -4.84989  -7.78096  L 
 H-H_                 0    -9.66327  -5.73089  -8.16935  L 
 C-C_3                0    -8.1085   -4.36165  -8.80977  L 
 H-H_                 0    -8.62051  -4.16598  -9.7731   L 
 C-C_3                0    -5.18421  -1.7639   -5.74172  L 
 C-C_3                0    -6.35482  -0.9638   -5.15296  L 
 C-C_3                0    -5.9283    0.00031  -4.02121  L 
 C-C_3                0    -5.04705  -0.69656  -2.9496   L 
 C-C_3                0    -3.91508  -1.53213  -3.57708  L 
 C-C_3                0    -4.42805  -2.51218  -4.64137  L 
 C-C_3                0    -8.1435    0.32245  -5.60377  L 
 C-C_3                0    -7.79322   1.27001  -4.43231  L 
 C-C_3                0    -4.64541   1.63433  -2.11184  L 
 C-C_3                0    -4.33645   2.25896  -0.77526  L 
 C-C_3                0    -4.71873   1.1802    0.21269  L 
 C-C_3                0    -5.16552   0.03583  -0.6603   L 
 C-C_3                0    -3.17429  -2.29103  -2.47597  L 
 C-C_3                0    -3.25395  -3.27103  -5.2569   L 
 C-C_3                0    -8.95566   1.02645  -6.68058  L 
 H-H_                 0    -9.17573   0.27337  -7.45576  L 
 C-C_3                0    -10.23996   1.69924  -6.13196  L 
 C-C_3                0    -10.36959   1.5531   -4.60045  L 
 H-H_                 0    -11.21519   2.16371  -4.25636  L 
 C-C_3                0    -9.06715   2.00815  -3.90494  L 
 C-C_3                0    -3.80192   2.33244  -3.15729  L 
 H-H_                 0    -3.99357   1.88181  -4.15048  L 
 C-C_3                0    -4.24697   3.80637  -3.19651  L 
 H-H_                 0    -3.6077    4.37558  -3.90374  L 
 C-C_3                0    -4.22271   4.48384  -1.80713  L 
 H-H_                 0    -4.68227   5.49198  -1.86921  L 
 C-C_3                0    -4.92265   3.65569  -0.71635  L 
 H-H_                 0    -4.72256   4.11229   0.2748   L 
 C-C_3                0    -5.76031   1.38123   1.29371  L 
 H-H_                 0    -5.51282   2.27034   1.90818  L 
 C-C_3                0    -5.70809   0.12221   2.17867  L 
 H-H_                 0    -6.50289   0.16679   2.95154  L 
 C-C_3                0    -5.82308  -1.19741   1.37545  L 
 H-H_                 0    -5.57726  -2.05535   2.03378  L 
 C-C_3                0    -4.92402  -1.24186   0.12414  L 
 H-H_                 0    -5.21174  -2.11986  -0.48757  L 
 C-C_3                0    -11.55037   1.39769  -6.94095  L 
 C-C_3                0    -9.19389   2.38287  -2.38691  L 
 C-C_3                0    -7.87974   2.99824  -1.87088  L 
 H-H_                 0    -7.49079   3.75796  -2.58293  L 
 H-H_                 0    -8.01723   3.4825   -0.87969  L 
 H-H_                 0    -7.12088   2.21737  -1.71599  L 
 C-C_3                0    -10.29427   3.45334  -2.19598  L 
 H-H_                 0    -10.17234   4.28035  -2.92878  L 
 H-H_                 0    -11.3153   3.02867  -2.28763  L 
 H-H_                 0    -10.24319   3.8828   -1.17723  L 
 C-C_3                0    -11.93025  -0.08919  -6.82627  L 
 H-H_                 0    -12.91454  -0.2766   -7.29898  L 
 H-H_                 0    -11.18966  -0.73799  -7.33539  L 
 H-H_                 0    -11.99038  -0.39384  -5.76147  L 
 C-C_3                0    -12.72127   2.26171  -6.42166  L 
 H-H_                 0    -13.61111   2.16857  -7.08202  L 
 H-H_                 0    -13.04601   1.9539   -5.40864  L 
 H-H_                 0    -12.42088   3.3299   -6.39701  L 
 C-C_3                0    -11.36318   1.76713  -8.42684  L 
 H-H_                 0    -12.29673   1.57186  -8.99792  L 
 H-H_                 0    -11.11764   2.84321  -8.51583  L 
 H-H_                 0    -10.55857   1.18841  -8.91482  L 
 O-O_3                0    -3.70357   19.0932  -0.7113   L 
 O-O_3                0    -3.61096   20.49543   1.75595  L 
 N-N_3                0    -2.23989   16.54199  -0.93491  L 
 N-N_3                0    -1.07563   20.27599   3.35749  L 
 N-N_3                0     1.78619   17.92873   2.749    L 
 N-N_3                0    -0.07625   15.08763   0.24471  L 
 C-C_3                0    -5.54389   22.26407   3.50587  L 
 H-H_                 0    -5.48591   22.9815   4.3521   L 
 H-H_                 0    -6.55547   21.8083   3.50011  L 
 H-H_                 0    -4.80684   21.45847   3.68867  L 
 C-C_3                0    -2.02156   16.86241  -2.33658  L 
 C-C_3                0    -2.76607   15.79537  -3.07695  L 
 C-C_3                0    -2.86358   16.15312  -4.54731  L 
 H-H_                 0    -3.43515   15.37447  -5.09456  L 
 C-C_3                0    -1.44595   16.24298  -5.11942  L 
 H-H_                 0    -1.49635   16.60562  -6.16538  L 
 C-C_3                0    -0.53349   17.16527  -4.28921  L 
 H-H_                 0     0.50904   17.10606  -4.66494  L 
 C-C_3                0    -0.56896   16.82572  -2.79159  L 
 H-H_                 0     0.02413   17.58111  -2.23548  L 
 C-C_3                0    -3.67156   16.19465  -0.90336  L 
 C-C_3                0    -4.06155   15.70551  -2.32091  L 
 C-C_3                0    -3.98012   15.16795   0.18764  L 
 H-H_                 0    -3.83895   15.6221   1.18702  L 
 C-C_3                0    -5.42267   14.68597   0.02044  L 
 H-H_                 0    -5.74159   14.01772   0.8439   L 
 C-C_3                0    -5.68959   14.04418  -1.34722  L 
 H-H_                 0    -5.88657   12.95752  -1.23488  L 
 C-C_3                0    -4.54004   14.25465  -2.33071  L 
 H-H_                 0    -4.84613   13.96323  -3.34816  L 
 C-C_3                0    -1.84363   17.69066  -0.08762  L 
 C-C_3                0    -3.00171   18.58359   0.4014   L 
 C-C_3                0    -2.49681   19.76214   1.28033  L 
 C-C_3                0    -1.623     19.24133   2.44967  L 
 C-C_3                0    -0.46422   18.38533   1.92307  L 
 C-C_3                0    -0.95337   17.2086   1.06938  L 
 C-C_3                0    -4.7999    19.80795  -0.20602  L 
 C-C_3                0    -4.2885    21.00373   0.62432  L 
 C-C_3                0    -0.75922   21.54973   2.70541  L 
 C-C_3                0    -0.65592   22.54914   3.82754  L 
 C-C_3                0    -1.57062   22.00219   4.89825  L 
 C-C_3                0    -2.08487   20.71321   4.31753  L 
 C-C_3                0     0.37664   17.88387   3.09469  L 
 C-C_3                0     0.2602    16.47192   0.50789  L 
 C-C_3                0    -5.75892   20.20273  -1.3324   L 
 H-H_                 0    -6.20793   19.27067  -1.72674  L 
 C-C_3                0    -6.83852   21.22754  -0.89305  L 
 C-C_3                0    -6.83067   21.46054   0.62785  L 
 H-H_                 0    -7.61921   22.16444   0.92976  L 
 C-C_3                0    -5.43283   21.99418   0.97837  L 
 C-C_3                0     0.54471   21.61535   1.92868  L 
 H-H_                 0     0.53582   20.87446   1.10295  L 
 C-C_3                0     0.65385   23.03188   1.3293   L 
 H-H_                 0     1.62542   23.15005   0.80617  L 
 C-C_3                0     0.47388   24.15962   2.37388  L 
 H-H_                 0     0.40659   25.14146   1.86086  L 
 C-C_3                0    -0.75314   23.95696   3.2804   L 
 H-H_                 0    -0.72002   24.69082   4.11212  L 
 C-C_3                0    -2.7365    22.76673   5.49079  L 
 H-H_                 0    -2.39001   23.7435   5.88697  L 
 C-C_3                0    -3.28478   21.91025   6.6534   L 
 H-H_                 0    -4.21907   22.35744   7.05132  L 
 C-C_3                0    -3.52264   20.42302   6.27945  L 
 H-H_                 0    -3.72592   19.83096   7.19616  L 
 C-C_3                0    -2.34404   19.80468   5.50204  L 
 H-H_                 0    -2.59249   18.78134   5.16798  L 
 C-C_3                0    -8.23498   21.10894  -1.59033  L 
 C-C_3                0    -5.28063   22.98587   2.17378  L 
 C-C_3                0    -3.86604   23.59438   2.1696   L 
 H-H_                 0    -3.66019   24.09815   1.20022  L 
 H-H_                 0    -3.75061   24.33908   2.98665  L 
 H-H_                 0    -3.09986   22.81823   2.32273  L 
 C-C_3                0    -6.27751   24.16139   2.03449  L 
 H-H_                 0    -6.25103   24.57572   1.00321  L 
 H-H_                 0    -7.31694   23.85564   2.2739   L 
 H-H_                 0    -6.02709   24.98027   2.74357  L 
 C-C_3                0    -8.96795   19.83209  -1.14085  L 
 H-H_                 0    -9.99255   19.79756  -1.57031  L 
 H-H_                 0    -8.43141   18.9244  -1.48313  L 
 H-H_                 0    -9.05353   19.79871  -0.03376  L 
 C-C_3                0    -9.11283   22.33765  -1.2568   L 
 H-H_                 0    -10.00864   22.37536  -1.9142   L 
 H-H_                 0    -9.49267   22.30131  -0.21465  L 
 H-H_                 0    -8.53781   23.27826  -1.40032  L 
 C-C_3                0    -8.05196   21.08278  -3.12297  L 
 H-H_                 0    -9.03492   21.03251  -3.6392   L 
 H-H_                 0    -7.53293   22.00022  -3.46227  L 
 H-H_                 0    -7.45997   20.20776  -3.45216  L 
 O-O_3                0     13.1131   0.32427  -5.25783  L 
 O-O_3                0     13.43117   1.63649  -2.76985  L 
 N-N_3                0     14.41874  -2.287    -5.6632   L 
 N-N_3                0     15.94718   1.11094  -1.2262   L 
 N-N_3                0     18.23825  -0.64332  -1.19733  L 
 N-N_3                0     16.32096  -4.0691   -4.50752  L 
 C-C_3                0     10.91155   2.40456  -1.12764  L 
 H-H_                 0     10.62294   2.66701  -0.0878   L 
 H-H_                 0     10.01283   2.0431   -1.66503  L 
 H-H_                 0     11.6364   1.57118  -1.06409  L 
 C-C_3                0     14.69357  -1.90894  -7.0399   L 
 C-C_3                0     13.82351  -2.81227  -7.85072  L 
 C-C_3                0     13.81853  -2.35871  -9.29929  L 
 H-H_                 0     13.14755  -3.00598  -9.90165  L 
 C-C_3                0     15.24678  -2.45707  -9.845    L 
 H-H_                 0     15.27895  -2.03021  -10.86925  L 
 C-C_3                0     16.26376  -1.72758  -8.94811  L 
 H-H_                 0     17.29673  -1.92042  -9.30265  L 
 C-C_3                0     16.13504  -2.13287  -7.47413  L 
 H-H_                 0     16.80449  -1.4942   -6.86752  L 
 C-C_3                0     12.97265  -2.56715  -5.63281  L 
 C-C_3                0     12.52233  -2.74073  -7.10491  L 
 C-C_3                0     12.71127  -3.81798  -4.78552  L 
 H-H_                 0     12.96714  -3.62869  -3.72185  L 
 C-C_3                0     11.26595  -4.32428  -4.89791  L 
 H-H_                 0     11.21853  -5.38677  -4.5931   L 
 C-C_3                0     10.65136  -4.1639   -6.29189  L 
 H-H_                 0     9.99478  -5.02704  -6.52368  L 
 C-C_3                0     11.71693  -4.0078   -7.36112  L 
 H-H_                 0     11.24179  -3.92134  -8.35134  L 
 C-C_3                0     14.8929  -1.23466  -4.74077  L 
 C-C_3                0     13.80967  -0.27951  -4.19123  L 
 C-C_3                0     14.45004   0.81872  -3.30602  L 
 C-C_3                0     15.28491   0.17843  -2.16587  L 
 C-C_3                0     16.33565  -0.79676  -2.72024  L 
 C-C_3                0     15.70453  -1.87442  -3.604    L 
 C-C_3                0     12.10492   1.14619  -4.71756  L 
 C-C_3                0     12.74308   2.2484   -3.83971  L 
 C-C_3                0     15.95288   2.52097  -1.61665  L 
 C-C_3                0     16.27714   3.2796   -0.35568  L 
 C-C_3                0     15.68857   2.41144   0.73445  L 
 C-C_3                0     15.1592   1.20946  -0.00039  L 
 C-C_3                0     17.10357  -1.46262  -1.57994  L 
 C-C_3                0     16.82184  -2.75     -4.17487  L 
 C-C_3                0     11.22872   1.66176  -5.86282  L 
 H-H_                 0     10.39906   0.94101  -6.00769  L 
 C-C_3                0     10.70418   3.09977  -5.69477  L 
 C-C_3                0     10.43815   3.39741  -4.21429  L 
 H-H_                 0     9.99203   4.40279  -4.12597  L 
 C-C_3                0     11.73135   3.3495   -3.37468  L 
 C-C_3                0     16.9325   2.94999  -2.68931  L 
 H-H_                 0     16.75877   2.37077  -3.61865  L 
 C-C_3                0     16.64173   4.43609  -2.95823  L 
 H-H_                 0     17.31837   4.82226  -3.74395  L 
 C-C_3                0     16.7463   5.29769  -1.67849  L 
 H-H_                 0     16.42876   6.33623  -1.89157  L 
 C-C_3                0     15.90738   4.74047  -0.51671  L 
 H-H_                 0     16.15412   5.29692   0.40912  L 
 C-C_3                0     14.62387   2.88403   1.70173  L 
 H-H_                 0     14.96427   3.80506   2.20977  L 
 C-C_3                0     14.44857   1.76169   2.74448  L 
 H-H_                 0     13.61003   2.00386   3.43081  L 
 C-C_3                0     14.23247   0.36157   2.11376  L 
 H-H_                 0     14.30462  -0.41849   2.89961  L 
 C-C_3                0     15.22065   0.04535   0.97193  L 
 H-H_                 0     14.91602  -0.89398   0.47085  L 
 C-C_3                0     9.5136    3.4708   -6.65423  L 
 C-C_3                0     11.51759   3.62938  -1.83872  L 
 C-C_3                0     12.8512   4.00761  -1.16631  L 
 H-H_                 0     13.45771   4.65452  -1.8304   L 
 H-H_                 0     12.69753   4.53953  -0.20249  L 
 H-H_                 0     13.43508   3.1114   -0.91336  L 
 C-C_3                0     10.56328   4.82959  -1.63258  L 
 H-H_                 0     10.90165   5.70832  -2.21921  L 
 H-H_                 0     9.52326   4.57356  -1.92461  L 
 H-H_                 0     10.52991   5.12882  -0.56468  L 
 C-C_3                0     8.16749   2.93875  -6.11501  L 
 H-H_                 0     7.34654   3.18613  -6.82047  L 
 H-H_                 0     8.1973    1.83596  -5.98794  L 
 H-H_                 0     7.9136    3.3991   -5.13659  L 
 C-C_3                0     9.42012   5.00343  -6.80566  L 
 H-H_                 0     8.59722   5.28321  -7.49919  L 
 H-H_                 0     9.21176   5.50299  -5.8417   L 
 H-H_                 0     10.36495   5.40871  -7.21992  L 
 C-C_3                0     9.74147   2.89229  -8.06815  L 
 H-H_                 0     8.97539   3.27184  -8.77663  L 
 H-H_                 0     10.74707   3.16739  -8.45265  L 
 H-H_                 0     9.64734   1.79026  -8.06282  L 
 O-O_3                0     17.73337   17.78172  -1.56739  L 
 O-O_3                0     18.03818   19.02613   0.96864  L 
 N-N_3                0     19.20852   15.23438  -2.01611  L 
 N-N_3                0     20.77506   18.92014   2.17731  L 
 N-N_3                0     23.58706   16.65391   1.20868  L 
 N-N_3                0     21.35565   13.66985  -0.91904  L 
 C-C_3                0     17.4925   22.15362   1.6378   L 
 H-H_                 0     17.69751   23.24123   1.74053  L 
 H-H_                 0     17.28489   21.73606   2.64709  L 
 H-H_                 0     18.40858   21.67392   1.24101  L 
 C-C_3                0     19.41606   15.55454  -3.41871  L 
 C-C_3                0     18.60374   14.54338  -4.16257  L 
 C-C_3                0     18.46618   14.98078  -5.60722  L 
 H-H_                 0     17.81869   14.27069  -6.16181  L 
 C-C_3                0     19.86665   14.98887  -6.23322  L 
 H-H_                 0     19.8115   15.41872  -7.25442  L 
 C-C_3                0     20.88889   15.78528  -5.39801  L 
 H-H_                 0     21.9118   15.64078  -5.80077  L 
 C-C_3                0     20.85467   15.4276  -3.90482  L 
 H-H_                 0     21.50573   16.13834  -3.35525  L 
 C-C_3                0     17.7673   14.94318  -1.95861  L 
 C-C_3                0     17.33984   14.42472  -3.35417  L 
 C-C_3                0     17.44149   13.98067  -0.81496  L 
 H-H_                 0     17.54471   14.49846   0.15954  L 
 C-C_3                0     16.02198   13.44438  -0.98718  L 
 H-H_                 0     15.70519   12.82935  -0.12069  L 
 C-C_3                0     15.82639   12.68195  -2.3048   L 
 H-H_                 0     15.76975   11.58895  -2.11546  L 
 C-C_3                0     16.93516   12.95099  -3.32191  L 
 H-H_                 0     16.6293   12.61047  -4.32693  L 
 C-C_3                0     19.66539   16.36678  -1.17815  L 
 C-C_3                0     18.54645   17.23158  -0.55478  L 
 C-C_3                0     19.1103   18.38481   0.31073  L 
 C-C_3                0     20.1426   17.87349   1.34365  L 
 C-C_3                0     21.241    17.04336   0.66918  L 
 C-C_3                0     20.64516   15.86185  -0.1055   L 
 C-C_3                0     16.65763   18.42072  -0.92665  L 
 C-C_3                0     17.18016   19.55842  -0.01832  L 
 C-C_3                0     20.8261   20.24844   1.56129  L 
 C-C_3                0     21.09564   21.20172   2.69417  L 
 C-C_3                0     20.48733   20.51197   3.89282  L 
 C-C_3                0     19.95032   19.21555   3.34564  L 
 C-C_3                0     22.23275   16.55452   1.7226   L 
 C-C_3                0     21.76973   15.04996  -0.74828  L 
 C-C_3                0     15.62957   18.90851  -1.9555   L 
 H-H_                 0     15.14417   18.0109  -2.38509  L 
 C-C_3                0     14.59122   19.90176  -1.36808  L 
 C-C_3                0     14.64729   19.91036   0.16753  L 
 H-H_                 0     13.82248   20.4349   0.67988  L 
 C-C_3                0     16.03908   20.35517   0.65789  L 
 C-C_3                0     21.89363   20.48063   0.50913  L 
 H-H_                 0     21.7697   19.76199  -0.32713  L 
 C-C_3                0     21.697    21.91578  -0.01759  L 
 H-H_                 0     22.49019   22.16188  -0.75381  L 
 C-C_3                0     21.6707   22.9801   1.10708  L 
 H-H_                 0     21.38029   23.96558   0.68734  L 
 C-C_3                0     20.73459   22.61084   2.27339  L 
 H-H_                 0     20.90155   23.31373   3.11567  L 
 C-C_3                0     19.44928   21.13797   4.79759  L 
 H-H_                 0     19.80399   22.12618   5.15658  L 
 C-C_3                0     19.30614   20.18494   5.99975  L 
 H-H_                 0     18.50113   20.536    6.67794  L 
 C-C_3                0     19.0575   18.71083   5.59179  L 
 H-H_                 0     19.15607   18.06072   6.48396  L 
 C-C_3                0     20.00635   18.21128   4.48353  L 
 H-H_                 0     19.67391   17.21365   4.13307  L 
 C-C_3                0     13.15738   19.85658  -1.99481  L 
 C-C_3                0     16.30648   21.89859   0.69101  L 
 C-C_3                0     16.6556   22.45193  -0.70891  L 
 H-H_                 0     15.822    22.28919  -1.42257  L 
 H-H_                 0     16.84837   23.54535  -0.65801  L 
 H-H_                 0     17.57011   21.9698  -1.11315  L 
 C-C_3                0     15.08904   22.67662   1.23724  L 
 H-H_                 0     14.25543   22.68272   0.50347  L 
 H-H_                 0     14.7268   22.22421   2.18221  L 
 H-H_                 0     15.35296   23.73788   1.43665  L 
 C-C_3                0     12.41517   18.57024  -1.58296  L 
 H-H_                 0     11.37434   18.57883  -1.97235  L 
 H-H_                 0     12.92287   17.67254  -1.98912  L 
 H-H_                 0     12.366    18.4764  -0.47735  L 
 C-C_3                0     12.33867   21.08354  -1.53107  L 
 H-H_                 0     11.39663   21.17314  -2.11475  L 
 H-H_                 0     12.04068   21.00647  -0.4658   L 
 H-H_                 0     12.9238   22.01796  -1.67361  L 
 C-C_3                0     13.24319   19.92757  -3.53513  L 
 H-H_                 0     12.2288   19.89455  -3.9885   L 
 H-H_                 0     13.72784   20.87414  -3.84945  L 
 H-H_                 0     13.81678   19.0812  -3.95699  L 
 O-O_3                0     34.29963  -1.1355   -5.98004  L 
 O-O_3                0     34.27392  -0.17231  -3.30819  L 
 N-N_3                0     35.6404  -3.76786  -6.35037  L 
 N-N_3                0     37.04135  -0.18418  -2.03037  L 
 N-N_3                0     39.72186  -2.78401  -2.66844  L 
 N-N_3                0     37.5125  -5.54128  -4.95909  L 
 C-C_3                0     33.27164   2.2274   -1.68054  L 
 H-H_                 0     33.40046   3.17431  -1.11252  L 
 H-H_                 0     32.75643   1.49105  -1.02613  L 
 H-H_                 0     34.28212   1.84559  -1.90758  L 
 C-C_3                0     35.92915  -3.38089  -7.72369  L 
 C-C_3                0     34.97457  -4.16945  -8.56384  L 
 C-C_3                0     34.99837  -3.63369  -9.98444  L 
 H-H_                 0     34.25145  -4.16862  -10.60713  L 
 C-C_3                0     36.40338  -3.88027  -10.54581  L 
 H-H_                 0     36.4802  -3.45994  -11.56874  L 
 C-C_3                0     37.4944  -3.27171  -9.6453   L 
 H-H_                 0     38.49748  -3.55791  -10.02439  L 
 C-C_3                0     37.34564  -3.70785  -8.18022  L 
 H-H_                 0     38.08097  -3.15408  -7.56026  L 
 C-C_3                0     34.1865  -4.02482  -6.32859  L 
 C-C_3                0     33.69688  -4.02985  -7.79336  L 
 C-C_3                0     33.90269  -5.33982  -5.59915  L 
 H-H_                 0     34.20949  -5.27032  -4.53412  L 
 C-C_3                0     32.43127  -5.76562  -5.69054  L 
 H-H_                 0     32.35562  -6.86264  -5.54792  L 
 C-C_3                0     31.7463  -5.36535  -7.0014   L 
 H-H_                 0     30.97809  -6.11515  -7.27799  L 
 C-C_3                0     32.74587  -5.17283  -8.12916  L 
 H-H_                 0     32.20698  -4.90578  -9.05457  L 
 C-C_3                0     36.08587  -2.68603  -5.44414  L 
 C-C_3                0     34.95279  -1.78603  -4.91795  L 
 C-C_3                0     35.42028  -0.71188  -3.926    L 
 C-C_3                0     36.40065  -1.23798  -2.85088  L 
 C-C_3                0     37.49356  -2.14416  -3.43261  L 
 C-C_3                0     36.89374  -3.27567  -4.279    L 
 C-C_3                0     33.13897  -0.54724  -5.44105  L 
 C-C_3                0     33.49137   0.45648  -4.30329  L 
 C-C_3                0     36.95964   1.16436  -2.5995   L 
 C-C_3                0     37.19118   2.12203  -1.46383  L 
 C-C_3                0     36.72816   1.34137  -0.25413  L 
 C-C_3                0     36.26144   0.02253  -0.81423  L 
 C-C_3                0     38.32364  -2.71369  -2.28338  L 
 C-C_3                0     38.00578  -4.18379  -4.80613  L 
 C-C_3                0     32.31007   0.0958   -6.56163  L 
 H-H_                 0     31.6784  -0.6979   -7.00721  L 
 C-C_3                0     31.45231   1.27843  -6.06879  L 
 C-C_3                0     31.00571   1.00985  -4.62969  L 
 H-H_                 0     30.08493   1.51522  -4.28994  L 
 C-C_3                0     32.213    1.07185  -3.66327  L 
 C-C_3                0     37.92188   1.52139  -3.71385  L 
 H-H_                 0     37.82936   0.79718  -4.54981  L 
 C-C_3                0     37.51319   2.92281  -4.20772  L 
 H-H_                 0     38.22933   3.2792   -4.97709  L 
 C-C_3                0     37.39484   3.96833  -3.06895  L 
 H-H_                 0     36.93603   4.90021  -3.45994  L 
 C-C_3                0     36.5967   3.46161  -1.85064  L 
 H-H_                 0     36.70539   4.18227  -1.01389  L 
 C-C_3                0     35.70361   1.85772   0.73364  L 
 H-H_                 0     36.01074   2.85431   1.1129   L 
 C-C_3                0     35.69057   0.85523   1.90106  L 
 H-H_                 0     34.90736   1.12919   2.63727  L 
 C-C_3                0     35.51096  -0.61479   1.44823  L 
 H-H_                 0     35.71581  -1.28258   2.30641  L 
 C-C_3                0     36.43302  -1.01451   0.28126  L 
 H-H_                 0     36.13982  -2.01922  -0.08961  L 
 C-C_3                0     30.36199   1.78999  -7.06055  L 
 C-C_3                0     32.46737   2.45915  -2.97383  L 
 C-C_3                0     33.25415   3.41178  -3.90131  L 
 H-H_                 0     32.71334   3.56152  -4.85931  L 
 H-H_                 0     33.38877   4.40411  -3.41892  L 
 H-H_                 0     34.26445   3.0092   -4.12763  L 
 C-C_3                0     31.14603   3.14806  -2.56883  L 
 H-H_                 0     30.60519   3.51995  -3.46281  L 
 H-H_                 0     30.49187   2.44588  -2.00757  L 
 H-H_                 0     31.34045   4.03444  -1.92703  L 
 C-C_3                0     29.18159   0.80318  -7.16474  L 
 H-H_                 0     28.40849   1.19654  -7.85981  L 
 H-H_                 0     29.51436  -0.18298  -7.54788  L 
 H-H_                 0     28.7071   0.65024  -6.17438  L 
 C-C_3                0     29.83596   3.16131  -6.58369  L 
 H-H_                 0     29.15155   3.6042   -7.3391   L 
 H-H_                 0     29.26004   3.07528  -5.6406   L 
 H-H_                 0     30.67757   3.86837  -6.42022  L 
 C-C_3                0     30.9854   1.98861  -8.45905  L 
 H-H_                 0     30.26571   2.48513  -9.14417  L 
 H-H_                 0     31.89653   2.61968  -8.39092  L 
 H-H_                 0     31.2685   1.01824  -8.91594  L 
 O-O_3                0    -29.18172  -3.11216   3.07579  L 
 O-O_3                0    -29.63649  -2.0892    5.68031  L 
 N-N_3                0    -27.44009  -5.5066    2.86393  L 
 N-N_3                0    -26.59707  -2.22597   7.03144  L 
 N-N_3                0    -27.55586  -6.77474   7.53283  L 
 N-N_3                0    -24.92246  -6.25884   4.04047  L 
 C-C_3                0    -30.11031   0.48255   6.86855  L 
 H-H_                 0    -30.01641   1.38563   7.5102   L 
 H-H_                 0    -30.40363  -0.37041   7.51784  L 
 H-H_                 0    -29.10503   0.28842   6.43937  L 
 C-C_3                0    -27.06742  -5.00319   1.55643  L 
 C-C_3                0    -27.38355  -6.15933   0.65414  L 
 C-C_3                0    -27.29714  -5.72857  -0.8001   L 
 H-H_                 0    -27.53613  -6.5876   -1.4579   L 
 C-C_3                0    -25.86181  -5.26178  -1.08036  L 
 H-H_                 0    -25.7951  -4.85454  -2.11089  L 
 C-C_3                0    -25.38245  -4.20438  -0.06778  L 
 H-H_                 0    -24.31052  -3.97589  -0.23996  L 
 C-C_3                0    -25.59437  -4.65665   1.38444  L 
 H-H_                 0    -25.31815  -3.82629   2.0674   L 
 C-C_3                0    -28.76283  -6.08931   2.61651  L 
 C-C_3                0    -28.7259  -6.63771   1.16579  L 
 C-C_3                0    -29.09516  -7.15459   3.6664   L 
 H-H_                 0    -29.29909  -6.69122   4.65121  L 
 C-C_3                0    -30.27766  -8.00422   3.2111   L 
 H-H_                 0    -30.51786  -8.76726   3.97959  L 
 C-C_3                0    -30.03743  -8.66348   1.84233  L 
 H-H_                 0    -30.01721  -9.76945   1.92531  L 
 C-C_3                0    -28.76955  -8.16531   1.14805  L 
 H-H_                 0    -28.70198  -8.56105   0.11822  L 
 C-C_3                0    -27.36969  -4.48279   3.92054  L 
 C-C_3                0    -28.68592  -3.75043   4.23268  L 
 C-C_3                0    -28.42269  -2.67579   5.29488  L 
 C-C_3                0    -27.63536  -3.14944   6.53368  L 
 C-C_3                0    -27.13945  -4.59286   6.53109  L 
 C-C_3                0    -26.75796  -5.15285   5.16139  L 
 C-C_3                0    -30.37567  -2.43324   3.41539  L 
 C-C_3                0    -30.12333  -1.4043    4.5517   L 
 C-C_3                0    -26.24875  -1.2009    6.04484  L 
 C-C_3                0    -25.76402   0.02101   6.77139  L 
 C-C_3                0    -26.42226  -0.11115   8.12946  L 
 C-C_3                0    -27.25696  -1.35684   7.99633  L 
 C-C_3                0    -28.15717  -5.49399   7.20235  L 
 C-C_3                0    -25.25451  -5.26979   5.04706  L 
 C-C_3                0    -30.9777  -1.80119   2.15649  L 
 H-H_                 0    -31.74274  -2.49984   1.76408  L 
 C-C_3                0    -31.58925  -0.41164   2.396    L 
 C-C_3                0    -32.36499  -0.44357   3.7212   L 
 H-H_                 0    -33.08749   0.38209   3.8354   L 
 C-C_3                0    -31.40538  -0.61085   4.92897  L 
 C-C_3                0    -25.28171  -1.53045   4.93322  L 
 H-H_                 0    -25.55525  -2.48335   4.44334  L 
 C-C_3                0    -25.4385  -0.38534   3.91952  L 
 H-H_                 0    -24.72648  -0.51388   3.08086  L 
 C-C_3                0    -25.27441   1.0174    4.55649  L 
 H-H_                 0    -25.56383   1.80007   3.8245   L 
 C-C_3                0    -26.06707   1.20633   5.86796  L 
 H-H_                 0    -25.74337   2.14782   6.35783  L 
 C-C_3                0    -27.31136   0.99186   8.67181  L 
 H-H_                 0    -26.72711   1.92903   8.76661  L 
 C-C_3                0    -27.81527   0.55169   10.06014  L 
 H-H_                 0    -28.56455   1.27858   10.42825  L 
 C-C_3                0    -28.43197  -0.86797   10.07059  L 
 H-H_                 0    -28.64856  -1.18189   11.11267  L 
 C-C_3                0    -27.54033  -1.91113   9.37691  L 
 H-H_                 0    -28.0929  -2.871     9.3019   L 
 C-C_3                0    -32.3393   0.19439   1.16312  L 
 C-C_3                0    -31.15343   0.70574   5.75102  L 
 C-C_3                0    -30.6469   1.84136   4.84168  L 
 H-H_                 0    -31.38887   2.09486   4.0592   L 
 H-H_                 0    -30.47694   2.76007   5.43946  L 
 H-H_                 0    -29.69346   1.55387   4.35006  L 
 C-C_3                0    -32.46589   1.14686   6.43848  L 
 H-H_                 0    -33.22371   1.49829   5.71034  L 
 H-H_                 0    -32.89867   0.3053    7.02142  L 
 H-H_                 0    -32.28251   1.99337   7.13586  L 
 C-C_3                0    -33.71458  -0.47417   0.94949  L 
 H-H_                 0    -34.2323  -0.02513   0.07434  L 
 H-H_                 0    -33.60511  -1.56153   0.75653  L 
 H-H_                 0    -34.36841  -0.33841   1.83638  L 
 C-C_3                0    -32.53453   1.71086   1.37506  L 
 H-H_                 0    -32.97844   2.18024   0.47031  L 
 H-H_                 0    -33.21822   1.92448   2.2214   L 
 H-H_                 0    -31.55825   2.20432   1.57415  L 
 C-C_3                0    -31.49264   0.01418  -0.11741  L 
 H-H_                 0    -31.98255   0.49864  -0.98953  L 
 H-H_                 0    -30.48547   0.46497   0.00973  L 
 H-H_                 0    -31.37211  -1.05936  -0.36379  L 
 O-O_3                0    -23.28286   15.53223   7.28682  L 
 O-O_3                0    -23.16958   17.37199   9.46281  L 
 N-N_3                0    -22.22609   12.82252   7.6227   L 
 N-N_3                0    -21.10713   16.72333   11.61633  L 
 N-N_3                0    -20.12394   13.24646   12.74291  L 
 N-N_3                0    -22.01022   11.17861   11.16762  L 
 C-C_3                0    -24.43309   20.15518   10.35161  L 
 H-H_                 0    -24.13909   21.0057   11.00352  L 
 H-H_                 0    -25.54134   20.14495   10.27899  L 
 H-H_                 0    -24.11459   19.21605   10.84254  L 
 C-C_3                0    -21.45752   13.16276   6.43987  L 
 C-C_3                0    -22.06229   12.37822   5.32412  L 
 C-C_3                0    -21.5721   12.97376   4.01578  L 
 H-H_                 0    -22.05548   12.46754   3.1548   L 
 C-C_3                0    -20.04842   12.78085   3.94301  L 
 H-H_                 0    -19.64772   13.31519   3.05829  L 
 C-C_3                0    -19.31748   13.27366   5.2104   L 
 H-H_                 0    -18.25644   12.94922   5.18377  L 
 C-C_3                0    -19.98248   12.79615   6.51109  L 
 H-H_                 0    -19.50271   13.30171   7.37534  L 
 C-C_3                0    -23.60509   12.70034   7.13375  L 
 C-C_3                0    -23.54156   12.44053   5.60637  L 
 C-C_3                0    -24.34034   11.60465   7.89858  L 
 H-H_                 0    -24.46529   11.89479   8.96114  L 
 C-C_3                0    -25.69311   11.35888   7.24987  L 
 H-H_                 0    -26.28858   10.64071   7.85092  L 
 C-C_3                0    -25.5619   10.88716   5.7951   L 
 H-H_                 0    -25.80442   9.80711   5.72137  L 
 C-C_3                0    -24.17377   11.10872   5.18783  L 
 H-H_                 0    -24.22575   11.03139   4.0814   L 
 C-C_3                0    -22.02745   13.88563   8.62843  L 
 C-C_3                0    -22.96829   15.09798   8.59457  L 
 C-C_3                0    -22.31351   16.24328   9.41773  L 
 C-C_3                0    -21.96673   15.78475   10.86525  L 
 C-C_3                0    -21.35006   14.37403   10.9648  L 
 C-C_3                0    -22.04445   13.34564   10.05665  L 
 C-C_3                0    -24.17823   16.60178   7.46126  L 
 C-C_3                0    -23.42888   17.76389   8.13409  L 
 C-C_3                0    -20.15228   17.44014   10.76661  L 
 C-C_3                0    -19.71492   18.64413   11.5552  L 
 C-C_3                0    -20.89269   18.91788   12.4656  L 
 C-C_3                0    -21.89273   17.85262   12.10149  L 
 C-C_3                0    -21.3633   13.93295   12.42438  L 
 C-C_3                0    -21.36775   11.98298   10.14292  L 
 C-C_3                0    -24.94446   16.96647   6.18657  L 
 H-H_                 0    -25.5827   16.10047   5.93285  L 
 C-C_3                0    -25.78475   18.26973   6.33539  L 
 C-C_3                0    -25.68999   18.89413   7.73916  L 
 H-H_                 0    -26.24908   19.84016   7.79654  L 
 C-C_3                0    -24.20148   19.10231   8.03742  L 
 C-C_3                0    -18.90603   16.6965   10.32516  L 
 H-H_                 0    -19.18456   15.77416   9.77464  L 
 C-C_3                0    -18.14109   17.63541   9.37158  L 
 H-H_                 0    -17.17317   17.17732   9.08045  L 
 C-C_3                0    -17.90472   19.05246   9.95342  L 
 H-H_                 0    -17.51128   19.72344   9.16167  L 
 C-C_3                0    -19.16482   19.67278   10.58849  L 
 H-H_                 0    -18.88333   20.59634   11.13543  L 
 C-C_3                0    -21.59861   20.25571   12.52909  L 
 H-H_                 0    -20.86784   21.06128   12.74893  L 
 C-C_3                0    -22.61572   20.16206   13.683   L 
 H-H_                 0    -23.23337   21.08345   13.71794  L 
 C-C_3                0    -23.53297   18.9159   13.59539  L 
 H-H_                 0    -24.12779   18.81731   14.52703  L 
 C-C_3                0    -22.76342   17.60889   13.32025  L 
 H-H_                 0    -23.48747   16.79326   13.11505  L 
 C-C_3                0    -27.19014   18.3131   5.64659  L 
 C-C_3                0    -23.79394   20.29679   8.95764  L 
 C-C_3                0    -22.25827   20.3709   9.08892  L 
 H-H_                 0    -21.78766   20.46547   8.08665  L 
 H-H_                 0    -21.95417   21.24939   9.698    L 
 H-H_                 0    -21.84991   19.47195   9.58566  L 
 C-C_3                0    -24.25804   21.62772   8.32227  L 
 H-H_                 0    -23.93977   21.68139   7.25949  L 
 H-H_                 0    -25.3587   21.75323   8.36912  L 
 H-H_                 0    -23.82001   22.49647   8.86016  L 
 C-C_3                0    -28.23927   17.57785   6.50031  L 
 H-H_                 0    -29.23634   17.61477   6.01048  L 
 H-H_                 0    -27.95906   16.51531   6.62998  L 
 H-H_                 0    -28.32978   18.04056   7.50604  L 
 C-C_3                0    -27.63375   19.78148   5.45313  L 
 H-H_                 0    -28.54722   19.8408   4.82249  L 
 H-H_                 0    -27.89027   20.26912   6.41529  L 
 H-H_                 0    -26.83164   20.36729   4.95647  L 
 C-C_3                0    -27.12797   17.66599   4.24586  L 
 H-H_                 0    -28.05797   17.86247   3.67013  L 
 H-H_                 0    -26.26328   18.06135   3.67409  L 
 H-H_                 0    -27.03501   16.56797   4.31186  L 
 O-O_3                0    -7.5836   -3.06469   3.40575  L 
 O-O_3                0    -7.53675  -1.85824   5.9766   L 
 N-N_3                0    -6.23798  -5.63882   3.03307  L 
 N-N_3                0    -4.90434  -2.22643   7.47677  L 
 N-N_3                0    -2.89962  -5.58704   7.38549  L 
 N-N_3                0    -4.68243  -7.64886   5.8553   L 
 C-C_3                0    -9.53608  -0.48107   7.88503  L 
 H-H_                 0    -9.55055   0.10579   8.82891  L 
 H-H_                 0    -10.51779  -0.9904    7.77947  L 
 H-H_                 0    -8.74993  -1.25288   7.99425  L 
 C-C_3                0    -5.82716  -5.13145   1.73737  L 
 C-C_3                0    -6.50846  -6.02381   0.75212  L 
 C-C_3                0    -6.42104  -5.40556  -0.6319   L 
 H-H_                 0    -6.96067  -6.03763  -1.36711  L 
 C-C_3                0    -4.93646  -5.32274  -1.02021  L 
 H-H_                 0    -4.82631  -4.78955  -1.98751  L 
 C-C_3                0    -4.07934  -4.63647   0.06467  L 
 H-H_                 0    -3.00321  -4.72432  -0.18835  L 
 C-C_3                0    -4.33526  -5.21037   1.46717  L 
 H-H_                 0    -3.79879  -4.60271   2.22076  L 
 C-C_3                0    -7.67446  -5.88158   2.84078  L 
 C-C_3                0    -7.87778  -6.24002   1.34532  L 
 C-C_3                0    -8.18955  -6.94809   3.81144  L 
 H-H_                 0    -8.27023  -6.52155   4.83192  L 
 C-C_3                0    -9.54951  -7.46173   3.34191  L 
 H-H_                 0    -10.00148  -8.15656   4.07901  L 
 C-C_3                0    -9.49375  -8.09395   1.94436  L 
 H-H_                 0    -9.5499   -9.20065   2.01556  L 
 C-C_3                0    -8.23418  -7.71389   1.16731  L 
 H-H_                 0    -8.33884  -7.96708   0.0991   L 
 C-C_3                0    -5.88576  -4.66163   4.08697  L 
 C-C_3                0    -6.99871  -3.70119   4.51379  L 
 C-C_3                0    -6.45553  -2.62194   5.48011  L 
 C-C_3                0    -5.65293  -3.21715   6.66758  L 
 C-C_3                0    -4.70722  -4.36985   6.27886  L 
 C-C_3                0    -5.3855   -5.38068   5.3378   L 
 C-C_3                0    -8.68255  -2.37288   3.93067  L 
 C-C_3                0    -8.19567  -1.25595   4.88258  L 
 C-C_3                0    -4.71399  -0.92831   6.82401  L 
 C-C_3                0    -4.36455   0.04695   7.91669  L 
 C-C_3                0    -5.09434  -0.51922   9.11487  L 
 C-C_3                0    -5.73661  -1.78046   8.59081  L 
 C-C_3                0    -4.24254  -5.06028   7.55762  L 
 C-C_3                0    -4.44665  -6.52413   4.96736  L 
 C-C_3                0    -9.59529  -1.84057   2.83982  L 
 H-H_                 0    -9.9076   -2.675     2.18031  L 
 C-C_3                0    -10.85876  -1.1702    3.42447  L 
 C-C_3                0    -10.74436  -0.91966   4.94943  L 
 H-H_                 0    -11.62126  -0.41002   5.37642  L 
 C-C_3                0    -9.36946  -0.3312    5.32302  L 
 C-C_3                0    -3.68481  -0.82178   5.72094  L 
 H-H_                 0    -3.89338  -1.56751   4.92629  L 
 C-C_3                0    -3.83522   0.59461   5.13888  L 
 H-H_                 0    -3.10517   0.7573    4.32345  L 
 C-C_3                0    -3.69348   1.69682   6.21377  L 
 H-H_                 0    -3.91202   2.68884   5.76713  L 
 C-C_3                0    -4.61135   1.46258   7.42689  L 
 H-H_                 0    -4.35572   2.18868   8.22662  L 
 C-C_3                0    -6.13262   0.26142   9.89466  L 
 H-H_                 0    -5.69949   1.21928   10.25057  L 
 C-C_3                0    -6.51553  -0.60648   11.10993  L 
 H-H_                 0    -7.34676  -0.12918   11.66927  L 
 C-C_3                0    -6.89762  -2.06099   10.73286  L 
 H-H_                 0    -6.99696  -2.67443   11.65235  L 
 C-C_3                0    -5.88968  -2.71901   9.77145  L 
 H-H_                 0    -6.26471  -3.70934   9.44812  L 
 C-C_3                0    -11.3478   0.03641   2.5588   L 
 C-C_3                0    -9.26787   0.44454   6.67964  L 
 C-C_3                0    -7.87637   1.09255   6.81559  L 
 H-H_                 0    -7.64455   1.715     5.92408  L 
 H-H_                 0    -7.82166   1.73744   7.7196   L 
 H-H_                 0    -7.0915    0.32765   6.91993  L 
 C-C_3                0    -10.29472   1.59444   6.70362  L 
 H-H_                 0    -10.19345   2.22327   5.79508  L 
 H-H_                 0    -11.33705   1.22543   6.77963  L 
 H-H_                 0    -10.13054   2.24691   7.58605  L 
 C-C_3                0    -12.69054   0.5813    3.09624  L 
 H-H_                 0    -13.13815   1.30945   2.38627  L 
 H-H_                 0    -13.41601  -0.24738   3.24455  L 
 H-H_                 0    -12.55685   1.11452   4.05933  L 
 C-C_3                0    -10.29896   1.16905   2.54421  L 
 H-H_                 0    -10.61829   1.99266   1.87624  L 
 H-H_                 0    -10.16194   1.59814   3.555    L 
 H-H_                 0    -9.31592   0.79926   2.18182  L 
 C-C_3                0    -11.58515  -0.44247   1.10973  L 
 H-H_                 0    -11.98723   0.38064   0.48242  L 
 H-H_                 0    -10.64229  -0.78405   0.63333  L 
 H-H_                 0    -12.3108  -1.28262   1.09678  L 
 O-O_3                0    -4.52184   17.12062   8.47645  L 
 O-O_3                0    -4.54172   18.56114   10.92785  L 
 N-N_3                0    -2.59509   14.83231   8.27872  L 
 N-N_3                0    -1.85866   19.04243   12.14095  L 
 N-N_3                0     0.62255   17.54557   12.67676  L 
 N-N_3                0    -0.70949   13.42191   9.94759  L 
 C-C_3                0    -8.06267   17.91788   11.18213  L 
 H-H_                 0    -8.7546    17.6177   11.99853  L 
 H-H_                 0    -8.62777   17.91466   10.22601  L 
 H-H_                 0    -7.26011   17.15904   11.12877  L 
 C-C_3                0    -2.22012   15.14238   6.91252  L 
 C-C_3                0    -2.66422   13.94395   6.13527  L 
 C-C_3                0    -2.6118    14.25402   4.65034  L 
 H-H_                 0    -2.95916   13.37415   4.0744   L 
 C-C_3                0    -1.15399   14.55526   4.27735  L 
 H-H_                 0    -1.10175   14.88995   3.22054  L 
 C-C_3                0    -0.5204    15.62241   5.19003  L 
 H-H_                 0     0.56433   15.70588   4.97506  L 
 C-C_3                0    -0.72656   15.31677   6.67831  L 
 H-H_                 0    -0.34218   16.16833   7.27762  L 
 C-C_3                0    -3.94824   14.28024   8.13627  L 
 C-C_3                0    -4.01435   13.62932   6.72686  L 
 C-C_3                0    -4.24225   13.29199   9.26827  L 
 H-H_                 0    -4.36252   13.83481   10.22585  L 
 C-C_3                0    -5.49314   12.4678   8.95395  L 
 H-H_                 0    -5.71235   11.75091   9.77111  L 
 C-C_3                0    -5.43314   11.75764   7.59314  L 
 H-H_                 0    -5.50275   10.65809   7.71356  L 
 C-C_3                0    -4.18413   12.11224   6.79478  L 
 H-H_                 0    -4.23147   11.6695   5.78219  L 
 C-C_3                0    -2.43736   16.02205   9.14156  L 
 C-C_3                0    -3.73138   16.73514   9.58691  L 
 C-C_3                0    -3.3706    18.00429   10.39183  L 
 C-C_3                0    -2.34797   17.78458   11.53078  L 
 C-C_3                0    -1.15274   16.91454   11.12073  L 
 C-C_3                0    -1.59762   15.6524   10.37792  L 
 C-C_3                0    -5.69869   17.73676   8.96945  L 
 C-C_3                0    -5.33445   18.95238   9.84493  L 
 C-C_3                0    -1.83811   20.16015   11.19145  L 
 C-C_3                0    -1.86788   21.42871   11.99599  L 
 C-C_3                0    -2.55144   21.00746   13.27976  L 
 C-C_3                0    -2.86417   19.54944   13.06968  L 
 C-C_3                0    -0.36427   16.52493   12.37042  L 
 C-C_3                0    -0.3669    14.83169   9.99002  L 
 C-C_3                0    -6.64691   18.11187   7.81837  L 
 H-H_                 0    -7.59516   17.55136   7.9444   L 
 C-C_3                0    -6.91184   19.63347   7.69641  L 
 C-C_3                0    -7.36814   20.24423   9.03921  L 
 H-H_                 0    -7.3271    21.35053   9.00427  L 
 C-C_3                0    -6.56034   19.78953   10.26672  L 
 C-C_3                0    -0.69944   20.24314   10.19548  L 
 H-H_                 0    -0.61936   19.29604   9.62301  L 
 C-C_3                0    -1.05975   21.38506   9.22551  L 
 H-H_                 0    -0.22845   21.5567   8.51051  L 
 C-C_3                0    -1.42652   22.70926   9.94385  L 
 H-H_                 0    -1.83133   23.43621   9.20918  L 
 C-C_3                0    -2.42715   22.52036   11.1034  L 
 H-H_                 0    -2.51209   23.46936   11.67242  L 
 C-C_3                0    -3.7917    21.69732   13.81093  L 
 H-H_                 0    -3.59826   22.78301   13.93523  L 
 C-C_3                0    -4.09221   21.07358   15.18851  L 
 H-H_                 0    -5.04831   21.47479   15.58426  L 
 C-C_3                0    -4.14102   19.52475   15.16511  L 
 H-H_                 0    -4.20431   19.13179   16.201   L 
 C-C_3                0    -2.94343   18.88988   14.43269  L 
 H-H_                 0    -3.11822   17.80027   14.31983  L 
 C-C_3                0    -7.81805   20.04719   6.49101  L 
 C-C_3                0    -7.46077   19.30571   11.4601  L 
 C-C_3                0    -6.65083   19.25512   12.77458  L 
 H-H_                 0    -6.05435   20.18346   12.89467  L 
 H-H_                 0    -7.32309   19.15972   13.6546  L 
 H-H_                 0    -5.97442   18.37824   12.81534  L 
 C-C_3                0    -8.61804   20.3112   11.6764  L 
 H-H_                 0    -8.21751   21.33785   11.82248  L 
 H-H_                 0    -9.31291   20.32233   10.80948  L 
 H-H_                 0    -9.22058   20.04139   12.5709  L 
 C-C_3                0    -9.29484   19.66871   6.73742  L 
 H-H_                 0    -9.92034   19.95655   5.86479  L 
 H-H_                 0    -9.40741   18.5778   6.89349  L 
 H-H_                 0    -9.69708   20.18937   7.63238  L 
 C-C_3                0    -7.72369   21.57344   6.2768   L 
 H-H_                 0    -8.22775   21.87439   5.33314  L 
 H-H_                 0    -8.22291   22.13279   7.09481  L 
 H-H_                 0    -6.66108   21.89214   6.22982  L 
 C-C_3                0    -7.33086   19.35829   5.20047  L 
 H-H_                 0    -7.86946   19.74801   4.30973  L 
 H-H_                 0    -6.24204   19.5271   5.05545  L 
 H-H_                 0    -7.52656   18.26892   5.24236  L 
 O-O_3                0     12.58939  -2.18604   4.11796  L 
 O-O_3                0     12.55555  -0.99188   6.69032  L 
 N-N_3                0     14.02143  -4.73452   3.78477  L 
 N-N_3                0     15.41451  -1.73614   8.1044   L 
 N-N_3                0     13.95629  -6.07526   8.47112  L 
 N-N_3                0     16.7776  -5.38786   4.72612  L 
 C-C_3                0     10.83128   0.99747   8.35341  L 
 H-H_                 0     10.98266   1.59935   9.27516  L 
 H-H_                 0     9.74011   0.86396   8.20751  L 
 H-H_                 0     11.28037  -0.00039   8.52767  L 
 C-C_3                0     14.33902  -4.20723   2.47236  L 
 C-C_3                0     13.78841  -5.24921   1.54661  L 
 C-C_3                0     13.81655  -4.74826   0.11294  L 
 H-H_                 0     13.41585  -5.52905  -0.56047  L 
 C-C_3                0     15.27344  -4.45253  -0.27089  L 
 H-H_                 0     15.31102  -4.00157  -1.2844   L 
 C-C_3                0     15.96159  -3.52247   0.74494  L 
 H-H_                 0     17.03432  -3.40289   0.49588  L 
 C-C_3                0     15.82273  -4.03548   2.18106  L 
 H-H_                 0     16.25975  -3.28511   2.87323  L 
 C-C_3                0     12.61239  -5.11061   3.62444  L 
 C-C_3                0     12.44233  -5.57685   2.15706  L 
 C-C_3                0     12.19676  -6.14982   4.66577  L 
 H-H_                 0     12.09161  -5.66937   5.65907  L 
 C-C_3                0     10.87907  -6.79237   4.25887  L 
 H-H_                 0     10.55267  -7.49998   5.04607  L 
 C-C_3                0     10.96746  -7.49196   2.89211  L 
 H-H_                 0     10.9587  -8.59441   3.01931  L 
 C-C_3                0     12.20355  -7.08474   2.08438  L 
 H-H_                 0     12.1221  -7.42697   1.03818  L 
 C-C_3                0     14.28809  -3.74963   4.84548  L 
 C-C_3                0     13.10032  -2.86622   5.25092  L 
 C-C_3                0     13.60144  -1.8435    6.29081  L 
 C-C_3                0     14.27525  -2.47803   7.52641  L 
 C-C_3                0     14.59068  -3.97114   7.43377  L 
 C-C_3                0     14.93913  -4.4829    6.03164  L 
 C-C_3                0     11.56329  -1.3349    4.57178  L 
 C-C_3                0     12.16515  -0.30145   5.53274  L 
 C-C_3                0     15.80739  -0.58476   7.28979  L 
 C-C_3                0     16.4432   0.4382    8.18782  L 
 C-C_3                0     15.80805   0.14543   9.53125  L 
 C-C_3                0     14.87956  -1.00333   9.24464  L 
 C-C_3                0     13.46034  -4.7818    8.03618  L 
 C-C_3                0     16.44259  -4.55354   5.86642  L 
 C-C_3                0     10.8328  -0.66086   3.42805  L 
 H-H_                 0     10.45684  -1.4479    2.74649  L 
 C-C_3                0     9.61736   0.13567   3.94378  L 
 C-C_3                0     9.76812   0.61771   5.41521  L 
 H-H_                 0     9.09142   1.45456   5.65165  L 
 C-C_3                0     11.23023   0.90236   5.81233  L 
 C-C_3                0     16.69045  -0.80459   6.08484  L 
 H-H_                 0     16.29651  -1.62577   5.4528   L 
 C-C_3                0     16.62287   0.51333   5.29761  L 
 H-H_                 0     17.27522   0.46082   4.40569  L 
 C-C_3                0     16.98214   1.75182   6.15473  L 
 H-H_                 0     16.74525   2.67437   5.58482  L 
 C-C_3                0     16.25945   1.79038   7.51718  L 
 H-H_                 0     16.6888   2.59648   8.14729  L 
 C-C_3                0     14.99974   1.19892   10.26337  L 
 H-H_                 0     15.63916   2.08022   10.46335  L 
 C-C_3                0     14.5348   0.58377   11.59904  L 
 H-H_                 0     13.84905   1.28179   12.121   L 
 C-C_3                0     13.86397  -0.80484   11.45081  L 
 H-H_                 0     13.72621  -1.26672   12.45044  L 
 C-C_3                0     14.64928  -1.75951   10.53495  L 
 H-H_                 0     14.04804  -2.67053   10.34668  L 
 C-C_3                0     9.04714   1.17846   2.92326  L 
 C-C_3                0     11.46232   1.70902   7.1374   L 
 C-C_3                0     12.97355   1.90818   7.3866   L 
 H-H_                 0     13.48775   2.209     6.44918  L 
 H-H_                 0     13.16045   2.68312   8.16051  L 
 H-H_                 0     13.4468   0.98162   7.75723  L 
 C-C_3                0     10.83133   3.10985   7.00143  L 
 H-H_                 0     11.15129   3.58923   6.05408  L 
 H-H_                 0     9.72664   3.05824   7.02231  L 
 H-H_                 0     11.1297   3.7697    7.8439   L 
 C-C_3                0     7.56776   1.4625    3.2596   L 
 H-H_                 0     7.12118   2.15638   2.51436  L 
 H-H_                 0     6.97933   0.51905   3.25289  L 
 H-H_                 0     7.45235   1.92842   4.2557   L 
 C-C_3                0     9.8572    2.49152   2.96504  L 
 H-H_                 0     9.48101   3.20888   2.20377  L 
 H-H_                 0     9.77604   2.98421   3.95572  L 
 H-H_                 0     10.9311   2.29288   2.759    L 
 C-C_3                0     9.08553   0.62002   1.47988  L 
 H-H_                 0     8.59543   1.32197   0.77101  L 
 H-H_                 0     10.12995   0.47396   1.13027  L 
 H-H_                 0     8.55562  -0.35445   1.42398  L 
 O-O_3                0     17.65815   16.27012   7.66785  L 
 O-O_3                0     17.7572   17.67269   10.13927  L 
 N-N_3                0     19.27686   13.77413   7.46542  L 
 N-N_3                0     20.3344   17.69868   11.57155  L 
 N-N_3                0     23.03888   14.98053   11.39988  L 
 N-N_3                0     21.22532   12.2154   8.93881  L 
 C-C_3                0     13.84871   17.98099   9.82333  L 
 H-H_                 0     13.04101   17.7916   10.5631  L 
 H-H_                 0     13.38395   18.41033   8.91067  L 
 H-H_                 0     14.3055   17.00848   9.56793  L 
 C-C_3                0     19.52303   14.11354   6.07862  L 
 C-C_3                0     18.98876   12.93351   5.32782  L 
 C-C_3                0     18.91358   13.25111   3.84439  L 
 H-H_                 0     18.52077   12.37507   3.29225  L 
 C-C_3                0     20.33045   13.56649   3.34584  L 
 H-H_                 0     20.29133   13.90065   2.28799  L 
 C-C_3                0     21.03006   14.63479   4.20923  L 
 H-H_                 0     22.08315   14.7628   3.88986  L 
 C-C_3                0     20.98549   14.28794   5.70123  L 
 H-H_                 0     21.43208   15.12332   6.27998  L 
 C-C_3                0     17.88812   13.30157   7.42765  L 
 C-C_3                0     17.69509   12.62195   6.04287  L 
 C-C_3                0     17.58174   12.37182   8.60718  L 
 H-H_                 0     17.49623   12.9596   9.54246  L 
 C-C_3                0     16.28371   11.6172   8.31924  L 
 H-H_                 0     15.9175   11.05567   9.20095  L 
 C-C_3                0     16.39909   10.71439   7.08431  L 
 H-H_                 0     16.51423   9.65411   7.38861  L 
 C-C_3                0     17.56755   11.10304   6.1768   L 
 H-H_                 0     17.48817   10.60999   5.19172  L 
 C-C_3                0     19.56997   14.91985   8.34911  L 
 C-C_3                0     18.358    15.76542   8.7958   L 
 C-C_3                0     18.85693   16.95386   9.64786  L 
 C-C_3                0     19.77102   16.54846   10.82433  L 
 C-C_3                0     20.90653   15.61703   10.39377  L 
 C-C_3                0     20.40049   14.43592   9.55377  L 
 C-C_3                0     16.5808   17.0717   8.12152  L 
 C-C_3                0     17.10609   18.19839   9.02145  L 
 C-C_3                0     20.49836   18.89058   10.73214  L 
 C-C_3                0     20.51274   20.08464   11.64409  L 
 C-C_3                0     19.72052   19.61344   12.84503  L 
 C-C_3                0     19.32056   18.20588   12.49135  L 
 C-C_3                0     21.61363   15.10734   11.64809  L 
 C-C_3                0     21.5986   13.61182   9.07672  L 
 C-C_3                0     15.75614   17.6157   6.94216  L 
 H-H_                 0     14.70916   17.26926   7.05     L 
 C-C_3                0     15.82505   19.15686   6.7766   L 
 C-C_3                0     15.50863   19.91752   8.08842  L 
 H-H_                 0     15.92745   20.94286   8.04444  L 
 C-C_3                0     16.0405   19.25193   9.36854  L 
 C-C_3                0     21.69549   18.96739   9.80731  L 
 H-H_                 0     21.73806   18.06856   9.15811  L 
 C-C_3                0     21.47656   20.21211   8.92542  L 
 H-H_                 0     22.35941   20.37755   8.27364  L 
 C-C_3                0     21.16966   21.49513   9.74     L 
 H-H_                 0     20.865    22.31267   9.05394  L 
 C-C_3                0     20.0908   21.28879   10.8236  L 
 H-H_                 0     20.04292   22.18999   11.46949  L 
 C-C_3                0     18.49329   20.34556   13.35183  L 
 H-H_                 0     18.74909   21.4002   13.58393  L 
 C-C_3                0     18.04918   19.63296   14.64576  L 
 H-H_                 0     17.09397   20.06712   15.00737  L 
 C-C_3                0     17.90271   18.09805   14.48502  L 
 H-H_                 0     17.73852   17.62665   15.4762  L 
 C-C_3                0     19.10941   17.44548   13.78433  L 
 H-H_                 0     18.88132   16.38302   13.56828  L 
 C-C_3                0     15.05094   19.71433   5.53833  L 
 C-C_3                0     14.91178   18.92841   10.40967  L 
 C-C_3                0     15.48285   18.29698   11.69693  L 
 H-H_                 0     16.34025   18.8926   12.07286  L 
 H-H_                 0     14.7119   18.25895   12.49679  L 
 H-H_                 0     15.80775   17.25017   11.52349  L 
 C-C_3                0     14.22672   20.25457   10.80735  L 
 H-H_                 0     14.97413   20.97002   11.21431  L 
 H-H_                 0     13.72817   20.72809   9.93458  L 
 H-H_                 0     13.44857   20.0844   11.58294  L 
 C-C_3                0     13.5238   19.57534   5.72304  L 
 H-H_                 0     12.98646   20.01602   4.85541  L 
 H-H_                 0     13.22245   18.50987   5.79861  L 
 H-H_                 0     13.18448   20.10223   6.64012  L 
 C-C_3                0     15.39684   21.20511   5.33346  L 
 H-H_                 0     14.94462   21.58724   4.39621  L 
 H-H_                 0     14.99864   21.83273   6.15768  L 
 H-H_                 0     16.49645   21.34774   5.27266  L 
 C-C_3                0     15.47293   18.95716   4.26401  L 
 H-H_                 0     15.00377   19.40535   3.36151  L 
 H-H_                 0     16.57581   18.988    4.13418  L 
 H-H_                 0     15.14449   17.90043   4.31357  L 
 O-O_3                0     34.17441  -3.22966   3.11027  L 
 O-O_3                0     34.54031  -1.68176   5.45355  L 
 N-N_3                0     35.56181  -5.80738   2.88174  L 
 N-N_3                0     37.34246  -1.79473   6.61411  L 
 N-N_3                0     39.65578  -4.76573   6.55275  L 
 N-N_3                0     37.37039  -7.52224   4.42655  L 
 C-C_3                0     32.79313  -0.14048   7.39942  L 
 H-H_                 0     32.83501   0.53383   8.28219  L 
 H-H_                 0     31.84535  -0.71859   7.44855  L 
 H-H_                 0     33.63722  -0.84827   7.4962   L 
 C-C_3                0     35.80928  -5.53933   1.47592  L 
 C-C_3                0     35.03769  -6.60256   0.75833  L 
 C-C_3                0     34.95851  -6.26182  -0.71941  L 
 H-H_                 0     34.35856  -7.02483  -1.25363  L 
 C-C_3                0     36.3856  -6.25039  -1.28293  L 
 H-H_                 0     36.36551  -5.91349  -2.33995  L 
 C-C_3                0     37.32815  -5.34537  -0.46588  L 
 H-H_                 0     38.36978  -5.46311  -0.83051  L 
 C-C_3                0     37.26506  -5.64427   1.04005  L 
 H-H_                 0     37.88121  -4.89813   1.58399  L 
 C-C_3                0     34.11429  -6.0688    2.90355  L 
 C-C_3                0     33.74038  -6.67203   1.52492  L 
 C-C_3                0     33.71981  -6.95122   4.09227  L 
 H-H_                 0     33.77956  -6.36596   5.03272  L 
 C-C_3                0     32.29937  -7.47943   3.8879   L 
 H-H_                 0     31.92979  -8.03541   4.77277  L 
 C-C_3                0     32.14252  -8.30392   2.60239  L 
 H-H_                 0     32.0173  -9.37978   2.84265  L 
 C-C_3                0     33.31839  -8.13622   1.64057  L 
 H-H_                 0     33.07104  -8.55278   0.64834  L 
 C-C_3                0     36.02949  -4.6678    3.70155  L 
 C-C_3                0     34.94038  -3.70034   4.19346  L 
 C-C_3                0     35.56993  -2.48807   4.91655  L 
 C-C_3                0     36.55452  -2.90722   6.03861  L 
 C-C_3                0     37.53218  -4.0135    5.61644  L 
 C-C_3                0     36.8495  -5.18079   4.89291  L 
 C-C_3                0     33.13924  -2.45721   3.66241  L 
 C-C_3                0     33.7332  -1.22941   4.38727  L 
 C-C_3                0     37.54143  -0.67047   5.69628  L 
 C-C_3                0     37.9297   0.50539   6.55089  L 
 C-C_3                0     37.27653   0.19747   7.88317  L 
 C-C_3                0     36.57657  -1.11718   7.65348  L 
 C-C_3                0     38.25884  -4.51716   6.86141  L 
 C-C_3                0     37.91198  -6.17504   4.42331  L 
 C-C_3                0     32.14397  -2.0491    2.58512  L 
 H-H_                 0     31.69551  -2.95983   2.14412  L 
 C-C_3                0     31.00112  -1.16075   3.11282  L 
 C-C_3                0     31.19949  -0.75749   4.59127  L 
 H-H_                 0     30.38782  -0.10755   4.95028  L 
 C-C_3                0     32.62522  -0.2267    4.8361   L 
 C-C_3                0     38.5792  -0.82354   4.60211  L 
 H-H_                 0     38.35357  -1.71584   3.98192  L 
 C-C_3                0     38.47656   0.438     3.72361  L 
 H-H_                 0     39.26245   0.42265   2.94024  L 
 C-C_3                0     38.55777   1.75767   4.53228  L 
 H-H_                 0     38.31703   2.61779   3.87338  L 
 C-C_3                0     37.64037   1.77348   5.77162  L 
 H-H_                 0     37.87529   2.66283   6.39232  L 
 C-C_3                0     36.32459   1.1488    8.58054  L 
 H-H_                 0     36.81242   2.13434   8.72905  L 
 C-C_3                0     35.99182   0.53096   9.95313  L 
 H-H_                 0     35.20879   1.13367   10.45844  L 
 C-C_3                0     35.5448  -0.95016   9.86967  L 
 H-H_                 0     35.47377  -1.38156   10.88968  L 
 C-C_3                0     36.47977  -1.80967   8.99862  L 
 H-H_                 0     36.05477  -2.82605   8.88282  L 
 C-C_3                0     30.60275  -0.02027   2.11385  L 
 C-C_3                0     32.85948   0.67804   6.09198  L 
 C-C_3                0     34.22411   1.37995   5.96287  L 
 H-H_                 0     34.27576   1.95712   5.01438  L 
 H-H_                 0     34.38958   2.08428   6.80565  L 
 H-H_                 0     35.05299   0.65281   5.96532  L 
 C-C_3                0     31.79295   1.793     6.16773  L 
 H-H_                 0     31.68854   2.30531   5.18896  L 
 H-H_                 0     30.80585   1.39751   6.47728  L 
 H-H_                 0     32.06994   2.5549    6.92869  L 
 C-C_3                0     29.28578   0.65098   2.56612  L 
 H-H_                 0     28.89849   1.33538   1.78057  L 
 H-H_                 0     28.5083  -0.11616   2.77253  L 
 H-H_                 0     29.43231   1.26543   3.47865  L 
 C-C_3                0     31.70897   1.04801   1.99995  L 
 H-H_                 0     31.43958   1.8091    1.2367   L 
 H-H_                 0     31.85653   1.57868   2.96032  L 
 H-H_                 0     32.67053   0.58369   1.69731  L 
 C-C_3                0     30.3699  -0.62317   0.70977  L 
 H-H_                 0     29.99979   0.15003   0.00322  L 
 H-H_                 0     31.31059  -1.02971   0.28008  L 
 H-H_                 0     29.6275  -1.44496   0.76179  L 
 O-O_3                0    -31.36543  -7.85682  -9.58656  L 
 O-O_3                0    -30.99181  -6.11525  -11.76129  L 
 N-N_3                0    -32.19154  -3.45646  -11.65328  L 
 N-N_3                0    -34.23907  -1.93119  -10.08253  L 
 N-N_3                0    -36.61895  -4.96638  -8.55293  L 
 N-N_3                0    -34.15698  -7.81575  -8.39264  L 
 C-C_3                0    -30.5756  -10.23635  -8.20591  L 
 H-H_                 0    -30.68071  -11.15989  -7.59652  L 
 H-H_                 0    -31.60068  -9.8727   -8.37274  L 
 H-H_                 0    -30.01792  -9.48507  -7.61003  L 
 C-C_3                0    -31.94057  -3.7559   -13.05271  L 
 C-C_3                0    -33.1449  -3.58169  -13.96609  L 
 H-H_                 0    -33.96673  -4.25533  -13.64496  L 
 C-C_3                0    -32.71065  -3.95066  -15.39351  L 
 H-H_                 0    -33.54852  -3.77363  -16.09948  L 
 C-C_3                0    -31.46932  -3.15665  -15.84797  L 
 H-H_                 0    -31.11616  -3.53414  -16.8302  L 
 C-C_3                0    -30.32748  -3.22243  -14.82281  L 
 H-H_                 0    -29.53872  -2.50558  -15.12186  L 
 C-C_3                0    -30.88736  -2.79454  -13.4832  L 
 C-C_3                0    -29.94489  -2.73318  -12.31528  L 
 C-C_3                0    -30.86658  -3.08138  -11.1187  L 
 C-C_3                0    -29.35622  -1.31833  -12.26132  L 
 H-H_                 0    -28.58728  -1.18355  -13.05024  L 
 C-C_3                0    -28.80404  -0.91278  -10.89276  L 
 H-H_                 0    -27.73418  -1.18692  -10.79307  L 
 C-C_3                0    -29.59886  -1.46306  -9.70697  L 
 H-H_                 0    -29.65548  -0.69152  -8.91717  L 
 C-C_3                0    -30.9898  -1.94816  -10.09946  L 
 H-H_                 0    -31.51554  -2.32119  -9.19584  L 
 C-C_3                0    -32.76054  -4.66357  -11.01618  L 
 C-C_3                0    -33.67201  -4.29844  -9.83956  L 
 C-C_3                0    -34.37647  -5.55877  -9.3144   L 
 C-C_3                0    -33.38453  -6.66423  -8.91431  L 
 C-C_3                0    -32.38624  -6.99713  -10.05378  L 
 C-C_3                0    -31.72526  -5.73415  -10.62779  L 
 C-C_3                0    -34.72032  -3.28405  -10.29785  L 
 C-C_3                0    -35.25714  -5.2149   -8.11496  L 
 C-C_3                0    -33.51147  -8.33071  -7.18948  L 
 C-C_3                0    -34.11981  -9.6881   -6.95009  L 
 C-C_3                0    -34.52053  -10.1608  -8.32999  L 
 C-C_3                0    -34.11243  -9.02111  -9.22383  L 
 C-C_3                0    -30.53671  -8.22721  -10.67636  L 
 C-C_3                0    -29.95349  -6.94955  -11.31893  L 
 C-C_3                0    -33.69765  -7.52646  -5.91716  L 
 H-H_                 0    -33.30715  -6.4969   -6.05386  L 
 C-C_3                0    -32.89303  -8.2294   -4.80837  L 
 H-H_                 0    -33.10753  -7.73456  -3.84207  L 
 C-C_3                0    -33.20477  -9.74065  -4.68123  L 
 H-H_                 0    -32.48185  -10.21934  -3.98969  L 
 C-C_3                0    -33.2146  -10.48163  -6.03041  L 
 H-H_                 0    -33.62259  -11.50303  -5.88246  L 
 C-C_3                0    -34.00629  -11.4501  -8.93659  L 
 H-H_                 0    -34.25091  -12.30643  -8.27463  L 
 C-C_3                0    -34.73056  -11.62494  -10.28676  L 
 H-H_                 0    -34.31821  -12.50336  -10.82533  L 
 C-C_3                0    -34.65845  -10.36889  -11.19371  L 
 H-H_                 0    -35.32943  -10.49506  -12.06858  L 
 C-C_3                0    -34.99886  -9.06099  -10.45218  L 
 H-H_                 0    -34.78245  -8.19608  -11.11295  L 
 C-C_3                0    -29.38438  -9.16264  -10.20585  L 
 C-C_3                0    -28.35556  -9.40215  -11.34253  L 
 H-H_                 0    -27.46563  -9.87185  -10.88635  L 
 C-C_3                0    -27.86494  -8.11813  -12.039   L 
 C-C_3                0    -29.06483  -7.28324  -12.49642  L 
 H-H_                 0    -28.73264  -6.32508  -12.94249  L 
 C-C_3                0    -29.86038  -10.51435  -9.54432  L 
 C-C_3                0    -30.81522  -11.27426  -10.48923  L 
 H-H_                 0    -30.31128  -11.50647  -11.45174  L 
 H-H_                 0    -31.71997  -10.67053  -10.71023  L 
 H-H_                 0    -31.14453  -12.23005  -10.027   L 
 C-C_3                0    -26.82912  -8.37994  -13.19363  L 
 C-C_3                0    -28.65828  -11.43595  -9.21792  L 
 H-H_                 0    -28.21037  -11.85376  -10.14339  L 
 H-H_                 0    -28.97205  -12.31128  -8.60864  L 
 H-H_                 0    -27.88057  -10.87945  -8.65079  L 
 C-C_3                0    -26.16466  -7.04453  -13.59832  L 
 H-H_                 0    -25.31522  -7.21342  -14.29518  L 
 H-H_                 0    -25.77973  -6.51444  -12.70117  L 
 H-H_                 0    -26.87674  -6.37856  -14.12363  L 
 C-C_3                0    -27.51651  -9.00406  -14.42776  L 
 H-H_                 0    -26.76914  -9.22563  -15.22027  L 
 H-H_                 0    -28.27223  -8.31388  -14.85925  L 
 H-H_                 0    -28.02572  -9.95265  -14.15304  L 
 C-C_3                0    -25.70129  -9.332    -12.73165  L 
 H-H_                 0    -24.88051  -9.37633  -13.48012  L 
 H-H_                 0    -26.07247  -10.37114  -12.60428  L 
 H-H_                 0    -25.27454  -8.98403  -11.77224  L 
 O-O_3                0    -26.78365   11.54339  -5.98281  L 
 O-O_3                0    -26.47737   13.88357  -7.50168  L 
 N-N_3                0    -27.91267   16.28771  -6.65361  L 
 N-N_3                0    -30.39418   17.0714  -5.21221  L 
 N-N_3                0    -32.36453   13.50304  -4.57447  L 
 N-N_3                0    -29.53361   11.02713  -4.84983  L 
 C-C_3                0    -25.82735   8.8479   -5.44041  L 
 H-H_                 0    -25.92815   7.76769  -5.19732  L 
 H-H_                 0    -26.84079   9.26536  -5.37758  L 
 H-H_                 0    -25.1939   9.3284   -4.66494  L 
 C-C_3                0    -27.36886   16.51276  -7.98286  L 
 C-C_3                0    -28.39014   16.88868  -9.04373  L 
 H-H_                 0    -29.15225   16.08708  -9.13855  L 
 C-C_3                0    -27.63956   17.03883  -10.37748  L 
 H-H_                 0    -28.33956   17.38063  -11.168   L 
 C-C_3                0    -26.44741   18.01425  -10.2771  L 
 H-H_                 0    -25.86104   17.98757  -11.21826  L 
 C-C_3                0    -25.53319   17.70282  -9.08113  L 
 H-H_                 0    -24.77509   18.50741  -8.97599  L 
 C-C_3                0    -26.40668   17.64997  -7.84159  L 
 C-C_3                0    -25.72383   17.38957  -6.5266   L 
 C-C_3                0    -26.75715   16.51894  -5.77095  L 
 C-C_3                0    -25.43795   18.73639  -5.84307  L 
 H-H_                 0    -24.6033   19.27771  -6.33762  L 
 C-C_3                0    -25.22779   18.65362  -4.3239   L 
 H-H_                 0    -24.1508   18.64068  -4.06047  L 
 C-C_3                0    -25.9405   17.4726  -3.66469  L 
 H-H_                 0    -26.19384   17.70981  -2.62049  L 
 C-C_3                0    -27.19039   17.09331  -4.42935  L 
 H-H_                 0    -27.74669   16.32313  -3.86113  L 
 C-C_3                0    -28.42529   14.9019  -6.54848  L 
 C-C_3                0    -29.49253   14.81164  -5.44824  L 
 C-C_3                0    -30.03286   13.38244  -5.28997  L 
 C-C_3                0    -28.91194   12.3513  -5.08118  L 
 C-C_3                0    -27.8706   12.416   -6.22721  L 
 C-C_3                0    -27.31606   13.84415  -6.37723  L 
 C-C_3                0    -30.64371   15.75899  -5.78147  L 
 C-C_3                0    -31.00134   13.32085  -4.10893  L 
 C-C_3                0    -28.78046   10.28034  -3.84718  L 
 C-C_3                0    -29.27552   8.86002  -3.95294  L 
 C-C_3                0    -29.7089   8.72705  -5.39801  L 
 C-C_3                0    -29.43949   10.09272  -5.97265  L 
 C-C_3                0    -25.92815   11.58426  -7.11155  L 
 C-C_3                0    -25.39675   13.02176  -7.2657   L 
 C-C_3                0    -28.9492   10.71253  -2.40174  L 
 H-H_                 0    -28.63193   11.76904  -2.28109  L 
 C-C_3                0    -28.04073   9.81045  -1.54389  L 
 H-H_                 0    -28.20762   10.03313  -0.47061  L 
 C-C_3                0    -28.25965   8.29793  -1.79618  L 
 H-H_                 0    -27.48285   7.70753  -1.26616  L 
 C-C_3                0    -28.28144   7.92665  -3.29074  L 
 H-H_                 0    -28.61447   6.87369  -3.40251  L 
 C-C_3                0    -29.12518   7.695    -6.34028  L 
 H-H_                 0    -29.25378   6.67613  -5.92362  L 
 C-C_3                0    -29.90382   7.80973  -7.66661  L 
 H-H_                 0    -29.43378   7.15983  -8.43276  L 
 C-C_3                0    -29.99863   9.26003  -8.20816  L 
 H-H_                 0    -30.71281   9.30159  -9.0565   L 
 C-C_3                0    -30.39078   10.29445  -7.13461  L 
 H-H_                 0    -30.2769   11.3165  -7.55168  L 
 C-C_3                0    -24.7621   10.56402  -6.99601  L 
 C-C_3                0    -23.75917   10.75591  -8.16106  L 
 H-H_                 0    -22.87723   10.1309  -7.94983  L 
 C-C_3                0    -23.25182   12.20089  -8.30056  L 
 C-C_3                0    -24.44705   13.14785  -8.44033  L 
 H-H_                 0    -24.11601   14.20422  -8.47943  L 
 C-C_3                0    -25.2256   9.06444  -6.84246  L 
 C-C_3                0    -26.26322   8.69407  -7.92312  L 
 H-H_                 0    -25.83107   8.81888  -8.93901  L 
 H-H_                 0    -27.16267   9.33787  -7.84998  L 
 H-H_                 0    -26.58972   7.63837  -7.80718  L 
 C-C_3                0    -22.18617   12.39242  -9.44223  L 
 C-C_3                0    -24.03619   8.08532  -6.96215  L 
 H-H_                 0    -23.65644   8.03777  -8.00422  L 
 H-H_                 0    -24.33494   7.0506   -6.68672  L 
 H-H_                 0    -23.21421   8.39991  -6.28972  L 
 C-C_3                0    -21.55745   13.79827  -9.32629  L 
 H-H_                 0    -20.68438   13.9038  -10.00606  L 
 H-H_                 0    -21.21541   13.9858  -8.28566  L 
 H-H_                 0    -22.27656   14.59032  -9.61129  L 
 C-C_3                0    -22.83048   12.23351  -10.83661  L 
 H-H_                 0    -22.0645   12.34096  -11.63497  L 
 H-H_                 0    -23.61003   13.00576  -11.00886  L 
 H-H_                 0    -23.30147   11.23232  -10.93803  L 
 C-C_3                0    -21.03207   11.37005  -9.31637  L 
 H-H_                 0    -20.20798   11.60911  -10.02318  L 
 H-H_                 0    -21.36592   10.34017  -9.56265  L 
 H-H_                 0    -20.61541   11.384   -8.29089  L 
 O-O_3                0    -10.13655  -6.87649  -10.82607  L 
 O-O_3                0    -10.43287  -4.60785  -12.46956  L 
 N-N_3                0    -12.12911  -2.38794  -11.51674  L 
 N-N_3                0    -13.82697  -1.7093   -9.39103  L 
 N-N_3                0    -15.07683  -6.70882  -8.31347  L 
 N-N_3                0    -12.5937  -7.71205  -9.26443  L 
 C-C_3                0    -8.70524  -9.4661   -10.4338  L 
 H-H_                 0    -8.72216  -10.56169  -10.24579  L 
 H-H_                 0    -9.69765  -9.09094  -10.14214  L 
 H-H_                 0    -7.9402   -9.00888  -9.76909  L 
 C-C_3                0    -12.68451  -2.1      -12.83066  L 
 C-C_3                0    -14.19831  -1.9192   -12.85297  L 
 H-H_                 0    -14.68831  -2.86586  -12.54995  L 
 C-C_3                0    -14.62793  -1.57999  -14.28762  L 
 H-H_                 0    -15.71921  -1.38085  -14.31638  L 
 C-C_3                0    -13.86575  -0.36604  -14.84645  L 
 H-H_                 0    -14.12396  -0.22008  -15.91599  L 
 C-C_3                0    -12.34823  -0.52645  -14.69585  L 
 H-H_                 0    -11.84995   0.41524  -15.00736  L 
 C-C_3                0    -12.05099  -0.80568  -13.23356  L 
 C-C_3                0    -10.61392  -1.02354  -12.85501  L 
 C-C_3                0    -10.72558  -1.94755  -11.61786  L 
 C-C_3                0    -9.94205   0.31659  -12.5541  L 
 H-H_                 0    -9.74314   0.87445  -13.49002  L 
 C-C_3                0    -8.65644   0.12367  -11.75766  L 
 H-H_                 0    -7.88417  -0.3677   -12.38736  L 
 C-C_3                0    -8.87298  -0.69604  -10.48028  L 
 H-H_                 0    -8.57658  -0.09895  -9.59854  L 
 C-C_3                0    -10.28635  -1.26194  -10.32335  L 
 H-H_                 0    -10.30876  -1.98503  -9.48104  L 
 C-C_3                0    -12.33145  -3.8213   -11.19836  L 
 C-C_3                0    -13.02925  -3.96675  -9.83819  L 
 C-C_3                0    -13.43334  -5.42764  -9.60954  L 
 C-C_3                0    -12.1888  -6.33319  -9.61198  L 
 C-C_3                0    -11.36411  -6.17675  -10.9184  L 
 C-C_3                0    -11.06083  -4.69053  -11.21668  L 
 C-C_3                0    -14.24804  -3.05311  -9.74098  L 
 C-C_3                0    -14.18638  -5.56126  -8.28396  L 
 C-C_3                0    -11.61641  -8.3021   -8.35652  L 
 C-C_3                0    -11.90703  -9.7796   -8.35771  L 
 C-C_3                0    -12.52669  -10.03281  -9.71519  L 
 C-C_3                0    -12.53146  -8.67476  -10.36396  L 
 C-C_3                0    -9.46357  -6.76208  -12.0676  L 
 C-C_3                0    -9.19994  -5.2673   -12.33973  L 
 C-C_3                0    -11.66323  -7.84323  -6.91     L 
 H-H_                 0    -11.52346  -6.74426  -6.845    L 
 C-C_3                0    -10.51059  -8.55214  -6.17373  L 
 H-H_                 0    -10.5625  -8.31352  -5.09308  L 
 C-C_3                0    -10.51667  -10.08988  -6.3639   L 
 H-H_                 0    -9.58555  -10.52715  -5.94656  L 
 C-C_3                0    -10.69728  -10.52518  -7.83186  L 
 H-H_                 0    -10.87962  -11.61911  -7.86958  L 
 C-C_3                0    -11.97819  -11.04117  -10.7022  L 
 H-H_                 0    -11.92655  -12.04426  -10.23061  L 
 C-C_3                0    -12.96662  -11.08453  -11.88555  L 
 H-H_                 0    -12.56449  -11.73182  -12.69216  L 
 C-C_3                0    -13.31363  -9.68413  -12.45493  L 
 H-H_                 0    -14.14469  -9.76533  -13.18427  L 
 C-C_3                0    -13.66943  -8.65469  -11.36529  L 
 H-H_                 0    -13.76135  -7.6485   -11.82461  L 
 C-C_3                0    -8.15646  -7.60666  -12.08962  L 
 C-C_3                0    -7.29793  -7.26975  -13.33478  L 
 H-H_                 0    -6.31703  -7.75599  -13.19787  L 
 C-C_3                0    -7.04223  -5.76111  -13.49946  L 
 C-C_3                0    -8.39178  -5.04426  -13.60081  L 
 H-H_                 0    -8.25938  -3.95132  -13.71142  L 
 C-C_3                0    -8.3934   -9.15833  -11.91264  L 
 C-C_3                0    -9.55614  -9.6446   -12.80406  L 
 H-H_                 0    -9.3509   -9.41038  -13.87059  L 
 H-H_                 0    -10.51017  -9.15718  -12.51941  L 
 H-H_                 0    -9.69517  -10.74311  -12.70616  L 
 C-C_3                0    -6.04979  -5.39515  -14.66401  L 
 C-C_3                0    -7.13911  -9.99112  -12.27653  L 
 H-H_                 0    -6.92125  -9.94774  -13.36509  L 
 H-H_                 0    -7.29551  -11.0631  -12.0328  L 
 H-H_                 0    -6.25344  -9.63467  -11.7107  L 
 C-C_3                0    -5.62418  -3.91616  -14.53012  L 
 H-H_                 0    -4.84251  -3.65944  -15.27687  L 
 H-H_                 0    -5.21967  -3.71946  -13.5139  L 
 H-H_                 0    -6.46633  -3.22515  -14.71481  L 
 C-C_3                0    -6.70546  -5.61706  -16.04394  L 
 H-H_                 0    -5.98331  -5.39574  -16.8595  L 
 H-H_                 0    -7.58564  -4.95465  -16.18195  L 
 H-H_                 0    -7.04119  -6.67071  -16.15125  L 
 C-C_3                0    -4.75705  -6.24409  -14.59218  L 
 H-H_                 0    -3.97878  -5.84926  -15.28097  L 
 H-H_                 0    -4.94263  -7.29568  -14.89745  L 
 H-H_                 0    -4.34222  -6.23629  -13.56417  L 
 O-O_3                0    -6.7291    12.27786  -3.96291  L 
 O-O_3                0    -6.46661   13.99083  -6.18013  L 
 N-N_3                0    -7.66911   16.65637  -6.02021  L 
 N-N_3                0    -9.40383   18.24745  -4.26136  L 
 N-N_3                0    -11.79999   15.38698  -2.54105  L 
 N-N_3                0    -9.51233   12.30241  -2.70823  L 
 C-C_3                0    -5.94141   9.90095  -2.59752  L 
 H-H_                 0    -6.04605   8.98485  -1.97662  L 
 H-H_                 0    -6.96286   10.28468  -2.73092  L 
 H-H_                 0    -5.34693   10.64434  -2.02758  L 
 C-C_3                0    -7.69822   16.39839  -7.44756  L 
 C-C_3                0    -9.06325   16.59328  -8.09151  L 
 H-H_                 0    -9.79566   15.89599  -7.63588  L 
 C-C_3                0    -8.92778   16.28173  -9.58871  L 
 H-H_                 0    -9.89451   16.46868  -10.10102  L 
 C-C_3                0    -7.81561   17.11664  -10.25263  L 
 H-H_                 0    -7.66879   16.7841  -11.30129  L 
 C-C_3                0    -6.48601   17.03149  -9.48755  L 
 H-H_                 0    -5.78      17.76727  -9.92178  L 
 C-C_3                0    -6.75745   17.39307  -8.0389   L 
 C-C_3                0    -5.5948    17.39167  -7.0808   L 
 C-C_3                0    -6.25887   16.98832  -5.73757  L 
 C-C_3                0    -4.9817    18.79544  -7.06487  L 
 H-H_                 0    -4.41681   18.99505  -7.99718  L 
 C-C_3                0    -4.11422   19.06369  -5.83811  L 
 H-H_                 0    -3.10903   18.61143  -5.95999  L 
 C-C_3                0    -4.74702   18.59827  -4.52258  L 
 H-H_                 0    -4.70074   19.42003  -3.78198  L 
 C-C_3                0    -6.17894   18.08628  -4.6739   L 
 H-H_                 0    -6.53416   17.6881  -3.70046  L 
 C-C_3                0    -8.17601   15.46201  -5.31315  L 
 C-C_3                0    -8.96166   15.84955  -4.05475  L 
 C-C_3                0    -9.68208   14.61087  -3.50168  L 
 C-C_3                0    -8.71796   13.45145  -3.20429  L 
 C-C_3                0    -7.76665   13.13347  -4.38839  L 
 C-C_3                0    -7.12418   14.38603  -5.00248  L 
 C-C_3                0    -9.99143   16.92766  -4.39168  L 
 C-C_3                0    -10.45069   14.95314  -2.22611  L 
 C-C_3                0    -8.89408   11.79823  -1.4856   L 
 C-C_3                0    -9.46568   10.42345  -1.2689   L 
 C-C_3                0    -9.83135   9.94666  -2.65508  L 
 C-C_3                0    -9.44145   11.09625  -3.53958  L 
 C-C_3                0    -5.9779    11.87293  -5.09202  L 
 C-C_3                0    -5.41901   13.12784  -5.80247  L 
 C-C_3                0    -9.14832   12.59471  -0.21769  L 
 H-H_                 0    -8.75539   13.62565  -0.3323   L 
 C-C_3                0    -8.393     11.90468   0.933    L 
 H-H_                 0    -8.68552   12.38087   1.8888   L 
 C-C_3                0    -8.65832   10.38348   1.0272   L 
 H-H_                 0    -7.96291   9.92177   1.75563  L 
 C-C_3                0    -8.5574    9.66546  -0.32792  L 
 H-H_                 0    -8.91002   8.62582  -0.21059  L 
 C-C_3                0    -9.29714   8.67046  -3.26934  L 
 H-H_                 0    -9.50484   7.80546  -2.61118  L 
 C-C_3                0    -10.03721   8.48422  -4.60833  L 
 H-H_                 0    -9.62315   7.60995  -5.15256  L 
 C-C_3                0    -9.9944    9.74021  -5.51613  L 
 H-H_                 0    -10.68458   9.61121  -6.37606  L 
 C-C_3                0    -10.32264   11.04928  -4.77084  L 
 H-H_                 0    -10.08575   11.9076  -5.4301   L 
 C-C_3                0    -4.81465   10.93192  -4.66294  L 
 C-C_3                0    -3.85126   10.65379  -5.84494  L 
 H-H_                 0    -2.93775   10.19233  -5.43011  L 
 C-C_3                0    -3.4062    11.90191  -6.63429  L 
 C-C_3                0    -4.62773   12.73935  -7.03439  L 
 H-H_                 0    -4.31088   13.68228  -7.52317  L 
 C-C_3                0    -5.27583   9.59634  -3.95603  L 
 C-C_3                0    -6.26232   8.82153  -4.8552   L 
 H-H_                 0    -5.78592   8.55378  -5.82275  L 
 H-H_                 0    -7.16093   9.4332   -5.07416  L 
 H-H_                 0    -6.59214   7.88333  -4.35843  L 
 C-C_3                0    -2.46815   11.55174  -7.84748  L 
 C-C_3                0    -4.0704    8.67502  -3.65059  L 
 H-H_                 0    -3.6678    8.22663  -4.58059  L 
 H-H_                 0    -4.36472   7.81924  -3.00521  L 
 H-H_                 0    -3.26755   9.24138  -3.1305   L 
 C-C_3                0    -2.00639   12.84128  -8.55883  L 
 H-H_                 0    -1.19333   12.63313  -9.28775  L 
 H-H_                 0    -1.62722   13.56911  -7.81061  L 
 H-H_                 0    -2.83231   13.30235  -9.13832  L 
 C-C_3                0    -3.1935    10.64607  -8.86717  L 
 H-H_                 0    -2.52457   10.40781  -9.72247  L 
 H-H_                 0    -4.10039   11.14798  -9.26661  L 
 H-H_                 0    -3.50469   9.68831  -8.39849  L 
 C-C_3                0    -1.19397   10.83214  -7.35154  L 
 H-H_                 0    -0.43997   10.7409  -8.16321  L 
 H-H_                 0    -1.41691   9.80011  -7.02004  L 
 H-H_                 0    -0.73406   11.39315  -6.51064  L 
 O-O_3                0     9.71555  -6.01142  -9.09476  L 
 O-O_3                0     9.81537  -4.13303  -11.19176  L 
 N-N_3                0     8.54039  -1.50512  -10.66387  L 
 N-N_3                0     6.77507  -0.24331  -8.7415   L 
 N-N_3                0     4.3997   -3.50171  -7.5211   L 
 N-N_3                0     6.94452  -6.29835  -7.82661  L 
 C-C_3                0     10.82905  -8.23975  -7.77413  L 
 H-H_                 0     10.89556  -9.14874  -7.13819  L 
 H-H_                 0     9.7496   -8.05147  -7.90039  L 
 H-H_                 0     11.28547  -7.39208  -7.22034  L 
 C-C_3                0     8.24709  -1.36397  -12.07942  L 
 C-C_3                0     6.80797  -0.96761  -12.38265  L 
 H-H_                 0     6.12233  -1.75923  -12.02352  L 
 C-C_3                0     6.65686  -0.82551  -13.90337  L 
 H-H_                 0     5.62838  -0.48893  -14.14945  L 
 C-C_3                0     7.68215   0.16101  -14.48976  L 
 H-H_                 0     7.61627   0.15761  -15.59771  L 
 C-C_3                0     9.11354  -0.1772   -14.05414  L 
 H-H_                 0     9.8015    0.62053  -14.4038  L 
 C-C_3                0     9.14027  -0.25728  -12.53803  L 
 C-C_3                0     10.44852  -0.60054  -11.87899  L 
 C-C_3                0     9.99727  -1.28947  -10.56741  L 
 C-C_3                0     11.26304   0.67506  -11.65892  L 
 H-H_                 0     11.71499   1.00602  -12.61537  L 
 C-C_3                0     12.34365   0.48301  -10.60109  L 
 H-H_                 0     13.13632  -0.19283  -10.98474  L 
 C-C_3                0     11.79265  -0.05693  -9.2745   L 
 H-H_                 0     11.96558   0.68064  -8.46546  L 
 C-C_3                0     10.31765  -0.46458  -9.31997  L 
 H-H_                 0     10.05823  -1.03617  -8.4038   L 
 C-C_3                0     8.0514   -2.81741  -10.18487  L 
 C-C_3                0     7.25679  -2.63311  -8.88678  L 
 C-C_3                0     6.5964   -3.95864  -8.48207  L 
 C-C_3                0     7.64161  -5.06183  -8.25909  L 
 C-C_3                0     8.60414  -5.22348  -9.46646  L 
 C-C_3                0     9.14076  -3.8813   -9.98866  L 
 C-C_3                0     6.20385  -1.54019  -9.06223  L 
 C-C_3                0     5.78556  -3.78326  -7.201    L 
 C-C_3                0     7.62026  -6.84329  -6.6514   L 
 C-C_3                0     7.14003  -8.26385  -6.51696  L 
 C-C_3                0     6.79111  -8.67086  -7.93109  L 
 C-C_3                0     7.09188  -7.43716  -8.73609  L 
 C-C_3                0     10.53075  -6.2469   -10.23044  L 
 C-C_3                0     10.94978  -4.89219  -10.85095  L 
 C-C_3                0     7.35697  -6.15243  -5.32572  L 
 H-H_                 0     7.6752   -5.09409  -5.38822  L 
 C-C_3                0     8.20754  -6.85982  -4.25373  L 
 H-H_                 0     7.94714  -6.45334  -3.25608  L 
 C-C_3                0     8.03258  -8.39776  -4.24297  L 
 H-H_                 0     8.78492  -8.86031  -3.57066  L 
 C-C_3                0     8.11581  -9.02784  -5.64519  L 
 H-H_                 0     7.82241  -10.09396  -5.58203  L 
 C-C_3                0     7.43817  -9.84461  -8.63571  L 
 H-H_                 0     7.31721  -10.77112  -8.04317  L 
 C-C_3                0     6.70864  -10.00027  -9.98398  L 
 H-H_                 0     7.18922  -10.79854  -10.58666  L 
 C-C_3                0     6.64503  -8.68567  -10.80275  L 
 H-H_                 0     5.96404  -8.81187  -11.67052  L 
 C-C_3                0     6.21155  -7.46454  -9.96786  L 
 H-H_                 0     6.37889  -6.54579  -10.56401  L 
 C-C_3                0     11.80207  -7.04957  -9.83324  L 
 C-C_3                0     12.76388  -7.17535  -11.04134  L 
 H-H_                 0     13.71463  -7.60053  -10.68084  L 
 C-C_3                0     13.10044  -5.83345  -11.72245  L 
 C-C_3                0     11.80781  -5.09109  -12.08411  L 
 H-H_                 0     12.04506  -4.08082  -12.46879  L 
 C-C_3                0     11.52714  -8.44077  -9.13876  L 
 C-C_3                0     10.64526  -9.33072  -10.03924  L 
 H-H_                 0     11.14595  -9.52391  -11.01195  L 
 H-H_                 0     9.66972  -8.84266  -10.24518  L 
 H-H_                 0     10.44629  -10.30788  -9.54812  L 
 C-C_3                0     14.08469  -5.9914   -12.9392  L 
 C-C_3                0     12.85367  -9.19006  -8.85068  L 
 H-H_                 0     13.31391  -9.5835   -9.78159  L 
 H-H_                 0     12.68678  -10.0744  -8.19818  L 
 H-H_                 0     13.57746  -8.51589  -8.34508  L 
 C-C_3                0     14.42907  -4.6075   -13.53763  L 
 H-H_                 0     15.26749  -4.68072  -14.26342  L 
 H-H_                 0     14.71683  -3.89378  -12.73563  L 
 H-H_                 0     13.57504  -4.18947  -14.10356  L 
 C-C_3                0     13.46145  -6.87289  -14.04295  L 
 H-H_                 0     14.15916  -6.97172  -14.90265  L 
 H-H_                 0     12.51421  -6.42867  -14.41647  L 
 H-H_                 0     13.2409  -7.892    -13.6598  L 
 C-C_3                0     15.41436  -6.63176  -12.47739  L 
 H-H_                 0     16.18156  -6.58916  -13.28068  L 
 H-H_                 0     15.29146  -7.70457  -12.22167  L 
 H-H_                 0     15.8088  -6.09263  -11.59335  L 
 O-O_3                0     14.6457   11.12417  -5.07282  L 
 O-O_3                0     14.37639   13.12581  -7.03117  L 
 N-N_3                0     12.95365   15.57935  -6.31179  L 
 N-N_3                0     11.41262   16.70232  -4.15871  L 
 N-N_3                0     9.67685   12.05861  -2.63401  L 
 N-N_3                0     12.17128   10.64959  -3.36198  L 
 C-C_3                0     16.1937   8.86746  -4.06767  L 
 H-H_                 0     16.30103   7.87515  -3.58629  L 
 H-H_                 0     15.17023   9.20258  -3.82796  L 
 H-H_                 0     16.91994   9.56495  -3.59808  L 
 C-C_3                0     12.53062   15.5862  -7.70158  L 
 C-C_3                0     11.05053   15.88042  -7.91006  L 
 H-H_                 0     10.43552   15.10663  -7.40566  L 
 C-C_3                0     10.76856   15.84223  -9.41891  L 
 H-H_                 0     9.71045   16.11246  -9.61156  L 
 C-C_3                0     11.69619   16.7887  -10.2036  L 
 H-H_                 0     11.54221   16.64958  -11.29392  L 
 C-C_3                0     13.17514   16.56948  -9.8549   L 
 H-H_                 0     13.78081   17.36214  -10.34004  L 
 C-C_3                0     13.32243   16.67279  -8.34878  L 
 C-C_3                0     14.69552   16.47307  -7.77278  L 
 C-C_3                0     14.39213   15.90921  -6.36594  L 
 C-C_3                0     15.44134   17.80692  -7.74588  L 
 H-H_                 0     15.78801   18.06262  -8.76651  L 
 C-C_3                0     16.61819   17.77869  -6.77257  L 
 H-H_                 0     17.42944   17.13352  -7.16977  L 
 C-C_3                0     16.22591   17.31374  -5.36265  L 
 H-H_                 0     16.4478   18.11547  -4.62999  L 
 C-C_3                0     14.76635   16.86878  -5.23694  L 
 H-H_                 0     14.60994   16.37573  -4.25448  L 
 C-C_3                0     12.65735   14.24162  -5.75785  L 
 C-C_3                0     12.03437   14.34273  -4.3627   L 
 C-C_3                0     11.51414   12.9549  -3.96424  L 
 C-C_3                0     12.67368   11.93932  -3.89202  L 
 C-C_3                0     13.45482   11.86688  -5.23281  L 
 C-C_3                0     13.84203   13.26573  -5.74212  L 
 C-C_3                0     10.89421   15.36073  -4.3545   L 
 C-C_3                0     10.76175   13.02315  -2.63655  L 
 C-C_3                0     13.02613   10.23526  -2.25021  L 
 C-C_3                0     12.72588   8.77994  -2.02099  L 
 C-C_3                0     12.25745   8.28242  -3.36097  L 
 C-C_3                0     12.33549   9.49386  -4.24906  L 
 C-C_3                0     15.30319   11.0197  -6.32549  L 
 C-C_3                0     15.58684   12.43375  -6.87495  L 
 C-C_3                0     12.797    10.93888  -0.92436  L 
 H-H_                 0     12.98074   12.02844  -1.02823  L 
 C-C_3                0     13.7855   10.35894   0.10547  L 
 H-H_                 0     13.49488   10.73131   1.10632  L 
 C-C_3                0     13.82836   8.80944   0.14574  L 
 H-H_                 0     14.69609   8.46688   0.7456   L 
 C-C_3                0     13.86161   8.1547   -1.24475  L 
 H-H_                 0     13.69219   7.06436  -1.13331  L 
 C-C_3                0     12.88768   7.11205  -4.07571  L 
 H-H_                 0     12.9281   6.2283   -3.41394  L 
 C-C_3                0     11.96878   6.80921  -5.26711  L 
 H-H_                 0     12.40609   5.99739  -5.88195  L 
 C-C_3                0     11.67996   8.0527   -6.14504  L 
 H-H_                 0     10.88035   7.81081  -6.86958  L 
 C-C_3                0     11.29382   9.30995  -5.33622  L 
 H-H_                 0     11.27145   10.19257  -6.00825  L 
 C-C_3                0     16.62511   10.22075  -6.18754  L 
 C-C_3                0     17.41522   10.23929  -7.51878  L 
 H-H_                 0     18.40958   9.8061   -7.31918  L 
 C-C_3                0     17.65266   11.65902  -8.06646  L 
 C-C_3                0     16.30492   12.38009  -8.21037  L 
 H-H_                 0     16.44598   13.4245  -8.55082  L 
 C-C_3                0     16.44303   8.7744   -5.5893   L 
 C-C_3                0     15.27393   8.0413   -6.2672   L 
 H-H_                 0     15.4533   7.98189  -7.35633  L 
 H-H_                 0     14.32174   8.57844  -6.10611  L 
 H-H_                 0     15.16588   7.00979  -5.86739  L 
 C-C_3                0     18.51936   11.68996  -9.37936  L 
 C-C_3                0     17.70435   7.90546  -5.78081  L 
 H-H_                 0     17.88858   7.67589  -6.85148  L 
 H-H_                 0     17.56423   6.92548  -5.28204  L 
 H-H_                 0     18.5964   8.40957  -5.35117  L 
 C-C_3                0     18.94143   13.14299  -9.69063  L 
 H-H_                 0     19.6478   13.17834  -10.54821  L 
 H-H_                 0     19.44226   13.59471  -8.80973  L 
 H-H_                 0     18.07787   13.77446  -9.96965  L 
 C-C_3                0     17.72966   11.11978  -10.57737  L 
 H-H_                 0     18.36199   11.1077  -11.49147  L 
 H-H_                 0     16.8311   11.73583  -10.79389  L 
 H-H_                 0     17.39911   10.07942  -10.36914  L 
 C-C_3                0     19.82176   10.86904  -9.2102   L 
 H-H_                 0     20.51913   11.04529  -10.05779  L 
 H-H_                 0     19.61761   9.77721  -9.19562  L 
 H-H_                 0     20.3414   11.15248  -8.27111  L 
 O-O_3                0     30.68397  -7.18795  -9.74176  L 
 O-O_3                0     30.54728  -5.23265  -11.76501  L 
 N-N_3                0     29.18066  -2.6855   -10.96421  L 
 N-N_3                0     27.5024  -1.68688  -8.84346  L 
 N-N_3                0     25.54505  -6.40223  -7.7713   L 
 N-N_3                0     28.00083  -7.76522  -8.41538  L 
 C-C_3                0     32.02877  -9.40449  -8.56318  L 
 H-H_                 0     32.14888  -10.37017  -8.02665  L 
 H-H_                 0     30.94029  -9.25908  -8.65539  L 
 H-H_                 0     32.45715  -8.59623  -7.93142  L 
 C-C_3                0     28.70573  -2.40055  -12.30959  L 
 C-C_3                0     27.25117  -1.9512   -12.38461  L 
 H-H_                 0     26.59144  -2.75753  -12.00688  L 
 C-C_3                0     26.90369  -1.67085  -13.85468  L 
 H-H_                 0     25.86993  -1.27351  -13.92748  L 
 C-C_3                0     27.88654  -0.6802   -14.50475  L 
 H-H_                 0     27.67453  -0.59818  -15.59108  L 
 C-C_3                0     29.34546  -1.10093  -14.28981  L 
 H-H_                 0     30.02046  -0.31554  -14.68859  L 
 C-C_3                0     29.56312  -1.2761   -12.79734  L 
 C-C_3                0     30.93449  -1.68679  -12.34221  L 
 C-C_3                0     30.63896  -2.47573  -11.0469  L 
 C-C_3                0     31.80488  -0.45002  -12.11163  L 
 H-H_                 0     32.12152  -0.01936  -13.08161  L 
 C-C_3                0     33.02177  -0.77538  -11.24677  L 
 H-H_                 0     33.74125  -1.40285  -11.81468  L 
 C-C_3                0     32.6521  -1.48268  -9.93519  L 
 H-H_                 0     33.0247  -0.89559  -9.07369  L 
 C-C_3                0     31.15795  -1.78012  -9.78804  L 
 H-H_                 0     30.99044  -2.42532  -8.89993  L 
 C-C_3                0     28.76629  -4.05964  -10.59292  L 
 C-C_3                0     28.02588  -4.03637  -9.24796  L 
 C-C_3                0     27.43415  -5.42213  -8.96569  L 
 C-C_3                0     28.56472  -6.45587  -8.81941  L 
 C-C_3                0     29.50015  -6.48466  -10.05341  L 
 C-C_3                0     29.91391  -5.08424  -10.52374  L 
 C-C_3                0     26.93651  -2.96555  -9.23284  L 
 C-C_3                0     26.57965  -5.38717  -7.69868  L 
 C-C_3                0     28.76551  -8.27188  -7.27904  L 
 C-C_3                0     28.41682  -9.73093  -7.16037  L 
 C-C_3                0     28.06333  -10.13688  -8.57355  L 
 C-C_3                0     28.2392  -8.86236  -9.35585  L 
 C-C_3                0     31.4918  -7.3037   -10.90142  L 
 C-C_3                0     31.75693  -5.89724  -11.49194  L 
 C-C_3                0     28.50458  -7.62777  -5.93138  L 
 H-H_                 0     28.73338  -6.54584  -5.98975  L 
 C-C_3                0     29.46075  -8.27662  -4.91419  L 
 H-H_                 0     29.20611  -7.91063  -3.89965  L 
 C-C_3                0     29.42116  -9.82473  -4.92758  L 
 H-H_                 0     30.24306  -10.2305  -4.30125  L 
 C-C_3                0     29.4887  -10.42565  -6.34439  L 
 H-H_                 0     29.27796  -11.51375  -6.28935  L 
 C-C_3                0     28.78935  -11.24996  -9.3028   L 
 H-H_                 0     28.70315  -12.19695  -8.73081  L 
 C-C_3                0     28.09721  -11.41603  -10.67043  L 
 H-H_                 0     28.65359  -12.1518  -11.28733  L 
 C-C_3                0     27.95311  -10.08185  -11.44476  L 
 H-H_                 0     27.34789  -10.23464  -12.35856  L 
 C-C_3                0     27.35953  -8.94898  -10.58625  L 
 H-H_                 0     27.38987  -7.99741  -11.15622  L 
 C-C_3                0     32.84389  -7.98384  -10.54382  L 
 C-C_3                0     33.83794  -7.92677  -11.73237  L 
 H-H_                 0     34.83684  -8.19034  -11.34206  L 
 C-C_3                0     33.97355  -6.54552  -12.40727  L 
 C-C_3                0     32.58949  -5.98492  -12.75179  L 
 H-H_                 0     32.68166  -4.95317  -13.14336  L 
 C-C_3                0     32.71385  -9.44053  -9.94741  L 
 C-C_3                0     31.90044  -10.34388  -10.89782  L 
 H-H_                 0     32.39046  -10.4075  -11.89286  L 
 H-H_                 0     30.87474  -9.94568  -11.04238  L 
 H-H_                 0     31.81393  -11.37163  -10.48325  L 
 C-C_3                0     34.96724  -6.55532  -13.62465  L 
 C-C_3                0     34.10677  -10.08487  -9.72898  L 
 H-H_                 0     34.60202  -10.32626  -10.69327  L 
 H-H_                 0     34.02306  -11.0471  -9.17832  L 
 H-H_                 0     34.76129  -9.40565  -9.14053  L 
 C-C_3                0     35.08445  -5.14331  -14.24469  L 
 H-H_                 0     35.93063  -5.08941  -14.96313  L 
 H-H_                 0     35.24707  -4.37972  -13.45531  L 
 H-H_                 0     34.1743  -4.87858  -14.81917  L 
 C-C_3                0     34.49268  -7.53966  -14.71563  L 
 H-H_                 0     35.19041  -7.52807  -15.58088  L 
 H-H_                 0     33.48111  -7.26373  -15.08286  L 
 H-H_                 0     34.44928  -8.57815  -14.32367  L 
 C-C_3                0     36.38153  -6.96774  -13.153   L 
 H-H_                 0     37.13097  -6.81882  -13.96031  L 
 H-H_                 0     36.42696  -8.04286  -12.88156  L 
 H-H_                 0     36.69078  -6.36103  -12.2748  L 
 O-O_3                0    -31.03497  -9.92005  -0.79559  L 
 O-O_3                0    -31.03355  -7.55287  -2.32498  L 
 N-N_3                0    -32.70507  -5.27641  -1.45876  L 
 N-N_3                0    -34.3359  -4.5205    0.87644  L 
 N-N_3                0    -36.40493  -8.15764   1.4761   L 
 N-N_3                0    -33.60111  -10.5786   0.67622  L 
 C-C_3                0    -29.85966  -12.58569  -0.36478  L 
 H-H_                 0    -29.95433  -13.67347  -0.15619  L 
 H-H_                 0    -30.82997  -12.14349  -0.1027   L 
 H-H_                 0    -29.07968  -12.1668   0.30792  L 
 C-C_3                0    -33.19652  -5.0665   -2.81047  L 
 C-C_3                0    -34.70643  -4.89047  -2.92286  L 
 H-H_                 0    -35.22352  -5.80345  -2.5611   L 
 C-C_3                0    -35.05305  -4.67711  -4.40317  L 
 H-H_                 0    -36.14008  -4.4823   -4.51289  L 
 C-C_3                0    -34.25018  -3.51951  -5.02284  L 
 H-H_                 0    -34.44411  -3.46772  -6.11254  L 
 C-C_3                0    -32.74385  -3.66011  -4.76841  L 
 H-H_                 0    -32.21636  -2.75528  -5.13605  L 
 C-C_3                0    -32.54063  -3.80589  -3.27079  L 
 C-C_3                0    -31.12911  -3.98062  -2.78813  L 
 C-C_3                0    -31.29262  -4.86776  -1.5296   L 
 C-C_3                0    -30.51714  -2.61145  -2.50017  L 
 H-H_                 0    -30.28854  -2.08995  -3.44616  L 
 C-C_3                0    -29.26057  -2.72789  -1.64326  L 
 H-H_                 0    -28.41572  -3.13677  -2.23584  L 
 C-C_3                0    -29.46661  -3.58636  -0.39118  L 
 H-H_                 0    -29.16706  -3.01523   0.50589  L 
 C-C_3                0    -30.88066  -4.15026  -0.24619  L 
 H-H_                 0    -30.92587  -4.84877   0.61507  L 
 C-C_3                0    -32.94152  -6.68857  -1.08934  L 
 C-C_3                0    -33.67517  -6.78848   0.25548  L 
 C-C_3                0    -34.20252  -8.21886   0.42406  L 
 C-C_3                0    -33.04998  -9.23317   0.40046  L 
 C-C_3                0    -32.1784  -9.09573  -0.88097  L 
 C-C_3                0    -31.72016  -7.63316  -1.0976   L 
 C-C_3                0    -34.82179  -5.78003   0.34023  L 
 C-C_3                0    -34.99034  -8.37017   1.72495  L 
 C-C_3                0    -32.71939  -11.2884   1.59638  L 
 C-C_3                0    -33.12832  -12.7357   1.53126  L 
 C-C_3                0    -33.72177  -12.87808   0.14611  L 
 C-C_3                0    -33.57689  -11.50528  -0.45569  L 
 C-C_3                0    -30.33148  -9.8359   -2.01888  L 
 C-C_3                0    -29.89277  -8.37261  -2.22677  L 
 C-C_3                0    -32.76726  -10.88544   3.05683  L 
 H-H_                 0    -32.5792  -9.79892   3.16941  L 
 C-C_3                0    -31.65967  -11.68643   3.76753  L 
 H-H_                 0    -31.70292  -11.49465   4.85729  L 
 C-C_3                0    -31.74962  -13.21186   3.51153  L 
 H-H_                 0    -30.83941  -13.71581   3.89886  L 
 C-C_3                0    -31.97559  -13.5843   2.03207  L 
 H-H_                 0    -32.23557  -14.66067   1.96031  L 
 C-C_3                0    -33.25175  -13.91155  -0.85474  L 
 H-H_                 0    -33.31228  -14.92657  -0.4105   L 
 C-C_3                0    -34.20734  -13.82442  -2.06153  L 
 H-H_                 0    -33.84983  -14.48988  -2.87456  L 
 C-C_3                0    -34.38804  -12.38301  -2.60259  L 
 H-H_                 0    -35.19781  -12.35989  -3.36106  L 
 C-C_3                0    -34.66892  -11.34695  -1.49644  L 
 H-H_                 0    -34.63848  -10.32634  -1.93156  L 
 C-C_3                0    -29.11779  -10.80819  -2.03691  L 
 C-C_3                0    -28.2559  -10.57062  -3.29744  L 
 H-H_                 0    -27.3403  -11.17424  -3.19079  L 
 C-C_3                0    -27.80746  -9.10964  -3.44921  L 
 C-C_3                0    -29.04447  -8.20121  -3.47621  L 
 H-H_                 0    -28.73485  -7.14092  -3.51697  L 
 C-C_3                0    -29.50141  -12.32673  -1.84166  L 
 C-C_3                0    -30.68621  -12.71336  -2.75143  L 
 H-H_                 0    -30.44091  -12.51212  -3.81643  L 
 H-H_                 0    -31.59251  -12.13248  -2.49191  L 
 H-H_                 0    -30.92858  -13.79278  -2.64574  L 
 C-C_3                0    -26.83582  -8.86965  -4.66509  L 
 C-C_3                0    -28.32569  -13.27571  -2.16956  L 
 H-H_                 0    -28.10988  -13.28339  -3.25687  L 
 H-H_                 0    -28.57632  -14.3217  -1.89465  L 
 H-H_                 0    -27.41289  -12.97968  -1.61155  L 
 C-C_3                0    -26.17205  -7.48388  -4.52868  L 
 H-H_                 0    -25.39104  -7.34795  -5.3068   L 
 H-H_                 0    -25.69413  -7.37688  -3.53168  L 
 H-H_                 0    -26.89835  -6.66153  -4.66024  L 
 C-C_3                0    -27.60073  -8.94527  -6.00342  L 
 H-H_                 0    -26.91274  -8.81049  -6.86248  L 
 H-H_                 0    -28.37175  -8.15148  -6.06673  L 
 H-H_                 0    -28.09988  -9.932    -6.10877  L 
 C-C_3                0    -25.69128  -9.91185  -4.6965   L 
 H-H_                 0    -24.89799  -9.62346  -5.41867  L 
 H-H_                 0    -26.06281  -10.90573  -5.02131  L 
 H-H_                 0    -25.221   -10.0047  -3.69684  L 
 O-O_3                0    -26.71726   8.75652   3.34329  L 
 O-O_3                0    -26.72582   10.90805   1.53816  L 
 N-N_3                0    -27.7025   13.48866   2.43386  L 
 N-N_3                0    -29.04232   14.70657   4.75325  L 
 N-N_3                0    -31.18826   11.54599   6.38448  L 
 N-N_3                0    -29.28296   8.5552    4.99618  L 
 C-C_3                0    -25.22511   6.24028   4.17677  L 
 H-H_                 0    -25.3855   5.24377   4.64191  L 
 H-H_                 0    -25.93732   6.93867   4.64412  L 
 H-H_                 0    -24.20404   6.58268   4.43637  L 
 C-C_3                0    -28.11744   13.58395   1.04383  L 
 C-C_3                0    -29.55066   14.04943   0.8345   L 
 H-H_                 0    -30.25474   13.35475   1.33849  L 
 C-C_3                0    -29.82667   14.04062  -0.67604  L 
 H-H_                 0    -30.84554   14.43177  -0.87762  L 
 C-C_3                0    -28.78673   14.86077  -1.4641   L 
 H-H_                 0    -28.94563   14.70978  -2.55008  L 
 C-C_3                0    -27.34351   14.48288  -1.09801  L 
 H-H_                 0    -26.64524   15.19088  -1.59062  L 
 C-C_3                0    -27.20292   14.58448   0.41136  L 
 C-C_3                0    -25.86296   14.23087   0.99359  L 
 C-C_3                0    -26.2319   13.61697   2.36779  L 
 C-C_3                0    -25.00275   15.49434   1.10232  L 
 H-H_                 0    -24.65385   15.82269   0.10065  L 
 C-C_3                0    -23.8119   15.2896   2.03674  L 
 H-H_                 0    -23.04803   14.64398   1.55442  L 
 C-C_3                0    -24.20323   14.68498   3.39074  L 
 H-H_                 0    -23.8225   15.32313   4.21287  L 
 C-C_3                0    -25.70149   14.42368   3.55053  L 
 H-H_                 0    -25.89229   13.87894   4.49881  L 
 C-C_3                0    -28.17656   12.18682   2.96202  L 
 C-C_3                0    -28.70631   12.31455   4.39555  L 
 C-C_3                0    -29.38686   11.00306   4.82869  L 
 C-C_3                0    -28.4935   9.76316   4.65762  L 
 C-C_3                0    -27.76759   9.69648   3.2893   L 
 C-C_3                0    -27.16478   11.04038   2.86267  L 
 C-C_3                0    -29.72008   13.45391   4.47661  L 
 C-C_3                0    -29.8146   11.08482   6.2918   L 
 C-C_3                0    -28.40514   7.53458   5.55905  L 
 C-C_3                0    -29.14805   6.22768   5.45701  L 
 C-C_3                0    -30.08965   6.4312    4.2913   L 
 C-C_3                0    -29.76915   7.82472   3.8211   L 
 C-C_3                0    -26.17563   8.61194   2.04432  L 
 C-C_3                0    -25.67182   9.97925   1.54053  L 
 C-C_3                0    -27.97995   7.69711   7.00535  L 
 H-H_                 0    -27.48863   8.67792   7.15632  L 
 C-C_3                0    -26.97313   6.56787   7.29728  L 
 H-H_                 0    -26.67994   6.58746   8.36284  L 
 C-C_3                0    -27.5015   5.16032   6.92401  L 
 H-H_                 0    -26.6804   4.41818   6.99982  L 
 C-C_3                0    -28.13477   5.10307   5.52086  L 
 H-H_                 0    -28.62641   4.1225    5.37818  L 
 C-C_3                0    -30.11787   5.50286   3.09227  L 
 H-H_                 0    -30.31649   4.46205   3.41923  L 
 C-C_3                0    -31.26466   5.98003   2.18123  L 
 H-H_                 0    -31.27013   5.38995   1.24093  L 
 C-C_3                0    -31.19587   7.49338   1.8556   L 
 H-H_                 0    -32.11652   7.8068    1.32097  L 
 C-C_3                0    -30.98689   8.37326   3.10398  L 
 H-H_                 0    -30.80293   9.42013   2.78471  L 
 C-C_3                0    -25.01909   7.57897   2.03355  L 
 C-C_3                0    -24.3712   7.51436   0.63096  L 
 H-H_                 0    -23.45919   6.89367   0.68389  L 
 C-C_3                0    -23.96273   8.8936    0.06592  L 
 C-C_3                0    -25.15103   9.8587    0.12467  L 
 H-H_                 0    -24.84235   10.879   -0.17803  L 
 C-C_3                0    -25.38833   6.17053   2.64559  L 
 C-C_3                0    -26.83041   5.75607   2.28667  L 
 H-H_                 0    -26.96642   5.74024   1.18389  L 
 H-H_                 0    -27.56726   6.45753   2.717    L 
 H-H_                 0    -27.06348   4.74698   2.69017  L 
 C-C_3                0    -23.29343   8.79606  -1.35224  L 
 C-C_3                0    -24.454    5.04143   2.15712  L 
 H-H_                 0    -24.58753   4.86376   1.07048  L 
 H-H_                 0    -24.699    4.0852    2.66667  L 
 H-H_                 0    -23.39098   5.28323   2.37231  L 
 C-C_3                0    -23.18234   10.18103  -2.02738  L 
 H-H_                 0    -22.58204   10.11522  -2.95198  L 
 H-H_                 0    -22.68962   10.911   -1.34911  L 
 H-H_                 0    -24.18013   10.56274  -2.33191  L 
 C-C_3                0    -24.10501   7.86655  -2.28025  L 
 H-H_                 0    -23.70728   7.89649  -3.31409  L 
 H-H_                 0    -25.16924   8.18216  -2.31271  L 
 H-H_                 0    -24.05822   6.81426  -1.93021  L 
 C-C_3                0    -21.85578   8.2524   -1.20129  L 
 H-H_                 0    -21.34103   8.20983  -2.18569  L 
 H-H_                 0    -21.84652   7.22898  -0.78435  L 
 H-H_                 0    -21.2599   8.90763  -0.5297   L 
 O-O_3                0    -10.18619  -9.32474  -1.02214  L 
 O-O_3                0    -9.9627   -7.12357  -2.76408  L 
 N-N_3                0    -11.43815  -4.67546  -2.13714  L 
 N-N_3                0    -13.17061  -3.5885   -0.09181  L 
 N-N_3                0    -15.45658  -6.74417   0.82987  L 
 N-N_3                0    -12.94687  -9.71198   0.22773  L 
 C-C_3                0    -9.22141  -11.93702  -0.22627  L 
 H-H_                 0    -9.32134  -12.99103   0.11271  L 
 H-H_                 0    -10.23591  -11.51594  -0.19771  L 
 H-H_                 0    -8.58569  -11.39261   0.50485  L 
 C-C_3                0    -11.64975  -4.58557  -3.56551  L 
 C-C_3                0    -13.10027  -4.40427  -3.97977  L 
 H-H_                 0    -13.71292  -5.25668  -3.61862  L 
 C-C_3                0    -13.12417  -4.38564  -5.50707  L 
 H-H_                 0    -14.16376  -4.25099  -5.85784  L 
 C-C_3                0    -12.21213  -3.28494  -6.07759  L 
 H-H_                 0    -12.17324  -3.36015  -7.18292  L 
 C-C_3                0    -10.78915  -3.35974  -5.50421  L 
 H-H_                 0    -10.19866  -2.48161  -5.8393   L 
 C-C_3                0    -10.87543  -3.38268  -3.98898  L 
 C-C_3                0    -9.58408  -3.56449  -3.23668  L 
 C-C_3                0    -10.01887  -4.33225  -1.96236  L 
 C-C_3                0    -8.97151  -2.20224  -2.9344   L 
 H-H_                 0    -8.55412  -1.77137  -3.86081  L 
 C-C_3                0    -7.88898  -2.332    -1.86863  L 
 H-H_                 0    -7.04793  -2.94896  -2.25086  L 
 C-C_3                0    -8.42275  -2.93793  -0.56438  L 
 H-H_                 0    -8.39427  -2.17167   0.23545  L 
 C-C_3                0    -9.83682  -3.51854  -0.6768   L 
 H-H_                 0    -10.05436  -4.15303   0.20765  L 
 C-C_3                0    -11.82574  -6.02492  -1.69248  L 
 C-C_3                0    -12.64969  -5.95562  -0.40785  L 
 C-C_3                0    -13.30445  -7.32233  -0.17267  L 
 C-C_3                0    -12.25017  -8.43573  -0.05863  L 
 C-C_3                0    -11.26633  -8.44988  -1.2677   L 
 C-C_3                0    -10.69269  -7.05168  -1.56459  L 
 C-C_3                0    -13.71339  -4.86329  -0.52528  L 
 C-C_3                0    -14.14823  -7.30837   1.09728  L 
 C-C_3                0    -12.25633  -10.39123   1.32054  L 
 C-C_3                0    -12.70374  -11.8272   1.27373  L 
 C-C_3                0    -13.08782  -12.0525  -0.17242  L 
 C-C_3                0    -12.81451  -10.72375  -0.82104  L 
 C-C_3                0    -9.37873  -9.39677  -2.18444  L 
 C-C_3                0    -8.87023  -7.98116  -2.53442  L 
 C-C_3                0    -12.53067  -9.89071   2.72899  L 
 H-H_                 0    -12.2794  -8.81384   2.81279  L 
 C-C_3                0    -11.62951  -10.6999   3.68416  L 
 H-H_                 0    -11.86525  -10.43691   4.73595  L 
 C-C_3                0    -11.74561  -12.23295   3.48949  L 
 H-H_                 0    -10.95974  -12.7515   4.07758  L 
 C-C_3                0    -11.6799  -12.66678   2.01152  L 
 H-H_                 0    -11.92619  -13.74471   1.92648  L 
 C-C_3                0    -12.45596  -13.13237  -1.02686  L 
 H-H_                 0    -12.59699  -14.12732  -0.55702  L 
 C-C_3                0    -13.16465  -13.10028  -2.39763  L 
 H-H_                 0    -12.66214  -13.79404  -3.10285  L 
 C-C_3                0    -13.25595  -11.6822  -3.0216   L 
 H-H_                 0    -13.91624  -11.69324  -3.9108   L 
 C-C_3                0    -13.72406  -10.60499  -2.02619  L 
 H-H_                 0    -13.62175  -9.60287  -2.49233  L 
 C-C_3                0    -8.18639  -10.36907  -1.9617   L 
 C-C_3                0    -7.18088  -10.30434  -3.13453  L 
 H-H_                 0    -6.26271  -10.81778  -2.79896  L 
 C-C_3                0    -6.75375  -8.88735  -3.55032  L 
 C-C_3                0    -7.98766  -8.00199  -3.77079  L 
 H-H_                 0    -7.67936  -6.95638  -3.96988  L 
 C-C_3                0    -8.61362  -11.85349  -1.64177  L 
 C-C_3                0    -9.62473  -12.36335  -2.68829  L 
 H-H_                 0    -9.18278  -12.33032  -3.70741  L 
 H-H_                 0    -10.53698  -11.73633  -2.69217  L 
 H-H_                 0    -9.92169  -13.41189  -2.47037  L 
 C-C_3                0    -5.76485  -8.89359  -4.77399  L 
 C-C_3                0    -7.40349  -12.8137  -1.64745  L 
 H-H_                 0    -6.9917   -12.93521  -2.66725  L 
 H-H_                 0    -7.6975   -13.82932  -1.30881  L 
 H-H_                 0    -6.61069  -12.43426  -0.97421  L 
 C-C_3                0    -5.25003  -7.46472  -5.04178  L 
 H-H_                 0    -4.39187  -7.46933  -5.7485   L 
 H-H_                 0    -4.92731  -6.98349  -4.09379  L 
 H-H_                 0    -6.03453  -6.84413  -5.50835  L 
 C-C_3                0    -6.45875  -9.43058  -6.04544  L 
 H-H_                 0    -5.749    -9.43692  -6.89962  L 
 H-H_                 0    -7.32744  -8.79733  -6.32519  L 
 H-H_                 0    -6.81952  -10.46994  -5.89058  L 
 C-C_3                0    -4.5262   -9.77168  -4.47905  L 
 H-H_                 0    -3.75756  -9.66051  -5.27449  L 
 H-H_                 0    -4.78932  -10.84787  -4.44701  L 
 H-H_                 0    -4.06785  -9.48258  -3.51244  L 
 O-O_3                0    -6.48554   10.30286   4.83228  L 
 O-O_3                0    -6.39075   12.59754   3.19637  L 
 N-N_3                0    -7.8972    14.99544   3.98557  L 
 N-N_3                0    -9.49177   15.96932   6.22267  L 
 N-N_3                0    -11.53136   12.80779   7.32245  L 
 N-N_3                0    -9.0373    9.86716   6.41737  L 
 C-C_3                0    -5.43374   7.55796   5.30645  L 
 H-H_                 0    -5.6242    6.48605   5.53157  L 
 H-H_                 0    -6.3416    8.09981   5.60757  L 
 H-H_                 0    -4.5885    7.90378   5.93878  L 
 C-C_3                0    -8.38447   15.21681   2.63542  L 
 C-C_3                0    -9.88652   15.46421   2.53967  L 
 H-H_                 0    -10.44087   14.56834   2.88817  L 
 C-C_3                0    -10.2413   15.73044   1.07061  L 
 H-H_                 0    -11.31962   15.97725   0.98013  L 
 C-C_3                0    -9.39136   16.86487   0.47159  L 
 H-H_                 0    -9.60467   16.9688  -0.61024  L 
 C-C_3                0    -7.89106   16.63382   0.6908   L 
 H-H_                 0    -7.3211    17.51595   0.33093  L 
 C-C_3                0    -7.67701   16.45253   2.18239  L 
 C-C_3                0    -6.27179   16.21201   2.65602  L 
 C-C_3                0    -6.46797   15.33949   3.92169  L 
 C-C_3                0    -5.58108   17.5466   2.92361  L 
 H-H_                 0    -5.3125    18.03858   1.96833  L 
 C-C_3                0    -4.34086   17.34289   3.78169  L 
 H-H_                 0    -3.56833   16.76684   3.23207  L 
 C-C_3                0    -4.65053   16.65226   5.11414  L 
 H-H_                 0    -4.4985    17.37359   5.93898  L 
 C-C_3                0    -6.05863   16.05969   5.2067   L 
 H-H_                 0    -6.13902   15.38257   6.08182  L 
 C-C_3                0    -8.22038   13.61733   4.40869  L 
 C-C_3                0    -8.93014   13.63664   5.76546  L 
 C-C_3                0    -9.51623   12.24897   6.06133  L 
 C-C_3                0    -8.42678   11.16435   6.04312  L 
 C-C_3                0    -7.58622   11.18587   4.73387  L 
 C-C_3                0    -7.05573   12.61043   4.43608  L 
 C-C_3                0    -10.03178   14.69772   5.77801  L 
 C-C_3                0    -10.20072   12.23976   7.42601  L 
 C-C_3                0    -8.18058   9.21318   7.40301  L 
 C-C_3                0    -8.58076   7.76433   7.43005  L 
 C-C_3                0    -9.19862   7.53568   6.07201  L 
 C-C_3                0    -9.04241   8.85246   5.36049  L 
 C-C_3                0    -5.8033    10.30012   3.59255  L 
 C-C_3                0    -5.29241   11.72901   3.32172  L 
 C-C_3                0    -8.26864   9.70706   8.83493  L 
 H-H_                 0    -8.05608   10.79464   8.88753  L 
 C-C_3                0    -7.20741   8.93777   9.64864  L 
 H-H_                 0    -7.34703   9.15504   10.72507  L 
 C-C_3                0    -7.23251   7.40128   9.43325  L 
 H-H_                 0    -6.3186    6.94243   9.86501  L 
 C-C_3                0    -7.3951    6.98499   7.95903  L 
 H-H_                 0    -7.57015   5.89336   7.89102  L 
 C-C_3                0    -8.8103    6.39549   5.15606  L 
 H-H_                 0    -8.89373   5.42923   5.69568  L 
 C-C_3                0    -9.81514   6.41223   3.98984  L 
 H-H_                 0    -9.52782   5.65649   3.22934  L 
 C-C_3                0    -9.95639   7.80315   3.32545  L 
 H-H_                 0    -10.78838   7.78342   2.59496  L 
 C-C_3                0    -10.16268   8.94591   4.34099  L 
 H-H_                 0    -10.1136   9.92147   3.81502  L 
 C-C_3                0    -4.64698   9.25662   3.57866  L 
 C-C_3                0    -3.77275   9.42349   2.31138  L 
 H-H_                 0    -2.89219   8.77004   2.42413  L 
 C-C_3                0    -3.25186   10.85871   2.15383  L 
 C-C_3                0    -4.44839   11.8094   2.0636   L 
 H-H_                 0    -4.10016   12.85365   1.97258  L 
 C-C_3                0    -5.11148   7.76673   3.81349  L 
 C-C_3                0    -6.34834   7.43278   2.95436  L 
 H-H_                 0    -6.13467   7.61047   1.87833  L 
 H-H_                 0    -7.21149   8.06216   3.24374  L 
 H-H_                 0    -6.64288   6.36872   3.08294  L 
 C-C_3                0    -2.202     11.06138   0.99964  L 
 C-C_3                0    -4.00289   6.74642   3.46297  L 
 H-H_                 0    -3.84713   6.68752   2.36716  L 
 H-H_                 0    -4.28143   5.72488   3.79862  L 
 H-H_                 0    -3.04555   7.02456   3.95092  L 
 C-C_3                0    -1.47914   12.40366   1.21488  L 
 H-H_                 0    -0.62919   12.51107   0.50997  L 
 H-H_                 0    -1.08294   12.45745   2.25021  L 
 H-H_                 0    -2.14705   13.26929   1.04552  L 
 C-C_3                0    -2.87967   11.055   -0.38753  L 
 H-H_                 0    -2.12141   11.14279  -1.19565  L 
 H-H_                 0    -3.58638   11.90434  -0.49372  L 
 H-H_                 0    -3.43994   10.10755  -0.53754  L 
 C-C_3                0    -1.1162    9.9613    1.01581  L 
 H-H_                 0    -0.27181   10.21237   0.33873  L 
 H-H_                 0    -1.53308   9.00389   0.64875  L 
 H-H_                 0    -0.70683   9.82072   2.03865  L 
 O-O_3                0     9.79623  -8.26168   0.01     L 
 O-O_3                0     10.16608  -6.10677  -1.76319  L 
 N-N_3                0     8.79702  -3.54868  -1.19349  L 
 N-N_3                0     6.84159  -2.40272   0.56909  L 
 N-N_3                0     4.49274  -5.58906   1.48259  L 
 N-N_3                0     7.09678  -8.47305   1.34675  L 
 C-C_3                0     10.72784  -10.93124   0.88991  L 
 H-H_                 0     10.49064  -11.96722   1.21603  L 
 H-H_                 0     9.80562  -10.3517   1.03758  L 
 H-H_                 0     11.51657  -10.5286   1.5613   L 
 C-C_3                0     8.52527  -3.28834  -2.59653  L 
 C-C_3                0     7.0737   -2.95322  -2.90973  L 
 H-H_                 0     6.4261   -3.81932  -2.66539  L 
 C-C_3                0     6.96175  -2.663    -4.41033  L 
 H-H_                 0     5.9225   -2.37418  -4.65625  L 
 C-C_3                0     7.94538  -1.5754   -4.87844  L 
 H-H_                 0     7.92042  -1.49481  -5.98525  L 
 C-C_3                0     9.37776  -1.85712  -4.40977  L 
 H-H_                 0     10.02718  -0.99291  -4.65121  L 
 C-C_3                0     9.34799  -2.08052  -2.90881  L 
 C-C_3                0     10.65622  -2.3832   -2.23127  L 
 C-C_3                0     10.24503  -3.32602  -1.0721   L 
 C-C_3                0     11.27143  -1.07898  -1.7372   L 
 H-H_                 0     11.60759  -0.46163  -2.58835  L 
 C-C_3                0     12.42741  -1.35176  -0.78184  L 
 H-H_                 0     13.28663  -1.784    -1.33718  L 
 C-C_3                0     12.04181  -2.30171   0.35683  L 
 H-H_                 0     12.29953  -1.85129   1.33385  L 
 C-C_3                0     10.58413  -2.76515   0.31264  L 
 H-H_                 0     10.41027  -3.53857   1.08984  L 
 C-C_3                0     8.3082   -4.89358  -0.82158  L 
 C-C_3                0     7.39453  -4.78082   0.40394  L 
 C-C_3                0     6.73096  -6.13325   0.69345  L 
 C-C_3                0     7.78352  -7.2267    0.93374  L 
 C-C_3                0     8.75886  -7.34204  -0.26848  L 
 C-C_3                0     9.39095  -5.97002  -0.59982  L 
 C-C_3                0     6.33256  -3.70429   0.17264  L 
 C-C_3                0     5.81137  -6.02379   1.9065   L 
 C-C_3                0     7.79836  -9.04649   2.49211  L 
 C-C_3                0     7.3187   -10.46631   2.61003  L 
 C-C_3                0     6.89276  -10.82372   1.2067   L 
 C-C_3                0     7.19696  -9.58925   0.40365  L 
 C-C_3                0     10.60041  -8.39454  -1.14706  L 
 C-C_3                0     11.20153  -7.01407  -1.47771  L 
 C-C_3                0     7.55844  -8.39343   3.84011  L 
 H-H_                 0     7.85022  -7.32577   3.80017  L 
 C-C_3                0     8.43872  -9.12327   4.87457  L 
 H-H_                 0     8.19826  -8.76137   5.89504  L 
 C-C_3                0     8.32752  -10.66677   4.82507  L 
 H-H_                 0     9.13736  -11.12099   5.43333  L 
 C-C_3                0     8.34934  -11.24414   3.398    L 
 H-H_                 0     8.07948  -12.31669   3.43355  L 
 C-C_3                0     7.39851  -12.04129   0.46869  L 
 H-H_                 0     7.22814  -12.95444   1.07317  L 
 C-C_3                0     6.57995  -12.13522  -0.83077  L 
 H-H_                 0     6.98501  -12.94836  -1.46786  L 
 C-C_3                0     6.53916  -10.81396  -1.63691  L 
 H-H_                 0     5.80088  -10.89829  -2.46069  L 
 C-C_3                0     6.24418  -9.56963  -0.7749   L 
 H-H_                 0     6.43273  -8.66237  -1.38178  L 
 C-C_3                0     11.72188  -9.45822  -0.94849  L 
 C-C_3                0     12.65972  -9.47127  -2.17677  L 
 H-H_                 0     13.51717  -10.12131  -1.93626  L 
 C-C_3                0     13.24911  -8.09392  -2.51677  L 
 C-C_3                0     12.12504  -7.06608  -2.67623  L 
 H-H_                 0     12.55683  -6.05405  -2.79003  L 
 C-C_3                0     11.20635  -10.90419  -0.57693  L 
 C-C_3                0     10.06336  -11.32856  -1.51881  L 
 H-H_                 0     10.40523  -11.31848  -2.57605  L 
 H-H_                 0     9.20639  -10.63512  -1.43086  L 
 H-H_                 0     9.71083  -12.35378  -1.27509  L 
 C-C_3                0     14.20249  -8.11991  -3.76691  L 
 C-C_3                0     12.32385  -11.97268  -0.67921  L 
 H-H_                 0     12.61414  -12.16274  -1.73417  L 
 H-H_                 0     11.97674  -12.94718  -0.2739   L 
 H-H_                 0     13.21856  -11.66081  -0.1016   L 
 C-C_3                0     14.99825  -6.80093  -3.83316  L 
 H-H_                 0     15.77598  -6.84786  -4.62469  L 
 H-H_                 0     15.49952  -6.59811  -2.86168  L 
 H-H_                 0     14.34584  -5.94333  -4.08322  L 
 C-C_3                0     13.39443  -8.29876  -5.07204  L 
 H-H_                 0     14.07102  -8.3894   -5.94435  L 
 H-H_                 0     12.73035  -7.42817  -5.25362  L 
 H-H_                 0     12.76809  -9.21512  -5.02431  L 
 C-C_3                0     15.23657  -9.26361  -3.66996  L 
 H-H_                 0     16.00974  -9.17048  -4.46189  L 
 H-H_                 0     14.75234  -10.25016  -3.82086  L 
 H-H_                 0     15.74737  -9.24817  -2.68432  L 
 O-O_3                0     15.22483   9.37438   4.4863   L 
 O-O_3                0     15.1884   11.54391   2.69276  L 
 N-N_3                0     13.67377   13.94021   3.40724  L 
 N-N_3                0     12.13324   15.03536   5.54772  L 
 N-N_3                0     10.45412   10.42777   7.18395  L 
 N-N_3                0     12.53065   8.87711   5.8586   L 
 C-C_3                0     16.8942   6.96745   5.4315   L 
 H-H_                 0     16.78169   5.95787   5.88327  L 
 H-H_                 0     16.11586   7.61414   5.87473  L 
 H-H_                 0     17.88443   7.37528   5.72591  L 
 C-C_3                0     13.18632   14.01336   2.03947  L 
 C-C_3                0     11.6826   14.22365   1.91155  L 
 H-H_                 0     11.14777   13.35968   2.35573  L 
 C-C_3                0     11.33378   14.30695   0.41897  L 
 H-H_                 0     10.25347   14.52566   0.29488  L 
 C-C_3                0     12.16301   15.37931  -0.3083   L 
 H-H_                 0     11.96073   15.34006  -1.39782  L 
 C-C_3                0     13.66531   15.21277  -0.05288  L 
 H-H_                 0     14.21799   16.06134  -0.50791  L 
 C-C_3                0     13.88472   15.19595   1.44991  L 
 C-C_3                0     15.29408   15.00149   1.9343   L 
 C-C_3                0     15.10056   14.28842   3.29402  L 
 C-C_3                0     15.99274   16.35302   2.05016  L 
 H-H_                 0     16.24791   16.72775   1.04415  L 
 C-C_3                0     17.24963   16.25061   2.90837  L 
 H-H_                 0     18.03526   15.67082   2.37995  L 
 C-C_3                0     16.98293   15.62419   4.2832   L 
 H-H_                 0     17.27514   16.33484   5.07737  L 
 C-C_3                0     15.54395   15.14068   4.48408  L 
 H-H_                 0     15.47011   14.55611   5.42505  L 
 C-C_3                0     13.39627   12.58958   3.93892  L 
 C-C_3                0     12.75511   12.66887   5.33009  L 
 C-C_3                0     12.18772   11.2942   5.70037  L 
 C-C_3                0     13.22771   10.16226   5.62352  L 
 C-C_3                0     14.09465   10.19878   4.33419  L 
 C-C_3                0     14.58171   11.60949   3.9624   L 
 C-C_3                0     11.61591   13.69248   5.35026  L 
 C-C_3                0     11.58338   11.33551   7.10096  L 
 C-C_3                0     13.42062   7.9313    6.52106  L 
 C-C_3                0     12.79422   6.57294   6.33522  L 
 C-C_3                0     11.98279   6.70453   5.06173  L 
 C-C_3                0     12.24926   8.12242   4.63497  L 
 C-C_3                0     15.87229   9.28317   3.23401  L 
 C-C_3                0     16.30664   10.68946   2.77884  L 
 C-C_3                0     13.649    8.11775   8.01058  L 
 H-H_                 0     14.05056   9.13142   8.21681  L 
 C-C_3                0     14.6818   7.05679   8.44442  L 
 H-H_                 0     14.81609   7.08489   9.54495  L 
 C-C_3                0     14.31781   5.61784   7.99554  L 
 H-H_                 0     15.17468   4.93586   8.17671  L 
 C-C_3                0     13.87594   5.53276   6.52168  L 
 H-H_                 0     13.47366   4.52654   6.30752  L 
 C-C_3                0     12.19368   5.79271   3.86503  L 
 H-H_                 0     12.03531   4.73318   4.15033  L 
 C-C_3                0     11.16423   6.19489   2.79225  L 
 H-H_                 0     11.34634   5.6222    1.85947  L 
 C-C_3                0     11.15795   7.71407   2.48963  L 
 H-H_                 0     10.30897   7.96538   1.82451  L 
 C-C_3                0     11.10312   8.58339   3.75931  L 
 H-H_                 0     11.24467   9.64653   3.47503  L 
 C-C_3                0     17.09874   8.34076   3.32037  L 
 C-C_3                0     17.88331   8.33304   1.99299  L 
 H-H_                 0     18.84066   7.80837   2.16129  L 
 C-C_3                0     18.23148   9.73138   1.45179  L 
 C-C_3                0     16.98004   10.62288   1.41667  L 
 H-H_                 0     17.27239   11.65993   1.1626   L 
 C-C_3                0     16.78939   6.90401   3.89521  L 
 C-C_3                0     15.3883   6.41182   3.48611  L 
 H-H_                 0     15.28564   6.39418   2.38102  L 
 H-H_                 0     14.60241   7.06593   3.89337  L 
 H-H_                 0     15.19831   5.39366   3.88659  L 
 C-C_3                0     18.99318   9.6534    0.07767  L 
 C-C_3                0     17.79542   5.83287   3.41716  L 
 H-H_                 0     17.74128   5.69739   2.31737  L 
 H-H_                 0     17.55156   4.8489    3.86865  L 
 H-H_                 0     18.83385   6.10382   3.70298  L 
 C-C_3                0     19.17297   11.05536  -0.54018  L 
 H-H_                 0     19.86212   11.02483  -1.40832  L 
 H-H_                 0     19.58071   11.76681   0.21022  L 
 H-H_                 0     18.20745   11.4341  -0.92655  L 
 C-C_3                0     18.22327   8.76941  -0.92981  L 
 H-H_                 0     18.70928   8.79502  -1.92692  L 
 H-H_                 0     17.17676   9.12601  -1.04297  L 
 H-H_                 0     18.19793   7.71059  -0.59588  L 
 C-C_3                0     20.40714   9.06806   0.2972   L 
 H-H_                 0     21.01379   9.12624  -0.63259  L 
 H-H_                 0     20.36688   7.99861   0.5778   L 
 H-H_                 0     20.9405   9.62643   1.09675  L 
 O-O_3                0     30.86677  -9.68376  -0.15008  L 
 O-O_3                0     31.02058  -7.68247  -2.12152  L 
 N-N_3                0     29.79008  -5.06849  -1.54816  L 
 N-N_3                0     28.26372  -3.73973   0.49285  L 
 N-N_3                0     25.91442  -6.74082   1.93619  L 
 N-N_3                0     28.21432  -9.80678   1.34586  L 
 C-C_3                0     31.80528  -12.18034   0.87641  L 
 H-H_                 0     31.75908  -13.16294   1.39379  L 
 H-H_                 0     30.77668  -11.7906   0.89217  L 
 H-H_                 0     32.46049  -11.50483   1.46574  L 
 C-C_3                0     29.37665  -4.93926  -2.93269  L 
 C-C_3                0     27.90104  -4.6159   -3.12175  L 
 H-H_                 0     27.28108  -5.44613  -2.72572  L 
 C-C_3                0     27.63547  -4.47295  -4.62369  L 
 H-H_                 0     26.5739  -4.21133  -4.79655  L 
 C-C_3                0     28.56339  -3.43549  -5.28218  L 
 H-H_                 0     28.41965  -3.44097  -6.38146  L 
 C-C_3                0     30.0393  -3.69286  -4.95328  L 
 H-H_                 0     30.65568  -2.85406  -5.3404   L 
 C-C_3                0     30.179   -3.78724  -3.44446  L 
 C-C_3                0     31.54969  -4.06939  -2.88838  L 
 C-C_3                0     31.24588  -4.86487  -1.59517  L 
 C-C_3                0     32.26514  -2.74965  -2.61871  L 
 H-H_                 0     32.55192  -2.28671  -3.57673  L 
 C-C_3                0     33.49737  -2.96122  -1.74239  L 
 H-H_                 0     34.28688  -3.49878  -2.30971  L 
 C-C_3                0     33.18642  -3.73271  -0.45537  L 
 H-H_                 0     33.51012  -3.14131   0.42258  L 
 C-C_3                0     31.72171  -4.15754  -0.32431  L 
 H-H_                 0     31.60186  -4.83278   0.54854  L 
 C-C_3                0     29.33431  -6.36509  -1.00797  L 
 C-C_3                0     28.63391  -6.15005   0.33707  L 
 C-C_3                0     27.94233  -7.44884   0.76764  L 
 C-C_3                0     28.94605  -8.6039    0.88756  L 
 C-C_3                0     29.80753  -8.7831   -0.39303  L 
 C-C_3                0     30.41321  -7.45319  -0.87686  L 
 C-C_3                0     27.61765  -5.01332   0.23326  L 
 C-C_3                0     27.25156  -7.2696    2.11594  L 
 C-C_3                0     28.96456  -10.43974   2.42573  L 
 C-C_3                0     28.39518  -11.82667   2.56482  L 
 C-C_3                0     27.87336  -12.15208   1.18012  L 
 C-C_3                0     28.18725  -10.91239   0.38788  L 
 C-C_3                0     31.55493  -9.92199  -1.36472  L 
 C-C_3                0     32.08506  -8.57729  -1.9102   L 
 C-C_3                0     28.89451  -9.78294   3.79391  L 
 H-H_                 0     29.25685  -8.73553   3.73728  L 
 C-C_3                0     29.81879  -10.58415   4.7305   L 
 H-H_                 0     29.72556  -10.19825   5.76611  L 
 C-C_3                0     29.53918  -12.10732   4.71657  L 
 H-H_                 0     30.34131  -12.63905   5.26827  L 
 C-C_3                0     29.40085  -12.69244   3.29738  L 
 H-H_                 0     29.02991  -13.73595   3.36443  L 
 C-C_3                0     28.35712  -13.34964   0.38714  L 
 H-H_                 0     28.17437  -14.2834   0.95801  L 
 C-C_3                0     27.54617  -13.38411  -0.92596  L 
 H-H_                 0     27.94071  -14.17577  -1.5959   L 
 C-C_3                0     27.50764  -12.02579  -1.67507  L 
 H-H_                 0     26.77382  -12.06841  -2.50549  L 
 C-C_3                0     27.19557  -10.83124  -0.75448  L 
 H-H_                 0     27.32914  -9.8855   -1.31992  L 
 C-C_3                0     32.73817  -10.90781  -1.14287  L 
 C-C_3                0     33.59677  -11.03548  -2.42323  L 
 H-H_                 0     34.52629  -11.56297  -2.14652  L 
 C-C_3                0     34.03112  -9.6974   -3.04811  L 
 C-C_3                0     32.82445  -8.76735  -3.22006  L 
 H-H_                 0     33.17104  -7.76439  -3.53522  L 
 C-C_3                0     32.33038  -12.32021  -0.56793  L 
 C-C_3                0     31.24934  -12.9719  -1.45442  L 
 H-H_                 0     31.62533  -13.1153  -2.48999  L 
 H-H_                 0     30.34324  -12.33483  -1.50461  L 
 H-H_                 0     30.95482  -13.9638  -1.04855  L 
 C-C_3                0     34.84637  -9.89214  -4.37893  L 
 C-C_3                0     33.54777  -13.2782  -0.49777  L 
 H-H_                 0     33.87819  -13.59703  -1.50906  L 
 H-H_                 0     33.29316  -14.21325   0.04712  L 
 H-H_                 0     34.39658  -12.79066   0.02917  L 
 C-C_3                0     35.36227  -8.53033  -4.89389  L 
 H-H_                 0     36.10509  -8.66196  -5.71024  L 
 H-H_                 0     35.84159  -7.9559   -4.07204  L 
 H-H_                 0     34.53752  -7.93227  -5.32294  L 
 C-C_3                0     33.96846  -10.54149  -5.47211  L 
 H-H_                 0     34.54305  -10.65926  -6.41641  L 
 H-H_                 0     33.0772  -9.91462  -5.68732  L 
 H-H_                 0     33.61604  -11.54558  -5.15358  L 
 C-C_3                0     36.08536  -10.78579  -4.13342  L 
 H-H_                 0     36.75533  -10.79215  -5.02047  L 
 H-H_                 0     35.79865  -11.84315  -3.95372  L 
 H-H_                 0     36.6654  -10.41428  -3.26106  L 
 O-O_3                0    -30.8442  -12.13137   8.32216  L 
 O-O_3                0    -30.93021  -9.81023   6.7306   L 
 N-N_3                0    -32.95773  -7.77216   7.57166  L 
 N-N_3                0    -35.66165  -7.62997   8.72975  L 
 N-N_3                0    -36.85188  -11.59504   8.93419  L 
 N-N_3                0    -33.5183  -13.30808   9.09584  L 
 C-C_3                0    -29.359   -14.24794   9.40537  L 
 H-H_                 0    -29.14541  -15.20888   9.92151  L 
 H-H_                 0    -30.44099  -14.25978   9.2167   L 
 H-H_                 0    -29.10615  -13.41671   10.09822  L 
 C-C_3                0    -32.63034  -7.24871   6.25759  L 
 C-C_3                0    -33.82309  -7.12554   5.31839  L 
 H-H_                 0    -34.24728  -8.12989   5.10862  L 
 C-C_3                0    -33.34376  -6.49277   4.0025   L 
 H-H_                 0    -34.21698  -6.30607   3.3466   L 
 C-C_3                0    -32.59887  -5.16461   4.22423  L 
 H-H_                 0    -32.15457  -4.8219    3.26638  L 
 C-C_3                0    -31.50536  -5.28108   5.29219  L 
 H-H_                 0    -31.1198  -4.27022   5.52377  L 
 C-C_3                0    -32.12849  -5.86755   6.54126  L 
 C-C_3                0    -31.22616  -6.07426   7.72752  L 
 C-C_3                0    -31.8594  -7.29832   8.43099  L 
 C-C_3                0    -31.20924  -4.81415   8.59889  L 
 H-H_                 0    -30.6346  -4.00194   8.10456  L 
 C-C_3                0    -30.62902  -5.10725   9.98402  L 
 H-H_                 0    -29.53219  -5.26865   9.91672  L 
 C-C_3                0    -31.27861  -6.31859   10.67086  L 
 H-H_                 0    -31.68309  -6.01589   11.65876  L 
 C-C_3                0    -32.37656  -6.98002   9.8364   L 
 H-H_                 0    -32.714   -7.91113   10.33758  L 
 C-C_3                0    -33.12704  -9.23914   7.54213  L 
 C-C_3                0    -34.25938  -9.61942   8.50682  L 
 C-C_3                0    -34.48412  -11.13169   8.55935  L 
 C-C_3                0    -33.19396  -11.87453   8.92223  L 
 C-C_3                0    -32.06166  -11.55008   7.91668  L 
 C-C_3                0    -31.82488  -10.03441   7.79409  L 
 C-C_3                0    -35.55013  -8.92221   8.07629  L 
 C-C_3                0    -35.56452  -11.4575   9.59171  L 
 C-C_3                0    -32.79815  -13.84957   10.24217  L 
 C-C_3                0    -32.93578  -15.3464   10.13921  L 
 C-C_3                0    -33.08267  -15.58604   8.65128  L 
 C-C_3                0    -33.01566  -14.20412   8.05334  L 
 C-C_3                0    -29.92082  -11.96893   7.26509  L 
 C-C_3                0    -29.70468  -10.4578   7.00918  L 
 C-C_3                0    -33.26373  -13.43679   11.6256  L 
 H-H_                 0    -33.23219  -12.33189   11.72671  L 
 C-C_3                0    -32.27765  -14.06633   12.62893  L 
 H-H_                 0    -32.60679  -13.85375   13.6673  L 
 C-C_3                0    -32.10204  -15.59347   12.43437  L 
 H-H_                 0    -31.27681  -15.96388   13.07746  L 
 C-C_3                0    -31.84606  -15.99568   10.96912  L 
 H-H_                 0    -31.90364  -17.09996   10.8756  L 
 C-C_3                0    -32.16902  -16.50683   7.87102  L 
 H-H_                 0    -32.17019  -17.51951   8.32469  L 
 C-C_3                0    -32.73966  -16.5879   6.44204  L 
 H-H_                 0    -32.05093  -17.16824   5.79341  L 
 C-C_3                0    -33.01426  -15.20028   5.80905  L 
 H-H_                 0    -33.56825  -15.32277   4.85517  L 
 C-C_3                0    -33.77761  -14.23986   6.7426   L 
 H-H_                 0    -33.80402  -13.22858   6.28582  L 
 C-C_3                0    -28.54726  -12.62416   7.57775  L 
 C-C_3                0    -27.63484  -12.45146   6.34229  L 
 H-H_                 0    -26.63012  -12.83274   6.5869   L 
 C-C_3                0    -27.4447  -10.98952   5.90007  L 
 C-C_3                0    -28.78976  -10.2444   5.80943  L 
 H-H_                 0    -28.6117  -9.15478   5.72124  L 
 C-C_3                0    -28.57732  -14.12065   8.08179  L 
 C-C_3                0    -29.21678  -15.03465   7.01617  L 
 H-H_                 0    -28.62432  -15.02574   6.07726  L 
 H-H_                 0    -30.24334  -14.69136   6.77256  L 
 H-H_                 0    -29.27262  -16.08212   7.38222  L 
 C-C_3                0    -26.59959  -10.86316   4.57671  L 
 C-C_3                0    -27.14564  -14.62751   8.38618  L 
 H-H_                 0    -26.56742  -14.79439   7.46295  L 
 H-H_                 0    -27.1631  -15.61255   8.89925  L 
 H-H_                 0    -26.60309  -13.904    9.03218  L 
 C-C_3                0    -26.19654  -9.39001   4.35963  L 
 H-H_                 0    -25.53482  -9.28644   3.47544  L 
 H-H_                 0    -25.66628  -8.99427   5.25276  L 
 H-H_                 0    -27.07446  -8.75298   4.15834  L 
 C-C_3                0    -27.40795  -11.35477   3.35562  L 
 H-H_                 0    -26.80372  -11.27305   2.42627  L 
 H-H_                 0    -28.32547  -10.7495   3.21797  L 
 H-H_                 0    -27.70874  -12.41673   3.48416  L 
 C-C_3                0    -25.29155  -11.68841   4.65324  L 
 H-H_                 0    -24.62228  -11.46256   3.79535  L 
 H-H_                 0    -25.49963  -12.77774   4.61234  L 
 H-H_                 0    -24.73899  -11.46475   5.58664  L 
 O-O_3                0    -27.24765   7.08648   11.96139  L 
 O-O_3                0    -26.61326   9.52115   10.69716  L 
 N-N_3                0    -28.02499   11.91793   11.70161  L 
 N-N_3                0    -30.39845   12.65703   13.30188  L 
 N-N_3                0    -32.80836   9.28533   12.98408  L 
 N-N_3                0    -30.24521   6.62936   12.29374  L 
 C-C_3                0    -26.04426   4.57535   13.06266  L 
 H-H_                 0    -26.30654   3.53915   13.36901  L 
 H-H_                 0    -26.92437   5.19745   13.29071  L 
 H-H_                 0    -25.20205   4.92245   13.69958  L 
 C-C_3                0    -27.68448   12.41537   10.3814  L 
 C-C_3                0    -28.86657   12.94343   9.58335  L 
 H-H_                 0    -29.60835   12.13349   9.42111  L 
 C-C_3                0    -28.33456   13.41818   8.22645  L 
 H-H_                 0    -29.16202   13.85081   7.62684  L 
 C-C_3                0    -27.20584   14.45313   8.37431  L 
 H-H_                 0    -26.74805   14.62753   7.38072  L 
 C-C_3                0    -26.10951   14.00521   9.34878  L 
 H-H_                 0    -25.44724   14.86746   9.55871  L 
 C-C_3                0    -26.74972   13.55286   10.64617  L 
 C-C_3                0    -25.82921   12.96378   11.68045  L 
 C-C_3                0    -26.75978   11.99704   12.45329  L 
 C-C_3                0    -25.22829   14.06555   12.55632  L 
 H-H_                 0    -24.43121   14.60348   12.00264  L 
 C-C_3                0    -24.66982   13.47875   13.85233  L 
 H-H_                 0    -23.80773   12.8155   13.6279  L 
 C-C_3                0    -25.71915   12.68734   14.6479  L 
 H-H_                 0    -25.9315   13.20533   15.60584  L 
 C-C_3                0    -27.02851   12.45416   13.889   L 
 H-H_                 0    -27.64001   11.69819   14.42455  L 
 C-C_3                0    -28.59889   10.56048   11.6029  L 
 C-C_3                0    -29.73351   10.40485   12.62335  L 
 C-C_3                0    -30.43938   9.05715   12.44647  L 
 C-C_3                0    -29.47186   7.86948   12.52736  L 
 C-C_3                0    -28.22848   8.03384   11.61867  L 
 C-C_3                0    -27.57268   9.4181    11.72339  L 
 C-C_3                0    -30.7485   11.53525   12.44864  L 
 C-C_3                0    -31.51788   8.88259   13.5142  L 
 C-C_3                0    -29.64022   5.50319   12.99443  L 
 C-C_3                0    -30.27948   4.27219   12.40598  L 
 C-C_3                0    -30.63712   4.68783   10.99351  L 
 C-C_3                0    -30.17206   6.11889   10.92184  L 
 C-C_3                0    -26.25024   7.12823   10.96495  L 
 C-C_3                0    -25.61968   8.5369    10.907   L 
 C-C_3                0    -29.83036   5.44393   14.49853  L 
 H-H_                 0    -29.41965   6.36047   14.97105  L 
 C-C_3                0    -29.04514   4.21723   15.00183  L 
 H-H_                 0    -29.20656   4.08436   16.09169  L 
 C-C_3                0    -29.40628   2.91091   14.25208  L 
 H-H_                 0    -28.7044   2.102     14.54346  L 
 C-C_3                0    -29.41763   3.06674   12.71943  L 
 H-H_                 0    -29.86824   2.15846   12.26979  L 
 C-C_3                0    -30.13895   3.94976   9.76581  L 
 H-H_                 0    -30.44012   2.88305   9.81663  L 
 C-C_3                0    -30.81387   4.60767   8.54709  L 
 H-H_                 0    -30.41394   4.16788   7.6102   L 
 C-C_3                0    -30.65621   6.14864   8.5176   L 
 H-H_                 0    -31.28066   6.57842   7.70696  L 
 C-C_3                0    -30.99538   6.8236    9.86093  L 
 H-H_                 0    -30.71418   7.89574   9.80764  L 
 C-C_3                0    -25.1403   6.07564   11.20408  L 
 C-C_3                0    -24.17371   6.11512   10.00188  L 
 H-H_                 0    -23.32204   5.44974   10.22456  L 
 C-C_3                0    -23.56208   7.50724   9.76204  L 
 C-C_3                0    -24.62993   8.61835   9.75126  L 
 H-H_                 0    -24.1355   9.60618   9.81095  L 
 C-C_3                0    -25.64248   4.62419   11.57166  L 
 C-C_3                0    -26.83079   4.20947   10.68609  L 
 H-H_                 0    -26.54652   4.24831   9.6139   L 
 H-H_                 0    -27.69812   4.87483   10.83778  L 
 H-H_                 0    -27.15353   3.17842   10.93203  L 
 C-C_3                0    -22.61869   7.5622    8.50514  L 
 C-C_3                0    -24.53608   3.55864   11.39237  L 
 H-H_                 0    -24.28106   3.4318    10.31979  L 
 H-H_                 0    -24.87562   2.5641    11.75514  L 
 H-H_                 0    -23.62274   3.83775   11.95997  L 
 C-C_3                0    -21.80051   8.87047   8.53449  L 
 H-H_                 0    -20.97935   8.85157   7.78879  L 
 H-H_                 0    -21.34369   9.01444   9.53397  L 
 H-H_                 0    -22.42803   9.75095   8.30032  L 
 C-C_3                0    -23.44398   7.50395   7.2031   L 
 H-H_                 0    -22.77566   7.56674   6.32317  L 
 H-H_                 0    -24.16068   8.34932   7.13801  L 
 H-H_                 0    -24.01481   6.55289   7.14349  L 
 C-C_3                0    -21.60293   6.39117   8.4963   L 
 H-H_                 0    -20.8646   6.51198   7.67347  L 
 H-H_                 0    -22.10397   5.4148    8.32423  L 
 H-H_                 0    -21.04345   6.34909   9.45433  L 
 O-O_3                0    -10.48252  -11.39711   8.69152  L 
 O-O_3                0    -10.44309  -9.3295    6.79039  L 
 N-N_3                0    -11.96798  -6.89072   7.43831  L 
 N-N_3                0    -13.97804  -5.88017   9.06768  L 
 N-N_3                0    -15.9726  -9.49538   10.40185  L 
 N-N_3                0    -13.3035  -11.96547   9.78683  L 
 C-C_3                0    -9.51042  -13.8326   9.6364   L 
 H-H_                 0    -9.47159  -14.81469   10.15574  L 
 H-H_                 0    -10.57618  -13.65123   9.42844  L 
 H-H_                 0    -9.12186  -13.05641   10.33034  L 
 C-C_3                0    -12.07944  -6.69534   6.00815  L 
 C-C_3                0    -13.50977  -6.62887   5.5035   L 
 H-H_                 0    -13.98878  -7.61629   5.65383  L 
 C-C_3                0    -13.47994  -6.32171   4.00409  L 
 H-H_                 0    -14.51776  -6.21504   3.63407  L 
 C-C_3                0    -12.6739  -5.05105   3.68367  L 
 H-H_                 0    -12.58804  -4.92604   2.58434  L 
 C-C_3                0    -11.27664  -5.09213   4.3122   L 
 H-H_                 0    -10.78427  -4.11376   4.16459  L 
 C-C_3                0    -11.44292  -5.35991   5.79566  L 
 C-C_3                0    -10.19781  -5.45057   6.63944  L 
 C-C_3                0    -10.59371  -6.46995   7.74006  L 
 C-C_3                0    -9.87164  -4.07488   7.21166  L 
 H-H_                 0    -9.54086  -3.39175   6.40847  L 
 C-C_3                0    -8.79933  -4.19779   8.28966  L 
 H-H_                 0    -7.8467   -4.52611   7.8254   L 
 C-C_3                0    -9.17703  -5.19327   9.3964   L 
 H-H_                 0    -9.19031  -4.67343   10.37664  L 
 C-C_3                0    -10.5176  -5.89235   9.15881  L 
 H-H_                 0    -10.66138  -6.69798   9.90873  L 
 C-C_3                0    -12.33729  -8.26378   7.8282   L 
 C-C_3                0    -13.20647  -8.21322   9.09174  L 
 C-C_3                0    -13.74424  -9.60702   9.42013  L 
 C-C_3                0    -12.63856  -10.66165   9.56009  L 
 C-C_3                0    -11.62666  -10.63772   8.3808   L 
 C-C_3                0    -11.15272  -9.22909   8.00087  L 
 C-C_3                0    -14.38929  -7.26049   8.88912  L 
 C-C_3                0    -14.55645  -9.56625   10.71306  L 
 C-C_3                0    -12.6068  -12.71105   10.82788  L 
 C-C_3                0    -13.12246  -14.12535   10.72746  L 
 C-C_3                0    -13.48881  -14.2772   9.26495  L 
 C-C_3                0    -13.16754  -12.92421   8.69002  L 
 C-C_3                0    -9.72156  -11.5469   7.50813  L 
 C-C_3                0    -9.30879  -10.14744   6.99644  L 
 C-C_3                0    -12.79593  -12.25076   12.26108  L 
 H-H_                 0    -12.47518  -11.19365   12.36836  L 
 C-C_3                0    -11.89669  -13.14401   13.13709  L 
 H-H_                 0    -12.04276  -12.89276   14.2082  L 
 C-C_3                0    -12.14152  -14.65685   12.91377  L 
 H-H_                 0    -11.3758  -15.24774   13.45807  L 
 C-C_3                0    -12.15288  -15.05736   11.42648  L 
 H-H_                 0    -12.50072  -16.10693   11.33155  L 
 C-C_3                0    -12.84971  -15.32573   8.37434  L 
 H-H_                 0    -13.04057  -16.33907   8.78427  L 
 C-C_3                0    -13.51045  -15.20402   6.98541  L 
 H-H_                 0    -13.00616  -15.88149   6.26551  L 
 C-C_3                0    -13.51349  -13.75577   6.43282  L 
 H-H_                 0    -14.12019  -13.69904   5.51026  L 
 C-C_3                0    -14.01858  -12.72306   7.4546   L 
 H-H_                 0    -13.8756  -11.70198   7.04419  L 
 C-C_3                0    -8.44646  -12.39478   7.77366  L 
 C-C_3                0    -7.53511  -12.44288   6.52173  L 
 H-H_                 0    -6.53391  -12.78738   6.83793  L 
 C-C_3                0    -7.31452  -11.13025   5.74549  L 
 C-C_3                0    -8.58658  -10.27641   5.66825  L 
 H-H_                 0    -8.30449  -9.25417   5.3544   L 
 C-C_3                0    -8.70401  -13.8529   8.32304  L 
 C-C_3                0    -9.46595  -14.69928   7.27908  L 
 H-H_                 0    -8.8703   -14.8177   6.34919  L 
 H-H_                 0    -10.43017  -14.21718   7.0116   L 
 H-H_                 0    -9.68302  -15.71308   7.67965  L 
 C-C_3                0    -6.70179  -11.40121   4.32046  L 
 C-C_3                0    -7.36272  -14.54908   8.6546   L 
 H-H_                 0    -6.78002  -14.77548   7.74403  L 
 H-H_                 0    -7.52985  -15.52314   9.16104  L 
 H-H_                 0    -6.75281  -13.91076   9.32712  L 
 C-C_3                0    -6.41995  -10.0736   3.58394  L 
 H-H_                 0    -5.85155  -10.25042   2.64656  L 
 H-H_                 0    -5.82868  -9.38935   4.22481  L 
 H-H_                 0    -7.36168  -9.57178   3.29148  L 
 C-C_3                0    -7.67252  -12.24336   3.46167  L 
 H-H_                 0    -7.26011  -12.39299   2.44306  L 
 H-H_                 0    -8.6526   -11.7325   3.35369  L 
 H-H_                 0    -7.84451  -13.2427   3.91557  L 
 C-C_3                0    -5.35394  -12.15178   4.43454  L 
 H-H_                 0    -4.89206  -12.2916   3.43255  L 
 H-H_                 0    -5.48569  -13.16174   4.86893  L 
 H-H_                 0    -4.63799  -11.58311   5.063    L 
 O-O_3                0    -6.27486   8.21927   14.24577  L 
 O-O_3                0    -6.27209   10.51811   12.63015  L 
 N-N_3                0    -7.84742   12.84097   13.52638  L 
 N-N_3                0    -9.6276    13.59767   15.74901  L 
 N-N_3                0    -11.68236   9.96428   16.39237  L 
 N-N_3                0    -9.07514   7.50955   15.31705  L 
 C-C_3                0    -5.19597   5.77031   14.95335  L 
 H-H_                 0    -5.11074   4.7589    15.4062  L 
 H-H_                 0    -6.27812   5.94874   14.85783  L 
 H-H_                 0    -4.74799   6.50525   15.65629  L 
 C-C_3                0    -8.19194   13.08807   12.13676  L 
 C-C_3                0    -9.6668    13.38245   11.89448  L 
 H-H_                 0    -10.28351   12.51829   12.21605  L 
 C-C_3                0    -9.86792   13.61523   10.3894  L 
 H-H_                 0    -10.92066   13.90357   10.18831  L 
 C-C_3                0    -8.91437   14.68892   9.82969  L 
 H-H_                 0    -8.99696   14.72642   8.72484  L 
 C-C_3                0    -7.45849   14.4223   10.23042  L 
 H-H_                 0    -6.80574   15.24494   9.87637  L 
 C-C_3                0    -7.41018   14.29938   11.74291  L 
 C-C_3                0    -6.06935   14.05074   12.37616  L 
 C-C_3                0    -6.42023   13.19407   13.616   L 
 C-C_3                0    -5.40637   15.38198   12.73595  L 
 H-H_                 0    -5.04293   15.89264   11.82392  L 
 C-C_3                0    -4.2569    15.17036   13.71967  L 
 H-H_                 0    -3.42199   14.63174   13.22261  L 
 C-C_3                0    -4.68369   14.40324   14.98105  L 
 H-H_                 0    -4.53221   15.04235   15.87535  L 
 C-C_3                0    -6.13109   13.90475   14.93997  L 
 H-H_                 0    -6.31486   13.2155   15.79068  L 
 C-C_3                0    -8.15798   11.42975   13.84188  L 
 C-C_3                0    -8.93759   11.32925   15.15792  L 
 C-C_3                0    -9.49566   9.90979   15.31421  L 
 C-C_3                0    -8.40288   8.8299    15.26331  L 
 C-C_3                0    -7.42273   9.01484   14.072   L 
 C-C_3                0    -6.95888   10.46285   13.85835  L 
 C-C_3                0    -10.08519   12.34012   15.18469  L 
 C-C_3                0    -10.26183   9.77782   16.62874  L 
 C-C_3                0    -8.38338   6.63711   16.25902  L 
 C-C_3                0    -8.8891    5.24372   15.97621  L 
 C-C_3                0    -9.251     5.28001   14.50583  L 
 C-C_3                0    -8.92618   6.69419   14.10982  L 
 C-C_3                0    -5.56027   8.22612   13.02769  L 
 C-C_3                0    -5.13664   9.6814    12.71501  L 
 C-C_3                0    -8.57386   6.90834   17.73942  L 
 H-H_                 0    -8.25776   7.94417   17.98188  L 
 C-C_3                0    -7.66734   5.9154    18.49239  L 
 H-H_                 0    -7.81537   6.02326   19.58701  L 
 C-C_3                0    -7.89759   4.44226   18.07298  L 
 H-H_                 0    -7.1254    3.79285   18.5353  L 
 C-C_3                0    -7.90706   4.23957   16.54604  L 
 H-H_                 0    -8.24371   3.20755   16.31504  L 
 C-C_3                0    -8.61152   4.34886   13.4929  L 
 H-H_                 0    -8.8104    3.29257   13.76887  L 
 C-C_3                0    -9.2549    4.64805   12.1223  L 
 H-H_                 0    -8.73795   4.07188   11.32704  L 
 C-C_3                0    -9.26831   6.15441   11.76026  L 
 H-H_                 0    -9.87907   6.32671   10.85244  L 
 C-C_3                0    -9.76994   7.0487    12.90641  L 
 H-H_                 0    -9.62355   8.11302   12.62949  L 
 C-C_3                0    -4.29561   7.33029   13.09895  L 
 C-C_3                0    -3.56438   7.39676   11.73884  L 
 H-H_                 0    -2.6413    6.79828   11.79056  L 
 C-C_3                0    -3.17388   8.82315   11.31367  L 
 C-C_3                0    -4.38804   9.76591   11.39191  L 
 H-H_                 0    -4.05398   10.81695   11.28259  L 
 C-C_3                0    -4.51221   5.84012   13.57133  L 
 C-C_3                0    -5.36708   5.06392   12.54596  L 
 H-H_                 0    -4.84744   4.98547   11.56714  L 
 H-H_                 0    -6.33389   5.58171   12.37714  L 
 H-H_                 0    -5.57376   4.0334    12.90784  L 
 C-C_3                0    -2.47444   8.86019   9.90378  L 
 C-C_3                0    -3.14309   5.13692   13.72867  L 
 H-H_                 0    -2.73143   4.83708   12.74686  L 
 H-H_                 0    -3.22852   4.20252   14.32082  L 
 H-H_                 0    -2.41718   5.80076   14.24505  L 
 C-C_3                0    -2.05912   10.30561   9.55685  L 
 H-H_                 0    -1.43089   10.33658   8.64475  L 
 H-H_                 0    -1.48734   10.75634   10.39604  L 
 H-H_                 0    -2.94222   10.93377   9.33894  L 
 C-C_3                0    -3.41929   8.33004   8.80261  L 
 H-H_                 0    -2.93864   8.41112   7.80418  L 
 H-H_                 0    -4.36359   8.90923   8.77894  L 
 H-H_                 0    -3.6749    7.26291   8.97631  L 
 C-C_3                0    -1.18727   8.00316   9.90222  L 
 H-H_                 0    -0.61377   8.14464   8.96128  L 
 H-H_                 0    -1.4219    6.92161   9.95605  L 
 H-H_                 0    -0.52864   8.27861   10.75186  L 
 O-O_3                0     10.03053  -10.71337   9.46912  L 
 O-O_3                0     10.14926  -8.40965   7.85698  L 
 N-N_3                0     8.37166  -6.17352   8.71485  L 
 N-N_3                0     5.95469  -5.72635   10.30691  L 
 N-N_3                0     4.11368  -9.49421   10.1385  L 
 N-N_3                0     7.20992  -11.66032   10.12618  L 
 C-C_3                0     11.22066  -12.99724   10.50535  L 
 H-H_                 0     11.33172  -13.98538   11.00259  L 
 H-H_                 0     10.16731  -12.95088   10.19082  L 
 H-H_                 0     11.4271  -12.20511   11.25692  L 
 C-C_3                0     8.65862  -5.70512   7.37052  L 
 C-C_3                0     7.42271  -5.46559   6.51369  L 
 H-H_                 0     6.88811  -6.42312   6.35411  L 
 C-C_3                0     7.87093  -4.90234   5.1555   L 
 H-H_                 0     6.98235  -4.6563    4.53745  L 
 C-C_3                0     8.76444  -3.65716   5.30378  L 
 H-H_                 0     9.16376  -3.36037   4.31146  L 
 C-C_3                0     9.92253  -3.89192   6.28284  L 
 H-H_                 0     10.44282  -2.93187   6.46708  L 
 C-C_3                0     9.33332  -4.3864    7.58797  L 
 C-C_3                0     10.29435  -4.68575   8.7065   L 
 C-C_3                0     9.57666  -5.8157    9.48282  L 
 C-C_3                0     10.53645  -3.42995   9.54902  L 
 H-H_                 0     11.17777  -2.71002   8.99724  L 
 C-C_3                0     11.18154  -3.79021   10.88847  L 
 H-H_                 0     12.21794  -4.15151   10.72624  L 
 C-C_3                0     10.40434  -4.86204   11.66582  L 
 H-H_                 0     10.08032  -4.4536    12.64531  L 
 C-C_3                0     9.19706  -5.4178    10.91032  L 
 H-H_                 0     8.78713  -6.29267   11.45648  L 
 C-C_3                0     8.04031  -7.61413   8.72381  L 
 C-C_3                0     6.95747  -7.87711   9.7781   L 
 C-C_3                0     6.51842  -9.34337   9.75003  L 
 C-C_3                0     7.70695  -10.26754   10.04199  L 
 C-C_3                0     8.87471  -10.02646   9.04971  L 
 C-C_3                0     9.25422  -8.54149   8.93126  L 
 C-C_3                0     5.7657   -6.95057   9.55194  L 
 C-C_3                0     5.41395  -9.59016   10.77832  L 
 C-C_3                0     7.82842  -12.33688   11.26086  L 
 C-C_3                0     7.54541  -13.80423   11.0659  L 
 C-C_3                0     7.43657  -13.94994   9.56373  L 
 C-C_3                0     7.65699  -12.55071   9.05397  L 
 C-C_3                0     10.99782  -10.62233   8.4406   L 
 C-C_3                0     11.32029  -9.13023   8.17519  L 
 C-C_3                0     7.35163  -11.95598   12.64985  L 
 H-H_                 0     7.49236  -10.86792   12.81802  L 
 C-C_3                0     8.22484  -12.74028   13.64857  L 
 H-H_                 0     7.87639  -12.5515   14.68523  L 
 C-C_3                0     8.24853  -14.26417   13.37064  L 
 H-H_                 0     9.00168  -14.7553   14.02124  L 
 C-C_3                0     8.52567  -14.60918   11.89507  L 
 H-H_                 0     8.35714  -15.6942   11.73386  L 
 C-C_3                0     8.30515  -14.90024   8.76495  L 
 H-H_                 0     8.18905  -15.93464   9.14968  L 
 C-C_3                0     7.80365  -14.84054   7.30857  L 
 H-H_                 0     8.46837  -15.44106   6.65358  L 
 C-C_3                0     7.68547  -13.3967   6.75926  L 
 H-H_                 0     7.17374  -13.40475   5.77734  L 
 C-C_3                0     6.9564   -12.43701   7.71788  L 
 H-H_                 0     7.04493  -11.40055   7.33494  L 
 C-C_3                0     12.31092  -11.35603   8.83027  L 
 C-C_3                0     13.34624  -11.20498   7.68605  L 
 H-H_                 0     14.31699  -11.58429   8.04882  L 
 C-C_3                0     13.60117  -9.7545    7.23104  L 
 C-C_3                0     12.28243  -8.99879   7.00736  L 
 H-H_                 0     12.48408  -7.92152   6.85589  L 
 C-C_3                0     12.15849  -12.86147   9.28769  L 
 C-C_3                0     11.61054  -13.72348   8.13032  L 
 H-H_                 0     12.2951  -13.69915   7.25694  L 
 H-H_                 0     10.62038  -13.34664   7.79746  L 
 H-H_                 0     11.49258  -14.78114   8.45079  L 
 C-C_3                0     14.57152  -9.64683   5.99294  L 
 C-C_3                0     13.52367  -13.42941   9.74476  L 
 H-H_                 0     14.21669  -13.55366   8.89983  L 
 H-H_                 0     13.41374  -14.44202   10.18909  L 
 H-H_                 0     13.99223  -12.76193   10.49988  L 
 C-C_3                0     15.13603  -8.21256   5.91188  L 
 H-H_                 0     15.89596  -8.13014   5.10574  L 
 H-H_                 0     15.61664  -7.92894   6.87239  L 
 H-H_                 0     14.34657  -7.47224   5.685    L 
 C-C_3                0     13.83389  -9.98213   4.67612  L 
 H-H_                 0     14.53818  -9.97462   3.8173   L 
 H-H_                 0     13.0375  -9.23982   4.45932  L 
 H-H_                 0     13.36853  -10.98934   4.73671  L 
 C-C_3                0     15.78107  -10.60434   6.12195  L 
 H-H_                 0     16.52443  -10.42178   5.31527  L 
 H-H_                 0     15.46181  -11.66342   6.0305   L 
 H-H_                 0     16.29177  -10.46578   7.09578  L 
 O-O_3                0     14.52602   7.69053   13.38154  L 
 O-O_3                0     14.95083   9.88915   11.68233  L 
 N-N_3                0     13.56814   12.40842   12.46371  L 
 N-N_3                0     11.49961   13.30644   14.36157  L 
 N-N_3                0     9.16592   8.75107   14.5709  L 
 N-N_3                0     11.5597   7.19807   13.98328  L 
 C-C_3                0     15.36729   5.28286   14.47273  L 
 H-H_                 0     15.32782   4.30086   14.99196  L 
 H-H_                 0     14.32547   5.49092   14.18103  L 
 H-H_                 0     15.71628   6.04654   15.20066  L 
 C-C_3                0     13.53182   12.77742   11.05829  L 
 C-C_3                0     12.18949   13.31943   10.58389  L 
 H-H_                 0     11.39872   12.55176   10.71886  L 
 C-C_3                0     12.31182   13.65662   9.09079  L 
 H-H_                 0     11.3721   14.12271   8.72801  L 
 C-C_3                0     13.50534   14.5806   8.78903  L 
 H-H_                 0     13.65095   14.67121   7.69448  L 
 C-C_3                0     14.80409   14.08445   9.43273  L 
 H-H_                 0     15.60244   14.83796   9.29738  L 
 C-C_3                0     14.54971   13.86361   10.90969  L 
 C-C_3                0     15.69657   13.33318   11.72068  L 
 C-C_3                0     14.98291   12.55815   12.85124  L 
 C-C_3                0     16.5828   14.47532   12.22477  L 
 H-H_                 0     17.24569   14.83606   11.41141  L 
 C-C_3                0     17.41511   14.01647   13.42007  L 
 H-H_                 0     18.11095   13.20742   13.11064  L 
 C-C_3                0     16.54451   13.52684   14.58703  L 
 H-H_                 0     16.58114   14.26432   15.41527  L 
 C-C_3                0     15.08382   13.26271   14.2054  L 
 H-H_                 0     14.59522   12.6533   14.99432  L 
 C-C_3                0     13.02948   11.03851   12.6147  L 
 C-C_3                0     12.02895   10.99418   13.77518  L 
 C-C_3                0     11.30754   9.64133   13.78834  L 
 C-C_3                0     12.30487   8.47989   13.96548  L 
 C-C_3                0     13.48486   8.53987   12.96148  L 
 C-C_3                0     14.09091   9.93717   12.79295  L 
 C-C_3                0     11.01592   12.13313   13.65563  L 
 C-C_3                0     10.27666   9.6202    14.91869  L 
 C-C_3                0     11.99968   6.41354   15.13396  L 
 C-C_3                0     11.50913   5.00885   14.89672  L 
 C-C_3                0     11.46406   4.89757   13.38968  L 
 C-C_3                0     11.91943   6.25294   12.92069  L 
 C-C_3                0     15.47339   7.59842   12.33588  L 
 C-C_3                0     16.01006   9.01384   12.00778  L 
 C-C_3                0     11.52429   6.84553   16.50945  L 
 H-H_                 0     11.8284   7.89401   16.70798  L 
 C-C_3                0     12.21673   5.92241   17.53078  L 
 H-H_                 0     11.84922   6.14689   18.55366  L 
 C-C_3                0     12.02393   4.41752   17.22075  L 
 H-H_                 0     12.66043   3.80839   17.89567  L 
 C-C_3                0     12.32301   4.05913   15.75336  L 
 H-H_                 0     12.01245   3.01135   15.56102  L 
 C-C_3                0     12.23611   3.8348    12.63328  L 
 H-H_                 0     11.93089   2.82633   12.98133  L 
 C-C_3                0     11.8777   3.98596   11.14214  L 
 H-H_                 0     12.50908   3.30587   10.53416  L 
 C-C_3                0     12.01697   5.43828   10.6214  L 
 H-H_                 0     11.61606   5.50995   9.5913   L 
 C-C_3                0     11.34198   6.47817   11.53746  L 
 H-H_                 0     11.58139   7.49937   11.1755  L 
 C-C_3                0     16.66533   6.68869   12.73452  L 
 C-C_3                0     17.68001   6.64446   11.56774  L 
 H-H_                 0     18.57016   6.07408   11.87671  L 
 C-C_3                0     18.16273   8.02664   11.08853  L 
 C-C_3                0     16.9735   8.96512   10.83332  L 
 H-H_                 0     17.35155   9.99727   10.69405  L 
 C-C_3                0     16.29023   5.23995   13.23412  L 
 C-C_3                0     15.59364   4.44794   12.11072  L 
 H-H_                 0     16.27322   4.308     11.24351  L 
 H-H_                 0     14.69306   4.98755   11.75285  L 
 H-H_                 0     15.28233   3.44773   12.4794  L 
 C-C_3                0     19.12882   7.92227   9.85167  L 
 C-C_3                0     17.56481   4.48119   13.67276  L 
 H-H_                 0     18.1695   4.15232   12.80688  L 
 H-H_                 0     17.31464   3.55693   14.23023  L 
 H-H_                 0     18.18276   5.12233   14.3344  L 
 C-C_3                0     19.53264   9.32774   9.35091  L 
 H-H_                 0     20.36258   9.27007   8.6153   L 
 H-H_                 0     19.85612   9.96586   10.20008  L 
 H-H_                 0     18.68911   9.8242    8.83229  L 
 C-C_3                0     18.45618   7.15877   8.69154  L 
 H-H_                 0     19.12437   7.14017   7.80794  L 
 H-H_                 0     17.50642   7.64976   8.39689  L 
 H-H_                 0     18.2334   6.10733   8.97314  L 
 C-C_3                0     20.42854   7.18701   10.24807  L 
 H-H_                 0     21.18336   7.23971   9.43352  L 
 H-H_                 0     20.24825   6.11186   10.43882  L 
 H-H_                 0     20.86631   7.64242   11.15821  L 
 O-O_3                0     30.81822  -10.94296   9.61241  L 
 O-O_3                0     31.16678  -8.93197   7.6782   L 
 N-N_3                0     30.02426  -6.29596   8.14052  L 
 N-N_3                0     28.41577  -4.82282   9.94291  L 
 N-N_3                0     26.09125  -7.7571    11.80067  L 
 N-N_3                0     28.03299  -10.8849   10.9301  L 
 C-C_3                0     31.22866  -13.67533   10.3701  L 
 H-H_                 0     30.99419  -14.68023   10.78307  L 
 H-H_                 0     30.27085  -13.13616   10.3362  L 
 H-H_                 0     31.91987  -13.1602   11.07135  L 
 C-C_3                0     29.77498  -6.28471   6.71441  L 
 C-C_3                0     28.3179  -6.08165   6.33914  L 
 H-H_                 0     27.72574  -6.94577   6.69959  L 
 C-C_3                0     28.22375  -6.0165    4.81375  L 
 H-H_                 0     27.17397  -5.8295    4.51996  L 
 C-C_3                0     29.14115  -4.93206   4.22373  L 
 H-H_                 0     29.11347  -4.97543   3.11556  L 
 C-C_3                0     30.58501  -5.0916    4.71269  L 
 H-H_                 0     31.18905  -4.23601   4.35756  L 
 C-C_3                0     30.56814  -5.11462   6.23017  L 
 C-C_3                0     31.88245  -5.30264   6.94428  L 
 C-C_3                0     31.47251  -6.06395   8.23446  L 
 C-C_3                0     32.50367  -3.93789   7.23355  L 
 H-H_                 0     32.85711  -3.46986   6.29595  L 
 C-C_3                0     33.65291  -4.06753   8.23048  L 
 H-H_                 0     34.51913  -4.57121   7.75071  L 
 C-C_3                0     33.26369  -4.83223   9.50494  L 
 H-H_                 0     33.46912  -4.20184   10.39473  L 
 C-C_3                0     31.80561  -5.29625   9.51759  L 
 H-H_                 0     31.62188  -5.93878   10.40398  L 
 C-C_3                0     29.51774  -7.54402   8.74125  L 
 C-C_3                0     28.79532  -7.24201   10.0581  L 
 C-C_3                0     28.06187  -8.49077   10.55693  L 
 C-C_3                0     28.93878  -9.75242   10.62986  L 
 C-C_3                0     29.83973  -9.95421   9.37666  L 
 C-C_3                0     30.5465  -8.6695    8.91413  L 
 C-C_3                0     27.7718  -6.12125   9.85228  L 
 C-C_3                0     27.45733  -8.2318    11.93587  L 
 C-C_3                0     28.63476  -11.7779   11.91199  L 
 C-C_3                0     27.8093  -13.04144   11.86289  L 
 C-C_3                0     27.29594  -13.09254   10.43688  L 
 C-C_3                0     27.86421  -11.83791   9.83362  L 
 C-C_3                0     31.44545  -11.23236   8.3778   L 
 C-C_3                0     32.1294  -9.94524   7.86809  L 
 C-C_3                0     28.66718  -11.30457   13.35299  L 
 H-H_                 0     29.22371  -10.34718   13.42778  L 
 C-C_3                0     29.40886  -12.38677   14.1609  L 
 H-H_                 0     29.40838  -12.12072   15.2384  L 
 C-C_3                0     28.8122  -13.80297   13.96902  L 
 H-H_                 0     29.46453  -14.55702   14.45647  L 
 C-C_3                0     28.59493  -14.17536   12.49033  L 
 H-H_                 0     28.01209  -15.11797   12.43091  L 
 C-C_3                0     27.62405  -14.24254   9.5023   L 
 H-H_                 0     27.2399  -15.19486   9.92301  L 
 C-C_3                0     26.92343  -13.95818   8.15576  L 
 H-H_                 0     27.23041  -14.71492   7.40448  L 
 C-C_3                0     27.19353  -12.53401   7.60702  L 
 H-H_                 0     26.55461  -12.32841   6.72744  L 
 C-C_3                0     26.997   -11.4356   8.66344  L 
 H-H_                 0     27.33379  -10.46428   8.24602  L 
 C-C_3                0     32.47371  -12.38994   8.53185  L 
 C-C_3                0     33.33404  -12.55761   7.258    L 
 H-H_                 0     34.20421  -13.18388   7.52759  L 
 C-C_3                0     33.90091  -11.26783   6.64191  L 
 C-C_3                0     32.8207  -10.18697   6.53957  L 
 H-H_                 0     33.29184  -9.22728   6.25054  L 
 C-C_3                0     31.8464  -13.77316   8.9621   L 
 C-C_3                0     30.7606  -14.21328   7.95641  L 
 H-H_                 0     31.19562  -14.35588   6.9444   L 
 H-H_                 0     29.95741  -13.45148   7.88222  L 
 H-H_                 0     30.29911  -15.17356   8.27314  L 
 C-C_3                0     34.61414  -11.54319   5.2669   L 
 C-C_3                0     32.92784  -14.88232   9.033    L 
 H-H_                 0     33.29127  -15.16751   8.02308  L 
 H-H_                 0     32.5206  -15.81329   9.48409  L 
 H-H_                 0     33.7899  -14.54595   9.64874  L 
 C-C_3                0     35.22336  -10.24055   4.70223  L 
 H-H_                 0     35.88675  -10.44886   3.83496  L 
 H-H_                 0     35.81808  -9.71868   5.48235  L 
 H-H_                 0     34.4336  -9.55951   4.33146  L 
 C-C_3                0     33.61896  -12.11733   4.23267  L 
 H-H_                 0     34.12593  -12.29043   3.25871  L 
 H-H_                 0     32.77456  -11.41661   4.06401  L 
 H-H_                 0     33.19875  -13.08611   4.57717  L 
 C-C_3                0     35.77557  -12.5474   5.45537  L 
 H-H_                 0     36.38542  -12.63008   4.52959  L 
 H-H_                 0     35.4019  -13.56926   5.67561  L 
 H-H_                 0     36.44105  -12.22056   6.28339  L 
 O-O_3                0    -20.16674  -7.05468  -13.61151  L 
 O-O_3                0    -20.02419  -9.29057  -11.90991  L 
 N-N_3                0    -18.34201  -11.5723  -12.78315  L 
 N-N_3                0    -16.76414  -12.34435  -15.15145  L 
 N-N_3                0    -14.79788  -8.68767  -15.94727  L 
 N-N_3                0    -17.34674  -6.26949  -14.66962  L 
 C-C_3                0    -21.19212  -4.56451  -14.22396  L 
 H-H_                 0    -21.27582  -3.54355  -14.65587  L 
 H-H_                 0    -20.11902  -4.71713  -14.02807  L 
 H-H_                 0    -21.5523  -5.29223  -14.98267  L 
 C-C_3                0    -17.90527  -11.7687  -11.41402  L 
 C-C_3                0    -16.3946  -11.81957  -11.2303  L 
 H-H_                 0    -15.94448  -10.85628  -11.54614  L 
 C-C_3                0    -16.10845  -12.03601  -9.73976  L 
 H-H_                 0    -15.01508  -12.13243  -9.57374  L 
 C-C_3                0    -16.83421  -13.27474  -9.18352  L 
 H-H_                 0    -16.70606  -13.31135  -8.08396  L 
 C-C_3                0    -18.33111  -13.2797  -9.52779  L 
 H-H_                 0    -18.78291  -14.24486  -9.21709  L 
 C-C_3                0    -18.46931  -13.09956  -11.02991  L 
 C-C_3                0    -19.86668  -13.03769  -11.59193  L 
 C-C_3                0    -19.73417  -12.04362  -12.77423  L 
 C-C_3                0    -20.31895  -14.43355  -12.02665  L 
 H-H_                 0    -20.49654  -15.08152  -11.14356  L 
 C-C_3                0    -21.57694  -14.35684  -12.89358  L 
 H-H_                 0    -22.4545  -14.08643  -12.27077  L 
 C-C_3                0    -21.45707  -13.35481  -14.05209  L 
 H-H_                 0    -21.67768  -13.86604  -15.01186  L 
 C-C_3                0    -20.09315  -12.6665  -14.12571  L 
 H-H_                 0    -20.10892  -11.88292  -14.912   L 
 C-C_3                0    -18.13693  -10.1615  -13.16859  L 
 C-C_3                0    -17.44306  -10.07928  -14.53278  L 
 C-C_3                0    -16.91658  -8.658    -14.74002  L 
 C-C_3                0    -18.01584  -7.59067  -14.63773  L 
 C-C_3                0    -18.98446  -7.79821  -13.43608  L 
 C-C_3                0    -19.38281  -9.25643  -13.16393  L 
 C-C_3                0    -16.28711  -11.07777  -14.62494  L 
 C-C_3                0    -16.23321  -8.52873  -16.09938  L 
 C-C_3                0    -18.08792  -5.36153  -15.53729  L 
 C-C_3                0    -17.59041  -3.97822  -15.2009  L 
 C-C_3                0    -17.18451  -4.07638  -13.74553  L 
 C-C_3                0    -17.44165  -5.51886  -13.41617  L 
 C-C_3                0    -20.85457  -7.04272  -12.37642  L 
 C-C_3                0    -21.19911  -8.50425  -11.99163  L 
 C-C_3                0    -17.94164  -5.55544  -17.03498  L 
 H-H_                 0    -18.25504  -6.5815   -17.3191  L 
 C-C_3                0    -18.87843  -4.53572  -17.71057  L 
 H-H_                 0    -18.76667  -4.59268  -18.8133  L 
 C-C_3                0    -18.63858  -3.08265  -17.23266  L 
 H-H_                 0    -19.42556  -2.41576  -17.64218  L 
 C-C_3                0    -18.58616  -2.94965  -15.69953  L 
 H-H_                 0    -18.24374  -1.92873  -15.43071  L 
 C-C_3                0    -17.85288  -3.24906  -12.66637  L 
 H-H_                 0    -17.73719  -2.17188  -12.89509  L 
 C-C_3                0    -17.1422  -3.57982  -11.33629  L 
 H-H_                 0    -17.65254  -3.08053  -10.48814  L 
 C-C_3                0    -17.03589  -5.09955  -11.05614  L 
 H-H_                 0    -16.38512  -5.27686  -10.17938  L 
 C-C_3                0    -16.53696  -5.90947  -12.26659  L 
 H-H_                 0    -16.62993  -6.99323  -12.04613  L 
 C-C_3                0    -22.15845  -6.1988   -12.46188  L 
 C-C_3                0    -22.92628  -6.28597  -11.12142  L 
 H-H_                 0    -23.91038  -5.80724  -11.24952  L 
 C-C_3                0    -23.18324  -7.70904  -10.59784  L 
 C-C_3                0    -21.90695  -8.56286  -10.64601  L 
 H-H_                 0    -22.17494  -9.62319  -10.4791  L 
 C-C_3                0    -21.98953  -4.69196  -12.91257  L 
 C-C_3                0    -21.27278  -3.87183  -11.81738  L 
 H-H_                 0    -21.88349  -3.82685  -10.89143  L 
 H-H_                 0    -20.29367  -4.3309   -11.56468  L 
 H-H_                 0    -21.09493  -2.82929  -12.15909  L 
 C-C_3                0    -23.86216  -7.7084   -9.17597  L 
 C-C_3                0    -23.37469  -4.06101  -13.19291  L 
 H-H_                 0    -23.95408  -3.90739  -12.26799  L 
 H-H_                 0    -23.27225  -3.05257  -13.64839  L 
 H-H_                 0    -23.96357  -4.70131  -13.8846  L 
 C-C_3                0    -24.22741  -9.14528  -8.75241  L 
 H-H_                 0    -24.78324  -9.14739  -7.79351  L 
 H-H_                 0    -24.86298  -9.6253   -9.52197  L 
 H-H_                 0    -23.32548  -9.76064  -8.58756  L 
 C-C_3                0    -22.92334  -7.09982  -8.11164  L 
 H-H_                 0    -23.41962  -7.09327  -7.11762  L 
 H-H_                 0    -21.98945  -7.69039  -8.02142  L 
 H-H_                 0    -22.65318  -6.05352  -8.36951  L 
 C-C_3                0    -25.1775  -6.89592  -9.19394  L 
 H-H_                 0    -25.74847  -7.03245  -8.24995  L 
 H-H_                 0    -24.97101  -5.8117   -9.27623  L 
 H-H_                 0    -25.82435  -7.20823  -10.04098  L 
 O-O_3                0    -15.43896   12.378   -8.41252  L 
 O-O_3                0    -15.62033   9.92602  -7.03882  L 
 N-N_3                0    -14.17973   7.60351  -8.20219  L 
 N-N_3                0    -11.48212   7.82968  -10.93495  L 
 N-N_3                0    -9.93333   10.62109  -10.26476  L 
 N-N_3                0    -12.61869   13.0496  -9.38488  L 
 C-C_3                0    -16.32965   15.08721  -8.66618  L 
 H-H_                 0    -16.25573   16.18485  -8.82616  L 
 H-H_                 0    -15.29362   14.72732  -8.59549  L 
 H-H_                 0    -16.81789   14.63529  -9.55641  L 
 C-C_3                0    -14.0217   7.08829  -6.84875  L 
 C-C_3                0    -12.64269   6.52177  -6.54362  L 
 H-H_                 0    -11.86978   7.30377  -6.68943  L 
 C-C_3                0    -12.63429   6.06635  -5.07634  L 
 H-H_                 0    -11.6594   5.595    -4.83208  L 
 C-C_3                0    -13.78151   5.08666  -4.76004  L 
 H-H_                 0    -13.822    4.89159  -3.66789  L 
 C-C_3                0    -15.14357   5.59654  -5.2519   L 
 H-H_                 0    -15.9044   4.79745  -5.12929  L 
 C-C_3                0    -15.01917   5.97834  -6.71791  L 
 C-C_3                0    -16.22809   6.58745  -7.36514  L 
 C-C_3                0    -15.61116   7.4291   -8.50359  L 
 C-C_3                0    -17.20052   5.51581  -7.85691  L 
 H-H_                 0    -17.82883   5.16886  -7.01334  L 
 C-C_3                0    -18.07994   6.07693  -8.97236  L 
 H-H_                 0    -18.66343   6.94492  -8.59609  L 
 C-C_3                0    -17.2547   6.5021   -10.19427  L 
 H-H_                 0    -17.31665   5.71961  -10.97871  L 
 C-C_3                0    -15.78114   6.77982  -9.8781   L 
 H-H_                 0    -15.34072   7.42107  -10.67012  L 
 C-C_3                0    -13.72576   9.01367  -8.24567  L 
 C-C_3                0    -12.85108   9.2331   -9.48295  L 
 C-C_3                0    -12.22816   10.63733  -9.4425   L 
 C-C_3                0    -13.30281   11.73563  -9.40539  L 
 C-C_3                0    -14.33137   11.51109  -8.26408  L 
 C-C_3                0    -14.85579   10.06609  -8.209    L 
 C-C_3                0    -11.77135   8.15518  -9.54971  L 
 C-C_3                0    -11.31306   10.86952  -10.6436  L 
 C-C_3                0    -13.29886   13.97867  -10.27966  L 
 C-C_3                0    -12.78005   15.34795  -9.91393  L 
 C-C_3                0    -12.43436   15.22785  -8.44351  L 
 C-C_3                0    -12.77162   13.79513  -8.13694  L 
 C-C_3                0    -16.26487   12.24739  -7.26902  L 
 C-C_3                0    -16.73463   10.77532  -7.17758  L 
 C-C_3                0    -13.08761   13.78893  -11.77006  L 
 H-H_                 0    -13.40891   12.77122  -12.07503  L 
 C-C_3                0    -13.96899   14.83362  -12.48131  L 
 H-H_                 0    -13.80551   14.78255  -13.57785  L 
 C-C_3                0    -13.72287   16.27808  -11.97985  L 
 H-H_                 0    -14.4772   16.96393  -12.41842  L 
 C-C_3                0    -13.73561   16.39802  -10.4444  L 
 H-H_                 0    -13.38661   17.41018  -10.15215  L 
 C-C_3                0    -13.09214   16.09684  -7.38717  L 
 H-H_                 0    -12.87854   17.16683  -7.58919  L 
 C-C_3                0    -12.48695   15.70226  -6.02351  L 
 H-H_                 0    -13.01865   16.23435  -5.20769  L 
 C-C_3                0    -12.51072   14.17541  -5.75893  L 
 H-H_                 0    -11.95493   13.92573  -4.83581  L 
 C-C_3                0    -11.96662   13.35543  -6.93797  L 
 H-H_                 0    -12.1366   12.27765  -6.73932  L 
 C-C_3                0    -17.48282   13.2207  -7.33486  L 
 C-C_3                0    -18.49435   12.91542  -6.20259  L 
 H-H_                 0    -19.40728   13.49417  -6.41858  L 
 C-C_3                0    -18.90997   11.43853  -6.14406  L 
 C-C_3                0    -17.66541   10.55843  -6.00244  L 
 H-H_                 0    -17.94266   9.48656  -5.99171  L 
 C-C_3                0    -17.11522   14.75526  -7.38267  L 
 C-C_3                0    -16.27687   15.14924  -6.14846  L 
 H-H_                 0    -16.84842   14.97501  -5.21169  L 
 H-H_                 0    -15.34394   14.551   -6.09887  L 
 H-H_                 0    -15.99891   16.22475  -6.19038  L 
 C-C_3                0    -20.03573   11.10928  -5.09787  L 
 C-C_3                0    -18.38814   15.63857  -7.41696  L 
 H-H_                 0    -18.92344   15.62478  -6.4462   L 
 H-H_                 0    -18.13388   16.70339  -7.60932  L 
 H-H_                 0    -19.07661   15.29946  -8.2197   L 
 C-C_3                0    -20.67625   9.76189  -5.48586  L 
 H-H_                 0    -21.58219   9.56276  -4.88262  L 
 H-H_                 0    -20.97058   9.7603   -6.55478  L 
 H-H_                 0    -19.9839   8.91533  -5.32016  L 
 C-C_3                0    -19.46471   11.0127  -3.66621  L 
 H-H_                 0    -20.28051   10.90764  -2.9206   L 
 H-H_                 0    -18.80007   10.13274  -3.55606  L 
 H-H_                 0    -18.87777   11.91981  -3.4196   L 
 C-C_3                0    -21.15933   12.17618  -5.10484  L 
 H-H_                 0    -22.0296   11.85168  -4.49658  L 
 H-H_                 0    -20.80777   13.1351  -4.66658  L 
 H-H_                 0    -21.51849   12.36077  -6.13741  L 
 O-O_3                0     0.79585  -6.26438  -13.61821  L 
 O-O_3                0     0.48163  -8.49302  -11.9397  L 
 N-N_3                0     1.88312  -10.98985  -12.70333  L 
 N-N_3                0     3.71861  -11.9143  -14.81498  L 
 N-N_3                0     6.2262   -8.50315  -15.17497  L 
 N-N_3                0     3.76608  -5.80131  -14.35566  L 
 C-C_3                0     0.14779  -3.61693  -14.23331  L 
 H-H_                 0     0.25907  -2.56674  -14.58013  L 
 H-H_                 0     1.15809  -3.94026  -13.94025  L 
 H-H_                 0    -0.21185  -4.23013  -15.08757  L 
 C-C_3                0     2.20219  -11.32487  -11.32253  L 
 C-C_3                0     3.62174  -11.83233  -11.10413  L 
 H-H_                 0     4.35102  -11.05256  -11.4037  L 
 C-C_3                0     3.80146  -12.12862  -9.60905  L 
 H-H_                 0     4.80649  -12.56251  -9.42602  L 
 C-C_3                0     2.71495  -13.07387  -9.06432  L 
 H-H_                 0     2.8038   -13.1524  -7.96078  L 
 C-C_3                0     1.29988  -12.61175  -9.43749  L 
 H-H_                 0     0.56433  -13.38424  -9.1282   L 
 C-C_3                0     1.24912  -12.41523  -10.94319  L 
 C-C_3                0    -0.04229  -11.91293  -11.52063  L 
 C-C_3                0     0.42117  -11.16066  -12.78883  L 
 C-C_3                0    -0.99231  -13.07397  -11.81714  L 
 H-H_                 0    -1.46268  -13.42193  -10.87768  L 
 C-C_3                0    -2.06332  -12.64611  -12.81898  L 
 H-H_                 0    -2.70158  -11.85103  -12.37729  L 
 C-C_3                0    -1.4638   -12.14563  -14.14269  L 
 H-H_                 0    -1.68234  -12.87133  -14.9529  L 
 C-C_3                0     0.04532  -11.88585  -14.08162  L 
 H-H_                 0     0.35801  -11.28734  -14.96284  L 
 C-C_3                0     2.36178  -9.61405  -12.97665  L 
 C-C_3                0     3.24594  -9.58972  -14.23097  L 
 C-C_3                0     3.95629  -8.23306  -14.32676  L 
 C-C_3                0     2.97223  -7.05368  -14.38638  L 
 C-C_3                0     1.85736  -7.13752  -13.308   L 
 C-C_3                0     1.26601  -8.53783  -13.10523  L 
 C-C_3                0     4.27528  -10.72031  -14.20358  L 
 C-C_3                0     4.86215  -8.18156  -15.55521  L 
 C-C_3                0     3.24284  -4.85635  -15.33572  L 
 C-C_3                0     3.83506  -3.51689  -14.9676  L 
 C-C_3                0     4.03898  -3.60123  -13.46844  L 
 C-C_3                0     3.57484  -4.99473  -13.14914  L 
 C-C_3                0    -0.05424  -6.18888  -12.48894  L 
 C-C_3                0    -0.58831  -7.60715  -12.17818  L 
 C-C_3                0     3.56468  -5.11903  -16.79509  L 
 H-H_                 0     3.18624  -6.11821  -17.0954  L 
 C-C_3                0     2.83786  -4.03573  -17.61483  L 
 H-H_                 0     3.08939  -4.14349  -18.69041  L 
 C-C_3                0     3.1615   -2.59756  -17.14115  L 
 H-H_                 0     2.51025  -1.87046  -17.66928  L 
 C-C_3                0     3.02244  -2.41537  -15.61843  L 
 H-H_                 0     3.42694  -1.42347  -15.32879  L 
 C-C_3                0     3.33654  -2.66115  -12.50451  L 
 H-H_                 0     3.61223  -1.60928  -12.72475  L 
 C-C_3                0     3.80652  -3.03096  -11.08069  L 
 H-H_                 0     3.2458   -2.43735  -10.329   L 
 C-C_3                0     3.67788  -4.54278  -10.76382  L 
 H-H_                 0     4.17403  -4.78226  -9.80395  L 
 C-C_3                0     4.24453  -5.44327  -11.87267  L 
 H-H_                 0     3.98793  -6.49948  -11.64989  L 
 C-C_3                0    -1.23684  -5.21442  -12.75318  L 
 C-C_3                0    -2.29021  -5.29125  -11.61735  L 
 H-H_                 0    -3.19803  -4.76641  -11.95974  L 
 C-C_3                0    -2.71257  -6.71319  -11.1943  L 
 C-C_3                0    -1.4769   -7.586    -10.95073  L 
 H-H_                 0    -1.78241  -8.6341   -10.76015  L 
 C-C_3                0    -0.81773  -3.71854  -13.03646  L 
 C-C_3                0    -0.1429   -3.09884  -11.7925  L 
 H-H_                 0    -0.83848  -3.08283  -10.92721  L 
 H-H_                 0     0.75339  -3.68563  -11.50006  L 
 H-H_                 0     0.1751   -2.05352  -11.99794  L 
 C-C_3                0    -3.71429  -6.71168  -9.98123  L 
 C-C_3                0    -2.05548  -2.87308  -13.41433  L 
 H-H_                 0    -2.71813  -2.7131   -12.54758  L 
 H-H_                 0    -1.76214  -1.85975  -13.76388  L 
 H-H_                 0    -2.62916  -3.36951  -14.22496  L 
 C-C_3                0    -4.11202  -8.15489  -9.59956  L 
 H-H_                 0    -4.98302  -8.16313  -8.90939  L 
 H-H_                 0    -4.37726  -8.7377   -10.50642  L 
 H-H_                 0    -3.28811  -8.67001  -9.06844  L 
 C-C_3                0    -3.091    -6.02604  -8.74713  L 
 H-H_                 0    -3.80154  -6.05806  -7.89458  L 
 H-H_                 0    -2.15498  -6.53909  -8.43816  L 
 H-H_                 0    -2.85346  -4.9619   -8.95833  L 
 C-C_3                0    -5.01529  -5.97252  -10.36129  L 
 H-H_                 0    -5.77675  -6.06322  -9.55654  L 
 H-H_                 0    -4.84252  -4.89083  -10.51163  L 
 H-H_                 0    -5.44017  -6.40021  -11.28972  L 
 O-O_3                0     4.71129   12.95641  -7.65404  L 
 O-O_3                0     4.81482   10.78236  -5.85291  L 
 N-N_3                0     6.55809   8.52381  -6.84225  L 
 N-N_3                0     8.68041   8.09798  -8.8407   L 
 N-N_3                0     10.5972   11.94029  -8.64496  L 
 N-N_3                0     7.57414   14.05834  -8.06384  L 
 C-C_3                0     3.00177   14.77458  -9.12402  L 
 H-H_                 0     2.82011   15.69873  -9.71499  L 
 H-H_                 0     4.09064   14.61034  -9.17031  L 
 H-H_                 0     2.48846   13.93071  -9.63325  L 
 C-C_3                0     6.68939   8.07981  -5.46539  L 
 C-C_3                0     8.12863   7.9111   -5.00192  L 
 H-H_                 0     8.6284    8.90012  -4.99756  L 
 C-C_3                0     8.12797   7.35064  -3.57339  L 
 H-H_                 0     9.17056   7.14285  -3.25705  L 
 C-C_3                0     7.27775   6.07455  -3.43882  L 
 H-H_                 0     7.20571   5.78199  -2.37184  L 
 C-C_3                0     5.87151   6.2617   -4.01767  L 
 H-H_                 0     5.33807   5.29062  -4.00077  L 
 C-C_3                0     6.02749   6.73785  -5.44942  L 
 C-C_3                0     4.77016   6.99206  -6.23143  L 
 C-C_3                0     5.19817   8.1037   -7.22226  L 
 C-C_3                0     4.3187    5.70671  -6.9232   L 
 H-H_                 0     3.89199   5.00487  -6.18043  L 
 C-C_3                0     3.29648   6.01944  -8.0129   L 
 H-H_                 0     2.36853   6.41978  -7.55217  L 
 C-C_3                0     3.82146   7.02829  -9.04651  L 
 H-H_                 0     3.88532   6.543    -10.04233  L 
 C-C_3                0     5.17836   7.63967  -8.68178  L 
 H-H_                 0     5.40158   8.49118  -9.35816  L 
 C-C_3                0     6.82905   9.97468  -6.94178  L 
 C-C_3                0     7.77076   10.24959  -8.12487  L 
 C-C_3                0     8.23891   11.70729  -8.07373  L 
 C-C_3                0     7.05967   12.67618  -8.20462  L 
 C-C_3                0     5.89865   12.34364  -7.23695  L 
 C-C_3                0     5.5745    10.86505  -7.03459  L 
 C-C_3                0     8.97352   9.30837  -8.09356  L 
 C-C_3                0     9.24878   12.00457  -9.18088  L 
 C-C_3                0     6.76439   14.97594  -8.85592  L 
 C-C_3                0     7.07714   16.35778  -8.33919  L 
 C-C_3                0     7.46856   16.13073  -6.89332  L 
 C-C_3                0     7.33567   14.641   -6.74058  L 
 C-C_3                0     3.82362   12.93978  -6.55891  L 
 C-C_3                0     3.60186   11.4989  -6.03456  L 
 C-C_3                0     6.99034   14.98291  -10.35569  L 
 H-H_                 0     6.82286   13.96758  -10.77153  L 
 C-C_3                0     5.95852   15.95661  -10.9583  L 
 H-H_                 0     6.12677   16.0595  -12.05035  L 
 C-C_3                0     5.96946   17.35394  -10.28867  L 
 H-H_                 0     5.1059    17.95116  -10.64858  L 
 C-C_3                0     5.95894   17.29446  -8.74916  L 
 H-H_                 0     6.14418   18.30977  -8.34134  L 
 C-C_3                0     6.72535   16.78834  -5.74538  L 
 H-H_                 0     6.77392   17.89249  -5.8454   L 
 C-C_3                0     7.43262   16.36131  -4.44367  L 
 H-H_                 0     6.87376   16.74729  -3.56592  L 
 C-C_3                0     7.60646   14.82724  -4.32228  L 
 H-H_                 0     8.22739   14.58253  -3.43603  L 
 C-C_3                0     8.20372   14.1844  -5.58707  L 
 H-H_                 0     8.1676    13.08002  -5.48548  L 
 C-C_3                0     2.44439   13.52453  -6.94664  L 
 C-C_3                0     1.50645   13.52953  -5.71513  L 
 H-H_                 0     0.45954   13.64343  -6.05961  L 
 C-C_3                0     1.545     12.30477  -4.76615  L 
 C-C_3                0     2.92314   11.62755  -4.68455  L 
 H-H_                 0     2.79628   10.61126  -4.2705   L 
 C-C_3                0     2.48327   14.92696  -7.67464  L 
 C-C_3                0     3.37358   15.92005  -6.9002   L 
 H-H_                 0     3.01254   16.03574  -5.85554  L 
 H-H_                 0     4.42287   15.5657  -6.86695  L 
 H-H_                 0     3.363     16.91964  -7.38632  L 
 C-C_3                0     0.96439   12.66794  -3.35115  L 
 C-C_3                0     1.06799   15.54047  -7.7885   L 
 H-H_                 0     0.67594   15.818   -6.7929   L 
 H-H_                 0     1.08252   16.47564  -8.38684  L 
 H-H_                 0     0.37048   14.82843  -8.2768   L 
 C-C_3                0     1.16734   11.52403  -2.3312   L 
 H-H_                 0     0.63634   11.74412  -1.38279  L 
 H-H_                 0     0.78063   10.56246  -2.71743  L 
 H-H_                 0     2.24059   11.40384  -2.0814   L 
 C-C_3                0     1.65359   13.93245  -2.78931  L 
 H-H_                 0     1.30491   14.14406  -1.75895  L 
 H-H_                 0     2.75441   13.79439  -2.75821  L 
 H-H_                 0     1.43282   14.82527  -3.41043  L 
 C-C_3                0    -0.5543    12.91897  -3.46735  L 
 H-H_                 0    -0.99555   13.14992  -2.47303  L 
 H-H_                 0    -0.77182   13.77856  -4.12884  L 
 H-H_                 0    -1.06754   12.02331  -3.87946  L 
 O-O_3                0     21.12034  -6.43363  -12.48838  L 
 O-O_3                0     21.0545  -8.66744  -10.78491  L 
 N-N_3                0     22.55519  -11.0643  -11.68346  L 
 N-N_3                0     24.30775  -11.85384  -13.91586  L 
 N-N_3                0     26.62495  -8.20154  -14.26867  L 
 N-N_3                0     23.95058  -5.75964  -13.48198  L 
 C-C_3                0     20.03043  -4.08945  -13.42003  L 
 H-H_                 0     19.93422  -3.11911  -13.95373  L 
 H-H_                 0     21.11347  -4.22016  -13.26753  L 
 H-H_                 0     19.63824  -4.88997  -14.08359  L 
 C-C_3                0     22.86005  -11.35946  -10.29421  L 
 C-C_3                0     24.31861  -11.70541  -10.02513  L 
 H-H_                 0     24.97128  -10.85589  -10.31477  L 
 C-C_3                0     24.47145  -11.96228  -8.5206   L 
 H-H_                 0     25.51125  -12.27857  -8.29439  L 
 C-C_3                0     23.47746  -13.02119  -8.00763  L 
 H-H_                 0     23.53073  -13.08458  -6.90212  L 
 C-C_3                0     22.03435  -12.72587  -8.44148  L 
 H-H_                 0     21.37043  -13.56505  -8.14793  L 
 C-C_3                0     22.02102  -12.54952  -9.94954  L 
 C-C_3                0     20.70248  -12.19707  -10.58074  L 
 C-C_3                0     21.11569  -11.35038  -11.80635  L 
 C-C_3                0     19.9221  -13.45828  -10.95507  L 
 H-H_                 0     19.49355  -13.92887  -10.04913  L 
 C-C_3                0     18.81353  -13.12016  -11.94965  L 
 H-H_                 0     18.06362  -12.45258  -11.4737  L 
 C-C_3                0     19.35217  -12.46131  -13.22915  L 
 H-H_                 0     19.21412  -13.14883  -14.08905  L 
 C-C_3                0     20.824   -12.04377  -13.13882  L 
 H-H_                 0     21.07547  -11.37061  -13.98505  L 
 C-C_3                0     22.93169  -9.66165  -11.95974  L 
 C-C_3                0     23.74133  -9.57015  -13.25836  L 
 C-C_3                0     24.3617  -8.17224  -13.36387  L 
 C-C_3                0     23.28123  -7.07961  -13.39067  L 
 C-C_3                0     22.25698  -7.2204   -12.23343  L 
 C-C_3                0     21.76691  -8.65479  -11.99905  L 
 C-C_3                0     24.82842  -10.6436  -13.305   L 
 C-C_3                0     25.22354  -8.05936  -14.61967  L 
 C-C_3                0     23.32398  -4.98397  -14.54908  L 
 C-C_3                0     23.77147  -3.55897  -14.34911  L 
 C-C_3                0     24.00667  -3.46574  -12.85837  L 
 C-C_3                0     23.68381  -4.84941  -12.36366  L 
 C-C_3                0     20.3475  -6.39377  -11.30763  L 
 C-C_3                0     19.92126  -7.83597  -10.93716  L 
 C-C_3                0     23.63355  -5.37199  -15.98362  L 
 H-H_                 0     23.3567  -6.43163  -16.16176  L 
 C-C_3                0     22.76691  -4.47169  -16.88536  L 
 H-H_                 0     23.00507  -4.66344  -17.95225  L 
 C-C_3                0     22.92587  -2.96326  -16.57354  L 
 H-H_                 0     22.17657  -2.37825  -17.1463  L 
 C-C_3                0     22.80766  -2.63948  -15.07269  L 
 H-H_                 0     23.09413  -1.58079  -14.9027  L 
 C-C_3                0     23.28491  -2.45533  -11.98859  L 
 H-H_                 0     23.50044  -1.4287   -12.34923  L 
 C-C_3                0     23.82801  -2.61323  -10.55466  L 
 H-H_                 0     23.24245  -1.97673  -9.85919  L 
 C-C_3                0     23.82138  -4.07991  -10.05622  L 
 H-H_                 0     24.33768  -4.15294  -9.07935  L 
 C-C_3                0     24.43874  -5.06445  -11.06734  L 
 H-H_                 0     24.30232  -6.10289  -10.70097  L 
 C-C_3                0     19.07473  -5.52999  -11.48874  L 
 C-C_3                0     18.31249  -5.51107  -10.14466  L 
 H-H_                 0     17.39486  -4.9114   -10.2428  L 
 C-C_3                0     17.91496  -6.91059  -9.63983  L 
 C-C_3                0     19.13101  -7.85682  -9.63436  L 
 H-H_                 0     18.78717  -8.9003   -9.49032  L 
 C-C_3                0     19.28257  -4.07702  -12.06781  L 
 C-C_3                0     20.06992  -3.20844  -11.06489  L 
 H-H_                 0     19.48095  -3.02386  -10.14156  L 
 H-H_                 0     21.01222  -3.715    -10.77189  L 
 H-H_                 0     20.32933  -2.22878  -11.515   L 
 C-C_3                0     17.18286  -6.85825  -8.24703  L 
 C-C_3                0     17.90598  -3.43026  -12.34892  L 
 H-H_                 0     17.40736  -3.10004  -11.42165  L 
 H-H_                 0     17.99757  -2.52453  -12.98083  L 
 H-H_                 0     17.24874  -4.14697  -12.88177  L 
 C-C_3                0     16.79397  -8.2816   -7.79149  L 
 H-H_                 0     16.17719  -8.24833  -6.87133  L 
 H-H_                 0     16.21928  -8.80339  -8.58662  L 
 H-H_                 0     17.68753  -8.88152  -7.53842  L 
 C-C_3                0     18.08866  -6.21845  -7.17089  L 
 H-H_                 0     17.58013  -6.21417  -6.1838   L 
 H-H_                 0     19.03701  -6.78282  -7.06569  L 
 H-H_                 0     18.33764  -5.16739  -7.43094  L 
 C-C_3                0     15.87305  -6.03972  -8.34522  L 
 H-H_                 0     15.27125  -6.13646  -7.41488  L 
 H-H_                 0     16.07364  -4.95726  -8.47339  L 
 H-H_                 0     15.25354  -6.39407  -9.1946   L 
 O-O_3                0     26.06409   11.11008  -8.41389  L 
 O-O_3                0     26.05876   9.08728  -6.45585  L 
 N-N_3                0     27.87246   6.77442  -6.94967  L 
 N-N_3                0     30.18598   6.02949  -8.45868  L 
 N-N_3                0     31.51826   10.73416  -9.74989  L 
 N-N_3                0     28.84295   11.92646  -9.36457  L 
 C-C_3                0     24.83021   13.33135  -9.61407  L 
 H-H_                 0     24.71959   14.27201  -10.1957  L 
 H-H_                 0     25.90424   13.25013  -9.39358  L 
 H-H_                 0     24.51255   12.48329  -10.2582  L 
 C-C_3                0     27.85997   6.57083  -5.51508  L 
 C-C_3                0     29.24287   6.55854  -4.87828  L 
 H-H_                 0     29.72986   7.54828  -5.00275  L 
 C-C_3                0     29.09029   6.25636  -3.38084  L 
 H-H_                 0     30.09802   6.1346   -2.9366   L 
 C-C_3                0     28.26563   4.98459  -3.10828  L 
 H-H_                 0     28.05202   4.89581  -2.02285  L 
 C-C_3                0     26.95783   4.94243  -3.90475  L 
 H-H_                 0     26.52415   3.93421  -3.8032   L 
 C-C_3                0     27.2922   5.19712  -5.35942  L 
 C-C_3                0     26.17621   5.13668  -6.37304  L 
 C-C_3                0     26.58258   6.23029  -7.39615  L 
 C-C_3                0     26.16347   3.73467  -6.99035  L 
 H-H_                 0     25.84838   2.96962  -6.25209  L 
 C-C_3                0     25.30733   3.66063  -8.25817  L 
 H-H_                 0     24.2383   3.53184  -7.99788  L 
 C-C_3                0     25.46112   4.87792  -9.17802  L 
 H-H_                 0     25.49984   4.54379  -10.2353  L 
 C-C_3                0     26.68909   5.71514  -8.83565  L 
 H-H_                 0     26.77039   6.57151  -9.53729  L 
 C-C_3                0     28.13752   8.18744  -7.28794  L 
 C-C_3                0     29.14462   8.23721  -8.44262  L 
 C-C_3                0     29.55892   9.67542  -8.74525  L 
 C-C_3                0     28.34759   10.56392  -9.06767  L 
 C-C_3                0     27.24689   10.48021  -7.97724  L 
 C-C_3                0     26.88579   9.03491  -7.59256  L 
 C-C_3                0     30.38574   7.41833  -8.08563  L 
 C-C_3                0     30.53256   9.68207  -9.92446  L 
 C-C_3                0     28.14274   12.46931  -10.52244  L 
 C-C_3                0     28.45629   13.94349  -10.53245  L 
 C-C_3                0     28.68517   14.2719  -9.07138  L 
 C-C_3                0     28.49277   12.94938  -8.37742  L 
 C-C_3                0     25.18931   11.20498  -7.30715  L 
 C-C_3                0     24.87368   9.77879  -6.79498  L 
 C-C_3                0     28.50519   11.9104  -11.8856  L 
 H-H_                 0     28.34022   10.81297  -11.90572  L 
 C-C_3                0     27.56501   12.58294  -12.90445  L 
 H-H_                 0     27.82834   12.25959  -13.93297  L 
 C-C_3                0     27.5819   14.12947  -12.81852  L 
 H-H_                 0     26.78636   14.55253  -13.4665  L 
 C-C_3                0     27.42507   14.66071  -11.38088  L 
 H-H_                 0     27.61799   15.75348  -11.37007  L 
 C-C_3                0     27.88079   15.32166  -8.33255  L 
 H-H_                 0     27.96719   16.30037  -8.84828  L 
 C-C_3                0     28.48723   15.43413  -6.91932  L 
 H-H_                 0     27.87219   16.11791  -6.2981   L 
 C-C_3                0     28.64057   14.06755  -6.20353  L 
 H-H_                 0     29.22399   14.19362  -5.26788  L 
 C-C_3                0     29.28955   12.98516  -7.08825  L 
 H-H_                 0     29.23174   12.00511  -6.5705   L 
 C-C_3                0     23.86132   11.92394  -7.6882   L 
 C-C_3                0     22.90056   11.93528  -6.47475  L 
 H-H_                 0     21.91465   12.29226  -6.81556  L 
 C-C_3                0     22.66725   10.56384  -5.81731  L 
 C-C_3                0     24.00109   9.85121  -5.55471  L 
 H-H_                 0     23.8045   8.81177  -5.24014  L 
 C-C_3                0     24.01226   13.36858  -8.30812  L 
 C-C_3                0     24.69798   14.31914  -7.30357  L 
 H-H_                 0     24.09165   14.42457  -6.37916  L 
 H-H_                 0     25.69678   13.93013  -7.01472  L 
 H-H_                 0     24.8297   15.32957  -7.74781  L 
 C-C_3                0     21.77853   10.66548  -4.52299  L 
 C-C_3                0     22.62756   13.95247  -8.68575  L 
 H-H_                 0     22.04164   14.2323  -7.79121  L 
 H-H_                 0     22.72918   14.88706  -9.27836  L 
 H-H_                 0     22.04811   13.21966  -9.28699  L 
 C-C_3                0     21.45718   9.25339  -3.98725  L 
 H-H_                 0     20.6722   9.29125  -3.20432  L 
 H-H_                 0     21.10021   8.5981   -4.8097   L 
 H-H_                 0     22.34254   8.79077  -3.51201  L 
 C-C_3                0     22.50611   11.46828  -3.42083  L 
 H-H_                 0     21.89303   11.50628  -2.49809  L 
 H-H_                 0     23.47787   10.99877  -3.1583   L 
 H-H_                 0     22.70036   12.51097  -3.75182  L 
 C-C_3                0     20.42701   11.353   -4.83499  L 
 H-H_                 0     19.73041   11.28358  -3.97143  L 
 H-H_                 0     20.55957   12.43417  -5.04195  L 
 H-H_                 0     19.94107   10.87487  -5.71087  L 
 O-O_3                0    -20.05731  -8.9172   -4.33404  L 
 O-O_3                0    -20.06216  -11.27583  -2.79779  L 
 N-N_3                0    -18.38059  -13.54134  -3.5943   L 
 N-N_3                0    -16.38688  -14.29472  -5.52493  L 
 N-N_3                0    -14.66529  -10.52696  -6.57989  L 
 N-N_3                0    -17.48946  -8.25762  -5.80336  L 
 C-C_3                0    -21.16948  -6.12043  -4.57602  L 
 H-H_                 0    -20.95004  -5.03478  -4.67428  L 
 H-H_                 0    -20.28366  -6.65563  -4.94724  L 
 H-H_                 0    -22.02934  -6.36359  -5.23451  L 
 C-C_3                0    -17.93824  -13.77981  -2.22778  L 
 C-C_3                0    -16.43873  -13.99958  -2.07813  L 
 H-H_                 0    -15.90849  -13.07089  -2.36723  L 
 C-C_3                0    -16.12783  -14.29779  -0.60506  L 
 H-H_                 0    -15.05321  -14.54139  -0.48682  L 
 C-C_3                0    -16.97949  -15.45219  -0.05417  L 
 H-H_                 0    -16.80153  -15.56833   1.03293  L 
 C-C_3                0    -18.47156  -15.23196  -0.31355  L 
 H-H_                 0    -19.03945  -16.12706   0.01641  L 
 C-C_3                0    -18.64651  -15.02623  -1.80722  L 
 C-C_3                0    -20.03703  -14.76979  -2.30075  L 
 C-C_3                0    -19.80082  -13.94108  -3.58549  L 
 C-C_3                0    -20.75071  -16.09584  -2.53733  L 
 H-H_                 0    -21.0786  -16.51348  -1.57005  L 
 C-C_3                0    -21.94831  -15.90756  -3.4545   L 
 H-H_                 0    -22.71176  -15.26915  -2.96317  L 
 C-C_3                0    -21.55226  -15.30615  -4.80652  L 
 H-H_                 0    -21.67445  -16.07302  -5.59264  L 
 C-C_3                0    -20.13378  -14.72475  -4.85379  L 
 H-H_                 0    -20.01571  -14.0777  -5.74759  L 
 C-C_3                0    -18.11435  -12.12737  -3.94634  L 
 C-C_3                0    -17.29923  -12.03954  -5.24758  L 
 C-C_3                0    -16.85125  -10.59356  -5.49898  L 
 C-C_3                0    -18.02592  -9.60633  -5.51171  L 
 C-C_3                0    -18.90432  -9.73128  -4.23562  L 
 C-C_3                0    -19.3437  -11.19745  -4.00649  L 
 C-C_3                0    -16.0586  -12.92876  -5.16735  L 
 C-C_3                0    -16.09619  -10.49299  -6.82328  L 
 C-C_3                0    -18.38615  -7.55814  -6.71791  L 
 C-C_3                0    -18.00627  -6.10487  -6.63466  L 
 C-C_3                0    -17.39133  -5.95617  -5.26244  L 
 C-C_3                0    -17.48875  -7.33412  -4.66708  L 
 C-C_3                0    -20.76084  -9.01014  -3.11007  L 
 C-C_3                0    -21.20706  -10.46953  -2.92315  L 
 C-C_3                0    -18.29183  -7.93938  -8.18473  L 
 H-H_                 0    -18.48688  -9.02296  -8.32186  L 
 C-C_3                0    -19.35584  -7.12078  -8.94305  L 
 H-H_                 0    -19.23419  -7.27982  -10.033   L 
 C-C_3                0    -19.31322  -5.60123  -8.63618  L 
 H-H_                 0    -20.2163  -5.10481  -9.0478   L 
 C-C_3                0    -19.16767  -5.27766  -7.13785  L 
 H-H_                 0    -18.95091  -4.20163  -7.01338  L 
 C-C_3                0    -17.85308  -4.94428  -4.23673  L 
 H-H_                 0    -17.86598  -3.92523  -4.67051  L 
 C-C_3                0    -16.83469  -5.00348  -3.08187  L 
 H-H_                 0    -17.16608  -4.34852  -2.24899  L 
 C-C_3                0    -16.58535  -6.44134  -2.55679  L 
 H-H_                 0    -15.72158  -6.44195  -1.86414  L 
 C-C_3                0    -16.34777  -7.47441  -3.67656  L 
 H-H_                 0    -16.34146  -8.49507  -3.23988  L 
 C-C_3                0    -21.94325  -8.00185  -3.04366  L 
 C-C_3                0    -22.83578  -8.27958  -1.81172  L 
 H-H_                 0    -23.75083  -7.67471  -1.93747  L 
 C-C_3                0    -23.29029  -9.74037  -1.69211  L 
 C-C_3                0    -22.06507  -10.65901  -1.68724  L 
 H-H_                 0    -22.38393  -11.71864  -1.67203  L 
 C-C_3                0    -21.48901  -6.49126  -3.11599  L 
 C-C_3                0    -20.24752  -6.25257  -2.23082  L 
 H-H_                 0    -20.45181  -6.56282  -1.18385  L 
 H-H_                 0    -19.37859  -6.8334   -2.59543  L 
 H-H_                 0    -19.95657  -5.18236  -2.23719  L 
 C-C_3                0    -24.25406  -10.00663  -0.47618  L 
 C-C_3                0    -22.60056  -5.5138   -2.65568  L 
 H-H_                 0    -22.81308  -5.62051  -1.57139  L 
 H-H_                 0    -22.29204  -4.45883  -2.81506  L 
 H-H_                 0    -23.53718  -5.68961  -3.22553  L 
 C-C_3                0    -24.9535  -11.36772  -0.67394  L 
 H-H_                 0    -25.7504  -11.5135   0.08505  L 
 H-H_                 0    -25.41938  -11.42149  -1.67946  L 
 H-H_                 0    -24.25089  -12.21552  -0.57096  L 
 C-C_3                0    -23.47903  -10.0162   0.86043  L 
 H-H_                 0    -24.17365  -10.17189   1.71125  L 
 H-H_                 0    -22.73065  -10.83548   0.889    L 
 H-H_                 0    -22.94985  -9.05087   1.01204  L 
 C-C_3                0    -25.36948  -8.9372   -0.38159  L 
 H-H_                 0    -26.13005  -9.2226    0.37683  L 
 H-H_                 0    -24.9624  -7.955    -0.0605   L 
 H-H_                 0    -25.88284  -8.81812  -1.35842  L 
 O-O_3                0    -15.55429   8.81838   0.57709  L 
 O-O_3                0    -15.85063   6.91599   2.63956  L 
 N-N_3                0    -14.39393   4.35694   2.3055   L 
 N-N_3                0    -12.43739   3.18432   0.40923  L 
 N-N_3                0    -10.02198   6.34062  -0.28079  L 
 N-N_3                0    -12.70814   9.18544  -0.42983  L 
 C-C_3                0    -16.67358   11.01156  -0.92183  L 
 H-H_                 0    -16.66353   11.96126  -1.49971  L 
 H-H_                 0    -15.61457   10.76532  -0.74367  L 
 H-H_                 0    -17.13341   10.22513  -1.55725  L 
 C-C_3                0    -14.33082   4.26384   3.7527   L 
 C-C_3                0    -12.94436   3.95796   4.29616  L 
 H-H_                 0    -12.24313   4.77558   4.03074  L 
 C-C_3                0    -13.04981   3.85863   5.82162  L 
 H-H_                 0    -12.06692   3.59091   6.24219  L 
 C-C_3                0    -14.10586   2.83862   6.27465  L 
 H-H_                 0    -14.22468   2.8899    7.3758   L 
 C-C_3                0    -15.45813   3.07619   5.59433  L 
 H-H_                 0    -16.15035   2.24666   5.85186  L 
 C-C_3                0    -15.22277   3.1135    4.09536  L 
 C-C_3                0    -16.4161   3.35265   3.21815  L 
 C-C_3                0    -15.80175   4.06141   1.98539  L 
 C-C_3                0    -17.06434   2.01324   2.88218  L 
 H-H_                 0    -17.60708   1.62924   3.76446  L 
 C-C_3                0    -18.00969   2.15098   1.69522  L 
 H-H_                 0    -18.89099   2.76336   1.98018  L 
 C-C_3                0    -17.32984   2.7635    0.46332  L 
 H-H_                 0    -17.37423   2.04998  -0.38051  L 
 C-C_3                0    -15.89043   3.22263   0.70738  L 
 H-H_                 0    -15.53387   3.81294  -0.1628   L 
 C-C_3                0    -13.9105   5.68713   1.8741   L 
 C-C_3                0    -12.97658   5.53503   0.67301  L 
 C-C_3                0    -12.31313   6.88135   0.35504  L 
 C-C_3                0    -13.37696   7.9284   -0.01441  L 
 C-C_3                0    -14.46787   8.07032   1.08107  L 
 C-C_3                0    -15.01107   6.70265   1.53861  L 
 C-C_3                0    -11.94469   4.44383   0.9368   L 
 C-C_3                0    -11.32209   6.73256  -0.79609  L 
 C-C_3                0    -13.32816   9.68168  -1.65706  L 
 C-C_3                0    -12.86794   11.10763  -1.80948  L 
 C-C_3                0    -12.61014   11.55294  -0.38918  L 
 C-C_3                0    -12.95523   10.34193   0.43713  L 
 C-C_3                0    -16.53119   8.99191   1.58866  L 
 C-C_3                0    -16.96166   7.61004   2.1346   L 
 C-C_3                0    -13.003    8.95818  -2.95103  L 
 H-H_                 0    -13.27584   7.88601  -2.87183  L 
 C-C_3                0    -13.84163   9.61849  -4.06374  L 
 H-H_                 0    -13.56524   9.18604  -5.04571  L 
 C-C_3                0    -13.68675   11.15817  -4.11907  L 
 H-H_                 0    -14.42502   11.58988  -4.82651  L 
 C-C_3                0    -13.81459   11.83565  -2.74217  L 
 H-H_                 0    -13.5153   12.90039  -2.83081  L 
 C-C_3                0    -13.26402   12.77278   0.22309  L 
 H-H_                 0    -13.0593   13.66615  -0.40236  L 
 C-C_3                0    -12.61436   12.9655   1.6056   L 
 H-H_                 0    -13.111    13.79818   2.14559  L 
 C-C_3                0    -12.63459   11.68469   2.47562  L 
 H-H_                 0    -12.01834   11.83739   3.38644  L 
 C-C_3                0    -12.15771   10.42607   1.72376  L 
 H-H_                 0    -12.36622   9.53719   2.351    L 
 C-C_3                0    -17.7659   9.74456   1.01733  L 
 C-C_3                0    -18.92535   9.77139   2.04424  L 
 H-H_                 0    -19.82435   10.13443   1.51846  L 
 C-C_3                0    -19.26896   8.37925   2.60583  L 
 C-C_3                0    -18.01199   7.74958   3.21529  L 
 H-H_                 0    -18.22291   6.73293   3.60151  L 
 C-C_3                0    -17.44962   11.16368   0.40499  L 
 C-C_3                0    -16.61765   12.01003   1.39156  L 
 H-H_                 0    -17.18348   12.18509   2.33175  L 
 H-H_                 0    -15.66209   11.50674   1.64841  L 
 H-H_                 0    -16.36059   12.99045   0.93956  L 
 C-C_3                0    -20.50961   8.36494   3.56564  L 
 C-C_3                0    -18.74834   11.93536   0.06208  L 
 H-H_                 0    -19.29675   12.24404   0.97446  L 
 H-H_                 0    -18.5208   12.86893  -0.4883   L 
 H-H_                 0    -19.41708   11.31403  -0.57147  L 
 C-C_3                0    -20.88244   6.90487   3.89672  L 
 H-H_                 0    -21.88611   6.84154   4.35469  L 
 H-H_                 0    -20.88967   6.28393   2.97696  L 
 H-H_                 0    -20.17722   6.46451   4.62583  L 
 C-C_3                0    -20.21017   9.12789   4.87238  L 
 H-H_                 0    -21.13204   9.2239    5.48268  L 
 H-H_                 0    -19.43938   8.60345   5.47693  L 
 H-H_                 0    -19.8378   10.14806   4.65449  L 
 C-C_3                0    -21.74041   9.00502   2.88386  L 
 H-H_                 0    -22.66457   8.83543   3.4782   L 
 H-H_                 0    -21.63113   10.1039   2.78806  L 
 H-H_                 0    -21.88601   8.56441   1.8775   L 
 O-O_3                0     0.91053  -9.47923  -4.05275  L 
 O-O_3                0     0.79071  -11.63566  -2.2456   L 
 N-N_3                0     2.21507  -14.12756  -2.91919  L 
 N-N_3                0     3.86023  -15.2195  -5.08206  L 
 N-N_3                0     6.09039  -12.06276  -6.12596  L 
 N-N_3                0     3.54055  -9.12947  -5.5409   L 
 C-C_3                0    -0.15391  -6.88453  -4.86852  L 
 H-H_                 0    -0.0496   -5.84219  -5.24069  L 
 H-H_                 0     0.82788  -7.35383  -5.02946  L 
 H-H_                 0    -0.90995  -7.40452  -5.49631  L 
 C-C_3                0     2.69367  -14.30635  -1.55726  L 
 C-C_3                0     4.14577  -14.75309  -1.45796  L 
 H-H_                 0     4.80521  -13.99345  -1.91974  L 
 C-C_3                0     4.50482  -14.89781   0.02686  L 
 H-H_                 0     5.54055  -15.28259   0.13133  L 
 C-C_3                0     3.52369  -15.82198   0.77042  L 
 H-H_                 0     3.73586  -15.81539   1.85847  L 
 C-C_3                0     2.05976  -15.43809   0.52232  L 
 H-H_                 0     1.39544  -16.20409   0.97494  L 
 C-C_3                0     1.84511  -15.38943  -0.979    L 
 C-C_3                0     0.47784  -15.02034  -1.46801  L 
 C-C_3                0     0.765    -14.38631  -2.85002  L 
 C-C_3                0    -0.39871  -16.26845  -1.52213  L 
 H-H_                 0    -0.77631  -16.48646  -0.50623  L 
 C-C_3                0    -1.56164  -16.06814  -2.48128  L 
 H-H_                 0    -2.19517  -15.22434  -2.13672  L 
 C-C_3                0    -1.07768  -15.80976  -3.91184  L 
 H-H_                 0    -1.1735   -16.73798  -4.50929  L 
 C-C_3                0     0.3615   -15.29186  -4.01468  L 
 H-H_                 0     0.50422  -14.76564  -4.98195  L 
 C-C_3                0     2.60169  -12.77636  -3.38151  L 
 C-C_3                0     3.348    -12.85939  -4.71854  L 
 C-C_3                0     3.97568  -11.49474  -5.03747  L 
 C-C_3                0     2.89956  -10.39891  -5.12372  L 
 C-C_3                0     2.01251  -10.33976  -3.84925  L 
 C-C_3                0     1.4679   -11.73682  -3.47403  L 
 C-C_3                0     4.42255  -13.94584  -4.67379  L 
 C-C_3                0     4.75142  -11.55002  -6.35407  L 
 C-C_3                0     2.75842  -8.53513  -6.62012  L 
 C-C_3                0     3.23205  -7.1135   -6.75293  L 
 C-C_3                0     3.7384   -6.78099  -5.36783  L 
 C-C_3                0     3.48277  -8.03381  -4.57041  L 
 C-C_3                0     0.18924  -9.37807  -2.8395   L 
 C-C_3                0    -0.31095  -10.78398  -2.44389  L 
 C-C_3                0     2.8663   -9.17589  -7.98946  L 
 H-H_                 0     2.56468  -10.24038  -7.92993  L 
 C-C_3                0     1.88575  -8.43469  -8.91672  L 
 H-H_                 0     2.02967  -8.79427  -9.95318  L 
 C-C_3                0     2.03854  -6.89373  -8.878    L 
 H-H_                 0     1.19737  -6.41502  -9.42185  L 
 C-C_3                0     2.14064  -6.32604  -7.44934  L 
 H-H_                 0     2.40656  -5.25216  -7.49847  L 
 C-C_3                0     3.27224  -5.57684  -4.57885  L 
 H-H_                 0     3.40647  -4.65233  -5.17602  L 
 C-C_3                0     4.16695  -5.50511  -3.32864  L 
 H-H_                 0     3.81986  -4.69012  -2.65993  L 
 C-C_3                0     4.23008  -6.83889  -2.54552  L 
 H-H_                 0     4.99814  -6.76901  -1.74865  L 
 C-C_3                0     4.49603  -8.06569  -3.44309  L 
 H-H_                 0     4.34959  -8.98696  -2.84584  L 
 C-C_3                0    -0.9929   -8.37562  -2.96624  L 
 C-C_3                0    -1.86658  -8.40669  -1.6877   L 
 H-H_                 0    -2.76711  -7.80217  -1.88729  L 
 C-C_3                0    -2.35078  -9.82291  -1.33585  L 
 C-C_3                0    -1.13978  -10.7504  -1.17187  L 
 H-H_                 0    -1.4641   -11.78812  -0.96148  L 
 C-C_3                0    -0.56944  -6.91275  -3.38068  L 
 C-C_3                0     0.59207  -6.40962  -2.49951  L 
 H-H_                 0     0.30098  -6.41992  -1.42715  L 
 H-H_                 0     1.48563  -7.05288  -2.61875  L 
 H-H_                 0     0.87497  -5.37101  -2.77642  L 
 C-C_3                0    -3.36343  -9.88874  -0.13276  L 
 C-C_3                0    -1.74245  -5.91406  -3.2411   L 
 H-H_                 0    -1.98692  -5.71607  -2.17699  L 
 H-H_                 0    -1.47974  -4.93328  -3.68728  L 
 H-H_                 0    -2.64363  -6.30029  -3.75985  L 
 C-C_3                0    -4.05709  -11.26526  -0.14052  L 
 H-H_                 0    -4.90113  -11.2946   0.58121  L 
 H-H_                 0    -4.44704  -11.49192  -1.15556  L 
 H-H_                 0    -3.36317  -12.07152   0.15248  L 
 C-C_3                0    -2.64415  -9.68131   1.21781  L 
 H-H_                 0    -3.37486  -9.68095   2.05545  L 
 H-H_                 0    -1.9136   -10.49405   1.40999  L 
 H-H_                 0    -2.10141  -8.71166   1.22679  L 
 C-C_3                0    -4.47717  -8.82196  -0.2614   L 
 H-H_                 0    -5.28246  -8.98706   0.48677  L 
 H-H_                 0    -4.07657  -7.80628  -0.06845  L 
 H-H_                 0    -4.93686  -8.84943  -1.27125  L 
 O-O_3                0     4.727     10.53219   1.60146  L 
 O-O_3                0     4.56708   8.17458   3.14034  L 
 N-N_3                0     6.14372   5.83631   2.34797  L 
 N-N_3                0     7.78026   4.93272   0.21729  L 
 N-N_3                0     9.82346   9.58868  -0.59685  L 
 N-N_3                0     7.50366   11.09008   0.45266  L 
 C-C_3                0     3.15137   13.02026   0.74759  L 
 H-H_                 0     3.31759   14.06842   0.41763  L 
 H-H_                 0     3.9756    12.41187   0.33823  L 
 H-H_                 0     2.20452   12.66295   0.29112  L 
 C-C_3                0     6.48771   5.62234   3.74019  L 
 C-C_3                0     7.97545   5.49533   4.0219   L 
 H-H_                 0     8.49292   6.43318   3.73323  L 
 C-C_3                0     8.14302   5.28566   5.52981  L 
 H-H_                 0     9.21602   5.14689   5.76768  L 
 C-C_3                0     7.31684   4.09449   6.05453  L 
 H-H_                 0     7.36168   4.06501   7.16091  L 
 C-C_3                0     5.85168   4.15406   5.60314  L 
 H-H_                 0     5.33749   3.21118   5.88528  L 
 C-C_3                0     5.83286   4.32644   4.0946   L 
 C-C_3                0     4.48475   4.4408    3.43641  L 
 C-C_3                0     4.72265   5.47046   2.30331  L 
 C-C_3                0     4.05765   3.07317   2.9074   L 
 H-H_                 0     3.86077   2.37497   3.74434  L 
 C-C_3                0     2.8255    3.1964    2.01076  L 
 H-H_                 0     1.92785   3.3629    2.63843  L 
 C-C_3                0     2.92531   4.34664   1.00035  L 
 H-H_                 0     2.5531    4.02119   0.00979  L 
 C-C_3                0     4.32607   4.95163   0.92031  L 
 H-H_                 0     4.34394   5.78297   0.18583  L 
 C-C_3                0     6.46528   7.22973   1.97935  L 
 C-C_3                0     7.2298    7.278     0.65442  L 
 C-C_3                0     7.85521   8.66626   0.50465  L 
 C-C_3                0     6.80433   9.79041   0.55218  L 
 C-C_3                0     5.82768   9.66165   1.75851  L 
 C-C_3                0     5.29549   8.22466   1.93982  L 
 C-C_3                0     8.32875   6.21538   0.62332  L 
 C-C_3                0     8.65309   8.75309  -0.79222  L 
 C-C_3                0     6.65145   12.07172  -0.20601  L 
 C-C_3                0     7.2419    13.41925   0.11538  L 
 C-C_3                0     7.96347   13.20033   1.42794  L 
 C-C_3                0     7.6935    11.75524   1.74256  L 
 C-C_3                0     3.93631   10.47682   2.77456  L 
 C-C_3                0     3.45746   9.02618   2.99157  L 
 C-C_3                0     6.5438    11.99477  -1.71592  L 
 H-H_                 0     6.23362   10.98243  -2.04279  L 
 C-C_3                0     5.48587   13.03536  -2.1274   L 
 H-H_                 0     5.39512   13.07129  -3.2332   L 
 C-C_3                0     5.78056   14.45358  -1.57017  L 
 H-H_                 0     4.91038   15.11936  -1.7464   L 
 C-C_3                0     6.16731   14.47015  -0.07557  L 
 H-H_                 0     6.56317   15.47205   0.19021  L 
 C-C_3                0     7.68938   14.03297   2.66443  L 
 H-H_                 0     7.85934   15.10696   2.44311  L 
 C-C_3                0     8.68127   13.57317   3.75024  L 
 H-H_                 0     8.44733   14.07193   4.7136   L 
 C-C_3                0     8.71576   12.03702   3.94685  L 
 H-H_                 0     9.54649   11.75318   4.62271  L 
 C-C_3                0     8.81549   11.2522   2.62714  L 
 H-H_                 0     8.67709   10.17191   2.83926  L 
 C-C_3                0     2.72039   11.43793   2.6795   L 
 C-C_3                0     1.82733   11.2902   3.93155  L 
 H-H_                 0     0.91385   11.88658   3.76871  L 
 C-C_3                0     1.36338   9.83998   4.16646  L 
 C-C_3                0     2.5756    8.89794   4.21927  L 
 H-H_                 0     2.23336   7.84626   4.25332  L 
 C-C_3                0     3.06372   12.9306   2.2848   L 
 C-C_3                0     4.3881    13.39874   2.92078  L 
 H-H_                 0     4.33044   13.3293   4.02769  L 
 H-H_                 0     5.23949   12.7865   2.5747   L 
 H-H_                 0     4.6063    14.45407   2.64802  L 
 C-C_3                0     0.42562   9.68326   5.41935  L 
 C-C_3                0     1.97287   13.93792   2.7206   L 
 H-H_                 0     1.89906   13.99233   3.82736  L 
 H-H_                 0     2.20999   14.96282   2.36128  L 
 H-H_                 0     0.98823   13.65501   2.29975  L 
 C-C_3                0    -0.18095   8.26163   5.44655  L 
 H-H_                 0    -0.96125   8.17933   6.23285  L 
 H-H_                 0    -0.64451   8.0174    4.466    L 
 H-H_                 0     0.57956   7.49218   5.68438  L 
 C-C_3                0     1.21867   9.9217    6.72285  L 
 H-H_                 0     0.56086   9.82423   7.60814  L 
 H-H_                 0     2.03542   9.17819   6.83207  L 
 H-H_                 0     1.66621   10.93848   6.73334  L 
 C-C_3                0    -0.75834   10.68137   5.36236  L 
 H-H_                 0    -1.51694   10.44919   6.14056  L 
 H-H_                 0    -0.42442   11.72314   5.55331  L 
 H-H_                 0    -1.25983   10.63744   4.37242  L 
 O-O_3                0     20.94141  -8.53028  -3.14753  L 
 O-O_3                0     20.7135  -10.80212  -1.49833  L 
 N-N_3                0     22.1789  -13.24767  -2.17007  L 
 N-N_3                0     23.83455  -14.30332  -4.34309  L 
 N-N_3                0     26.1076  -10.95178  -5.31356  L 
 N-N_3                0     23.58981  -8.18122  -4.5901   L 
 C-C_3                0     20.10616  -5.65955  -3.53909  L 
 H-H_                 0     20.41845  -4.60235  -3.68469  L 
 H-H_                 0     20.95106  -6.28371  -3.86306  L 
 H-H_                 0     19.23995  -5.86428  -4.2043   L 
 C-C_3                0     22.63756  -13.43145  -0.80137  L 
 C-C_3                0     24.11691  -13.77174  -0.66767  L 
 H-H_                 0     24.72414  -12.92581  -1.04737  L 
 C-C_3                0     24.43782  -13.98261   0.81991  L 
 H-H_                 0     25.49132  -14.307    0.93935  L 
 C-C_3                0     23.50297  -15.01603   1.47102  L 
 H-H_                 0     23.69685  -15.07857   2.55992  L 
 C-C_3                0     22.02897  -14.68382   1.22266  L 
 H-H_                 0     21.38891  -15.49322   1.63195  L 
 C-C_3                0     21.84008  -14.58156  -0.27884  L 
 C-C_3                0     20.46254  -14.25976  -0.76962  L 
 C-C_3                0     20.73105  -13.51816  -2.10291  L 
 C-C_3                0     19.66126  -15.54892  -0.92304  L 
 H-H_                 0     19.33595  -15.91503   0.0699   L 
 C-C_3                0     18.45725  -15.31774  -1.81922  L 
 H-H_                 0     17.75798  -14.59499  -1.34928  L 
 C-C_3                0     18.85642  -14.82739  -3.21579  L 
 H-H_                 0     18.68958  -15.63885  -3.94966  L 
 C-C_3                0     20.29886  -14.3225  -3.3271   L 
 H-H_                 0     20.42805  -13.72614  -4.25388  L 
 C-C_3                0     22.55672  -11.88976  -2.62294  L 
 C-C_3                0     23.31665  -11.9468  -3.95551  L 
 C-C_3                0     23.95246  -10.57693  -4.23592  L 
 C-C_3                0     22.90194  -9.45538  -4.27634  L 
 C-C_3                0     22.00674  -9.44768  -3.00472  L 
 C-C_3                0     21.42277  -10.8508  -2.71242  L 
 C-C_3                0     24.39469  -13.03067  -3.92609  L 
 C-C_3                0     24.72187  -10.59313  -5.55454  L 
 C-C_3                0     22.77888  -7.38986  -5.51023  L 
 C-C_3                0     23.34516  -5.99456  -5.45615  L 
 C-C_3                0     23.96482  -5.89609  -4.08132  L 
 C-C_3                0     23.68841  -7.24376  -3.47019  L 
 C-C_3                0     20.22841  -8.49572  -1.92697  L 
 C-C_3                0     19.65175  -9.89614  -1.66023  L 
 C-C_3                0     22.79592  -7.81029  -6.96806  L 
 H-H_                 0     22.45784  -8.86099  -7.07574  L 
 C-C_3                0     21.83526  -6.87333  -7.72649  L 
 H-H_                 0     21.90729  -7.07471  -8.81332  L 
 C-C_3                0     22.10165  -5.36842  -7.4697   L 
 H-H_                 0     21.2761  -4.75833  -7.89266  L 
 C-C_3                0     22.31379  -5.02045  -5.98476  L 
 H-H_                 0     22.6922  -3.98225  -5.90185  L 
 C-C_3                0     23.59312  -4.82275  -3.0795   L 
 H-H_                 0     23.73323  -3.81483  -3.51848  L 
 C-C_3                0     24.54159  -4.9939   -1.87709  L 
 H-H_                 0     24.25263  -4.29849  -1.06131  L 
 C-C_3                0     24.60017  -6.44739  -1.33984  L 
 H-H_                 0     25.42561  -6.54332  -0.61217  L 
 C-C_3                0     24.77214  -7.5061   -2.44493  L 
 H-H_                 0     24.65028  -8.51821  -2.00547  L 
 C-C_3                0     19.13988  -7.38534  -1.9351   L 
 C-C_3                0     18.19619  -7.5167   -0.71676  L 
 H-H_                 0     17.33143  -6.8575   -0.91405  L 
 C-C_3                0     17.63843  -8.93196  -0.5093   L 
 C-C_3                0     18.7974  -9.92522  -0.41028  L 
 H-H_                 0     18.40926  -10.95522  -0.30179  L 
 C-C_3                0     19.73411  -5.92937  -2.06939  L 
 C-C_3                0     20.9798  -5.76994  -1.1722   L 
 H-H_                 0     20.73182  -6.01205  -0.11705  L 
 H-H_                 0     21.79441  -6.44652  -1.49399  L 
 H-H_                 0     21.37292  -4.73626  -1.21918  L 
 C-C_3                0     16.63372  -9.04976   0.69427  L 
 C-C_3                0     18.71511  -4.83242  -1.67191  L 
 H-H_                 0     18.4873  -4.87763  -0.58768  L 
 H-H_                 0     19.12035  -3.81625  -1.87112  L 
 H-H_                 0     17.77145  -4.94625  -2.24648  L 
 C-C_3                0     15.84633  -10.36963   0.56664  L 
 H-H_                 0     15.01301  -10.40075   1.29909  L 
 H-H_                 0     15.41607  -10.46458  -0.45176  L 
 H-H_                 0     16.4812  -11.25451   0.76053  L 
 C-C_3                0     17.37382  -9.01724   2.051    L 
 H-H_                 0     16.65023  -9.0399    2.89267  L 
 H-H_                 0     18.04473  -9.89346   2.16445  L 
 H-H_                 0     17.98466  -8.0933    2.14115  L 
 C-C_3                0     15.59617  -7.90509   0.68099  L 
 H-H_                 0     14.79798  -8.0856    1.43217  L 
 H-H_                 0     16.06854  -6.93796   0.95191  L 
 H-H_                 0     15.12008  -7.81548  -0.31861  L 
 O-O_3                0     26.29052   9.42888   1.17115  L 
 O-O_3                0     26.20267   7.26827   2.97428  L 
 N-N_3                0     27.72796   4.83279   2.30931  L 
 N-N_3                0     29.65284   3.87368   0.38112  L 
 N-N_3                0     31.86047   7.44531  -0.28061  L 
 N-N_3                0     28.97527   9.9331   -0.14142  L 
 C-C_3                0     25.05919   11.90187   0.20509  L 
 H-H_                 0     25.10553   12.9412  -0.18671  L 
 H-H_                 0     26.07951   11.50222   0.10979  L 
 H-H_                 0     24.37315   11.31737  -0.44455  L 
 C-C_3                0     27.95868   4.67844   3.73445  L 
 C-C_3                0     29.41662   4.52261   4.14255  L 
 H-H_                 0     29.99557   5.41928   3.83815  L 
 C-C_3                0     29.4445   4.40514   5.67001  L 
 H-H_                 0     30.48723   4.30476   6.03027  L 
 C-C_3                0     28.58344   3.22764   6.15996  L 
 H-H_                 0     28.56027   3.20304   7.2678   L 
 C-C_3                0     27.15205   3.30713   5.6172   L 
 H-H_                 0     26.59273   2.39034   5.89909  L 
 C-C_3                0     27.22057   3.43077   4.10488  L 
 C-C_3                0     25.91329   3.61358   3.3861   L 
 C-C_3                0     26.30318   4.48825   2.16574  L 
 C-C_3                0     25.35201   2.24875   2.99097  L 
 H-H_                 0     24.99833   1.70137   3.88672  L 
 C-C_3                0     24.21937   2.39895   1.97854  L 
 H-H_                 0     23.31627   2.80679   2.47989  L 
 C-C_3                0     24.58687   3.30384   0.79469  L 
 H-H_                 0     24.34448   2.80086  -0.15895  L 
 C-C_3                0     26.03325   3.80125   0.82465  L 
 H-H_                 0     26.20118   4.51678  -0.00762  L 
 C-C_3                0     28.089    6.21109   1.91316  L 
 C-C_3                0     28.97186   6.20462   0.65767  L 
 C-C_3                0     29.53353   7.61606   0.44044  L 
 C-C_3                0     28.39214   8.62125   0.22382  L 
 C-C_3                0     27.41649   8.62177   1.4326   L 
 C-C_3                0     26.91716   7.2023    1.76713  L 
 C-C_3                0     30.10687   5.18848   0.79897  L 
 C-C_3                0     30.50005   7.65737  -0.74195  L 
 C-C_3                0     28.21234   10.52184  -1.23875  L 
 C-C_3                0     28.6181   11.9706  -1.29152  L 
 C-C_3                0     29.0391   12.28194   0.12709  L 
 C-C_3                0     28.81926   10.98714   0.86255  L 
 C-C_3                0     25.50827   9.50814   2.3484   L 
 C-C_3                0     25.07538   8.08673   2.76981  L 
 C-C_3                0     28.44277   9.95179  -2.62618  L 
 H-H_                 0     28.22752   8.86492  -2.63395  L 
 C-C_3                0     27.47011   10.67543  -3.57955  L 
 H-H_                 0     27.65917   10.35496  -4.62483  L 
 C-C_3                0     27.54725   12.21963  -3.48345  L 
 H-H_                 0     26.7116   12.67603  -4.05434  L 
 C-C_3                0     27.55158   12.74881  -2.03551  L 
 H-H_                 0     27.80354   13.82946  -2.04194  L 
 C-C_3                0     28.45035   13.41803   0.93507  L 
 H-H_                 0     28.56645   14.37553   0.38645  L 
 C-C_3                0     29.25     13.48405   2.25166  L 
 H-H_                 0     28.79561   14.23415   2.93179  L 
 C-C_3                0     29.36276   12.11718   2.97489  L 
 H-H_                 0     30.07618   12.1942   3.82142  L 
 C-C_3                0     29.77705   10.96497   2.03857  L 
 H-H_                 0     29.69557   10.0012   2.5829   L 
 C-C_3                0     24.25413   10.39767   2.11726  L 
 C-C_3                0     23.31115   10.35904   3.34328  L 
 H-H_                 0     22.3404   10.7882   3.03423  L 
 C-C_3                0     23.001    8.96201   3.90745  L 
 C-C_3                0     24.28363   8.13582   4.06344  L 
 H-H_                 0     24.02393   7.08942   4.31846  L 
 C-C_3                0     24.56831   11.87736   1.66703  L 
 C-C_3                0     25.62761   12.51258   2.59048  L 
 H-H_                 0     25.27725   12.51137   3.64505  L 
 H-H_                 0     26.57989   11.94871   2.5459   L 
 H-H_                 0     25.83165   13.56319   2.29066  L 
 C-C_3                0     22.15787   9.04337   5.23231  L 
 C-C_3                0     23.30318   12.76518   1.71041  L 
 H-H_                 0     22.98728   12.94385   2.75631  L 
 H-H_                 0     23.49653   13.76492   1.2673   L 
 H-H_                 0     22.46973   12.28639   1.15279  L 
 C-C_3                0     21.86055   7.629     5.77026  L 
 H-H_                 0     21.11482   7.66268   6.59148  L 
 H-H_                 0     21.46993   6.97897   4.95782  L 
 H-H_                 0     22.77142   7.17037   6.2004   L 
 C-C_3                0     22.9136   9.83849   6.3224   L 
 H-H_                 0     22.32825   9.86325   7.26599  L 
 H-H_                 0     23.8981   9.37201   6.54172  L 
 H-H_                 0     23.08837   10.88795   6.00305  L 
 C-C_3                0     20.79573   9.72515   4.95978  L 
 H-H_                 0     20.12889   9.64963   5.84597  L 
 H-H_                 0     20.91592   10.8075   4.74912  L 
 H-H_                 0     20.28414   9.24539   4.09715  L 
 O-O_3                0    -19.51849  -11.26871   4.70651  L 
 O-O_3                0    -19.55869  -13.08786   6.84414  L 
 N-N_3                0    -18.34472  -15.71393   6.42489  L 
 N-N_3                0    -16.56427  -17.10905   4.47851  L 
 N-N_3                0    -14.43608  -14.21087   2.87899  L 
 N-N_3                0    -16.8232  -11.08018   3.29903  L 
 C-C_3                0    -20.63999  -9.03055   3.38979  L 
 H-H_                 0    -20.67499  -8.11581   2.75887  L 
 H-H_                 0    -19.57466  -9.29      3.46846  L 
 H-H_                 0    -21.18264  -9.8388    2.85739  L 
 C-C_3                0    -18.39772  -15.5106   7.86229  L 
 C-C_3                0    -17.07649  -15.72389   8.58574  L 
 H-H_                 0    -16.31091  -15.02369   8.19124  L 
 C-C_3                0    -17.30845  -15.43445   10.07671  L 
 H-H_                 0    -16.37977  -15.63993   10.64916  L 
 C-C_3                0    -18.47598  -16.25982   10.65643  L 
 H-H_                 0    -18.69152  -15.93341   11.6951  L 
 C-C_3                0    -19.7497  -16.15675   9.80183  L 
 H-H_                 0    -20.49333  -16.89081   10.17384  L 
 C-C_3                0    -19.37927  -16.50839   8.3745   L 
 C-C_3                0    -20.47664  -16.49786   7.34671  L 
 C-C_3                0    -19.73151  -16.06843   6.05747  L 
 C-C_3                0    -21.07869  -17.90616   7.2749   L 
 H-H_                 0    -21.72149  -18.10267   8.15842  L 
 C-C_3                0    -21.84452  -18.18513   5.98026  L 
 H-H_                 0    -22.89344  -17.8315   6.05253  L 
 C-C_3                0    -21.18155  -17.60892   4.72499  L 
 H-H_                 0    -21.22316  -18.35536   3.90833  L 
 C-C_3                0    -19.74998  -17.13713   4.9632   L 
 H-H_                 0    -19.34484  -16.71015   4.02208  L 
 C-C_3                0    -17.87431  -14.45758   5.80176  L 
 C-C_3                0    -17.11986  -14.72501   4.49505  L 
 C-C_3                0    -16.47698  -13.41882   3.98936  L 
 C-C_3                0    -17.51484  -12.29826   3.79279  L 
 C-C_3                0    -18.41693  -12.08665   5.03704  L 
 C-C_3                0    -18.96605  -13.39455   5.61112  L 
 C-C_3                0    -16.04002  -15.78025   4.73635  L 
 C-C_3                0    -15.75611  -13.64936   2.66182  L 
 C-C_3                0    -17.54465  -10.58914   2.12728  L 
 C-C_3                0    -17.12732  -9.15534   1.93453  L 
 C-C_3                0    -16.72977  -8.69101   3.31755  L 
 C-C_3                0    -16.96925  -9.90764   4.16716  L 
 C-C_3                0    -20.25542  -10.96985   5.87964  L 
 C-C_3                0    -20.67948  -12.28496   6.57239  L 
 C-C_3                0    -17.30565  -11.3099   0.81288  L 
 H-H_                 0    -17.58714  -12.37745   0.91277  L 
 C-C_3                0    -18.21697  -10.66126  -0.24722  L 
 H-H_                 0    -17.95994  -11.07015  -1.24329  L 
 C-C_3                0    -18.12384  -9.11654  -0.29184  L 
 H-H_                 0    -18.92867  -8.71145  -0.93628  L 
 C-C_3                0    -18.19013  -8.46778   1.10075  L 
 H-H_                 0    -17.99352  -7.37992   1.01771  L 
 C-C_3                0    -17.39839  -7.50428   3.98758  L 
 H-H_                 0    -17.25414  -6.58892   3.37696  L 
 C-C_3                0    -16.73469  -7.31136   5.36741  L 
 H-H_                 0    -17.27572  -6.53319   5.94538  L 
 C-C_3                0    -16.63596  -8.61814   6.19788  L 
 H-H_                 0    -16.01987  -8.45521   7.10213  L 
 C-C_3                0    -16.08718  -9.80844   5.39199  L 
 H-H_                 0    -16.16116  -10.7318   6.00263  L 
 C-C_3                0    -21.52919  -10.14862   5.53192  L 
 C-C_3                0    -22.41711  -9.95016   6.78846  L 
 H-H_                 0    -23.39848  -9.57222   6.45559  L 
 C-C_3                0    -22.69383  -11.22703   7.60969  L 
 C-C_3                0    -21.39013  -11.9881   7.87564  L 
 H-H_                 0    -21.60463  -12.96563   8.35297  L 
 C-C_3                0    -21.26336  -8.78674   4.77956  L 
 C-C_3                0    -20.34037  -7.87694   5.61053  L 
 H-H_                 0    -20.82547  -7.60657   6.56822  L 
 H-H_                 0    -19.38863  -8.39297   5.84171  L 
 H-H_                 0    -20.11251  -6.93682   5.0626   L 
 C-C_3                0    -23.51857  -10.93774   8.91669  L 
 C-C_3                0    -22.58233  -8.03173   4.52272  L 
 H-H_                 0    -23.03694  -7.66153   5.46349  L 
 H-H_                 0    -22.40644  -7.1329    3.89373  L 
 H-H_                 0    -23.30379  -8.69127   3.99803  L 
 C-C_3                0    -23.75603  -12.24316   9.70967  L 
 H-H_                 0    -24.49391  -12.0878   10.52652  L 
 H-H_                 0    -24.14162  -13.04195   9.03927  L 
 H-H_                 0    -22.82158  -12.5963   10.19404  L 
 C-C_3                0    -22.77972  -9.92932   9.82337  L 
 H-H_                 0    -23.35103  -9.75378   10.76046  L 
 H-H_                 0    -21.772   -10.30826   10.09702  L 
 H-H_                 0    -22.65648  -8.95267   9.31083  L 
 C-C_3                0    -24.90967  -10.36759   8.55836  L 
 H-H_                 0    -25.54526  -10.27124   9.46489  L 
 H-H_                 0    -24.84335  -9.35621   8.10933  L 
 H-H_                 0    -25.42921  -11.04345   7.85139  L 
 O-O_3                0    -15.4104   7.21364   9.68848  L 
 O-O_3                0    -15.6      5.2546    11.69608  L 
 N-N_3                0    -13.94838   2.85844   11.56324  L 
 N-N_3                0    -12.03565   1.61673   9.73132  L 
 N-N_3                0    -9.84087   4.80937   8.57175  L 
 N-N_3                0    -12.59516   7.63416   8.58035  L 
 C-C_3                0    -16.45513   9.76402   8.67407  L 
 H-H_                 0    -16.34759   10.80696   8.3044   L 
 H-H_                 0    -15.4351   9.35921   8.73755  L 
 H-H_                 0    -17.02887   9.1823    7.9202   L 
 C-C_3                0    -13.73599   2.99208   12.99544  L 
 C-C_3                0    -12.29081   2.84137   13.44927  L 
 H-H_                 0    -11.66538   3.61715   12.96587  L 
 C-C_3                0    -12.25053   3.04681   14.97086  L 
 H-H_                 0    -11.21871   2.88378   15.34666  L 
 C-C_3                0    -13.23107   2.11437   15.7091  L 
 H-H_                 0    -13.26127   2.37764   16.78689  L 
 C-C_3                0    -14.64783   2.17436   15.11711  L 
 H-H_                 0    -15.27702   1.39696   15.59767  L 
 C-C_3                0    -14.54109   1.90215   13.62607  L 
 C-C_3                0    -15.82033   1.92666   12.83643  L 
 C-C_3                0    -15.37458   2.49636   11.46769  L 
 C-C_3                0    -16.37012   0.50447   12.73221  L 
 H-H_                 0    -16.74404   0.14409   13.71206  L
[truncated: 1,043,782 more chars]
