# Supplementary material for: Regioisomeric carbazole–dicyano–dioxin AIDF emitters for efficient triplet harvesting, two-photon absorption and bioimaging
Source: Chem Sci. 2026 Jul 24. Online ahead of print. doi: 10.1039/d6sc03725a (PMC13430608; doi:10.1039/d6sc03725a)
Supplement: SC-OLF-D6SC03725A-s002 [file SC-OLF-D6SC03725A-s002.zip › pCN_e_Tol.log]

 Entering Gaussian System, Link 0=g09
 Input=PCN_TD_PBE_Tol.com
 Output=PCN_TD_PBE_Tol.log
 Initial command:
 /home/apps/iiser/g09/new/g09/l1.exe "/scratch/partha/Basil/QAO/Gau-41625.inp" -scrdir="/scratch/partha/Basil/QAO/"
 Entering Link 1 = /home/apps/iiser/g09/new/g09/l1.exe PID=     41626.
  
 Copyright (c) 1988,1990,1992,1993,1995,1998,2003,2009,2013,
            Gaussian, Inc.  All Rights Reserved.
  
 This is part of the Gaussian(R) 09 program.  It is based on
 the Gaussian(R) 03 system (copyright 2003, Gaussian, Inc.),
 the Gaussian(R) 98 system (copyright 1998, Gaussian, Inc.),
 the Gaussian(R) 94 system (copyright 1995, Gaussian, Inc.),
 the Gaussian 92(TM) system (copyright 1992, Gaussian, Inc.),
 the Gaussian 90(TM) system (copyright 1990, Gaussian, Inc.),
 the Gaussian 88(TM) system (copyright 1988, Gaussian, Inc.),
 the Gaussian 86(TM) system (copyright 1986, Carnegie Mellon
 University), and the Gaussian 82(TM) system (copyright 1983,
 Carnegie Mellon University). Gaussian is a federally registered
 trademark of Gaussian, Inc.
  
 This software contains proprietary and confidential information,
 including trade secrets, belonging to Gaussian, Inc.
  
 This software is provided under written license and may be
 used, copied, transmitted, or stored only in accord with that
 written license.
  
 The following legend is applicable only to US Government
 contracts under FAR:
  
                    RESTRICTED RIGHTS LEGEND
  
 Use, reproduction and disclosure by the US Government is
 subject to restrictions as set forth in subparagraphs (a)
 and (c) of the Commercial Computer Software - Restricted
 Rights clause in FAR 52.227-19.
  
 Gaussian, Inc.
 340 Quinnipiac St., Bldg. 40, Wallingford CT 06492
  
  
 ---------------------------------------------------------------
 Warning -- This program may not be used in any manner that
 competes with the business of Gaussian, Inc. or will provide
 assistance to any competitor of Gaussian, Inc.  The licensee
 of this program is prohibited from giving any competitor of
 Gaussian, Inc. access to this program.  By using this program,
 the user acknowledges that Gaussian, Inc. is engaged in the
 business of creating and licensing software in the field of
 computational chemistry and represents and warrants to the
 licensee that it is not a competitor of Gaussian, Inc. and that
 it will not use this program in any manner prohibited above.
 ---------------------------------------------------------------
  

 Cite this work as:
 Gaussian 09, Revision D.01,
 M. J. Frisch, G. W. Trucks, H. B. Schlegel, G. E. Scuseria, 
 M. A. Robb, J. R. Cheeseman, G. Scalmani, V. Barone, B. Mennucci, 
 G. A. Petersson, H. Nakatsuji, M. Caricato, X. Li, H. P. Hratchian, 
 A. F. Izmaylov, J. Bloino, G. Zheng, J. L. Sonnenberg, M. Hada, 
 M. Ehara, K. Toyota, R. Fukuda, J. Hasegawa, M. Ishida, T. Nakajima, 
 Y. Honda, O. Kitao, H. Nakai, T. Vreven, J. A. Montgomery, Jr., 
 J. E. Peralta, F. Ogliaro, M. Bearpark, J. J. Heyd, E. Brothers, 
 K. N. Kudin, V. N. Staroverov, T. Keith, R. Kobayashi, J. Normand, 
 K. Raghavachari, A. Rendell, J. C. Burant, S. S. Iyengar, J. Tomasi, 
 M. Cossi, N. Rega, J. M. Millam, M. Klene, J. E. Knox, J. B. Cross, 
 V. Bakken, C. Adamo, J. Jaramillo, R. Gomperts, R. E. Stratmann, 
 O. Yazyev, A. J. Austin, R. Cammi, C. Pomelli, J. W. Ochterski, 
 R. L. Martin, K. Morokuma, V. G. Zakrzewski, G. A. Voth, 
 P. Salvador, J. J. Dannenberg, S. Dapprich, A. D. Daniels, 
 O. Farkas, J. B. Foresman, J. V. Ortiz, J. Cioslowski, 
 and D. J. Fox, Gaussian, Inc., Wallingford CT, 2013.
 
 ******************************************
 Gaussian 09:  AM64L-G09RevD.01 24-Apr-2013
                18-Feb-2026 
 ******************************************
 %nprocshared=48
 Will use up to   48 processors via shared memory.
 %mem=20GB
 ----------------------------------------------------------------------
 # td=(50-50,nstates=10) pbepbe/6-31g(d,p) scrf=(iefpcm,solvent=toluene
 ) geom=connectivity
 ----------------------------------------------------------------------
 1/38=1,57=2/1;
 2/12=2,17=6,18=5,40=1/2;
 3/5=1,6=6,7=101,11=9,16=1,25=1,30=1,70=2201,72=13,74=1009/1,2,8,3;
 4//1;
 5/5=2,38=5,53=13/2;
 8/6=1,10=2,108=10/1;
 9/41=10,42=1,48=2,70=2/14;
 6/7=2,8=2,9=2,10=2/1;
 99/5=1,9=1/99;
 --------------
 PCN_TD_PBE_Tol
 --------------
 Symbolic Z-matrix:
 Charge =  0 Multiplicity = 1
 C                    -1.32016   0.53439  -0.11388 
 C                    -1.28417  -0.84061   0.17762 
 C                    -0.04817  -1.49843   0.32986 
 C                     1.18412  -0.79118   0.17051 
 C                     1.15169   0.58717  -0.12281 
 C                    -0.11107   1.24241  -0.27449 
 O                    -2.49098   1.20796  -0.2671 
 C                    -3.68961   0.49232  -0.11256 
 C                    -3.63961  -0.88278   0.18747 
 O                    -2.4239   -1.56277   0.33716 
 C                    -4.92758   1.14399  -0.25364 
 C                    -6.0778    0.33117  -0.08104 
 C                    -6.05126  -1.03737   0.21676 
 C                    -4.7858   -1.64448   0.3515 
 C                    -5.16654   2.64124  -0.57924 
 C                    -3.89764   3.50471  -0.73735 
 C                    -5.95698   2.73203  -1.91013 
 C                    -7.32328  -1.8831    0.40515 
 C                    -8.60912  -1.05602   0.21271 
 C                    -7.32717  -3.0382   -0.62623 
 C                    -7.33106  -2.47373   1.83685 
 C                    -6.00632   3.26571   0.56523 
 N                     2.33308   1.3465   -0.27626 
 C                     3.2926    1.19939  -1.29727 
 C                     4.32107   2.16439  -1.09548 
 C                     3.96721   2.92573   0.08719 
 C                     2.73063   2.40591   0.56492 
 C                     4.58216   3.98541   0.77678 
 C                     3.96186   4.50405   1.91868 
 C                     2.73795   3.97259   2.37814 
 C                     2.10412   2.91595   1.71096 
 C                     3.30055   0.32473  -2.39111 
 C                     4.38074   0.41028  -3.27908 
 C                     5.41817   1.34789  -3.08852 
 C                     5.39278   2.23044  -2.00325 
 N                     2.39748  -1.50021   0.31263 
 C                     3.3575   -1.31885   1.3277 
 C                     4.41681  -2.24892   1.12099 
 C                     4.08154  -3.02452  -0.05785 
 C                     2.82492  -2.54814  -0.5283 
 C                     3.34184  -0.44373   2.42114 
 C                     4.42908  -0.49245   3.30328 
 C                     5.49646  -1.39474   3.10767 
 C                     5.495    -2.27836   2.02294 
 C                     4.72707  -4.06487  -0.74902 
 C                     4.11642  -4.60764  -1.8849 
 C                     2.8721   -4.11909  -2.33706 
 C                     2.20788  -3.08225  -1.66846 
 C                    -0.16909   2.6148   -0.66249 
 N                    -0.23591   3.74019  -0.999 
 C                    -0.05864  -2.87337   0.71374 
 N                    -0.09354  -4.0013    1.04585 
 H                    -7.04749   0.81819  -0.19055 
 H                    -4.66784  -2.70562   0.58458 
 H                    -4.21154   4.53955  -0.95371 
 H                    -3.28751   3.52484   0.17756 
 H                    -3.2592    3.16829  -1.56681 
 H                    -6.16289   3.78957  -2.14649 
 H                    -6.92276   2.20435  -1.86367 
 H                    -5.375     2.30366  -2.74264 
 H                    -9.48715  -1.7066    0.35568 
 H                    -8.68432  -0.23312   0.94312 
 H                    -8.67512  -0.6278   -0.80146 
 H                    -8.22807  -3.66012  -0.49153 
 H                    -6.44808  -3.69325  -0.51432 
 H                    -7.33134  -2.64776  -1.65726 
 H                    -7.33603  -1.67268   2.59434 
 H                    -8.23223  -3.09224   1.98536 
 H                    -6.45203  -3.11168   2.023 
 H                    -6.97447   2.75984   0.7056 
 H                    -5.45877   3.22433   1.52113 
 H                    -6.21221   4.32465   0.33571 
 H                     5.53345   4.39528   0.42454 
 H                     4.42889   5.32949   2.46288 
 H                     2.26895   4.39208   3.27266 
 H                     1.15436   2.51332   2.07316 
 H                     2.49926  -0.39949  -2.55272 
 H                     4.41475  -0.26542  -4.13842 
 H                     6.24651   1.38749  -3.80128 
 H                     6.19014   2.96648  -1.8638 
 H                     2.51742   0.2532    2.58649 
 H                     4.44481   0.18439   4.16228 
 H                     6.32923  -1.40617   3.81626 
 H                     6.31556  -2.98773   1.87989 
 H                     5.69411  -4.44122  -0.40234 
 H                     4.60706  -5.41866  -2.43002 
 H                     2.41118  -4.55709  -3.22689 
 H                     1.24242  -2.71344  -2.02515 
 
 Stoichiometry    C46H36N4O2
 Framework group  C1[X(C46H36N4O2)]
 Deg. of freedom   258
 Full point group                 C1      NOp   1
 Largest Abelian subgroup         C1      NOp   1
 Largest concise Abelian subgroup C1      NOp   1
                         Standard orientation:                         
 ---------------------------------------------------------------------
 Center     Atomic      Atomic             Coordinates (Angstroms)
 Number     Number       Type             X           Y           Z
 ---------------------------------------------------------------------
      1          6           0       -1.320160    0.534386   -0.113881
      2          6           0       -1.284167   -0.840607    0.177620
      3          6           0       -0.048169   -1.498433    0.329862
      4          6           0        1.184123   -0.791180    0.170513
      5          6           0        1.151692    0.587168   -0.122812
      6          6           0       -0.111065    1.242412   -0.274494
      7          8           0       -2.490984    1.207964   -0.267102
      8          6           0       -3.689605    0.492320   -0.112561
      9          6           0       -3.639614   -0.882782    0.187465
     10          8           0       -2.423900   -1.562772    0.337164
     11          6           0       -4.927584    1.143987   -0.253638
     12          6           0       -6.077801    0.331172   -0.081037
     13          6           0       -6.051261   -1.037368    0.216763
     14          6           0       -4.785800   -1.644483    0.351504
     15          6           0       -5.166540    2.641244   -0.579242
     16          6           0       -3.897636    3.504707   -0.737352
     17          6           0       -5.956980    2.732026   -1.910130
     18          6           0       -7.323276   -1.883095    0.405147
     19          6           0       -8.609122   -1.056020    0.212712
     20          6           0       -7.327170   -3.038196   -0.626233
     21          6           0       -7.331057   -2.473729    1.836851
     22          6           0       -6.006321    3.265714    0.565230
     23          7           0        2.333084    1.346504   -0.276260
     24          6           0        3.292595    1.199392   -1.297267
     25          6           0        4.321066    2.164389   -1.095480
     26          6           0        3.967209    2.925727    0.087189
     27          6           0        2.730628    2.405909    0.564923
     28          6           0        4.582159    3.985411    0.776781
     29          6           0        3.961861    4.504045    1.918678
     30          6           0        2.737949    3.972587    2.378136
     31          6           0        2.104117    2.915945    1.710957
     32          6           0        3.300552    0.324732   -2.391106
     33          6           0        4.380743    0.410282   -3.279079
     34          6           0        5.418168    1.347887   -3.088519
     35          6           0        5.392775    2.230442   -2.003252
     36          7           0        2.397479   -1.500207    0.312632
     37          6           0        3.357504   -1.318850    1.327703
     38          6           0        4.416808   -2.248917    1.120986
     39          6           0        4.081543   -3.024515   -0.057853
     40          6           0        2.824923   -2.548135   -0.528302
     41          6           0        3.341842   -0.443725    2.421138
     42          6           0        4.429075   -0.492451    3.303281
     43          6           0        5.496463   -1.394743    3.107669
     44          6           0        5.495005   -2.278356    2.022940
     45          6           0        4.727072   -4.064873   -0.749020
     46          6           0        4.116423   -4.607641   -1.884898
     47          6           0        2.872096   -4.119089   -2.337062
     48          6           0        2.207876   -3.082251   -1.668458
     49          6           0       -0.169090    2.614798   -0.662488
     50          7           0       -0.235906    3.740190   -0.998995
     51          6           0       -0.058637   -2.873367    0.713739
     52          7           0       -0.093543   -4.001299    1.045846
     53          1           0       -7.047492    0.818188   -0.190552
     54          1           0       -4.667836   -2.705624    0.584578
     55          1           0       -4.211543    4.539552   -0.953707
     56          1           0       -3.287512    3.524842    0.177558
     57          1           0       -3.259203    3.168294   -1.566814
     58          1           0       -6.162885    3.789567   -2.146489
     59          1           0       -6.922757    2.204350   -1.863668
     60          1           0       -5.375000    2.303655   -2.742635
     61          1           0       -9.487146   -1.706601    0.355684
     62          1           0       -8.684323   -0.233122    0.943123
     63          1           0       -8.675122   -0.627799   -0.801456
     64          1           0       -8.228068   -3.660117   -0.491527
     65          1           0       -6.448078   -3.693253   -0.514315
     66          1           0       -7.331344   -2.647761   -1.657255
     67          1           0       -7.336035   -1.672683    2.594335
     68          1           0       -8.232232   -3.092239    1.985359
     69          1           0       -6.452030   -3.111679    2.022997
     70          1           0       -6.974470    2.759844    0.705600
     71          1           0       -5.458766    3.224325    1.521132
     72          1           0       -6.212208    4.324651    0.335708
     73          1           0        5.533448    4.395282    0.424536
     74          1           0        4.428885    5.329486    2.462876
     75          1           0        2.268952    4.392076    3.272662
     76          1           0        1.154363    2.513320    2.073165
     77          1           0        2.499256   -0.399485   -2.552716
     78          1           0        4.414749   -0.265423   -4.138424
     79          1           0        6.246506    1.387488   -3.801282
     80          1           0        6.190137    2.966479   -1.863796
     81          1           0        2.517417    0.253201    2.586487
     82          1           0        4.444805    0.184389    4.162275
     83          1           0        6.329230   -1.406173    3.816262
     84          1           0        6.315558   -2.987734    1.879893
     85          1           0        5.694114   -4.441221   -0.402341
     86          1           0        4.607056   -5.418657   -2.430016
     87          1           0        2.411181   -4.557091   -3.226893
     88          1           0        1.242424   -2.713441   -2.025149
 ---------------------------------------------------------------------
 Rotational constants (GHZ):      0.0915302      0.0368335      0.0308673
 Standard basis: 6-31G(d,p) (6D, 7F)
 There are   960 symmetry adapted cartesian basis functions of A   symmetry.
 There are   960 symmetry adapted basis functions of A   symmetry.
   960 basis functions,  1708 primitive gaussians,   960 cartesian basis functions
   178 alpha electrons      178 beta electrons
       nuclear repulsion energy      6589.6438371161 Hartrees.
 NAtoms=   88 NActive=   88 NUniq=   88 SFac= 1.00D+00 NAtFMM=   60 NAOKFM=T Big=T
 Integral buffers will be    131072 words long.
 Regular integral format.
 Two-electron integral symmetry is turned on.
 ------------------------------------------------------------------------------
 Polarizable Continuum Model (PCM)
 =================================
 Model                : PCM (using non-symmetric T matrix).
 Atomic radii         : UFF (Universal Force Field).
 Polarization charges : Total charges.
 Charge compensation  : None.
 Solution method      : On-the-fly selection.
 Cavity type          : Scaled VdW (van der Waals Surface) (Alpha=1.100).
 Cavity algorithm     : GePol (No added spheres)
                        Default sphere list used, NSphG=   88.
                        Lebedev-Laikov grids with approx.  5.0 points / Ang**2.
                        Smoothing algorithm: Karplus/York (Gamma=1.0000).
                        Polarization charges: spherical gaussians, with
                                              point-specific exponents (IZeta= 3).
                        Self-potential: point-specific (ISelfS= 7).
                        Self-field    : sphere-specific E.n sum rule (ISelfD= 2).
 Solvent              : Toluene, Eps=   2.374100 Eps(inf)=   2.238315
 ------------------------------------------------------------------------------
 One-electron integrals computed using PRISM.
 NBasis=   960 RedAO= T EigKep=  1.55D-04  NBF=   960
 NBsUse=   960 1.00D-06 EigRej= -1.00D+00 NBFU=   960
 ExpMin= 1.61D-01 ExpMax= 5.48D+03 ExpMxC= 8.25D+02 IAcc=1 IRadAn=         1 AccDes= 0.00D+00
 Harris functional with IExCor= 1009 and IRadAn=       1 diagonalized for initial guess.
 HarFok:  IExCor= 1009 AccDes= 0.00D+00 IRadAn=         1 IDoV= 1 UseB2=F ITyADJ=14
 ICtDFT=  3500011 ScaDFX=  1.000000  1.000000  1.000000  1.000000
 FoFCou: FMM=F IPFlag=           0 FMFlag=      100000 FMFlg1=        2001
         NFxFlg=           0 DoJE=T BraDBF=F KetDBF=T FulRan=T
         wScrn=  0.000000 ICntrl=     500 IOpCl=  0 I1Cent=   200000004 NGrid=           0
         NMat0=    1 NMatS0=      1 NMatT0=    0 NMatD0=    1 NMtDS0=    0 NMtDT0=    0
 Petite list used in FoFCou.
 Requested convergence on RMS density matrix=1.00D-08 within 128 cycles.
 Requested convergence on MAX density matrix=1.00D-06.
 Requested convergence on             energy=1.00D-06.
 No special actions if energy rises.
 Inv3:  Mode=1 IEnd=   103335483.
 Iteration    1 A*A^-1 deviation from unit magnitude is 3.11D-15 for   4077.
 Iteration    1 A*A^-1 deviation from orthogonality  is 4.57D-15 for   4570    496.
 Iteration    1 A^-1*A deviation from unit magnitude is 3.33D-15 for    472.
 Iteration    1 A^-1*A deviation from orthogonality  is 4.55D-13 for   4216   4208.
 EnCoef did     3 forward-backward iterations
 EnCoef did     3 forward-backward iterations
 EnCoef did     8 forward-backward iterations
 Error on total polarization charges =  0.00946
 SCF Done:  E(RPBE-PBE) =  -2141.44596901     A.U. after   18 cycles
            NFock= 18  Conv=0.39D-08     -V/T= 2.0100
 ExpMin= 1.61D-01 ExpMax= 5.48D+03 ExpMxC= 8.25D+02 IAcc=3 IRadAn=         5 AccDes= 0.00D+00
 HarFok:  IExCor=  205 AccDes= 0.00D+00 IRadAn=         5 IDoV=-2 UseB2=F ITyADJ=14
 ICtDFT= 12500011 ScaDFX=  1.000000  1.000000  1.000000  1.000000
 Range of M.O.s used for correlation:    53   960
 NBasis=   960 NAE=   178 NBE=   178 NFC=    52 NFV=     0
 NROrb=    908 NOA=   126 NOB=   126 NVA=   782 NVB=   782

 **** Warning!!: The smallest alpha delta epsilon is  0.63830983D-01

 Would need an additional        118248200000 words for in-memory AO integral storage.
 NEqPCM:  Using non-equilibrium solvation (IEInf=1, Eps=   2.3741, EpsInf=   2.2383)
 Inv3:  Mode=1 IEnd=   103335483.
 Iteration    1 A*A^-1 deviation from unit magnitude is 3.55D-15 for   1696.
 Iteration    1 A*A^-1 deviation from orthogonality  is 2.55D-15 for   3227    402.
 Iteration    1 A^-1*A deviation from unit magnitude is 3.11D-15 for    126.
 Iteration    1 A^-1*A deviation from orthogonality  is 2.35D-14 for   4928   4789.
 Orbital symmetries:
       Occupied  (A) (A) (A) (A) (A) (A) (A) (A) (A) (A) (A) (A)
                 (A) (A) (A) (A) (A) (A) (A) (A) (A) (A) (A) (A)
                 (A) (A) (A) (A) (A) (A) (A) (A) (A) (A) (A) (A)
                 (A) (A) (A) (A) (A) (A) (A) (A) (A) (A) (A) (A)
                 (A) (A) (A) (A) (A) (A) (A) (A) (A) (A) (A) (A)
                 (A) (A) (A) (A) (A) (A) (A) (A) (A) (A) (A) (A)
                 (A) (A) (A) (A) (A) (A) (A) (A) (A) (A) (A) (A)
                 (A) (A) (A) (A) (A) (A) (A) (A) (A) (A) (A) (A)
                 (A) (A) (A) (A) (A) (A) (A) (A) (A) (A) (A) (A)
                 (A) (A) (A) (A) (A) (A) (A) (A) (A) (A) (A) (A)
                 (A) (A) (A) (A) (A) (A) (A) (A) (A) (A) (A) (A)
                 (A) (A) (A) (A) (A) (A) (A) (A) (A) (A) (A) (A)
                 (A) (A) (A) (A) (A) (A) (A) (A) (A) (A) (A) (A)
                 (A) (A) (A) (A) (A) (A) (A) (A) (A) (A) (A) (A)
                 (A) (A) (A) (A) (A) (A) (A) (A) (A) (A)
       Virtual   (A) (A) (A) (A) (A) (A) (A) (A) (A) (A) (A) (A)
                 (A) (A) (A) (A) (A) (A) (A) (A) (A) (A) (A) (A)
                 (A) (A) (A) (A) (A) (A) (A) (A) (A) (A) (A) (A)
                 (A) (A) (A) (A) (A) (A) (A) (A) (A) (A) (A) (A)
                 (A) (A) (A) (A) (A) (A) (A) (A) (A) (A) (A) (A)
                 (A) (A) (A) (A) (A) (A) (A) (A) (A) (A) (A) (A)
                 (A) (A) (A) (A) (A) (A) (A) (A) (A) (A) (A) (A)
                 (A) (A) (A) (A) (A) (A) (A) (A) (A) (A) (A) (A)
                 (A) (A) (A) (A) (A) (A) (A) (A) (A) (A) (A) (A)
                 (A) (A) (A) (A) (A) (A) (A) (A) (A) (A) (A) (A)
                 (A) (A) (A) (A) (A) (A) (A) (A) (A) (A) (A) (A)
                 (A) (A) (A) (A) (A) (A) (A) (A) (A) (A) (A) (A)
                 (A) (A) (A) (A) (A) (A) (A) (A) (A) (A) (A) (A)
                 (A) (A) (A) (A) (A) (A) (A) (A) (A) (A) (A) (A)
                 (A) (A) (A) (A) (A) (A) (A) (A) (A) (A) (A) (A)
                 (A) (A) (A) (A) (A) (A) (A) (A) (A) (A) (A) (A)
                 (A) (A) (A) (A) (A) (A) (A) (A) (A) (A) (A) (A)
                 (A) (A) (A) (A) (A) (A) (A) (A) (A) (A) (A) (A)
                 (A) (A) (A) (A) (A) (A) (A) (A) (A) (A) (A) (A)
                 (A) (A) (A) (A) (A) (A) (A) (A) (A) (A) (A) (A)
                 (A) (A) (A) (A) (A) (A) (A) (A) (A) (A) (A) (A)
                 (A) (A) (A) (A) (A) (A) (A) (A) (A) (A) (A) (A)
                 (A) (A) (A) (A) (A) (A) (A) (A) (A) (A) (A) (A)
                 (A) (A) (A) (A) (A) (A) (A) (A) (A) (A) (A) (A)
                 (A) (A) (A) (A) (A) (A) (A) (A) (A) (A) (A) (A)
                 (A) (A) (A) (A) (A) (A) (A) (A) (A) (A) (A) (A)
                 (A) (A) (A) (A) (A) (A) (A) (A) (A) (A) (A) (A)
                 (A) (A) (A) (A) (A) (A) (A) (A) (A) (A) (A) (A)
                 (A) (A) (A) (A) (A) (A) (A) (A) (A) (A) (A) (A)
                 (A) (A) (A) (A) (A) (A) (A) (A) (A) (A) (A) (A)
                 (A) (A) (A) (A) (A) (A) (A) (A) (A) (A) (A) (A)
                 (A) (A) (A) (A) (A) (A) (A) (A) (A) (A) (A) (A)
                 (A) (A) (A) (A) (A) (A) (A) (A) (A) (A) (A) (A)
                 (A) (A) (A) (A) (A) (A) (A) (A) (A) (A) (A) (A)
                 (A) (A) (A) (A) (A) (A) (A) (A) (A) (A) (A) (A)
                 (A) (A) (A) (A) (A) (A) (A) (A) (A) (A) (A) (A)
                 (A) (A) (A) (A) (A) (A) (A) (A) (A) (A) (A) (A)
                 (A) (A) (A) (A) (A) (A) (A) (A) (A) (A) (A) (A)
                 (A) (A) (A) (A) (A) (A) (A) (A) (A) (A) (A) (A)
                 (A) (A) (A) (A) (A) (A) (A) (A) (A) (A) (A) (A)
                 (A) (A) (A) (A) (A) (A) (A) (A) (A) (A) (A) (A)
                 (A) (A) (A) (A) (A) (A) (A) (A) (A) (A) (A) (A)
                 (A) (A) (A) (A) (A) (A) (A) (A) (A) (A) (A) (A)
                 (A) (A) (A) (A) (A) (A) (A) (A) (A) (A) (A) (A)
                 (A) (A) (A) (A) (A) (A) (A) (A) (A) (A) (A) (A)
                 (A) (A) (A) (A) (A) (A) (A) (A) (A) (A) (A) (A)
                 (A) (A) (A) (A) (A) (A) (A) (A) (A) (A) (A) (A)
                 (A) (A) (A) (A) (A) (A) (A) (A) (A) (A) (A) (A)
                 (A) (A) (A) (A) (A) (A) (A) (A) (A) (A) (A) (A)
                 (A) (A) (A) (A) (A) (A) (A) (A) (A) (A) (A) (A)
                 (A) (A) (A) (A) (A) (A) (A) (A) (A) (A) (A) (A)
                 (A) (A) (A) (A) (A) (A) (A) (A) (A) (A) (A) (A)
                 (A) (A) (A) (A) (A) (A) (A) (A) (A) (A) (A) (A)
                 (A) (A) (A) (A) (A) (A) (A) (A) (A) (A) (A) (A)
                 (A) (A) (A) (A) (A) (A) (A) (A) (A) (A) (A) (A)
                 (A) (A) (A) (A) (A) (A) (A) (A) (A) (A) (A) (A)
                 (A) (A) (A) (A) (A) (A) (A) (A) (A) (A) (A) (A)
                 (A) (A) (A) (A) (A) (A) (A) (A) (A) (A) (A) (A)
                 (A) (A) (A) (A) (A) (A) (A) (A) (A) (A) (A) (A)
                 (A) (A) (A) (A) (A) (A) (A) (A) (A) (A) (A) (A)
                 (A) (A) (A) (A) (A) (A) (A) (A) (A) (A) (A) (A)
                 (A) (A) (A) (A) (A) (A) (A) (A) (A) (A) (A) (A)
                 (A) (A) (A) (A) (A) (A) (A) (A) (A) (A) (A) (A)
                 (A) (A) (A) (A) (A) (A) (A) (A) (A) (A) (A) (A)
                 (A) (A) (A) (A) (A) (A) (A) (A) (A) (A) (A) (A)
                 (A) (A)
    80 initial guesses have been made.
 Convergence on wavefunction:    0.001000000000000
 Iteration     1 Dimension    80 NMult     0 NNew     80
 CISAX will form    27 AO SS matrices at one time.
 New state      1 was old state      2
 New state      2 was old state      4
 New state      3 was old state      1
 New state      4 was old state      3
 New state      5 was old state      6
 New state      6 was old state      5
 New state      7 was old state      8
 New state      8 was old state      7
 New state      9 was old state     10
 New state     10 was old state     12
 New state     11 was old state      9
 New state     12 was old state     16
 New state     13 was old state     14
 New state     14 was old state     11
 New state     15 was old state     18
 New state     16 was old state     17
 New state     17 was old state     13
 New state     18 was old state     15
 New state     19 was old state     22
 Iteration     2 Dimension   160 NMult    80 NNew     80
 New state      2 was old state      3
 New state      3 was old state      2
 New state     10 was old state     11
 New state     11 was old state     10
 New state     13 was old state     14
 New state     14 was old state     13
 Iteration     3 Dimension   180 NMult   160 NNew     20
 New state     20 was old state     21
 Iteration     4 Dimension   200 NMult   180 NNew     20
 Iteration     5 Dimension   217 NMult   200 NNew     17
 Iteration     6 Dimension   231 NMult   217 NNew     14
 Iteration     7 Dimension   238 NMult   231 NNew      7
 Iteration     8 Dimension   240 NMult   238 NNew      2
 ***********************************************************************
 Excited states from <AA,BB:AA,BB> singles matrix:
 ***********************************************************************
 
 Ground to excited state transition densities written to RWF  633
 Ground to excited state transition electric dipole moments (Au):
       state          X           Y           Z        Dip. S.      Osc.
         1         0.0000      0.0000      0.0000      0.0000      0.0000
         2         1.0692      0.0086     -0.0029      1.1432      0.0507
         3         0.0000      0.0000      0.0000      0.0000      0.0000
         4         0.0043     -0.1220      0.0752      0.0205      0.0010
         5         0.0000      0.0000      0.0000      0.0000      0.0000
         6         0.4589      0.0073      0.0000      0.2107      0.0106
         7         0.0000      0.0000      0.0000      0.0000      0.0000
         8         0.0125      0.0217     -0.0115      0.0008      0.0000
         9         0.0000      0.0000      0.0000      0.0000      0.0000
        10         1.5113      0.0264     -0.0063      2.2846      0.1396
        11         0.0000      0.0000      0.0000      0.0000      0.0000
        12         0.0000      0.0000      0.0000      0.0000      0.0000
        13         0.0458     -0.7214      0.1627      0.5490      0.0375
        14         0.0000      0.0000      0.0000      0.0000      0.0000
        15         0.0000      0.0000      0.0000      0.0000      0.0000
        16        -0.0097     -0.1206      0.1480      0.0365      0.0026
        17         1.2166      0.0342     -0.0039      1.4813      0.1054
        18        -0.1845      0.2780     -0.0613      0.1151      0.0083
        19         0.0000      0.0000      0.0000      0.0000      0.0000
        20         0.3290      0.0080     -0.0026      0.1083      0.0080
 Ground to excited state transition velocity dipole moments (Au):
       state          X           Y           Z        Dip. S.      Osc.
         1         0.0000      0.0000      0.0000      0.0000      0.0000
         2        -0.0717     -0.0006      0.0002      0.0051      0.0515
         3         0.0000      0.0000      0.0000      0.0000      0.0000
         4        -0.0004      0.0109     -0.0005      0.0001      0.0011
         5         0.0000      0.0000      0.0000      0.0000      0.0000
         6        -0.0323     -0.0005      0.0000      0.0010      0.0092
         7         0.0000      0.0000      0.0000      0.0000      0.0000
         8        -0.0010     -0.0013      0.0024      0.0000      0.0001
         9         0.0000      0.0000      0.0000      0.0000      0.0000
        10        -0.1430     -0.0025      0.0006      0.0205      0.1488
        11         0.0000      0.0000      0.0000      0.0000      0.0000
        12         0.0000      0.0000      0.0000      0.0000      0.0000
        13        -0.0045      0.0721     -0.0194      0.0056      0.0364
        14         0.0000      0.0000      0.0000      0.0000      0.0000
        15         0.0000      0.0000      0.0000      0.0000      0.0000
        16         0.0011      0.0111     -0.0156      0.0004      0.0023
        17        -0.1268     -0.0037      0.0005      0.0161      0.1005
        18         0.0192     -0.0297      0.0068      0.0013      0.0080
        19         0.0000      0.0000      0.0000      0.0000      0.0000
        20        -0.0290     -0.0007      0.0002      0.0008      0.0050
 Ground to excited state transition magnetic dipole moments (Au):
       state          X           Y           Z
         1         0.0000      0.0000      0.0000
         2         0.0251     -0.0068     -0.0146
         3         0.0000      0.0000      0.0000
         4         0.0017     -0.0842      0.2286
         5         0.0000      0.0000      0.0000
         6        -0.0926     -0.0053     -0.0082
         7         0.0000      0.0000      0.0000
         8        -0.0028      0.1005     -0.0129
         9         0.0000      0.0000      0.0000
        10         0.0001     -0.0102     -0.0460
        11         0.0000      0.0000      0.0000
        12         0.0000      0.0000      0.0000
        13        -0.0004      0.0510      0.2002
        14         0.0000      0.0000      0.0000
        15         0.0000      0.0000      0.0000
        16        -0.0003      0.1317     -0.1377
        17         0.0552     -0.0046     -0.0381
        18        -0.0034     -0.0046     -0.0684
        19         0.0000      0.0000      0.0000
        20         0.0755     -0.0020     -0.0060
 Ground to excited state transition velocity quadrupole moments (Au):
       state          XX          YY          ZZ          XY          XZ          YZ
         1         0.0000      0.0000      0.0000      0.0000      0.0000      0.0000
         2        -0.0390     -0.0708     -0.1040      0.0155     -0.0028     -0.0610
         3         0.0000      0.0000      0.0000      0.0000      0.0000      0.0000
         4        -0.0008      0.0004      0.0015      0.1461     -0.1157     -0.0017
         5         0.0000      0.0000      0.0000      0.0000      0.0000      0.0000
         6        -0.0424     -0.0075     -0.0279      0.0049     -0.0026      0.0048
         7         0.0000      0.0000      0.0000      0.0000      0.0000      0.0000
         8         0.0024     -0.0005      0.0004      0.0169      0.0089     -0.0006
         9         0.0000      0.0000      0.0000      0.0000      0.0000      0.0000
        10         0.8985     -0.2776     -0.0678      0.0615     -0.0118      0.0240
        11         0.0000      0.0000      0.0000      0.0000      0.0000      0.0000
        12         0.0000      0.0000      0.0000      0.0000      0.0000      0.0000
        13        -0.0015     -0.0140     -0.0018      0.5541     -0.1980     -0.0009
        14         0.0000      0.0000      0.0000      0.0000      0.0000      0.0000
        15         0.0000      0.0000      0.0000      0.0000      0.0000      0.0000
        16         0.0141     -0.0033      0.0035      0.1091     -0.1325      0.0069
        17        -0.0675     -0.1759     -0.2068      0.0272     -0.0053     -0.1306
        18        -0.0186      0.0669      0.0217     -0.0983      0.0169     -0.0002
        19         0.0000      0.0000      0.0000      0.0000      0.0000      0.0000
        20        -0.2267      0.0757     -0.0813     -0.0009     -0.0008     -0.0131
 <0|del|b> * <b|rxdel|0> + <0|del|b> * <b|delr+rdel|0>
 Rotatory Strengths (R) in cgs (10**-40 erg-esu-cm/Gauss)
       state          XX          YY          ZZ    R(velocity)    E-M Angle
         1         0.0000      0.0000      0.0000      0.0000       90.00
         2         0.0130     13.6443    -32.7472     -6.3633      147.17
         3         0.0000      0.0000      0.0000      0.0000       90.00
         4         0.7874     -0.2083    -11.0170     -3.4793      112.85
         5         0.0000      0.0000      0.0000      0.0000       90.00
         6         0.0070     13.2597     14.7287      9.3318        5.49
         7         0.0000      0.0000      0.0000      0.0000       90.00
         8        -0.5062     -0.3114     -0.6466     -0.4881      122.96
         9         0.0000      0.0000      0.0000      0.0000       90.00
        10         0.0214    -13.5330     13.3890     -0.0409       90.00
        11         0.0000      0.0000      0.0000      0.0000       90.00
        12         0.0000      0.0000      0.0000      0.0000       90.00
        13        11.5330     23.6556    -36.5777     -0.4630       90.75
        14         0.0000      0.0000      0.0000      0.0000       90.00
        15         0.0000      0.0000      0.0000      0.0000       90.00
        16        11.2267     12.8417     -0.0545      8.0046        8.97
        17        -0.0251     31.5901    -77.9492    -15.4614      145.16
        18        -1.6159      0.4383     -1.3946     -0.8574       99.15
        19         0.0000      0.0000      0.0000      0.0000       90.00
        20        -0.0029     -5.7490     -8.1564     -4.6361      175.02
 1/2[<0|r|b>*<b|rxdel|0> + (<0|rxdel|b>*<b|r|0>)*]
 Rotatory Strengths (R) in cgs (10**-40 erg-esu-cm/Gauss)
       state          XX          YY          ZZ     R(length)
         1         0.0000      0.0000      0.0000      0.0000
         2       -18.9518      0.0411     -0.0301     -6.3136
         3         0.0000      0.0000      0.0000      0.0000
         4        -0.0054     -7.2659    -12.1486     -6.4733
         5         0.0000      0.0000      0.0000      0.0000
         6        30.0524      0.0275      0.0001     10.0267
         7         0.0000      0.0000      0.0000      0.0000
         8         0.0245     -1.5438     -0.1045     -0.5413
         9         0.0000      0.0000      0.0000      0.0000
        10        -0.1030      0.1910     -0.2057     -0.0392
        11         0.0000      0.0000      0.0000      0.0000
        12         0.0000      0.0000      0.0000      0.0000
        13         0.0118     26.0000    -23.0316      0.9934
        14         0.0000      0.0000      0.0000      0.0000
        15         0.0000      0.0000      0.0000      0.0000
        16        -0.0023     11.2268     14.4062      8.5436
        17       -47.4898      0.1116     -0.1051    -15.8278
        18        -0.4463      0.9061     -2.9675     -0.8359
        19         0.0000      0.0000      0.0000      0.0000
        20       -17.5547      0.0111     -0.0112     -5.8516
  1/2[<0|del|b>*<b|r|0> + (<0|r|b>*<b|del|0>)*] (Au)
       state          X           Y           Z        Dip. S.   Osc.(frdel)
         1         0.0000      0.0000      0.0000      0.0000      0.0000
         2        -0.0766      0.0000      0.0000      0.0766      0.0511
         3         0.0000      0.0000      0.0000      0.0000      0.0000
         4         0.0000     -0.0013      0.0000      0.0014      0.0009
         5         0.0000      0.0000      0.0000      0.0000      0.0000
         6        -0.0148      0.0000      0.0000      0.0148      0.0099
         7         0.0000      0.0000      0.0000      0.0000      0.0000
         8         0.0000      0.0000      0.0000      0.0001      0.0000
         9         0.0000      0.0000      0.0000      0.0000      0.0000
        10        -0.2162     -0.0001      0.0000      0.2163      0.1442
        11         0.0000      0.0000      0.0000      0.0000      0.0000
        12         0.0000      0.0000      0.0000      0.0000      0.0000
        13        -0.0002     -0.0520     -0.0032      0.0554      0.0369
        14         0.0000      0.0000      0.0000      0.0000      0.0000
        15         0.0000      0.0000      0.0000      0.0000      0.0000
        16         0.0000     -0.0013     -0.0023      0.0037      0.0024
        17        -0.1542     -0.0001      0.0000      0.1544      0.1029
        18        -0.0035     -0.0083     -0.0004      0.0122      0.0081
        19         0.0000      0.0000      0.0000      0.0000      0.0000
        20        -0.0095      0.0000      0.0000      0.0095      0.0064

 Excitation energies and oscillator strengths:
 
 Excited State   1:      Triplet-A      1.6970 eV  730.61 nm  f=0.0000  <S**2>=2.000
     178 ->179         0.70288
 This state for optimization and/or second-order correction.
 Total Energy, E(TD-HF/TD-KS) =  -2141.38360575    
 Copying the excited state density for this state as the 1-particle RhoCI density.
 
 Excited State   2:      Singlet-A      1.8098 eV  685.08 nm  f=0.0507  <S**2>=0.000
     178 ->179         0.69472
 
 Excited State   3:      Triplet-A      1.8437 eV  672.48 nm  f=0.0000  <S**2>=2.000
     177 ->179         0.70592
 
 Excited State   4:      Singlet-A      1.9015 eV  652.04 nm  f=0.0010  <S**2>=0.000
     177 ->179         0.70594
 
 Excited State   5:      Triplet-A      2.0340 eV  609.55 nm  f=0.0000  <S**2>=2.000
     174 ->179         0.15631
     176 ->179         0.68789
 
 Excited State   6:      Singlet-A      2.0584 eV  602.32 nm  f=0.0106  <S**2>=0.000
     176 ->179         0.69733
 
 Excited State   7:      Triplet-A      2.1044 eV  589.16 nm  f=0.0000  <S**2>=2.000
     175 ->179         0.70562
 
 Excited State   8:      Singlet-A      2.1126 eV  586.87 nm  f=0.0000  <S**2>=0.000
     175 ->179         0.70664
 
 Excited State   9:      Triplet-A      2.1302 eV  582.02 nm  f=0.0000  <S**2>=2.000
     174 ->179         0.68397
     176 ->179        -0.15993
 
 Excited State  10:      Singlet-A      2.4948 eV  496.97 nm  f=0.1396  <S**2>=0.000
     174 ->179         0.68369
     178 ->179         0.10021
 
 Excited State  11:      Triplet-A      2.5917 eV  478.38 nm  f=0.0000  <S**2>=2.000
     173 ->179         0.14818
     174 ->180         0.17202
     178 ->180         0.64798
 
 Excited State  12:      Triplet-A      2.7665 eV  448.17 nm  f=0.0000  <S**2>=2.000
     168 ->179         0.11430
     169 ->179        -0.10882
     172 ->179         0.22903
     173 ->179         0.60971
     178 ->180        -0.21021
 
 Excited State  13:      Singlet-A      2.7901 eV  444.38 nm  f=0.0375  <S**2>=0.000
     178 ->180         0.69457
 
 Excited State  14:      Triplet-A      2.8191 eV  439.81 nm  f=0.0000  <S**2>=2.000
     177 ->180         0.70600
 
 Excited State  15:      Triplet-A      2.8799 eV  430.52 nm  f=0.0000  <S**2>=2.000
     172 ->179         0.65327
     173 ->179        -0.26204
 
 Excited State  16:      Singlet-A      2.8872 eV  429.43 nm  f=0.0026  <S**2>=0.000
     172 ->179         0.53772
     173 ->179        -0.45538
 
 Excited State  17:      Singlet-A      2.9033 eV  427.04 nm  f=0.1054  <S**2>=0.000
     177 ->180         0.70053
 
 Excited State  18:      Singlet-A      2.9425 eV  421.36 nm  f=0.0083  <S**2>=0.000
     172 ->179         0.45171
     173 ->179         0.52343
 
 Excited State  19:      Triplet-A      2.9758 eV  416.65 nm  f=0.0000  <S**2>=2.000
     174 ->180         0.33424
     176 ->180         0.58104
     178 ->180        -0.13571
 
 Excited State  20:      Singlet-A      3.0255 eV  409.80 nm  f=0.0080  <S**2>=0.000
     171 ->179         0.70454
 SavETr:  write IOETrn=   770 NScale= 10 NData=  16 NLR=1 NState=   20 LETran=     370.

 **********************************************************************

            Population analysis using the SCF density.

 **********************************************************************

 Orbital symmetries:
       Occupied  (A) (A) (A) (A) (A) (A) (A) (A) (A) (A) (A) (A)
                 (A) (A) (A) (A) (A) (A) (A) (A) (A) (A) (A) (A)
                 (A) (A) (A) (A) (A) (A) (A) (A) (A) (A) (A) (A)
                 (A) (A) (A) (A) (A) (A) (A) (A) (A) (A) (A) (A)
                 (A) (A) (A) (A) (A) (A) (A) (A) (A) (A) (A) (A)
                 (A) (A) (A) (A) (A) (A) (A) (A) (A) (A) (A) (A)
                 (A) (A) (A) (A) (A) (A) (A) (A) (A) (A) (A) (A)
                 (A) (A) (A) (A) (A) (A) (A) (A) (A) (A) (A) (A)
                 (A) (A) (A) (A) (A) (A) (A) (A) (A) (A) (A) (A)
                 (A) (A) (A) (A) (A) (A) (A) (A) (A) (A) (A) (A)
                 (A) (A) (A) (A) (A) (A) (A) (A) (A) (A) (A) (A)
                 (A) (A) (A) (A) (A) (A) (A) (A) (A) (A) (A) (A)
                 (A) (A) (A) (A) (A) (A) (A) (A) (A) (A) (A) (A)
                 (A) (A) (A) (A) (A) (A) (A) (A) (A) (A) (A) (A)
                 (A) (A) (A) (A) (A) (A) (A) (A) (A) (A)
       Virtual   (A) (A) (A) (A) (A) (A) (A) (A) (A) (A) (A) (A)
                 (A) (A) (A) (A) (A) (A) (A) (A) (A) (A) (A) (A)
                 (A) (A) (A) (A) (A) (A) (A) (A) (A) (A) (A) (A)
                 (A) (A) (A) (A) (A) (A) (A) (A) (A) (A) (A) (A)
                 (A) (A) (A) (A) (A) (A) (A) (A) (A) (A) (A) (A)
                 (A) (A) (A) (A) (A) (A) (A) (A) (A) (A) (A) (A)
                 (A) (A) (A) (A) (A) (A) (A) (A) (A) (A) (A) (A)
                 (A) (A) (A) (A) (A) (A) (A) (A) (A) (A) (A) (A)
                 (A) (A) (A) (A) (A) (A) (A) (A) (A) (A) (A) (A)
                 (A) (A) (A) (A) (A) (A) (A) (A) (A) (A) (A) (A)
                 (A) (A) (A) (A) (A) (A) (A) (A) (A) (A) (A) (A)
                 (A) (A) (A) (A) (A) (A) (A) (A) (A) (A) (A) (A)
                 (A) (A) (A) (A) (A) (A) (A) (A) (A) (A) (A) (A)
                 (A) (A) (A) (A) (A) (A) (A) (A) (A) (A) (A) (A)
                 (A) (A) (A) (A) (A) (A) (A) (A) (A) (A) (A) (A)
                 (A) (A) (A) (A) (A) (A) (A) (A) (A) (A) (A) (A)
                 (A) (A) (A) (A) (A) (A) (A) (A) (A) (A) (A) (A)
                 (A) (A) (A) (A) (A) (A) (A) (A) (A) (A) (A) (A)
                 (A) (A) (A) (A) (A) (A) (A) (A) (A) (A) (A) (A)
                 (A) (A) (A) (A) (A) (A) (A) (A) (A) (A) (A) (A)
                 (A) (A) (A) (A) (A) (A) (A) (A) (A) (A) (A) (A)
                 (A) (A) (A) (A) (A) (A) (A) (A) (A) (A) (A) (A)
                 (A) (A) (A) (A) (A) (A) (A) (A) (A) (A) (A) (A)
                 (A) (A) (A) (A) (A) (A) (A) (A) (A) (A) (A) (A)
                 (A) (A) (A) (A) (A) (A) (A) (A) (A) (A) (A) (A)
                 (A) (A) (A) (A) (A) (A) (A) (A) (A) (A) (A) (A)
                 (A) (A) (A) (A) (A) (A) (A) (A) (A) (A) (A) (A)
                 (A) (A) (A) (A) (A) (A) (A) (A) (A) (A) (A) (A)
                 (A) (A) (A) (A) (A) (A) (A) (A) (A) (A) (A) (A)
                 (A) (A) (A) (A) (A) (A) (A) (A) (A) (A) (A) (A)
                 (A) (A) (A) (A) (A) (A) (A) (A) (A) (A) (A) (A)
                 (A) (A) (A) (A) (A) (A) (A) (A) (A) (A) (A) (A)
                 (A) (A) (A) (A) (A) (A) (A) (A) (A) (A) (A) (A)
                 (A) (A) (A) (A) (A) (A) (A) (A) (A) (A) (A) (A)
                 (A) (A) (A) (A) (A) (A) (A) (A) (A) (A) (A) (A)
                 (A) (A) (A) (A) (A) (A) (A) (A) (A) (A) (A) (A)
                 (A) (A) (A) (A) (A) (A) (A) (A) (A) (A) (A) (A)
                 (A) (A) (A) (A) (A) (A) (A) (A) (A) (A) (A) (A)
                 (A) (A) (A) (A) (A) (A) (A) (A) (A) (A) (A) (A)
                 (A) (A) (A) (A) (A) (A) (A) (A) (A) (A) (A) (A)
                 (A) (A) (A) (A) (A) (A) (A) (A) (A) (A) (A) (A)
                 (A) (A) (A) (A) (A) (A) (A) (A) (A) (A) (A) (A)
                 (A) (A) (A) (A) (A) (A) (A) (A) (A) (A) (A) (A)
                 (A) (A) (A) (A) (A) (A) (A) (A) (A) (A) (A) (A)
                 (A) (A) (A) (A) (A) (A) (A) (A) (A) (A) (A) (A)
                 (A) (A) (A) (A) (A) (A) (A) (A) (A) (A) (A) (A)
                 (A) (A) (A) (A) (A) (A) (A) (A) (A) (A) (A) (A)
                 (A) (A) (A) (A) (A) (A) (A) (A) (A) (A) (A) (A)
                 (A) (A) (A) (A) (A) (A) (A) (A) (A) (A) (A) (A)
                 (A) (A) (A) (A) (A) (A) (A) (A) (A) (A) (A) (A)
                 (A) (A) (A) (A) (A) (A) (A) (A) (A) (A) (A) (A)
                 (A) (A) (A) (A) (A) (A) (A) (A) (A) (A) (A) (A)
                 (A) (A) (A) (A) (A) (A) (A) (A) (A) (A) (A) (A)
                 (A) (A) (A) (A) (A) (A) (A) (A) (A) (A) (A) (A)
                 (A) (A) (A) (A) (A) (A) (A) (A) (A) (A) (A) (A)
                 (A) (A) (A) (A) (A) (A) (A) (A) (A) (A) (A) (A)
                 (A) (A) (A) (A) (A) (A) (A) (A) (A) (A) (A) (A)
                 (A) (A) (A) (A) (A) (A) (A) (A) (A) (A) (A) (A)
                 (A) (A) (A) (A) (A) (A) (A) (A) (A) (A) (A) (A)
                 (A) (A) (A) (A) (A) (A) (A) (A) (A) (A) (A) (A)
                 (A) (A) (A) (A) (A) (A) (A) (A) (A) (A) (A) (A)
                 (A) (A) (A) (A) (A) (A) (A) (A) (A) (A) (A) (A)
                 (A) (A) (A) (A) (A) (A) (A) (A) (A) (A) (A) (A)
                 (A) (A) (A) (A) (A) (A) (A) (A) (A) (A) (A) (A)
                 (A) (A) (A) (A) (A) (A) (A) (A) (A) (A) (A) (A)
                 (A) (A)
 The electronic state is 1-A.
 Alpha  occ. eigenvalues --  -18.86620 -18.86486 -14.07235 -14.07233 -14.02023
 Alpha  occ. eigenvalues --  -14.01973 -10.01853 -10.01780  -9.99237  -9.99202
 Alpha  occ. eigenvalues --   -9.99017  -9.98885  -9.97945  -9.97907  -9.95820
 Alpha  occ. eigenvalues --   -9.95775  -9.94583  -9.94576  -9.94465  -9.94465
 Alpha  occ. eigenvalues --   -9.93462  -9.93215  -9.92886  -9.92524  -9.92015
 Alpha  occ. eigenvalues --   -9.91311  -9.91014  -9.91007  -9.90949  -9.90945
 Alpha  occ. eigenvalues --   -9.90890  -9.90887  -9.90702  -9.90696  -9.90648
 Alpha  occ. eigenvalues --   -9.90642  -9.90639  -9.90638  -9.90522  -9.90518
 Alpha  occ. eigenvalues --   -9.90424  -9.90419  -9.90068  -9.90063  -9.89947
 Alpha  occ. eigenvalues --   -9.89943  -9.89437  -9.89391  -9.89382  -9.89341
 Alpha  occ. eigenvalues --   -9.89327  -9.88434  -1.05493  -1.02197  -0.92998
 Alpha  occ. eigenvalues --   -0.91226  -0.84517  -0.83295  -0.82162  -0.80469
 Alpha  occ. eigenvalues --   -0.77966  -0.77781  -0.76882  -0.76778  -0.75986
 Alpha  occ. eigenvalues --   -0.74957  -0.74277  -0.72604  -0.70953  -0.69776
 Alpha  occ. eigenvalues --   -0.68940  -0.68120  -0.68089  -0.67602  -0.66589
 Alpha  occ. eigenvalues --   -0.65902  -0.64794  -0.64782  -0.64167  -0.63145
 Alpha  occ. eigenvalues --   -0.61920  -0.61906  -0.61887  -0.61085  -0.59017
 Alpha  occ. eigenvalues --   -0.58712  -0.57847  -0.56357  -0.55880  -0.54933
 Alpha  occ. eigenvalues --   -0.54921  -0.53940  -0.53021  -0.51944  -0.51804
 Alpha  occ. eigenvalues --   -0.51527  -0.51273  -0.50002  -0.49015  -0.48295
 Alpha  occ. eigenvalues --   -0.47048  -0.46777  -0.46710  -0.45991  -0.45603
 Alpha  occ. eigenvalues --   -0.45409  -0.44869  -0.43999  -0.43459  -0.42458
 Alpha  occ. eigenvalues --   -0.41839  -0.40788  -0.40699  -0.40579  -0.40387
 Alpha  occ. eigenvalues --   -0.39906  -0.39686  -0.39391  -0.39128  -0.39005
 Alpha  occ. eigenvalues --   -0.38731  -0.38678  -0.38556  -0.38121  -0.37910
 Alpha  occ. eigenvalues --   -0.37885  -0.37583  -0.37355  -0.37347  -0.37133
 Alpha  occ. eigenvalues --   -0.37000  -0.36717  -0.36597  -0.35126  -0.34730
 Alpha  occ. eigenvalues --   -0.34217  -0.34103  -0.33930  -0.33234  -0.32633
 Alpha  occ. eigenvalues --   -0.32250  -0.32226  -0.32150  -0.32141  -0.32063
 Alpha  occ. eigenvalues --   -0.31958  -0.31844  -0.31832  -0.31744  -0.31637
 Alpha  occ. eigenvalues --   -0.31433  -0.30783  -0.30678  -0.30491  -0.30457
 Alpha  occ. eigenvalues --   -0.29687  -0.29669  -0.29582  -0.29471  -0.29379
 Alpha  occ. eigenvalues --   -0.29332  -0.29090  -0.28999  -0.28238  -0.28061
 Alpha  occ. eigenvalues --   -0.27669  -0.25444  -0.25392  -0.24980  -0.24771
 Alpha  occ. eigenvalues --   -0.22835  -0.22371  -0.22251  -0.19954  -0.19493
 Alpha  occ. eigenvalues --   -0.19264  -0.18619  -0.18126
 Alpha virt. eigenvalues --   -0.11743  -0.08149  -0.05913  -0.05732  -0.05045
 Alpha virt. eigenvalues --   -0.04022  -0.03218  -0.02829  -0.02713  -0.02261
 Alpha virt. eigenvalues --   -0.01025  -0.00970  -0.00549   0.00449   0.00816
 Alpha virt. eigenvalues --    0.01215   0.04571   0.05624   0.05760   0.06625
 Alpha virt. eigenvalues --    0.07056   0.07138   0.07466   0.07779   0.08409
 Alpha virt. eigenvalues --    0.08557   0.09038   0.09331   0.09842   0.10156
 Alpha virt. eigenvalues --    0.10274   0.10370   0.10490   0.10734   0.11371
 Alpha virt. eigenvalues --    0.11591   0.11738   0.11891   0.12448   0.12518
 Alpha virt. eigenvalues --    0.12604   0.12931   0.12979   0.13039   0.13538
 Alpha virt. eigenvalues --    0.13788   0.13849   0.14438   0.14533   0.14668
 Alpha virt. eigenvalues --    0.14780   0.15174   0.15430   0.16059   0.16415
 Alpha virt. eigenvalues --    0.16659   0.16823   0.16986   0.17030   0.17270
 Alpha virt. eigenvalues --    0.17506   0.17668   0.17809   0.18025   0.18089
 Alpha virt. eigenvalues --    0.18523   0.18767   0.19507   0.19803   0.19951
 Alpha virt. eigenvalues --    0.20313   0.20483   0.21063   0.21154   0.21184
 Alpha virt. eigenvalues --    0.21755   0.22230   0.22535   0.22668   0.22923
 Alpha virt. eigenvalues --    0.23411   0.23904   0.24955   0.25372   0.25547
 Alpha virt. eigenvalues --    0.26394   0.26962   0.27777   0.28435   0.29255
 Alpha virt. eigenvalues --    0.29540   0.29766   0.30297   0.30722   0.31760
 Alpha virt. eigenvalues --    0.32400   0.32923   0.33290   0.33696   0.33821
 Alpha virt. eigenvalues --    0.34771   0.35193   0.35993   0.36494   0.37008
 Alpha virt. eigenvalues --    0.37478   0.38744   0.40653   0.41487   0.41914
 Alpha virt. eigenvalues --    0.42297   0.42660   0.43419   0.43838   0.44141
 Alpha virt. eigenvalues --    0.44290   0.44853   0.45245   0.45327   0.45762
 Alpha virt. eigenvalues --    0.45998   0.46523   0.46834   0.47108   0.47354
 Alpha virt. eigenvalues --    0.47643   0.48028   0.48285   0.48372   0.48843
 Alpha virt. eigenvalues --    0.49088   0.49529   0.49642   0.49721   0.49923
 Alpha virt. eigenvalues --    0.50053   0.50676   0.50687   0.50786   0.51089
 Alpha virt. eigenvalues --    0.51560   0.51578   0.51731   0.51879   0.52332
 Alpha virt. eigenvalues --    0.52371   0.52663   0.52778   0.53243   0.53359
 Alpha virt. eigenvalues --    0.53775   0.53972   0.54048   0.54227   0.54702
 Alpha virt. eigenvalues --    0.54935   0.55188   0.55279   0.55571   0.55898
 Alpha virt. eigenvalues --    0.56101   0.56283   0.56816   0.56900   0.56962
 Alpha virt. eigenvalues --    0.57125   0.57171   0.57321   0.57588   0.57748
 Alpha virt. eigenvalues --    0.58041   0.58130   0.58334   0.58516   0.58664
 Alpha virt. eigenvalues --    0.58811   0.59126   0.59634   0.59795   0.60614
 Alpha virt. eigenvalues --    0.61093   0.61457   0.61667   0.61776   0.63095
 Alpha virt. eigenvalues --    0.63508   0.63901   0.64064   0.64838   0.65195
 Alpha virt. eigenvalues --    0.65350   0.65670   0.65807   0.66271   0.67467
 Alpha virt. eigenvalues --    0.68042   0.68288   0.68386   0.68792   0.70294
 Alpha virt. eigenvalues --    0.70981   0.71559   0.72518   0.73329   0.73547
 Alpha virt. eigenvalues --    0.73633   0.73857   0.74356   0.74461   0.74602
 Alpha virt. eigenvalues --    0.74702   0.75114   0.75953   0.76160   0.76292
 Alpha virt. eigenvalues --    0.76584   0.77173   0.77256   0.77286   0.77360
 Alpha virt. eigenvalues --    0.77999   0.78050   0.78416   0.78649   0.79097
 Alpha virt. eigenvalues --    0.79119   0.79211   0.79537   0.80332   0.80443
 Alpha virt. eigenvalues --    0.80905   0.81040   0.81378   0.81391   0.81762
 Alpha virt. eigenvalues --    0.81871   0.82155   0.82404   0.82576   0.82687
 Alpha virt. eigenvalues --    0.83221   0.83518   0.83580   0.83655   0.84012
 Alpha virt. eigenvalues --    0.84212   0.84573   0.84726   0.85076   0.85132
 Alpha virt. eigenvalues --    0.85410   0.85730   0.85747   0.86162   0.86465
 Alpha virt. eigenvalues --    0.87178   0.87270   0.87470   0.87991   0.88422
 Alpha virt. eigenvalues --    0.89068   0.89387   0.89495   0.90303   0.90775
 Alpha virt. eigenvalues --    0.91110   0.91343   0.91789   0.92026   0.92087
 Alpha virt. eigenvalues --    0.92774   0.93011   0.93155   0.93410   0.93800
 Alpha virt. eigenvalues --    0.94125   0.94313   0.94520   0.95374   0.95435
 Alpha virt. eigenvalues --    0.96200   0.96628   0.97553   0.98123   0.99272
 Alpha virt. eigenvalues --    0.99975   1.00359   1.01041   1.01274   1.01955
 Alpha virt. eigenvalues --    1.03320   1.04184   1.04406   1.05352   1.06186
 Alpha virt. eigenvalues --    1.06821   1.07334   1.08135   1.08821   1.09585
 Alpha virt. eigenvalues --    1.09997   1.10498   1.10780   1.11189   1.11788
 Alpha virt. eigenvalues --    1.12442   1.12525   1.13048   1.13200   1.13552
 Alpha virt. eigenvalues --    1.13894   1.14506   1.15071   1.15943   1.16353
 Alpha virt. eigenvalues --    1.16599   1.16974   1.17286   1.18604   1.19099
 Alpha virt. eigenvalues --    1.19417   1.20280   1.20672   1.20761   1.21357
 Alpha virt. eigenvalues --    1.22391   1.23103   1.23679   1.24136   1.24335
 Alpha virt. eigenvalues --    1.24481   1.24576   1.26579   1.27372   1.28492
 Alpha virt. eigenvalues --    1.29084   1.29239   1.29978   1.30299   1.30377
 Alpha virt. eigenvalues --    1.30813   1.31461   1.31876   1.32099   1.32886
 Alpha virt. eigenvalues --    1.33158   1.33743   1.33877   1.33997   1.34369
 Alpha virt. eigenvalues --    1.34431   1.34663   1.34712   1.35138   1.35675
 Alpha virt. eigenvalues --    1.35773   1.36012   1.36504   1.36711   1.37392
 Alpha virt. eigenvalues --    1.37839   1.38820   1.39120   1.40227   1.40928
 Alpha virt. eigenvalues --    1.41095   1.41738   1.42260   1.42651   1.42671
 Alpha virt. eigenvalues --    1.42997   1.43920   1.44212   1.44840   1.45625
 Alpha virt. eigenvalues --    1.45875   1.46650   1.47363   1.48028   1.48196
 Alpha virt. eigenvalues --    1.50770   1.52012   1.52215   1.52657   1.53995
 Alpha virt. eigenvalues --    1.54206   1.54658   1.55361   1.56624   1.57835
 Alpha virt. eigenvalues --    1.59321   1.60923   1.63475   1.63604   1.63959
 Alpha virt. eigenvalues --    1.64758   1.65517   1.66268   1.66992   1.67444
 Alpha virt. eigenvalues --    1.67550   1.68140   1.68251   1.68690   1.68879
 Alpha virt. eigenvalues --    1.69247   1.69704   1.70163   1.70478   1.70867
 Alpha virt. eigenvalues --    1.71319   1.71344   1.71626   1.71961   1.72325
 Alpha virt. eigenvalues --    1.72581   1.72967   1.73622   1.73975   1.74618
 Alpha virt. eigenvalues --    1.74876   1.75534   1.75639   1.76086   1.76665
 Alpha virt. eigenvalues --    1.77092   1.77324   1.77986   1.78156   1.78405
 Alpha virt. eigenvalues --    1.78650   1.79175   1.79403   1.79652   1.80133
 Alpha virt. eigenvalues --    1.80645   1.80908   1.81632   1.82075   1.82255
 Alpha virt. eigenvalues --    1.82777   1.82961   1.83279   1.83666   1.83756
 Alpha virt. eigenvalues --    1.83918   1.84076   1.84725   1.85039   1.85341
 Alpha virt. eigenvalues --    1.86024   1.86394   1.86869   1.87139   1.87386
 Alpha virt. eigenvalues --    1.87768   1.88425   1.88687   1.88863   1.89209
 Alpha virt. eigenvalues --    1.89558   1.90371   1.90612   1.90844   1.91604
 Alpha virt. eigenvalues --    1.91984   1.92333   1.92555   1.92580   1.92807
 Alpha virt. eigenvalues --    1.93051   1.93179   1.94141   1.95423   1.95627
 Alpha virt. eigenvalues --    1.95710   1.95952   1.96221   1.96372   1.96657
 Alpha virt. eigenvalues --    1.96770   1.97281   1.97462   1.97548   1.97897
 Alpha virt. eigenvalues --    1.98222   1.98644   1.98824   2.00159   2.00695
 Alpha virt. eigenvalues --    2.00985   2.01102   2.01897   2.02420   2.02586
 Alpha virt. eigenvalues --    2.02786   2.03167   2.03265   2.03637   2.03882
 Alpha virt. eigenvalues --    2.04018   2.04595   2.04803   2.05189   2.05885
 Alpha virt. eigenvalues --    2.06086   2.06330   2.07739   2.08282   2.08623
 Alpha virt. eigenvalues --    2.08811   2.08951   2.11676   2.12097   2.12409
 Alpha virt. eigenvalues --    2.12932   2.13374   2.13530   2.14061   2.14096
 Alpha virt. eigenvalues --    2.14305   2.15305   2.15471   2.16644   2.18081
 Alpha virt. eigenvalues --    2.18655   2.18854   2.19194   2.19872   2.19934
 Alpha virt. eigenvalues --    2.20587   2.21119   2.21872   2.22629   2.22696
 Alpha virt. eigenvalues --    2.22967   2.23221   2.23904   2.24216   2.24536
 Alpha virt. eigenvalues --    2.25064   2.25588   2.25883   2.26281   2.27088
 Alpha virt. eigenvalues --    2.27581   2.27985   2.29319   2.29460   2.29721
 Alpha virt. eigenvalues --    2.29858   2.30428   2.30548   2.30801   2.31081
 Alpha virt. eigenvalues --    2.31422   2.31662   2.31943   2.32179   2.32277
 Alpha virt. eigenvalues --    2.32723   2.33746   2.34822   2.35520   2.35799
 Alpha virt. eigenvalues --    2.36337   2.36978   2.37253   2.37928   2.38675
 Alpha virt. eigenvalues --    2.38897   2.39668   2.40406   2.40745   2.41127
 Alpha virt. eigenvalues --    2.41303   2.41887   2.42201   2.43151   2.43349
 Alpha virt. eigenvalues --    2.43572   2.43748   2.44688   2.44901   2.45412
 Alpha virt. eigenvalues --    2.46023   2.46420   2.46895   2.47067   2.48694
 Alpha virt. eigenvalues --    2.48799   2.49018   2.50024   2.50584   2.51265
 Alpha virt. eigenvalues --    2.51375   2.51485   2.51901   2.52400   2.52684
 Alpha virt. eigenvalues --    2.52785   2.53929   2.54426   2.54666   2.55300
 Alpha virt. eigenvalues --    2.55592   2.56366   2.56565   2.57310   2.57899
 Alpha virt. eigenvalues --    2.57986   2.58395   2.58820   2.59188   2.59346
 Alpha virt. eigenvalues --    2.61427   2.61472   2.61992   2.62645   2.63417
 Alpha virt. eigenvalues --    2.63506   2.63700   2.63937   2.64500   2.64893
 Alpha virt. eigenvalues --    2.64988   2.65636   2.65714   2.65886   2.66621
 Alpha virt. eigenvalues --    2.66800   2.67093   2.67399   2.67941   2.68040
 Alpha virt. eigenvalues --    2.68651   2.68984   2.70124   2.71496   2.71646
 Alpha virt. eigenvalues --    2.72242   2.73708   2.73823   2.75092   2.75959
 Alpha virt. eigenvalues --    2.77197   2.77221   2.77483   2.77508   2.77926
 Alpha virt. eigenvalues --    2.78191   2.78522   2.80528   2.80815   2.81351
 Alpha virt. eigenvalues --    2.81394   2.81850   2.82662   2.83314   2.83354
 Alpha virt. eigenvalues --    2.84152   2.84270   2.85104   2.86119   2.86733
 Alpha virt. eigenvalues --    2.87806   2.88851   2.90601   2.91980   2.93807
 Alpha virt. eigenvalues --    2.96850   2.98391   2.99002   3.01281   3.01851
 Alpha virt. eigenvalues --    3.02336   3.03606   3.04137   3.07328   3.08302
 Alpha virt. eigenvalues --    3.08647   3.09293   3.10989   3.12543   3.12661
 Alpha virt. eigenvalues --    3.13164   3.13447   3.14746   3.14912   3.15050
 Alpha virt. eigenvalues --    3.15414   3.15589   3.15690   3.15749   3.16745
 Alpha virt. eigenvalues --    3.18328   3.20604   3.20965   3.21141   3.21955
 Alpha virt. eigenvalues --    3.25669   3.25965   3.26838   3.27165   3.31297
 Alpha virt. eigenvalues --    3.32185   3.32476   3.32596   3.32960   3.33185
 Alpha virt. eigenvalues --    3.34100   3.34529   3.34746   3.35349   3.36676
 Alpha virt. eigenvalues --    3.36819   3.37060   3.38856   3.40763   3.40962
 Alpha virt. eigenvalues --    3.41744   3.42483   3.43326   3.44521   3.45470
 Alpha virt. eigenvalues --    3.57491   3.70387   3.70632   3.77982   3.78192
 Alpha virt. eigenvalues --    3.93358   3.99381   4.00128   4.01462   4.02895
 Alpha virt. eigenvalues --    4.03377   4.04905   4.05273   4.05768   4.06195
 Alpha virt. eigenvalues --    4.06569   4.08847   4.10850   4.11416   4.11704
 Alpha virt. eigenvalues --    4.11951   4.12561   4.14205   4.15044   4.17708
 Alpha virt. eigenvalues --    4.24587   4.25642   4.27981   4.29448   4.30666
 Alpha virt. eigenvalues --    4.32013   4.33523   4.35064   4.36471   4.37822
 Alpha virt. eigenvalues --    4.40510   4.43299   4.43718   4.43892   4.44545
 Alpha virt. eigenvalues --    4.44905   4.45655   4.46002   4.49253   4.51291
 Alpha virt. eigenvalues --    4.53477   4.57784   4.59708   4.63555   4.65464
 Alpha virt. eigenvalues --    4.72694   4.73527   4.76592   4.81991   4.83142
 Alpha virt. eigenvalues --    4.84420   5.16756
          Condensed to atoms (all electrons):
 Mulliken charges:
               1
     1  C    0.335477
     2  C    0.322845
     3  C    0.041139
     4  C    0.244741
     5  C    0.244440
     6  C    0.037681
     7  O   -0.522094
     8  C    0.229489
     9  C    0.307290
    10  O   -0.517928
    11  C    0.117089
    12  C   -0.195248
    13  C    0.162218
    14  C   -0.199796
    15  C   -0.077251
    16  C   -0.334386
    17  C   -0.338609
    18  C   -0.072485
    19  C   -0.359695
    20  C   -0.342507
    21  C   -0.342185
    22  C   -0.339159
    23  N   -0.753671
    24  C    0.299558
    25  C    0.037118
    26  C    0.040525
    27  C    0.300001
    28  C   -0.147630
    29  C   -0.117569
    30  C   -0.119195
    31  C   -0.118149
    32  C   -0.101070
    33  C   -0.121969
    34  C   -0.117441
    35  C   -0.147932
    36  N   -0.753822
    37  C    0.299277
    38  C    0.037113
    39  C    0.040393
    40  C    0.299672
    41  C   -0.100742
    42  C   -0.122050
    43  C   -0.117468
    44  C   -0.148085
    45  C   -0.147636
    46  C   -0.117519
    47  C   -0.119215
    48  C   -0.117963
    49  C    0.302058
    50  N   -0.496226
    51  C    0.287166
    52  N   -0.483716
    53  H    0.100471
    54  H    0.128796
    55  H    0.113765
    56  H    0.123717
    57  H    0.128507
    58  H    0.124332
    59  H    0.118069
    60  H    0.126721
    61  H    0.121641
    62  H    0.124275
    63  H    0.124340
    64  H    0.122595
    65  H    0.121998
    66  H    0.125319
    67  H    0.125338
    68  H    0.122509
    69  H    0.122374
    70  H    0.118044
    71  H    0.126046
    72  H    0.124194
    73  H    0.107881
    74  H    0.103452
    75  H    0.106480
    76  H    0.106420
    77  H    0.100100
    78  H    0.106903
    79  H    0.102829
    80  H    0.106739
    81  H    0.100122
    82  H    0.106864
    83  H    0.102822
    84  H    0.106751
    85  H    0.107848
    86  H    0.103453
    87  H    0.106606
    88  H    0.106802
 Sum of Mulliken charges =   0.00000
 Mulliken charges with hydrogens summed into heavy atoms:
               1
     1  C    0.335477
     2  C    0.322845
     3  C    0.041139
     4  C    0.244741
     5  C    0.244440
     6  C    0.037681
     7  O   -0.522094
     8  C    0.229489
     9  C    0.307290
    10  O   -0.517928
    11  C    0.117089
    12  C   -0.094777
    13  C    0.162218
    14  C   -0.071000
    15  C   -0.077251
    16  C    0.031605
    17  C    0.030513
    18  C   -0.072485
    19  C    0.010561
    20  C    0.027406
    21  C    0.028036
    22  C    0.029124
    23  N   -0.753671
    24  C    0.299558
    25  C    0.037118
    26  C    0.040525
    27  C    0.300001
    28  C   -0.039750
    29  C   -0.014118
    30  C   -0.012714
    31  C   -0.011730
    32  C   -0.000970
    33  C   -0.015066
    34  C   -0.014612
    35  C   -0.041192
    36  N   -0.753822
    37  C    0.299277
    38  C    0.037113
    39  C    0.040393
    40  C    0.299672
    41  C   -0.000619
    42  C   -0.015186
    43  C   -0.014645
    44  C   -0.041334
    45  C   -0.039788
    46  C   -0.014066
    47  C   -0.012610
    48  C   -0.011161
    49  C    0.302058
    50  N   -0.496226
    51  C    0.287166
    52  N   -0.483716
 Electronic spatial extent (au):  <R**2>=          35536.6371
 Charge=              0.0000 electrons
 Dipole moment (field-independent basis, Debye):
    X=             -4.7385    Y=              0.2359    Z=             -0.0577  Tot=              4.7447
 Quadrupole moment (field-independent basis, Debye-Ang):
   XX=           -244.4458   YY=           -318.2245   ZZ=           -289.6490
   XY=              2.0136   XZ=             -0.5702   YZ=             19.0210
 Traceless Quadrupole moment (field-independent basis, Debye-Ang):
   XX=             39.6606   YY=            -34.1181   ZZ=             -5.5426
   XY=              2.0136   XZ=             -0.5702   YZ=             19.0210
 Octapole moment (field-independent basis, Debye-Ang**2):
  XXX=           -208.4022  YYY=             20.9927  ZZZ=             -1.3604  XYY=              8.9781
  XXY=            -23.8821  XXZ=              4.2411  XZZ=             28.4855  YZZ=              3.2286
  YYZ=             -5.9872  XYZ=             28.4693
 Hexadecapole moment (field-independent basis, Debye-Ang**3):
 XXXX=         -30705.0783 YYYY=         -11740.5617 ZZZZ=          -4108.8349 XXXY=            235.4754
 XXXZ=            -49.1172 YYYX=             -5.2619 YYYZ=            434.0301 ZZZX=              3.6617
 ZZZY=            176.2800 XXYY=          -6713.8335 XXZZ=          -6119.1706 YYZZ=          -2522.8370
 XXYZ=           -100.3270 YYXZ=            -11.7084 ZZXY=             -7.2420
 N-N= 6.589643837116D+03 E-N=-1.814632789000D+04  KE= 2.120217699895D+03
 1\1\GINC-CN015\SP\RPBEPBE TD-FC\6-31G(d,p)\C46H36N4O2\PARTHA\18-Feb-20
 26\0\\# td=(50-50,nstates=10) pbepbe/6-31g(d,p) scrf=(iefpcm,solvent=t
 oluene) geom=connectivity\\PCN_TD_PBE_Tol\\0,1\C,0,-1.32016,0.534386,-
 0.113881\C,0,-1.284167,-0.840607,0.17762\C,0,-0.048169,-1.498433,0.329
 862\C,0,1.184123,-0.79118,0.170513\C,0,1.151692,0.587168,-0.122812\C,0
 ,-0.111065,1.242412,-0.274494\O,0,-2.490984,1.207964,-0.267102\C,0,-3.
 689605,0.49232,-0.112561\C,0,-3.639614,-0.882782,0.187465\O,0,-2.4239,
 -1.562772,0.337164\C,0,-4.927584,1.143987,-0.253638\C,0,-6.077801,0.33
 1172,-0.081037\C,0,-6.051261,-1.037368,0.216763\C,0,-4.7858,-1.644483,
 0.351504\C,0,-5.16654,2.641244,-0.579242\C,0,-3.897636,3.504707,-0.737
 352\C,0,-5.95698,2.732026,-1.91013\C,0,-7.323276,-1.883095,0.405147\C,
 0,-8.609122,-1.05602,0.212712\C,0,-7.32717,-3.038196,-0.626233\C,0,-7.
 331057,-2.473729,1.836851\C,0,-6.006321,3.265714,0.56523\N,0,2.333084,
 1.346504,-0.27626\C,0,3.292595,1.199392,-1.297267\C,0,4.321066,2.16438
 9,-1.09548\C,0,3.967209,2.925727,0.087189\C,0,2.730628,2.405909,0.5649
 23\C,0,4.582159,3.985411,0.776781\C,0,3.961861,4.504045,1.918678\C,0,2
 .737949,3.972587,2.378136\C,0,2.104117,2.915945,1.710957\C,0,3.300552,
 0.324732,-2.391106\C,0,4.380743,0.410282,-3.279079\C,0,5.418168,1.3478
 87,-3.088519\C,0,5.392775,2.230442,-2.003252\N,0,2.397479,-1.500207,0.
 312632\C,0,3.357504,-1.31885,1.327703\C,0,4.416808,-2.248917,1.120986\
 C,0,4.081543,-3.024515,-0.057853\C,0,2.824923,-2.548135,-0.528302\C,0,
 3.341842,-0.443725,2.421138\C,0,4.429075,-0.492451,3.303281\C,0,5.4964
 63,-1.394743,3.107669\C,0,5.495005,-2.278356,2.02294\C,0,4.727072,-4.0
 64873,-0.74902\C,0,4.116423,-4.607641,-1.884898\C,0,2.872096,-4.119089
 ,-2.337062\C,0,2.207876,-3.082251,-1.668458\C,0,-0.16909,2.614798,-0.6
 62488\N,0,-0.235906,3.74019,-0.998995\C,0,-0.058637,-2.873367,0.713739
 \N,0,-0.093543,-4.001299,1.045846\H,0,-7.047492,0.818188,-0.190552\H,0
 ,-4.667836,-2.705624,0.584578\H,0,-4.211543,4.539552,-0.953707\H,0,-3.
 287512,3.524842,0.177558\H,0,-3.259203,3.168294,-1.566814\H,0,-6.16288
 5,3.789567,-2.146489\H,0,-6.922757,2.20435,-1.863668\H,0,-5.375,2.3036
 55,-2.742635\H,0,-9.487146,-1.706601,0.355684\H,0,-8.684323,-0.233122,
 0.943123\H,0,-8.675122,-0.627799,-0.801456\H,0,-8.228068,-3.660117,-0.
 491527\H,0,-6.448078,-3.693253,-0.514315\H,0,-7.331344,-2.647761,-1.65
 7255\H,0,-7.336035,-1.672683,2.594335\H,0,-8.232232,-3.092239,1.985359
 \H,0,-6.45203,-3.111679,2.022997\H,0,-6.97447,2.759844,0.7056\H,0,-5.4
 58766,3.224325,1.521132\H,0,-6.212208,4.324651,0.335708\H,0,5.533448,4
 .395282,0.424536\H,0,4.428885,5.329486,2.462876\H,0,2.268952,4.392076,
 3.272662\H,0,1.154363,2.51332,2.073165\H,0,2.499256,-0.399485,-2.55271
 6\H,0,4.414749,-0.265423,-4.138424\H,0,6.246506,1.387488,-3.801282\H,0
 ,6.190137,2.966479,-1.863796\H,0,2.517417,0.253201,2.586487\H,0,4.4448
 05,0.184389,4.162275\H,0,6.32923,-1.406173,3.816262\H,0,6.315558,-2.98
 7734,1.879893\H,0,5.694114,-4.441221,-0.402341\H,0,4.607056,-5.418657,
 -2.430016\H,0,2.411181,-4.557091,-3.226893\H,0,1.242424,-2.713441,-2.0
 25149\\Version=AM64L-G09RevD.01\State=1-A\HF=-2141.445969\RMSD=3.852e-
 09\PG=C01 [X(C46H36N4O2)]\\@


 AS FAR AS THE LAWS OF MATHEMATICS REFER TO REALITY,
 THEY ARE NOT CERTAIN; AND AS FAR AS THEY ARE CERTAIN,
 THEY DO NOT REFER TO REALITY.

                                         -- ALBERT EINSTEIN
 Job cpu time:       0 days 10 hours  6 minutes 59.0 seconds.
 File lengths (MBytes):  RWF=   4820 Int=      0 D2E=      0 Chk=    637 Scr=      1
 Normal termination of Gaussian 09 at Wed Feb 18 12:18:47 2026.
