# Supplementary material for: Regioisomeric carbazole–dicyano–dioxin AIDF emitters for efficient triplet harvesting, two-photon absorption and bioimaging
Source: Chem Sci. 2026 Jul 24. Online ahead of print. doi: 10.1039/d6sc03725a (PMC13430608; doi:10.1039/d6sc03725a)
Supplement: SC-OLF-D6SC03725A-s002 [file SC-OLF-D6SC03725A-s002.zip › oCN2_e_Tol.log]

 Entering Gaussian System, Link 0=g09
 Input=OCNB_PBE_TD_Tol.com
 Output=OCNB_PBE_TD_Tol.log
 Initial command:
 /home/apps/iiser/g09/new/g09/l1.exe "/scratch/partha/Basil/QAO/Gau-11361.inp" -scrdir="/scratch/partha/Basil/QAO/"
 Entering Link 1 = /home/apps/iiser/g09/new/g09/l1.exe PID=     11362.
  
 Copyright (c) 1988,1990,1992,1993,1995,1998,2003,2009,2013,
            Gaussian, Inc.  All Rights Reserved.
  
 This is part of the Gaussian(R) 09 program.  It is based on
 the Gaussian(R) 03 system (copyright 2003, Gaussian, Inc.),
 the Gaussian(R) 98 system (copyright 1998, Gaussian, Inc.),
 the Gaussian(R) 94 system (copyright 1995, Gaussian, Inc.),
 the Gaussian 92(TM) system (copyright 1992, Gaussian, Inc.),
 the Gaussian 90(TM) system (copyright 1990, Gaussian, Inc.),
 the Gaussian 88(TM) system (copyright 1988, Gaussian, Inc.),
 the Gaussian 86(TM) system (copyright 1986, Carnegie Mellon
 University), and the Gaussian 82(TM) system (copyright 1983,
 Carnegie Mellon University). Gaussian is a federally registered
 trademark of Gaussian, Inc.
  
 This software contains proprietary and confidential information,
 including trade secrets, belonging to Gaussian, Inc.
  
 This software is provided under written license and may be
 used, copied, transmitted, or stored only in accord with that
 written license.
  
 The following legend is applicable only to US Government
 contracts under FAR:
  
                    RESTRICTED RIGHTS LEGEND
  
 Use, reproduction and disclosure by the US Government is
 subject to restrictions as set forth in subparagraphs (a)
 and (c) of the Commercial Computer Software - Restricted
 Rights clause in FAR 52.227-19.
  
 Gaussian, Inc.
 340 Quinnipiac St., Bldg. 40, Wallingford CT 06492
  
  
 ---------------------------------------------------------------
 Warning -- This program may not be used in any manner that
 competes with the business of Gaussian, Inc. or will provide
 assistance to any competitor of Gaussian, Inc.  The licensee
 of this program is prohibited from giving any competitor of
 Gaussian, Inc. access to this program.  By using this program,
 the user acknowledges that Gaussian, Inc. is engaged in the
 business of creating and licensing software in the field of
 computational chemistry and represents and warrants to the
 licensee that it is not a competitor of Gaussian, Inc. and that
 it will not use this program in any manner prohibited above.
 ---------------------------------------------------------------
  

 Cite this work as:
 Gaussian 09, Revision D.01,
 M. J. Frisch, G. W. Trucks, H. B. Schlegel, G. E. Scuseria, 
 M. A. Robb, J. R. Cheeseman, G. Scalmani, V. Barone, B. Mennucci, 
 G. A. Petersson, H. Nakatsuji, M. Caricato, X. Li, H. P. Hratchian, 
 A. F. Izmaylov, J. Bloino, G. Zheng, J. L. Sonnenberg, M. Hada, 
 M. Ehara, K. Toyota, R. Fukuda, J. Hasegawa, M. Ishida, T. Nakajima, 
 Y. Honda, O. Kitao, H. Nakai, T. Vreven, J. A. Montgomery, Jr., 
 J. E. Peralta, F. Ogliaro, M. Bearpark, J. J. Heyd, E. Brothers, 
 K. N. Kudin, V. N. Staroverov, T. Keith, R. Kobayashi, J. Normand, 
 K. Raghavachari, A. Rendell, J. C. Burant, S. S. Iyengar, J. Tomasi, 
 M. Cossi, N. Rega, J. M. Millam, M. Klene, J. E. Knox, J. B. Cross, 
 V. Bakken, C. Adamo, J. Jaramillo, R. Gomperts, R. E. Stratmann, 
 O. Yazyev, A. J. Austin, R. Cammi, C. Pomelli, J. W. Ochterski, 
 R. L. Martin, K. Morokuma, V. G. Zakrzewski, G. A. Voth, 
 P. Salvador, J. J. Dannenberg, S. Dapprich, A. D. Daniels, 
 O. Farkas, J. B. Foresman, J. V. Ortiz, J. Cioslowski, 
 and D. J. Fox, Gaussian, Inc., Wallingford CT, 2013.
 
 ******************************************
 Gaussian 09:  AM64L-G09RevD.01 24-Apr-2013
                18-Feb-2026 
 ******************************************
 %nprocshared=48
 Will use up to   48 processors via shared memory.
 %mem=20GB
 ----------------------------------------------------------------------
 # td=(50-50,nstates=10) pbepbe/6-31g(d,p) scrf=(iefpcm,solvent=toluene
 ) geom=connectivity
 ----------------------------------------------------------------------
 1/38=1,57=2/1;
 2/12=2,17=6,18=5,40=1/2;
 3/5=1,6=6,7=101,11=9,16=1,25=1,30=1,70=2201,72=13,74=1009/1,2,8,3;
 4//1;
 5/5=2,38=5,53=13/2;
 8/6=1,10=2,108=10/1;
 9/41=10,42=1,48=2,70=2/14;
 6/7=2,8=2,9=2,10=2/1;
 99/5=1,9=1/99;
 ---------------
 OCNB_PBE_TD_Tol
 ---------------
 Symbolic Z-matrix:
 Charge =  0 Multiplicity = 1
 C                    -1.09476   1.76524  -0.20478 
 C                    -0.61814   0.45026  -0.03446 
 C                     0.76393   0.16043  -0.05894 
 C                     1.69679   1.21914  -0.25851 
 C                     1.21936   2.53756  -0.44237 
 C                    -0.18228   2.8171   -0.4042 
 O                    -2.41986   2.06707  -0.15579 
 C                    -3.33216   1.01453   0.01517 
 C                    -2.84601  -0.29391   0.19539 
 O                    -1.47479  -0.57746   0.20574 
 C                    -4.71526   1.26589   0.01445 
 C                    -5.54963   0.13377   0.20491 
 C                    -5.08785  -1.1763    0.38665 
 C                    -3.69192  -1.37699   0.37629 
 C                    -5.41663   2.63753  -0.16255 
 C                    -4.48291   3.84584  -0.38457 
 C                    -6.36051   2.55338  -1.39016 
 C                    -6.0264   -2.37885   0.59448 
 C                    -7.51151  -1.96959   0.58039 
 C                    -5.79183  -3.40969  -0.53724 
 C                    -5.7138   -3.03742   1.96084 
 C                    -6.25205   2.9268    1.11157 
 N                     1.17181  -1.17695   0.1264 
 C                     1.91908  -1.67924   1.21055 
 C                     2.08521  -3.08327   1.0348 
 C                     1.40322  -3.44372  -0.194 
 C                     0.83651  -2.24952  -0.723 
 C                     2.40772  -1.01068   2.33986 
 C                     3.10608  -1.76916   3.28848 
 C                     3.30132  -3.15677   3.12254 
 C                     2.78916  -3.82119   2.00264 
 C                     1.22823  -4.65489  -0.88628 
 C                     0.49843  -4.65554  -2.08036 
 C                    -0.05275  -3.46024  -2.58943 
 C                     0.10877  -2.23935  -1.92103 
 N                     3.08699   0.97399  -0.28067 
 C                     3.77511   0.19085  -1.22851 
 C                     5.16041   0.18948  -0.897 
 C                     5.31596   1.00521   0.29243 
 C                     4.02205   1.48464   0.64371 
 C                     3.28248  -0.46562  -2.36338 
 C                     4.20302  -1.16203  -3.15702 
 C                     5.57703  -1.19185  -2.83634 
 C                     6.06373  -0.51433  -1.71312 
 C                     6.42136   1.36109   1.08544 
 C                     6.22097   2.17848   2.20317 
 C                     4.92957   2.63873   2.53719 
 C                     3.81078   2.29889   1.7651 
 C                    -0.66454   4.14688  -0.58144 
 N                    -1.05837   5.24603  -0.72841 
 C                     2.12643   3.59883  -0.73832 
 N                     2.85062   4.48903  -0.99916 
 H                    -6.62628   0.3086    0.20962 
 H                    -3.24066  -2.36366   0.50782 
 H                    -5.10856   4.74632  -0.50292 
 H                    -3.80781   4.01669   0.46638 
 H                    -3.87042   3.74212  -1.29208 
 H                    -6.8891    3.51332  -1.51478 
 H                    -7.12172   1.76418  -1.28596 
 H                    -5.78934   2.35654  -2.31229 
 H                    -8.13904  -2.86167   0.73839 
 H                    -7.74742  -1.25141   1.38333 
 H                    -7.80647  -1.52278  -0.38375 
 H                    -6.44906  -4.28385  -0.39358 
 H                    -4.75138  -3.7723   -0.55439 
 H                    -6.01544  -2.97094  -1.52366 
 H                    -5.88317  -2.32964   2.78898 
 H                    -6.36869  -3.9112    2.11668 
 H                    -4.67013  -3.38585   2.01991 
 H                    -7.00461   2.14705   1.30802 
 H                    -5.60181   3.00417   1.99842 
 H                    -6.78459   3.88558   0.99422 
 H                     2.25458   0.06089   2.4845 
 H                     3.50453  -1.26981   4.17617 
 H                     3.85199  -3.71838   3.88221 
 H                     2.92588  -4.90012   1.88306 
 H                     1.66042  -5.58129  -0.49646 
 H                     0.3542   -5.59114  -2.62766 
 H                    -0.61838  -3.48251  -3.52524 
 H                    -0.31878  -1.31775  -2.32476 
 H                     2.22284  -0.44067  -2.62704 
 H                     3.8442   -1.68992  -4.04511 
 H                     6.2683   -1.74465  -3.47844 
 H                     7.1313   -0.5244   -1.47404 
 H                     7.42218   0.9997    0.83095 
 H                     7.07277   2.46435   2.82634 
 H                     4.79387   3.27671   3.41502 
 H                     2.81522   2.66364   2.03125 
 
 Stoichiometry    C46H36N4O2
 Framework group  C1[X(C46H36N4O2)]
 Deg. of freedom   258
 Full point group                 C1      NOp   1
 Largest Abelian subgroup         C1      NOp   1
 Largest concise Abelian subgroup C1      NOp   1
                         Standard orientation:                         
 ---------------------------------------------------------------------
 Center     Atomic      Atomic             Coordinates (Angstroms)
 Number     Number       Type             X           Y           Z
 ---------------------------------------------------------------------
      1          6           0       -1.094761    1.765242   -0.204782
      2          6           0       -0.618142    0.450260   -0.034462
      3          6           0        0.763928    0.160434   -0.058936
      4          6           0        1.696788    1.219142   -0.258514
      5          6           0        1.219363    2.537563   -0.442367
      6          6           0       -0.182283    2.817095   -0.404199
      7          8           0       -2.419860    2.067075   -0.155793
      8          6           0       -3.332164    1.014533    0.015169
      9          6           0       -2.846014   -0.293914    0.195390
     10          8           0       -1.474794   -0.577460    0.205739
     11          6           0       -4.715259    1.265886    0.014453
     12          6           0       -5.549630    0.133772    0.204905
     13          6           0       -5.087852   -1.176301    0.386650
     14          6           0       -3.691917   -1.376985    0.376285
     15          6           0       -5.416630    2.637533   -0.162554
     16          6           0       -4.482907    3.845836   -0.384568
     17          6           0       -6.360508    2.553377   -1.390156
     18          6           0       -6.026404   -2.378845    0.594477
     19          6           0       -7.511512   -1.969585    0.580391
     20          6           0       -5.791834   -3.409687   -0.537244
     21          6           0       -5.713804   -3.037419    1.960841
     22          6           0       -6.252054    2.926797    1.111574
     23          7           0        1.171810   -1.176946    0.126398
     24          6           0        1.919075   -1.679238    1.210548
     25          6           0        2.085210   -3.083268    1.034799
     26          6           0        1.403222   -3.443715   -0.193996
     27          6           0        0.836507   -2.249521   -0.723003
     28          6           0        2.407717   -1.010681    2.339861
     29          6           0        3.106076   -1.769158    3.288481
     30          6           0        3.301322   -3.156772    3.122541
     31          6           0        2.789164   -3.821185    2.002642
     32          6           0        1.228227   -4.654886   -0.886277
     33          6           0        0.498433   -4.655540   -2.080357
     34          6           0       -0.052751   -3.460242   -2.589429
     35          6           0        0.108772   -2.239351   -1.921027
     36          7           0        3.086995    0.973990   -0.280673
     37          6           0        3.775111    0.190850   -1.228507
     38          6           0        5.160407    0.189479   -0.897003
     39          6           0        5.315957    1.005207    0.292425
     40          6           0        4.022055    1.484642    0.643714
     41          6           0        3.282476   -0.465618   -2.363378
     42          6           0        4.203019   -1.162034   -3.157023
     43          6           0        5.577030   -1.191848   -2.836339
     44          6           0        6.063734   -0.514333   -1.713124
     45          6           0        6.421358    1.361088    1.085442
     46          6           0        6.220966    2.178475    2.203170
     47          6           0        4.929569    2.638733    2.537189
     48          6           0        3.810777    2.298889    1.765095
     49          6           0       -0.664542    4.146880   -0.581444
     50          7           0       -1.058370    5.246028   -0.728405
     51          6           0        2.126433    3.598826   -0.738321
     52          7           0        2.850623    4.489026   -0.999155
     53          1           0       -6.626279    0.308595    0.209618
     54          1           0       -3.240664   -2.363660    0.507820
     55          1           0       -5.108558    4.746323   -0.502921
     56          1           0       -3.807811    4.016693    0.466375
     57          1           0       -3.870415    3.742119   -1.292077
     58          1           0       -6.889099    3.513317   -1.514783
     59          1           0       -7.121721    1.764177   -1.285963
     60          1           0       -5.789343    2.356540   -2.312289
     61          1           0       -8.139044   -2.861670    0.738393
     62          1           0       -7.747418   -1.251412    1.383331
     63          1           0       -7.806465   -1.522783   -0.383753
     64          1           0       -6.449062   -4.283846   -0.393576
     65          1           0       -4.751378   -3.772298   -0.554386
     66          1           0       -6.015445   -2.970944   -1.523658
     67          1           0       -5.883168   -2.329636    2.788978
     68          1           0       -6.368691   -3.911195    2.116682
     69          1           0       -4.670125   -3.385852    2.019905
     70          1           0       -7.004606    2.147049    1.308024
     71          1           0       -5.601812    3.004168    1.998420
     72          1           0       -6.784589    3.885576    0.994220
     73          1           0        2.254583    0.060888    2.484497
     74          1           0        3.504530   -1.269807    4.176172
     75          1           0        3.851986   -3.718378    3.882205
     76          1           0        2.925876   -4.900124    1.883062
     77          1           0        1.660417   -5.581289   -0.496464
     78          1           0        0.354202   -5.591137   -2.627656
     79          1           0       -0.618378   -3.482511   -3.525243
     80          1           0       -0.318778   -1.317750   -2.324761
     81          1           0        2.222845   -0.440666   -2.627036
     82          1           0        3.844202   -1.689919   -4.045109
     83          1           0        6.268301   -1.744651   -3.478442
     84          1           0        7.131296   -0.524399   -1.474043
     85          1           0        7.422185    0.999701    0.830947
     86          1           0        7.072768    2.464353    2.826341
     87          1           0        4.793865    3.276711    3.415017
     88          1           0        2.815224    2.663635    2.031246
 ---------------------------------------------------------------------
 Rotational constants (GHZ):      0.0879192      0.0421515      0.0339964
 Standard basis: 6-31G(d,p) (6D, 7F)
 There are   960 symmetry adapted cartesian basis functions of A   symmetry.
 There are   960 symmetry adapted basis functions of A   symmetry.
   960 basis functions,  1708 primitive gaussians,   960 cartesian basis functions
   178 alpha electrons      178 beta electrons
       nuclear repulsion energy      6684.7819046361 Hartrees.
 NAtoms=   88 NActive=   88 NUniq=   88 SFac= 1.00D+00 NAtFMM=   60 NAOKFM=T Big=T
 Integral buffers will be    131072 words long.
 Regular integral format.
 Two-electron integral symmetry is turned on.
 ------------------------------------------------------------------------------
 Polarizable Continuum Model (PCM)
 =================================
 Model                : PCM (using non-symmetric T matrix).
 Atomic radii         : UFF (Universal Force Field).
 Polarization charges : Total charges.
 Charge compensation  : None.
 Solution method      : On-the-fly selection.
 Cavity type          : Scaled VdW (van der Waals Surface) (Alpha=1.100).
 Cavity algorithm     : GePol (No added spheres)
                        Default sphere list used, NSphG=   88.
                        Lebedev-Laikov grids with approx.  5.0 points / Ang**2.
                        Smoothing algorithm: Karplus/York (Gamma=1.0000).
                        Polarization charges: spherical gaussians, with
                                              point-specific exponents (IZeta= 3).
                        Self-potential: point-specific (ISelfS= 7).
                        Self-field    : sphere-specific E.n sum rule (ISelfD= 2).
 Solvent              : Toluene, Eps=   2.374100 Eps(inf)=   2.238315
 ------------------------------------------------------------------------------
 One-electron integrals computed using PRISM.
 NBasis=   960 RedAO= T EigKep=  1.45D-04  NBF=   960
 NBsUse=   960 1.00D-06 EigRej= -1.00D+00 NBFU=   960
 ExpMin= 1.61D-01 ExpMax= 5.48D+03 ExpMxC= 8.25D+02 IAcc=1 IRadAn=         1 AccDes= 0.00D+00
 Harris functional with IExCor= 1009 and IRadAn=       1 diagonalized for initial guess.
 HarFok:  IExCor= 1009 AccDes= 0.00D+00 IRadAn=         1 IDoV= 1 UseB2=F ITyADJ=14
 ICtDFT=  3500011 ScaDFX=  1.000000  1.000000  1.000000  1.000000
 FoFCou: FMM=F IPFlag=           0 FMFlag=      100000 FMFlg1=        2001
         NFxFlg=           0 DoJE=T BraDBF=F KetDBF=T FulRan=T
         wScrn=  0.000000 ICntrl=     500 IOpCl=  0 I1Cent=   200000004 NGrid=           0
         NMat0=    1 NMatS0=      1 NMatT0=    0 NMatD0=    1 NMtDS0=    0 NMtDT0=    0
 Petite list used in FoFCou.
 Requested convergence on RMS density matrix=1.00D-08 within 128 cycles.
 Requested convergence on MAX density matrix=1.00D-06.
 Requested convergence on             energy=1.00D-06.
 No special actions if energy rises.
 Inv3:  Mode=1 IEnd=   105103683.
 Iteration    1 A*A^-1 deviation from unit magnitude is 3.33D-15 for   3639.
 Iteration    1 A*A^-1 deviation from orthogonality  is 3.19D-15 for   5306    143.
 Iteration    1 A^-1*A deviation from unit magnitude is 3.11D-15 for   3639.
 Iteration    1 A^-1*A deviation from orthogonality  is 2.16D-11 for   5272   5255.
 EnCoef did     3 forward-backward iterations
 EnCoef did     2 forward-backward iterations
 EnCoef did     7 forward-backward iterations
 Error on total polarization charges =  0.00925
 SCF Done:  E(RPBE-PBE) =  -2141.44639548     A.U. after   18 cycles
            NFock= 18  Conv=0.40D-08     -V/T= 2.0100
 ExpMin= 1.61D-01 ExpMax= 5.48D+03 ExpMxC= 8.25D+02 IAcc=3 IRadAn=         5 AccDes= 0.00D+00
 HarFok:  IExCor=  205 AccDes= 0.00D+00 IRadAn=         5 IDoV=-2 UseB2=F ITyADJ=14
 ICtDFT= 12500011 ScaDFX=  1.000000  1.000000  1.000000  1.000000
 Range of M.O.s used for correlation:    53   960
 NBasis=   960 NAE=   178 NBE=   178 NFC=    52 NFV=     0
 NROrb=    908 NOA=   126 NOB=   126 NVA=   782 NVB=   782

 **** Warning!!: The smallest alpha delta epsilon is  0.72216966D-01

 Would need an additional        118248200000 words for in-memory AO integral storage.
 NEqPCM:  Using non-equilibrium solvation (IEInf=1, Eps=   2.3741, EpsInf=   2.2383)
 Inv3:  Mode=1 IEnd=   105103683.
 Iteration    1 A*A^-1 deviation from unit magnitude is 2.89D-15 for    108.
 Iteration    1 A*A^-1 deviation from orthogonality  is 2.37D-15 for   3567   2687.
 Iteration    1 A^-1*A deviation from unit magnitude is 2.89D-15 for    381.
 Iteration    1 A^-1*A deviation from orthogonality  is 1.51D-14 for   3825   3822.
 Orbital symmetries:
       Occupied  (A) (A) (A) (A) (A) (A) (A) (A) (A) (A) (A) (A)
                 (A) (A) (A) (A) (A) (A) (A) (A) (A) (A) (A) (A)
                 (A) (A) (A) (A) (A) (A) (A) (A) (A) (A) (A) (A)
                 (A) (A) (A) (A) (A) (A) (A) (A) (A) (A) (A) (A)
                 (A) (A) (A) (A) (A) (A) (A) (A) (A) (A) (A) (A)
                 (A) (A) (A) (A) (A) (A) (A) (A) (A) (A) (A) (A)
                 (A) (A) (A) (A) (A) (A) (A) (A) (A) (A) (A) (A)
                 (A) (A) (A) (A) (A) (A) (A) (A) (A) (A) (A) (A)
                 (A) (A) (A) (A) (A) (A) (A) (A) (A) (A) (A) (A)
                 (A) (A) (A) (A) (A) (A) (A) (A) (A) (A) (A) (A)
                 (A) (A) (A) (A) (A) (A) (A) (A) (A) (A) (A) (A)
                 (A) (A) (A) (A) (A) (A) (A) (A) (A) (A) (A) (A)
                 (A) (A) (A) (A) (A) (A) (A) (A) (A) (A) (A) (A)
                 (A) (A) (A) (A) (A) (A) (A) (A) (A) (A) (A) (A)
                 (A) (A) (A) (A) (A) (A) (A) (A) (A) (A)
       Virtual   (A) (A) (A) (A) (A) (A) (A) (A) (A) (A) (A) (A)
                 (A) (A) (A) (A) (A) (A) (A) (A) (A) (A) (A) (A)
                 (A) (A) (A) (A) (A) (A) (A) (A) (A) (A) (A) (A)
                 (A) (A) (A) (A) (A) (A) (A) (A) (A) (A) (A) (A)
                 (A) (A) (A) (A) (A) (A) (A) (A) (A) (A) (A) (A)
                 (A) (A) (A) (A) (A) (A) (A) (A) (A) (A) (A) (A)
                 (A) (A) (A) (A) (A) (A) (A) (A) (A) (A) (A) (A)
                 (A) (A) (A) (A) (A) (A) (A) (A) (A) (A) (A) (A)
                 (A) (A) (A) (A) (A) (A) (A) (A) (A) (A) (A) (A)
                 (A) (A) (A) (A) (A) (A) (A) (A) (A) (A) (A) (A)
                 (A) (A) (A) (A) (A) (A) (A) (A) (A) (A) (A) (A)
                 (A) (A) (A) (A) (A) (A) (A) (A) (A) (A) (A) (A)
                 (A) (A) (A) (A) (A) (A) (A) (A) (A) (A) (A) (A)
                 (A) (A) (A) (A) (A) (A) (A) (A) (A) (A) (A) (A)
                 (A) (A) (A) (A) (A) (A) (A) (A) (A) (A) (A) (A)
                 (A) (A) (A) (A) (A) (A) (A) (A) (A) (A) (A) (A)
                 (A) (A) (A) (A) (A) (A) (A) (A) (A) (A) (A) (A)
                 (A) (A) (A) (A) (A) (A) (A) (A) (A) (A) (A) (A)
                 (A) (A) (A) (A) (A) (A) (A) (A) (A) (A) (A) (A)
                 (A) (A) (A) (A) (A) (A) (A) (A) (A) (A) (A) (A)
                 (A) (A) (A) (A) (A) (A) (A) (A) (A) (A) (A) (A)
                 (A) (A) (A) (A) (A) (A) (A) (A) (A) (A) (A) (A)
                 (A) (A) (A) (A) (A) (A) (A) (A) (A) (A) (A) (A)
                 (A) (A) (A) (A) (A) (A) (A) (A) (A) (A) (A) (A)
                 (A) (A) (A) (A) (A) (A) (A) (A) (A) (A) (A) (A)
                 (A) (A) (A) (A) (A) (A) (A) (A) (A) (A) (A) (A)
                 (A) (A) (A) (A) (A) (A) (A) (A) (A) (A) (A) (A)
                 (A) (A) (A) (A) (A) (A) (A) (A) (A) (A) (A) (A)
                 (A) (A) (A) (A) (A) (A) (A) (A) (A) (A) (A) (A)
                 (A) (A) (A) (A) (A) (A) (A) (A) (A) (A) (A) (A)
                 (A) (A) (A) (A) (A) (A) (A) (A) (A) (A) (A) (A)
                 (A) (A) (A) (A) (A) (A) (A) (A) (A) (A) (A) (A)
                 (A) (A) (A) (A) (A) (A) (A) (A) (A) (A) (A) (A)
                 (A) (A) (A) (A) (A) (A) (A) (A) (A) (A) (A) (A)
                 (A) (A) (A) (A) (A) (A) (A) (A) (A) (A) (A) (A)
                 (A) (A) (A) (A) (A) (A) (A) (A) (A) (A) (A) (A)
                 (A) (A) (A) (A) (A) (A) (A) (A) (A) (A) (A) (A)
                 (A) (A) (A) (A) (A) (A) (A) (A) (A) (A) (A) (A)
                 (A) (A) (A) (A) (A) (A) (A) (A) (A) (A) (A) (A)
                 (A) (A) (A) (A) (A) (A) (A) (A) (A) (A) (A) (A)
                 (A) (A) (A) (A) (A) (A) (A) (A) (A) (A) (A) (A)
                 (A) (A) (A) (A) (A) (A) (A) (A) (A) (A) (A) (A)
                 (A) (A) (A) (A) (A) (A) (A) (A) (A) (A) (A) (A)
                 (A) (A) (A) (A) (A) (A) (A) (A) (A) (A) (A) (A)
                 (A) (A) (A) (A) (A) (A) (A) (A) (A) (A) (A) (A)
                 (A) (A) (A) (A) (A) (A) (A) (A) (A) (A) (A) (A)
                 (A) (A) (A) (A) (A) (A) (A) (A) (A) (A) (A) (A)
                 (A) (A) (A) (A) (A) (A) (A) (A) (A) (A) (A) (A)
                 (A) (A) (A) (A) (A) (A) (A) (A) (A) (A) (A) (A)
                 (A) (A) (A) (A) (A) (A) (A) (A) (A) (A) (A) (A)
                 (A) (A) (A) (A) (A) (A) (A) (A) (A) (A) (A) (A)
                 (A) (A) (A) (A) (A) (A) (A) (A) (A) (A) (A) (A)
                 (A) (A) (A) (A) (A) (A) (A) (A) (A) (A) (A) (A)
                 (A) (A) (A) (A) (A) (A) (A) (A) (A) (A) (A) (A)
                 (A) (A) (A) (A) (A) (A) (A) (A) (A) (A) (A) (A)
                 (A) (A) (A) (A) (A) (A) (A) (A) (A) (A) (A) (A)
                 (A) (A) (A) (A) (A) (A) (A) (A) (A) (A) (A) (A)
                 (A) (A) (A) (A) (A) (A) (A) (A) (A) (A) (A) (A)
                 (A) (A) (A) (A) (A) (A) (A) (A) (A) (A) (A) (A)
                 (A) (A) (A) (A) (A) (A) (A) (A) (A) (A) (A) (A)
                 (A) (A) (A) (A) (A) (A) (A) (A) (A) (A) (A) (A)
                 (A) (A) (A) (A) (A) (A) (A) (A) (A) (A) (A) (A)
                 (A) (A) (A) (A) (A) (A) (A) (A) (A) (A) (A) (A)
                 (A) (A) (A) (A) (A) (A) (A) (A) (A) (A) (A) (A)
                 (A) (A) (A) (A) (A) (A) (A) (A) (A) (A) (A) (A)
                 (A) (A)
    80 initial guesses have been made.
 Convergence on wavefunction:    0.001000000000000
 Iteration     1 Dimension    80 NMult     0 NNew     80
 CISAX will form    27 AO SS matrices at one time.
 New state      1 was old state      2
 New state      2 was old state      4
 New state      3 was old state      1
 New state      4 was old state      3
 New state      5 was old state      6
 New state      6 was old state      8
 New state      7 was old state      5
 New state      8 was old state     10
 New state      9 was old state      7
 New state     10 was old state     12
 New state     11 was old state     14
 New state     12 was old state     11
 New state     14 was old state     16
 New state     15 was old state     20
 New state     16 was old state     15
 New state     17 was old state      9
 New state     19 was old state     17
 New state     20 was old state     22
 Iteration     2 Dimension   160 NMult    80 NNew     80
 New state      6 was old state      7
 New state      7 was old state      6
 New state     14 was old state     16
 New state     15 was old state     14
 New state     16 was old state     15
 Iteration     3 Dimension   180 NMult   160 NNew     20
 New state      6 was old state      7
 New state      7 was old state      6
 New state     11 was old state     12
 New state     12 was old state     11
 New state     20 was old state     22
 Iteration     4 Dimension   200 NMult   180 NNew     20
 Iteration     5 Dimension   220 NMult   200 NNew     20
 Iteration     6 Dimension   238 NMult   220 NNew     18
 Iteration     7 Dimension   249 NMult   238 NNew     11
 Iteration     8 Dimension   257 NMult   249 NNew      8
 Iteration     9 Dimension   261 NMult   257 NNew      4
 Iteration    10 Dimension   262 NMult   261 NNew      1
 Iteration    11 Dimension   263 NMult   262 NNew      1
 ***********************************************************************
 Excited states from <AA,BB:AA,BB> singles matrix:
 ***********************************************************************
 
 Ground to excited state transition densities written to RWF  633
 Ground to excited state transition electric dipole moments (Au):
       state          X           Y           Z        Dip. S.      Osc.
         1         0.0000      0.0000      0.0000      0.0000      0.0000
         2         0.0000      0.0000      0.0000      0.0000      0.0000
         3        -0.1339      0.5156     -0.0673      0.2883      0.0143
         4        -0.5096      0.6551     -0.0985      0.6986      0.0366
         5         0.0000      0.0000      0.0000      0.0000      0.0000
         6         0.0000      0.0000      0.0000      0.0000      0.0000
         7        -0.3905      0.4333     -0.0246      0.3408      0.0188
         8         0.0000      0.0000      0.0000      0.0000      0.0000
         9         0.1038     -0.0003      0.0333      0.0119      0.0007
        10         0.0000      0.0000      0.0000      0.0000      0.0000
        11        -0.0324      0.2136     -0.0453      0.0487      0.0031
        12         0.0000      0.0000      0.0000      0.0000      0.0000
        13        -1.7068     -0.4748      0.2011      3.1792      0.2048
        14         0.2972     -0.9060      0.1431      0.9296      0.0613
        15         0.0000      0.0000      0.0000      0.0000      0.0000
        16         0.0000      0.0000      0.0000      0.0000      0.0000
        17        -0.1584     -0.3256      0.0302      0.1320      0.0091
        18         0.0000      0.0000      0.0000      0.0000      0.0000
        19        -0.3213      0.1451     -0.0285      0.1251      0.0089
        20        -0.1531     -0.0631      0.0040      0.0275      0.0021
 Ground to excited state transition velocity dipole moments (Au):
       state          X           Y           Z        Dip. S.      Osc.
         1         0.0000      0.0000      0.0000      0.0000      0.0000
         2         0.0000      0.0000      0.0000      0.0000      0.0000
         3         0.0086     -0.0365      0.0088      0.0015      0.0134
         4         0.0390     -0.0500      0.0060      0.0041      0.0345
         5         0.0000      0.0000      0.0000      0.0000      0.0000
         6         0.0000      0.0000      0.0000      0.0000      0.0000
         7         0.0297     -0.0339      0.0013      0.0020      0.0164
         8         0.0000      0.0000      0.0000      0.0000      0.0000
         9        -0.0098     -0.0002     -0.0023      0.0001      0.0008
        10         0.0000      0.0000      0.0000      0.0000      0.0000
        11         0.0011     -0.0201      0.0029      0.0004      0.0029
        12         0.0000      0.0000      0.0000      0.0000      0.0000
        13         0.1646      0.0461     -0.0193      0.0296      0.2042
        14        -0.0279      0.0853     -0.0162      0.0083      0.0560
        15         0.0000      0.0000      0.0000      0.0000      0.0000
        16         0.0000      0.0000      0.0000      0.0000      0.0000
        17         0.0163      0.0343     -0.0045      0.0015      0.0094
        18         0.0000      0.0000      0.0000      0.0000      0.0000
        19         0.0340     -0.0140      0.0030      0.0014      0.0085
        20         0.0150      0.0036      0.0005      0.0002      0.0014
 Ground to excited state transition magnetic dipole moments (Au):
       state          X           Y           Z
         1         0.0000      0.0000      0.0000
         2         0.0000      0.0000      0.0000
         3        -0.0540     -0.0524      0.1032
         4         0.0078      0.0637     -0.1880
         5         0.0000      0.0000      0.0000
         6         0.0000      0.0000      0.0000
         7         0.0757     -0.0077     -0.1252
         8         0.0000      0.0000      0.0000
         9         0.2096      0.0464     -0.0890
        10         0.0000      0.0000      0.0000
        11        -0.0412     -0.0543     -0.4981
        12         0.0000      0.0000      0.0000
        13        -0.0408      0.0143     -0.2516
        14         0.1011      0.1275      0.4396
        15         0.0000      0.0000      0.0000
        16         0.0000      0.0000      0.0000
        17        -0.0723     -0.2310      0.2759
        18         0.0000      0.0000      0.0000
        19        -0.1745      0.0266     -0.1651
        20         0.0056      0.1430      0.8203
 Ground to excited state transition velocity quadrupole moments (Au):
       state          XX          YY          ZZ          XY          XZ          YZ
         1         0.0000      0.0000      0.0000      0.0000      0.0000      0.0000
         2         0.0000      0.0000      0.0000      0.0000      0.0000      0.0000
         3         0.1136     -0.1464      0.0551     -0.0749      0.0172      0.0800
         4        -0.1677      0.1015      0.1207     -0.0526      0.1166      0.0059
         5         0.0000      0.0000      0.0000      0.0000      0.0000      0.0000
         6         0.0000      0.0000      0.0000      0.0000      0.0000      0.0000
         7        -0.0536      0.0298      0.0658     -0.0559      0.0378      0.0103
         8         0.0000      0.0000      0.0000      0.0000      0.0000      0.0000
         9         0.0301     -0.0494     -0.0055     -0.0144     -0.0045      0.0118
        10         0.0000      0.0000      0.0000      0.0000      0.0000      0.0000
        11         0.6911     -0.4533      0.0463      0.0049     -0.0420      0.1299
        12         0.0000      0.0000      0.0000      0.0000      0.0000      0.0000
        13        -0.0042      0.2268      0.1431      0.1723     -0.0393      0.0731
        14        -0.2570      0.2196     -0.1638      0.1810     -0.0847     -0.1479
        15         0.0000      0.0000      0.0000      0.0000      0.0000      0.0000
        16         0.0000      0.0000      0.0000      0.0000      0.0000      0.0000
        17         0.0557      0.0470     -0.0323      0.0780     -0.0613     -0.0027
        18         0.0000      0.0000      0.0000      0.0000      0.0000      0.0000
        19         0.0761     -0.0229      0.0509     -0.0242      0.0190      0.0430
        20         0.0428      0.0019      0.0169      0.1819     -0.0314     -0.0301
 <0|del|b> * <b|rxdel|0> + <0|del|b> * <b|delr+rdel|0>
 Rotatory Strengths (R) in cgs (10**-40 erg-esu-cm/Gauss)
       state          XX          YY          ZZ    R(velocity)    E-M Angle
         1         0.0000      0.0000      0.0000      0.0000       90.00
         2         0.0000      0.0000      0.0000      0.0000       90.00
         3        13.2988      8.5130      0.6076      7.4731       61.46
         4         5.4148     -1.2685    -40.2856    -12.0464      108.49
         5         0.0000      0.0000      0.0000      0.0000       90.00
         6         0.0000      0.0000      0.0000      0.0000       90.00
         7         5.6165     10.5186      3.9300      6.6884       69.15
         8         0.0000      0.0000      0.0000      0.0000       90.00
         9         0.9467     -8.1563     -7.9535     -5.0544      142.40
        10         0.0000      0.0000      0.0000      0.0000       90.00
        11        -4.3524     -5.0022      6.4972     -0.9525       92.14
        12         0.0000      0.0000      0.0000      0.0000       90.00
        13        14.6595     49.3986    -72.8328     -2.9249       91.56
        14        28.7560    -10.2947    -11.8217      2.2132       88.75
        15         0.0000      0.0000      0.0000      0.0000       90.00
        16         0.0000      0.0000      0.0000      0.0000       90.00
        17       -25.3943     -7.2618    -38.1378    -23.5980      137.54
        18         0.0000      0.0000      0.0000      0.0000       90.00
        19        -2.2590    -16.2282    -26.6136    -15.0336      139.78
        20         3.5228     -0.1497      2.9260      2.0997       85.51
 1/2[<0|r|b>*<b|rxdel|0> + (<0|rxdel|b>*<b|r|0>)*]
 Rotatory Strengths (R) in cgs (10**-40 erg-esu-cm/Gauss)
       state          XX          YY          ZZ     R(length)
         1         0.0000      0.0000      0.0000      0.0000
         2         0.0000      0.0000      0.0000      0.0000
         3        -5.1149     19.0917      4.9102      6.2957
         4         2.7943    -29.5130    -13.0924    -13.2703
         5         0.0000      0.0000      0.0000      0.0000
         6         0.0000      0.0000      0.0000      0.0000
         7        20.9051      2.3719     -2.1755      7.0338
         8         0.0000      0.0000      0.0000      0.0000
         9       -15.3853      0.0086      2.0952     -4.4271
        10         0.0000      0.0000      0.0000      0.0000
        11        -0.9427      8.2069    -15.9434     -2.8931
        12         0.0000      0.0000      0.0000      0.0000
        13       -49.2326      4.8179     35.7907     -2.8747
        14       -21.2459     81.6761    -44.4837      5.3155
        15         0.0000      0.0000      0.0000      0.0000
        16         0.0000      0.0000      0.0000      0.0000
        17        -8.1048    -53.1916     -5.9009    -22.3991
        18         0.0000      0.0000      0.0000      0.0000
        19       -39.6464     -2.7294     -3.3287    -15.2348
        20         0.6086      6.3810     -2.3223      1.5558
  1/2[<0|del|b>*<b|r|0> + (<0|r|b>*<b|del|0>)*] (Au)
       state          X           Y           Z        Dip. S.   Osc.(frdel)
         1         0.0000      0.0000      0.0000      0.0000      0.0000
         2         0.0000      0.0000      0.0000      0.0000      0.0000
         3        -0.0012     -0.0188     -0.0006      0.0206      0.0137
         4        -0.0199     -0.0328     -0.0006      0.0533      0.0355
         5         0.0000      0.0000      0.0000      0.0000      0.0000
         6         0.0000      0.0000      0.0000      0.0000      0.0000
         7        -0.0116     -0.0147      0.0000      0.0263      0.0176
         8         0.0000      0.0000      0.0000      0.0000      0.0000
         9        -0.0010      0.0000     -0.0001      0.0011      0.0007
        10         0.0000      0.0000      0.0000      0.0000      0.0000
        11         0.0000     -0.0043     -0.0001      0.0045      0.0030
        12         0.0000      0.0000      0.0000      0.0000      0.0000
        13        -0.2809     -0.0219     -0.0039      0.3067      0.2045
        14        -0.0083     -0.0772     -0.0023      0.0879      0.0586
        15         0.0000      0.0000      0.0000      0.0000      0.0000
        16         0.0000      0.0000      0.0000      0.0000      0.0000
        17        -0.0026     -0.0112     -0.0001      0.0139      0.0093
        18         0.0000      0.0000      0.0000      0.0000      0.0000
        19        -0.0109     -0.0020     -0.0001      0.0131      0.0087
        20        -0.0023     -0.0002      0.0000      0.0025      0.0017

 Excitation energies and oscillator strengths:
 
 Excited State   1:      Triplet-A      1.9206 eV  645.56 nm  f=0.0000  <S**2>=2.000
     178 ->179         0.69338
 This state for optimization and/or second-order correction.
 Total Energy, E(TD-HF/TD-KS) =  -2141.37581537    
 Copying the excited state density for this state as the 1-particle RhoCI density.
 
 Excited State   2:      Triplet-A      2.0130 eV  615.92 nm  f=0.0000  <S**2>=2.000
     177 ->179         0.68920
     178 ->179         0.10448
 
 Excited State   3:      Singlet-A      2.0179 eV  614.42 nm  f=0.0143  <S**2>=0.000
     178 ->179         0.69549
 
 Excited State   4:      Singlet-A      2.1372 eV  580.13 nm  f=0.0366  <S**2>=0.000
     176 ->179        -0.15906
     177 ->179         0.68166
 
 Excited State   5:      Triplet-A      2.2248 eV  557.28 nm  f=0.0000  <S**2>=2.000
     174 ->179        -0.28219
     175 ->179        -0.23078
     176 ->179         0.59226
     177 ->179        -0.10380
 
 Excited State   6:      Triplet-A      2.2540 eV  550.07 nm  f=0.0000  <S**2>=2.000
     174 ->179         0.41823
     175 ->179         0.41370
     176 ->179         0.37935
 
 Excited State   7:      Singlet-A      2.2567 eV  549.39 nm  f=0.0188  <S**2>=0.000
     176 ->179         0.68522
     177 ->179         0.14626
 
 Excited State   8:      Triplet-A      2.3398 eV  529.89 nm  f=0.0000  <S**2>=2.000
     174 ->179        -0.48046
     175 ->179         0.51699
 
 Excited State   9:      Singlet-A      2.3489 eV  527.83 nm  f=0.0007  <S**2>=0.000
     174 ->179        -0.33509
     175 ->179         0.62108
 
 Excited State  10:      Triplet-A      2.4478 eV  506.52 nm  f=0.0000  <S**2>=2.000
     174 ->180         0.11442
     177 ->180        -0.11189
     178 ->180         0.67513
 
 Excited State  11:      Singlet-A      2.5743 eV  481.63 nm  f=0.0031  <S**2>=0.000
     174 ->179         0.37780
     175 ->179         0.19244
     177 ->180         0.24595
     178 ->180         0.49642
 
 Excited State  12:      Triplet-A      2.5820 eV  480.19 nm  f=0.0000  <S**2>=2.000
     177 ->180         0.68685
     178 ->180         0.13583
 
 Excited State  13:      Singlet-A      2.6288 eV  471.64 nm  f=0.2048  <S**2>=0.000
     174 ->179        -0.42566
     175 ->179        -0.22403
     178 ->180         0.47524
 
 Excited State  14:      Singlet-A      2.6916 eV  460.63 nm  f=0.0613  <S**2>=0.000
     174 ->179        -0.18141
     177 ->180         0.64997
     178 ->180        -0.12820
 
 Excited State  15:      Triplet-A      2.7475 eV  451.27 nm  f=0.0000  <S**2>=2.000
     174 ->180         0.47071
     175 ->180         0.37081
     176 ->180        -0.30298
     177 ->180         0.11601
     178 ->180        -0.13124
 
 Excited State  16:      Triplet-A      2.7870 eV  444.87 nm  f=0.0000  <S**2>=2.000
     174 ->180         0.23082
     175 ->180         0.17849
     176 ->180         0.63541
 
 Excited State  17:      Singlet-A      2.8138 eV  440.63 nm  f=0.0091  <S**2>=0.000
     176 ->180         0.69937
 
 Excited State  18:      Triplet-A      2.8937 eV  428.46 nm  f=0.0000  <S**2>=2.000
     174 ->180        -0.42762
     175 ->180         0.55855
 
 Excited State  19:      Singlet-A      2.9074 eV  426.44 nm  f=0.0089  <S**2>=0.000
     174 ->180        -0.31606
     175 ->180         0.62922
 
 Excited State  20:      Singlet-A      3.0773 eV  402.90 nm  f=0.0021  <S**2>=0.000
     172 ->179         0.17505
     173 ->179         0.51404
     174 ->180        -0.39371
     175 ->180        -0.18747
 SavETr:  write IOETrn=   770 NScale= 10 NData=  16 NLR=1 NState=   20 LETran=     370.

 **********************************************************************

            Population analysis using the SCF density.

 **********************************************************************

 Orbital symmetries:
       Occupied  (A) (A) (A) (A) (A) (A) (A) (A) (A) (A) (A) (A)
                 (A) (A) (A) (A) (A) (A) (A) (A) (A) (A) (A) (A)
                 (A) (A) (A) (A) (A) (A) (A) (A) (A) (A) (A) (A)
                 (A) (A) (A) (A) (A) (A) (A) (A) (A) (A) (A) (A)
                 (A) (A) (A) (A) (A) (A) (A) (A) (A) (A) (A) (A)
                 (A) (A) (A) (A) (A) (A) (A) (A) (A) (A) (A) (A)
                 (A) (A) (A) (A) (A) (A) (A) (A) (A) (A) (A) (A)
                 (A) (A) (A) (A) (A) (A) (A) (A) (A) (A) (A) (A)
                 (A) (A) (A) (A) (A) (A) (A) (A) (A) (A) (A) (A)
                 (A) (A) (A) (A) (A) (A) (A) (A) (A) (A) (A) (A)
                 (A) (A) (A) (A) (A) (A) (A) (A) (A) (A) (A) (A)
                 (A) (A) (A) (A) (A) (A) (A) (A) (A) (A) (A) (A)
                 (A) (A) (A) (A) (A) (A) (A) (A) (A) (A) (A) (A)
                 (A) (A) (A) (A) (A) (A) (A) (A) (A) (A) (A) (A)
                 (A) (A) (A) (A) (A) (A) (A) (A) (A) (A)
       Virtual   (A) (A) (A) (A) (A) (A) (A) (A) (A) (A) (A) (A)
                 (A) (A) (A) (A) (A) (A) (A) (A) (A) (A) (A) (A)
                 (A) (A) (A) (A) (A) (A) (A) (A) (A) (A) (A) (A)
                 (A) (A) (A) (A) (A) (A) (A) (A) (A) (A) (A) (A)
                 (A) (A) (A) (A) (A) (A) (A) (A) (A) (A) (A) (A)
                 (A) (A) (A) (A) (A) (A) (A) (A) (A) (A) (A) (A)
                 (A) (A) (A) (A) (A) (A) (A) (A) (A) (A) (A) (A)
                 (A) (A) (A) (A) (A) (A) (A) (A) (A) (A) (A) (A)
                 (A) (A) (A) (A) (A) (A) (A) (A) (A) (A) (A) (A)
                 (A) (A) (A) (A) (A) (A) (A) (A) (A) (A) (A) (A)
                 (A) (A) (A) (A) (A) (A) (A) (A) (A) (A) (A) (A)
                 (A) (A) (A) (A) (A) (A) (A) (A) (A) (A) (A) (A)
                 (A) (A) (A) (A) (A) (A) (A) (A) (A) (A) (A) (A)
                 (A) (A) (A) (A) (A) (A) (A) (A) (A) (A) (A) (A)
                 (A) (A) (A) (A) (A) (A) (A) (A) (A) (A) (A) (A)
                 (A) (A) (A) (A) (A) (A) (A) (A) (A) (A) (A) (A)
                 (A) (A) (A) (A) (A) (A) (A) (A) (A) (A) (A) (A)
                 (A) (A) (A) (A) (A) (A) (A) (A) (A) (A) (A) (A)
                 (A) (A) (A) (A) (A) (A) (A) (A) (A) (A) (A) (A)
                 (A) (A) (A) (A) (A) (A) (A) (A) (A) (A) (A) (A)
                 (A) (A) (A) (A) (A) (A) (A) (A) (A) (A) (A) (A)
                 (A) (A) (A) (A) (A) (A) (A) (A) (A) (A) (A) (A)
                 (A) (A) (A) (A) (A) (A) (A) (A) (A) (A) (A) (A)
                 (A) (A) (A) (A) (A) (A) (A) (A) (A) (A) (A) (A)
                 (A) (A) (A) (A) (A) (A) (A) (A) (A) (A) (A) (A)
                 (A) (A) (A) (A) (A) (A) (A) (A) (A) (A) (A) (A)
                 (A) (A) (A) (A) (A) (A) (A) (A) (A) (A) (A) (A)
                 (A) (A) (A) (A) (A) (A) (A) (A) (A) (A) (A) (A)
                 (A) (A) (A) (A) (A) (A) (A) (A) (A) (A) (A) (A)
                 (A) (A) (A) (A) (A) (A) (A) (A) (A) (A) (A) (A)
                 (A) (A) (A) (A) (A) (A) (A) (A) (A) (A) (A) (A)
                 (A) (A) (A) (A) (A) (A) (A) (A) (A) (A) (A) (A)
                 (A) (A) (A) (A) (A) (A) (A) (A) (A) (A) (A) (A)
                 (A) (A) (A) (A) (A) (A) (A) (A) (A) (A) (A) (A)
                 (A) (A) (A) (A) (A) (A) (A) (A) (A) (A) (A) (A)
                 (A) (A) (A) (A) (A) (A) (A) (A) (A) (A) (A) (A)
                 (A) (A) (A) (A) (A) (A) (A) (A) (A) (A) (A) (A)
                 (A) (A) (A) (A) (A) (A) (A) (A) (A) (A) (A) (A)
                 (A) (A) (A) (A) (A) (A) (A) (A) (A) (A) (A) (A)
                 (A) (A) (A) (A) (A) (A) (A) (A) (A) (A) (A) (A)
                 (A) (A) (A) (A) (A) (A) (A) (A) (A) (A) (A) (A)
                 (A) (A) (A) (A) (A) (A) (A) (A) (A) (A) (A) (A)
                 (A) (A) (A) (A) (A) (A) (A) (A) (A) (A) (A) (A)
                 (A) (A) (A) (A) (A) (A) (A) (A) (A) (A) (A) (A)
                 (A) (A) (A) (A) (A) (A) (A) (A) (A) (A) (A) (A)
                 (A) (A) (A) (A) (A) (A) (A) (A) (A) (A) (A) (A)
                 (A) (A) (A) (A) (A) (A) (A) (A) (A) (A) (A) (A)
                 (A) (A) (A) (A) (A) (A) (A) (A) (A) (A) (A) (A)
                 (A) (A) (A) (A) (A) (A) (A) (A) (A) (A) (A) (A)
                 (A) (A) (A) (A) (A) (A) (A) (A) (A) (A) (A) (A)
                 (A) (A) (A) (A) (A) (A) (A) (A) (A) (A) (A) (A)
                 (A) (A) (A) (A) (A) (A) (A) (A) (A) (A) (A) (A)
                 (A) (A) (A) (A) (A) (A) (A) (A) (A) (A) (A) (A)
                 (A) (A) (A) (A) (A) (A) (A) (A) (A) (A) (A) (A)
                 (A) (A) (A) (A) (A) (A) (A) (A) (A) (A) (A) (A)
                 (A) (A) (A) (A) (A) (A) (A) (A) (A) (A) (A) (A)
                 (A) (A) (A) (A) (A) (A) (A) (A) (A) (A) (A) (A)
                 (A) (A) (A) (A) (A) (A) (A) (A) (A) (A) (A) (A)
                 (A) (A) (A) (A) (A) (A) (A) (A) (A) (A) (A) (A)
                 (A) (A) (A) (A) (A) (A) (A) (A) (A) (A) (A) (A)
                 (A) (A) (A) (A) (A) (A) (A) (A) (A) (A) (A) (A)
                 (A) (A) (A) (A) (A) (A) (A) (A) (A) (A) (A) (A)
                 (A) (A) (A) (A) (A) (A) (A) (A) (A) (A) (A) (A)
                 (A) (A) (A) (A) (A) (A) (A) (A) (A) (A) (A) (A)
                 (A) (A) (A) (A) (A) (A) (A) (A) (A) (A) (A) (A)
                 (A) (A)
 The electronic state is 1-A.
 Alpha  occ. eigenvalues --  -18.86501 -18.86379 -14.07569 -14.07314 -14.02072
 Alpha  occ. eigenvalues --  -14.01706 -10.01788 -10.01463  -9.99357  -9.99089
 Alpha  occ. eigenvalues --   -9.98936  -9.98795  -9.98130  -9.98013  -9.95830
 Alpha  occ. eigenvalues --   -9.95422  -9.94862  -9.94763  -9.94611  -9.94505
 Alpha  occ. eigenvalues --   -9.93424  -9.93197  -9.92897  -9.92500  -9.91986
 Alpha  occ. eigenvalues --   -9.91360  -9.91322  -9.91302  -9.91217  -9.91023
 Alpha  occ. eigenvalues --   -9.91019  -9.90980  -9.90977  -9.90964  -9.90943
 Alpha  occ. eigenvalues --   -9.90831  -9.90781  -9.90687  -9.90642  -9.90617
 Alpha  occ. eigenvalues --   -9.90569  -9.90478  -9.90463  -9.90231  -9.90055
 Alpha  occ. eigenvalues --   -9.90002  -9.89453  -9.89424  -9.89405  -9.89326
 Alpha  occ. eigenvalues --   -9.89313  -9.88427  -1.05411  -1.02109  -0.93088
 Alpha  occ. eigenvalues --   -0.91357  -0.84815  -0.82770  -0.82301  -0.80370
 Alpha  occ. eigenvalues --   -0.78413  -0.77802  -0.77171  -0.76853  -0.75839
 Alpha  occ. eigenvalues --   -0.75053  -0.73906  -0.72744  -0.70848  -0.70443
 Alpha  occ. eigenvalues --   -0.69049  -0.68372  -0.68087  -0.67638  -0.66989
 Alpha  occ. eigenvalues --   -0.65971  -0.65120  -0.64818  -0.63441  -0.63042
 Alpha  occ. eigenvalues --   -0.61971  -0.61927  -0.61873  -0.61138  -0.59090
 Alpha  occ. eigenvalues --   -0.58722  -0.58041  -0.56620  -0.56054  -0.55267
 Alpha  occ. eigenvalues --   -0.54973  -0.53983  -0.53300  -0.52284  -0.52123
 Alpha  occ. eigenvalues --   -0.51746  -0.51058  -0.49544  -0.49277  -0.48390
 Alpha  occ. eigenvalues --   -0.46992  -0.46939  -0.46682  -0.46222  -0.45623
 Alpha  occ. eigenvalues --   -0.45192  -0.44821  -0.44100  -0.43465  -0.42421
 Alpha  occ. eigenvalues --   -0.41806  -0.41128  -0.40842  -0.40742  -0.40504
 Alpha  occ. eigenvalues --   -0.40033  -0.39747  -0.39428  -0.39266  -0.39034
 Alpha  occ. eigenvalues --   -0.38888  -0.38747  -0.38541  -0.38240  -0.37964
 Alpha  occ. eigenvalues --   -0.37845  -0.37689  -0.37562  -0.37370  -0.37188
 Alpha  occ. eigenvalues --   -0.37163  -0.37003  -0.36673  -0.35453  -0.34685
 Alpha  occ. eigenvalues --   -0.34202  -0.33855  -0.33221  -0.33091  -0.32834
 Alpha  occ. eigenvalues --   -0.32603  -0.32353  -0.32222  -0.32184  -0.32113
 Alpha  occ. eigenvalues --   -0.32030  -0.31933  -0.31906  -0.31789  -0.31726
 Alpha  occ. eigenvalues --   -0.31498  -0.30918  -0.30689  -0.30623  -0.30164
 Alpha  occ. eigenvalues --   -0.29948  -0.29759  -0.29714  -0.29592  -0.29455
 Alpha  occ. eigenvalues --   -0.29325  -0.29230  -0.29003  -0.28151  -0.28070
 Alpha  occ. eigenvalues --   -0.27649  -0.25714  -0.25389  -0.25033  -0.24835
 Alpha  occ. eigenvalues --   -0.23049  -0.22484  -0.22236  -0.19882  -0.19729
 Alpha  occ. eigenvalues --   -0.19390  -0.18740  -0.18378
 Alpha virt. eigenvalues --   -0.11156  -0.09108  -0.06155  -0.05824  -0.05015
 Alpha virt. eigenvalues --   -0.03889  -0.03283  -0.03136  -0.02743  -0.02181
 Alpha virt. eigenvalues --   -0.01175  -0.00860   0.00157   0.00610   0.00940
 Alpha virt. eigenvalues --    0.01436   0.03142   0.04506   0.05746   0.06424
 Alpha virt. eigenvalues --    0.06917   0.07099   0.07293   0.07761   0.08384
 Alpha virt. eigenvalues --    0.08866   0.09035   0.09194   0.09836   0.09869
 Alpha virt. eigenvalues --    0.10227   0.10303   0.10427   0.10647   0.10992
 Alpha virt. eigenvalues --    0.11480   0.12185   0.12307   0.12515   0.12649
 Alpha virt. eigenvalues --    0.12662   0.12827   0.12912   0.13283   0.13324
 Alpha virt. eigenvalues --    0.13542   0.13834   0.14170   0.14485   0.14635
 Alpha virt. eigenvalues --    0.14677   0.15209   0.15689   0.16152   0.16428
 Alpha virt. eigenvalues --    0.16633   0.16794   0.16840   0.16869   0.17151
 Alpha virt. eigenvalues --    0.17541   0.17590   0.17907   0.17937   0.18078
 Alpha virt. eigenvalues --    0.18549   0.18871   0.19623   0.19691   0.19895
 Alpha virt. eigenvalues --    0.20210   0.20604   0.20912   0.21141   0.21246
 Alpha virt. eigenvalues --    0.21622   0.22192   0.22390   0.22528   0.22710
 Alpha virt. eigenvalues --    0.23510   0.24226   0.24769   0.25319   0.25619
 Alpha virt. eigenvalues --    0.26259   0.26768   0.27596   0.28983   0.29192
 Alpha virt. eigenvalues --    0.29265   0.29629   0.29968   0.30646   0.31138
 Alpha virt. eigenvalues --    0.32137   0.32710   0.33161   0.33472   0.33755
 Alpha virt. eigenvalues --    0.34215   0.35402   0.35957   0.36596   0.37065
 Alpha virt. eigenvalues --    0.37956   0.38582   0.40067   0.41112   0.41621
 Alpha virt. eigenvalues --    0.42400   0.42907   0.43381   0.44063   0.44209
 Alpha virt. eigenvalues --    0.44621   0.44791   0.45617   0.45692   0.45832
 Alpha virt. eigenvalues --    0.46422   0.46500   0.47081   0.47257   0.47301
 Alpha virt. eigenvalues --    0.47877   0.48039   0.48187   0.48553   0.48796
 Alpha virt. eigenvalues --    0.49181   0.49367   0.49610   0.49766   0.49920
 Alpha virt. eigenvalues --    0.49984   0.50262   0.50316   0.50373   0.50835
 Alpha virt. eigenvalues --    0.51198   0.51503   0.51580   0.51826   0.52036
 Alpha virt. eigenvalues --    0.52269   0.52606   0.52899   0.53052   0.53253
 Alpha virt. eigenvalues --    0.53691   0.53836   0.54070   0.54624   0.54743
 Alpha virt. eigenvalues --    0.55022   0.55157   0.55182   0.55547   0.55809
 Alpha virt. eigenvalues --    0.56011   0.56314   0.56598   0.56686   0.56862
 Alpha virt. eigenvalues --    0.56971   0.57067   0.57291   0.57417   0.57607
 Alpha virt. eigenvalues --    0.57891   0.57994   0.58095   0.58318   0.58568
 Alpha virt. eigenvalues --    0.58705   0.58932   0.59427   0.60095   0.60762
 Alpha virt. eigenvalues --    0.60787   0.61077   0.61585   0.61648   0.62787
 Alpha virt. eigenvalues --    0.63376   0.63864   0.63942   0.64211   0.64978
 Alpha virt. eigenvalues --    0.65463   0.65630   0.65848   0.66036   0.67128
 Alpha virt. eigenvalues --    0.67278   0.67998   0.68586   0.69045   0.69924
 Alpha virt. eigenvalues --    0.70963   0.71384   0.72142   0.72389   0.73323
 Alpha virt. eigenvalues --    0.73457   0.73965   0.74020   0.74199   0.74445
 Alpha virt. eigenvalues --    0.74736   0.75193   0.75380   0.75985   0.76250
 Alpha virt. eigenvalues --    0.76380   0.76904   0.77076   0.77132   0.77442
 Alpha virt. eigenvalues --    0.77590   0.77795   0.78004   0.78731   0.78804
 Alpha virt. eigenvalues --    0.79122   0.79243   0.79494   0.80256   0.80480
 Alpha virt. eigenvalues --    0.80724   0.80977   0.81314   0.81487   0.81688
 Alpha virt. eigenvalues --    0.81910   0.82337   0.82377   0.82531   0.82928
 Alpha virt. eigenvalues --    0.83339   0.83420   0.83543   0.83772   0.83874
 Alpha virt. eigenvalues --    0.84346   0.84573   0.84851   0.84943   0.85238
 Alpha virt. eigenvalues --    0.85597   0.85721   0.86002   0.86038   0.86145
 Alpha virt. eigenvalues --    0.87109   0.87452   0.87594   0.88222   0.88404
 Alpha virt. eigenvalues --    0.88646   0.89311   0.89355   0.89683   0.90708
 Alpha virt. eigenvalues --    0.91013   0.91201   0.91706   0.92083   0.92167
 Alpha virt. eigenvalues --    0.92903   0.93015   0.93159   0.93379   0.93823
 Alpha virt. eigenvalues --    0.94209   0.94355   0.94517   0.95353   0.95590
 Alpha virt. eigenvalues --    0.95872   0.96651   0.97132   0.97813   0.98483
 Alpha virt. eigenvalues --    0.99814   1.00373   1.00806   1.01292   1.01737
 Alpha virt. eigenvalues --    1.03342   1.04006   1.04867   1.05233   1.05986
 Alpha virt. eigenvalues --    1.06204   1.08136   1.08566   1.09173   1.09342
 Alpha virt. eigenvalues --    1.10012   1.10433   1.11046   1.11226   1.11596
 Alpha virt. eigenvalues --    1.12228   1.12713   1.12964   1.13218   1.13816
 Alpha virt. eigenvalues --    1.14129   1.14534   1.14993   1.15712   1.16157
 Alpha virt. eigenvalues --    1.16458   1.16781   1.17327   1.18465   1.19142
 Alpha virt. eigenvalues --    1.19672   1.20114   1.20732   1.20925   1.21318
 Alpha virt. eigenvalues --    1.21707   1.22972   1.23295   1.23851   1.24441
 Alpha virt. eigenvalues --    1.24654   1.25917   1.26653   1.27368   1.27842
 Alpha virt. eigenvalues --    1.29008   1.29327   1.29682   1.29909   1.30169
 Alpha virt. eigenvalues --    1.30694   1.31104   1.31534   1.31910   1.32687
 Alpha virt. eigenvalues --    1.33472   1.33632   1.33709   1.34009   1.34133
 Alpha virt. eigenvalues --    1.34352   1.34376   1.34856   1.35303   1.35452
 Alpha virt. eigenvalues --    1.35703   1.35929   1.36202   1.37405   1.37611
 Alpha virt. eigenvalues --    1.39113   1.39774   1.40197   1.40678   1.41073
 Alpha virt. eigenvalues --    1.41127   1.42299   1.42437   1.42601   1.42774
 Alpha virt. eigenvalues --    1.43189   1.43982   1.44189   1.44885   1.45562
 Alpha virt. eigenvalues --    1.45650   1.46969   1.47921   1.48031   1.49436
 Alpha virt. eigenvalues --    1.50560   1.51722   1.51970   1.53101   1.53463
 Alpha virt. eigenvalues --    1.54119   1.54429   1.55213   1.56510   1.57935
 Alpha virt. eigenvalues --    1.60234   1.61789   1.62453   1.62874   1.63785
 Alpha virt. eigenvalues --    1.64038   1.65400   1.66565   1.66913   1.67187
 Alpha virt. eigenvalues --    1.67267   1.67477   1.68558   1.68958   1.69322
 Alpha virt. eigenvalues --    1.69644   1.69944   1.70123   1.70729   1.70985
 Alpha virt. eigenvalues --    1.71343   1.71493   1.71764   1.72056   1.72106
 Alpha virt. eigenvalues --    1.72242   1.73141   1.73987   1.74349   1.74731
 Alpha virt. eigenvalues --    1.75059   1.75410   1.75705   1.76467   1.76752
 Alpha virt. eigenvalues --    1.77033   1.77415   1.77770   1.78001   1.78145
 Alpha virt. eigenvalues --    1.78624   1.78791   1.79205   1.79580   1.80083
 Alpha virt. eigenvalues --    1.80504   1.80649   1.81406   1.81511   1.81879
 Alpha virt. eigenvalues --    1.82594   1.82812   1.82912   1.83236   1.83594
 Alpha virt. eigenvalues --    1.84050   1.84359   1.84616   1.85136   1.85627
 Alpha virt. eigenvalues --    1.85909   1.86584   1.86686   1.87230   1.87499
 Alpha virt. eigenvalues --    1.87817   1.88322   1.88618   1.88907   1.89594
 Alpha virt. eigenvalues --    1.89682   1.90478   1.90601   1.90849   1.91457
 Alpha virt. eigenvalues --    1.91691   1.92107   1.92293   1.92442   1.92657
 Alpha virt. eigenvalues --    1.92903   1.93850   1.93961   1.94496   1.95314
 Alpha virt. eigenvalues --    1.95471   1.95951   1.96195   1.96448   1.96799
 Alpha virt. eigenvalues --    1.96933   1.97167   1.97354   1.97562   1.97953
 Alpha virt. eigenvalues --    1.98021   1.98380   1.99432   2.00526   2.00602
 Alpha virt. eigenvalues --    2.00982   2.01140   2.01722   2.02033   2.02463
 Alpha virt. eigenvalues --    2.02822   2.03108   2.03158   2.03483   2.03842
 Alpha virt. eigenvalues --    2.03905   2.04613   2.05161   2.05456   2.05899
 Alpha virt. eigenvalues --    2.06351   2.07482   2.07963   2.08107   2.08752
 Alpha virt. eigenvalues --    2.08805   2.09137   2.09157   2.11400   2.12123
 Alpha virt. eigenvalues --    2.12684   2.13149   2.13314   2.13595   2.14074
 Alpha virt. eigenvalues --    2.14922   2.15247   2.15485   2.15963   2.16437
 Alpha virt. eigenvalues --    2.17692   2.18509   2.19204   2.19549   2.19974
 Alpha virt. eigenvalues --    2.20604   2.21513   2.21826   2.22373   2.22650
 Alpha virt. eigenvalues --    2.22935   2.23266   2.23850   2.24304   2.24455
 Alpha virt. eigenvalues --    2.25474   2.25690   2.25769   2.26215   2.26969
 Alpha virt. eigenvalues --    2.27550   2.28227   2.29070   2.29223   2.29481
 Alpha virt. eigenvalues --    2.29824   2.30286   2.30538   2.30718   2.30950
 Alpha virt. eigenvalues --    2.31351   2.31415   2.31602   2.32212   2.33016
 Alpha virt. eigenvalues --    2.33576   2.34443   2.34717   2.35181   2.35682
 Alpha virt. eigenvalues --    2.36291   2.36858   2.37143   2.37676   2.38592
 Alpha virt. eigenvalues --    2.38840   2.39522   2.39913   2.40650   2.40845
 Alpha virt. eigenvalues --    2.41408   2.41758   2.42809   2.43441   2.43623
 Alpha virt. eigenvalues --    2.43774   2.44357   2.44440   2.44901   2.45282
 Alpha virt. eigenvalues --    2.45715   2.46561   2.46967   2.47907   2.48396
 Alpha virt. eigenvalues --    2.48663   2.49009   2.49587   2.50448   2.51151
 Alpha virt. eigenvalues --    2.51241   2.51287   2.51866   2.52295   2.52863
 Alpha virt. eigenvalues --    2.53039   2.53818   2.54485   2.54729   2.55318
 Alpha virt. eigenvalues --    2.55660   2.56362   2.56973   2.57549   2.57717
 Alpha virt. eigenvalues --    2.58102   2.58517   2.58953   2.59133   2.59397
 Alpha virt. eigenvalues --    2.61363   2.61677   2.62157   2.62698   2.63006
 Alpha virt. eigenvalues --    2.63197   2.64084   2.64441   2.64505   2.64649
 Alpha virt. eigenvalues --    2.64983   2.65022   2.65474   2.65791   2.66263
 Alpha virt. eigenvalues --    2.66679   2.66722   2.67175   2.67333   2.68014
 Alpha virt. eigenvalues --    2.68478   2.68738   2.69854   2.71751   2.72453
 Alpha virt. eigenvalues --    2.73580   2.73951   2.74332   2.74852   2.76684
 Alpha virt. eigenvalues --    2.77027   2.77174   2.77500   2.77918   2.78202
 Alpha virt. eigenvalues --    2.78368   2.78919   2.80216   2.80761   2.81072
 Alpha virt. eigenvalues --    2.81329   2.81381   2.82275   2.83321   2.83372
 Alpha virt. eigenvalues --    2.83613   2.84540   2.85260   2.86094   2.86302
 Alpha virt. eigenvalues --    2.87433   2.88837   2.91175   2.92139   2.93822
 Alpha virt. eigenvalues --    2.95199   2.98319   3.00109   3.00819   3.01210
 Alpha virt. eigenvalues --    3.03089   3.04140   3.04367   3.07371   3.08324
 Alpha virt. eigenvalues --    3.09231   3.09347   3.11263   3.12552   3.13058
 Alpha virt. eigenvalues --    3.13150   3.13469   3.14624   3.14713   3.15008
 Alpha virt. eigenvalues --    3.15253   3.15332   3.15643   3.15919   3.16699
 Alpha virt. eigenvalues --    3.17337   3.18255   3.20750   3.21059   3.23920
 Alpha virt. eigenvalues --    3.25785   3.26525   3.26904   3.27113   3.31355
 Alpha virt. eigenvalues --    3.32172   3.32185   3.32610   3.32934   3.33169
 Alpha virt. eigenvalues --    3.34069   3.34505   3.34764   3.35343   3.36522
 Alpha virt. eigenvalues --    3.36777   3.37102   3.39160   3.40555   3.41089
 Alpha virt. eigenvalues --    3.41706   3.43269   3.43530   3.44494   3.45585
 Alpha virt. eigenvalues --    3.57608   3.70087   3.70546   3.77736   3.78133
 Alpha virt. eigenvalues --    3.91837   3.95108   4.00538   4.02538   4.03010
 Alpha virt. eigenvalues --    4.04084   4.04979   4.05683   4.05906   4.06273
 Alpha virt. eigenvalues --    4.06428   4.09126   4.10582   4.11068   4.11636
 Alpha virt. eigenvalues --    4.12273   4.12771   4.13411   4.15135   4.18142
 Alpha virt. eigenvalues --    4.23058   4.26497   4.27575   4.29556   4.30177
 Alpha virt. eigenvalues --    4.32327   4.32849   4.34357   4.37016   4.38768
 Alpha virt. eigenvalues --    4.41246   4.43103   4.43357   4.43899   4.44436
 Alpha virt. eigenvalues --    4.44880   4.45993   4.46264   4.49199   4.49933
 Alpha virt. eigenvalues --    4.52548   4.53614   4.59646   4.64880   4.65729
 Alpha virt. eigenvalues --    4.72653   4.73320   4.78163   4.81755   4.83131
 Alpha virt. eigenvalues --    4.85873   5.24292
          Condensed to atoms (all electrons):
 Mulliken charges:
               1
     1  C    0.336204
     2  C    0.338151
     3  C    0.163857
     4  C    0.233554
     5  C    0.143109
     6  C    0.054487
     7  O   -0.524010
     8  C    0.226627
     9  C    0.307166
    10  O   -0.513571
    11  C    0.118029
    12  C   -0.195681
    13  C    0.161733
    14  C   -0.198705
    15  C   -0.077321
    16  C   -0.334518
    17  C   -0.339193
    18  C   -0.072036
    19  C   -0.359367
    20  C   -0.342653
    21  C   -0.342234
    22  C   -0.338461
    23  N   -0.722029
    24  C    0.300425
    25  C    0.036336
    26  C    0.036530
    27  C    0.310126
    28  C   -0.101177
    29  C   -0.122116
    30  C   -0.117459
    31  C   -0.149320
    32  C   -0.149685
    33  C   -0.119001
    34  C   -0.124444
    35  C   -0.116720
    36  N   -0.753616
    37  C    0.298829
    38  C    0.037953
    39  C    0.040492
    40  C    0.299710
    41  C   -0.101738
    42  C   -0.121555
    43  C   -0.117183
    44  C   -0.148014
    45  C   -0.147585
    46  C   -0.117220
    47  C   -0.118921
    48  C   -0.118181
    49  C    0.273630
    50  N   -0.500451
    51  C    0.242480
    52  N   -0.490095
    53  H    0.100131
    54  H    0.129310
    55  H    0.113982
    56  H    0.126772
    57  H    0.125705
    58  H    0.124407
    59  H    0.117777
    60  H    0.126072
    61  H    0.121312
    62  H    0.124415
    63  H    0.124098
    64  H    0.122074
    65  H    0.122478
    66  H    0.124701
    67  H    0.125523
    68  H    0.122013
    69  H    0.121952
    70  H    0.117811
    71  H    0.126511
    72  H    0.124263
    73  H    0.101980
    74  H    0.108812
    75  H    0.103952
    76  H    0.106796
    77  H    0.108499
    78  H    0.104194
    79  H    0.107242
    80  H    0.106029
    81  H    0.100812
    82  H    0.106756
    83  H    0.103023
    84  H    0.107165
    85  H    0.107875
    86  H    0.103825
    87  H    0.107867
    88  H    0.108695
 Sum of Mulliken charges =   0.00000
 Mulliken charges with hydrogens summed into heavy atoms:
               1
     1  C    0.336204
     2  C    0.338151
     3  C    0.163857
     4  C    0.233554
     5  C    0.143109
     6  C    0.054487
     7  O   -0.524010
     8  C    0.226627
     9  C    0.307166
    10  O   -0.513571
    11  C    0.118029
    12  C   -0.095551
    13  C    0.161733
    14  C   -0.069395
    15  C   -0.077321
    16  C    0.031942
    17  C    0.029063
    18  C   -0.072036
    19  C    0.010459
    20  C    0.026600
    21  C    0.027254
    22  C    0.030126
    23  N   -0.722029
    24  C    0.300425
    25  C    0.036336
    26  C    0.036530
    27  C    0.310126
    28  C    0.000803
    29  C   -0.013303
    30  C   -0.013507
    31  C   -0.042523
    32  C   -0.041186
    33  C   -0.014807
    34  C   -0.017202
    35  C   -0.010691
    36  N   -0.753616
    37  C    0.298829
    38  C    0.037953
    39  C    0.040492
    40  C    0.299710
    41  C   -0.000926
    42  C   -0.014799
    43  C   -0.014160
    44  C   -0.040849
    45  C   -0.039710
    46  C   -0.013395
    47  C   -0.011055
    48  C   -0.009487
    49  C    0.273630
    50  N   -0.500451
    51  C    0.242480
    52  N   -0.490095
 Electronic spatial extent (au):  <R**2>=          32525.1226
 Charge=              0.0000 electrons
 Dipole moment (field-independent basis, Debye):
    X=             -5.5915    Y=             -7.9033    Z=              1.7369  Tot=              9.8359
 Quadrupole moment (field-independent basis, Debye-Ang):
   XX=           -265.4132   YY=           -328.3029   ZZ=           -287.5894
   XY=             -9.0515   XZ=              8.4927   YZ=             15.4751
 Traceless Quadrupole moment (field-independent basis, Debye-Ang):
   XX=             28.3553   YY=            -34.5344   ZZ=              6.1791
   XY=             -9.0515   XZ=              8.4927   YZ=             15.4751
 Octapole moment (field-independent basis, Debye-Ang**2):
  XXX=           -147.1081  YYY=           -346.7788  ZZZ=              3.8269  XYY=            -71.8097
  XXY=            -68.2711  XXZ=             51.3820  XZZ=             21.5070  YZZ=            -18.9231
  YYZ=             58.9152  XYZ=             37.2114
 Hexadecapole moment (field-independent basis, Debye-Ang**3):
 XXXX=         -26618.1837 YYYY=         -12850.2978 ZZZZ=          -4083.0285 XXXY=           -132.1006
 XXXZ=             85.7596 YYYX=           -325.8668 YYYZ=            316.7012 ZZZX=            136.5052
 ZZZY=            133.8242 XXYY=          -6773.5688 XXZZ=          -5385.0085 YYZZ=          -2591.2159
 XXYZ=            145.8227 YYXZ=            155.2789 ZZXY=            -42.5660
 N-N= 6.684781904636D+03 E-N=-1.833593841094D+04  KE= 2.120222357855D+03
 1\1\GINC-GPU015\SP\RPBEPBE TD-FC\6-31G(d,p)\C46H36N4O2\PARTHA\18-Feb-2
 026\0\\# td=(50-50,nstates=10) pbepbe/6-31g(d,p) scrf=(iefpcm,solvent=
 toluene) geom=connectivity\\OCNB_PBE_TD_Tol\\0,1\C,0,-1.094761,1.76524
 2,-0.204782\C,0,-0.618142,0.45026,-0.034462\C,0,0.763928,0.160434,-0.0
 58936\C,0,1.696788,1.219142,-0.258514\C,0,1.219363,2.537563,-0.442367\
 C,0,-0.182283,2.817095,-0.404199\O,0,-2.41986,2.067075,-0.155793\C,0,-
 3.332164,1.014533,0.015169\C,0,-2.846014,-0.293914,0.19539\O,0,-1.4747
 94,-0.57746,0.205739\C,0,-4.715259,1.265886,0.014453\C,0,-5.54963,0.13
 3772,0.204905\C,0,-5.087852,-1.176301,0.38665\C,0,-3.691917,-1.376985,
 0.376285\C,0,-5.41663,2.637533,-0.162554\C,0,-4.482907,3.845836,-0.384
 568\C,0,-6.360508,2.553377,-1.390156\C,0,-6.026404,-2.378845,0.594477\
 C,0,-7.511512,-1.969585,0.580391\C,0,-5.791834,-3.409687,-0.537244\C,0
 ,-5.713804,-3.037419,1.960841\C,0,-6.252054,2.926797,1.111574\N,0,1.17
 181,-1.176946,0.126398\C,0,1.919075,-1.679238,1.210548\C,0,2.08521,-3.
 083268,1.034799\C,0,1.403222,-3.443715,-0.193996\C,0,0.836507,-2.24952
 1,-0.723003\C,0,2.407717,-1.010681,2.339861\C,0,3.106076,-1.769158,3.2
 88481\C,0,3.301322,-3.156772,3.122541\C,0,2.789164,-3.821185,2.002642\
 C,0,1.228227,-4.654886,-0.886277\C,0,0.498433,-4.65554,-2.080357\C,0,-
 0.052751,-3.460242,-2.589429\C,0,0.108772,-2.239351,-1.921027\N,0,3.08
 6995,0.97399,-0.280673\C,0,3.775111,0.19085,-1.228507\C,0,5.160407,0.1
 89479,-0.897003\C,0,5.315957,1.005207,0.292425\C,0,4.022055,1.484642,0
 .643714\C,0,3.282476,-0.465618,-2.363378\C,0,4.203019,-1.162034,-3.157
 023\C,0,5.57703,-1.191848,-2.836339\C,0,6.063734,-0.514333,-1.713124\C
 ,0,6.421358,1.361088,1.085442\C,0,6.220966,2.178475,2.20317\C,0,4.9295
 69,2.638733,2.537189\C,0,3.810777,2.298889,1.765095\C,0,-0.664542,4.14
 688,-0.581444\N,0,-1.05837,5.246028,-0.728405\C,0,2.126433,3.598826,-0
 .738321\N,0,2.850623,4.489026,-0.999155\H,0,-6.626279,0.308595,0.20961
 8\H,0,-3.240664,-2.36366,0.50782\H,0,-5.108558,4.746323,-0.502921\H,0,
 -3.807811,4.016693,0.466375\H,0,-3.870415,3.742119,-1.292077\H,0,-6.88
 9099,3.513317,-1.514783\H,0,-7.121721,1.764177,-1.285963\H,0,-5.789343
 ,2.35654,-2.312289\H,0,-8.139044,-2.86167,0.738393\H,0,-7.747418,-1.25
 1412,1.383331\H,0,-7.806465,-1.522783,-0.383753\H,0,-6.449062,-4.28384
 6,-0.393576\H,0,-4.751378,-3.772298,-0.554386\H,0,-6.015445,-2.970944,
 -1.523658\H,0,-5.883168,-2.329636,2.788978\H,0,-6.368691,-3.911195,2.1
 16682\H,0,-4.670125,-3.385852,2.019905\H,0,-7.004606,2.147049,1.308024
 \H,0,-5.601812,3.004168,1.99842\H,0,-6.784589,3.885576,0.99422\H,0,2.2
 54583,0.060888,2.484497\H,0,3.50453,-1.269807,4.176172\H,0,3.851986,-3
 .718378,3.882205\H,0,2.925876,-4.900124,1.883062\H,0,1.660417,-5.58128
 9,-0.496464\H,0,0.354202,-5.591137,-2.627656\H,0,-0.618378,-3.482511,-
 3.525243\H,0,-0.318778,-1.31775,-2.324761\H,0,2.222845,-0.440666,-2.62
 7036\H,0,3.844202,-1.689919,-4.045109\H,0,6.268301,-1.744651,-3.478442
 \H,0,7.131296,-0.524399,-1.474043\H,0,7.422185,0.999701,0.830947\H,0,7
 .072768,2.464353,2.826341\H,0,4.793865,3.276711,3.415017\H,0,2.815224,
 2.663635,2.031246\\Version=AM64L-G09RevD.01\State=1-A\HF=-2141.4463955
 \RMSD=4.000e-09\PG=C01 [X(C46H36N4O2)]\\@


 NOTHING MAKES A PERSON MORE PRODUCTIVE THAN THE LAST MINUTE.
 Job cpu time:       0 days 13 hours 18 minutes 20.7 seconds.
 File lengths (MBytes):  RWF=   5001 Int=      0 D2E=      0 Chk=    637 Scr=      1
 Normal termination of Gaussian 09 at Wed Feb 18 12:25:33 2026.
