# Supplementary material for: Regioisomeric carbazole–dicyano–dioxin AIDF emitters for efficient triplet harvesting, two-photon absorption and bioimaging
Source: Chem Sci. 2026 Jul 24. Online ahead of print. doi: 10.1039/d6sc03725a (PMC13430608; doi:10.1039/d6sc03725a)
Supplement: SC-OLF-D6SC03725A-s002 [file SC-OLF-D6SC03725A-s002.zip › oCN1_e_Tol.log]

 Entering Gaussian System, Link 0=g09
 Input=CzOCNa_TD_PBE_Tol.com
 Output=CzOCNa_TD_PBE_Tol.log
 Initial command:
 /home/apps/iiser/g09/new/g09/l1.exe "/scratch/partha/Basil/QAO/Gau-10757.inp" -scrdir="/scratch/partha/Basil/QAO/"
 Entering Link 1 = /home/apps/iiser/g09/new/g09/l1.exe PID=     10758.
  
 Copyright (c) 1988,1990,1992,1993,1995,1998,2003,2009,2013,
            Gaussian, Inc.  All Rights Reserved.
  
 This is part of the Gaussian(R) 09 program.  It is based on
 the Gaussian(R) 03 system (copyright 2003, Gaussian, Inc.),
 the Gaussian(R) 98 system (copyright 1998, Gaussian, Inc.),
 the Gaussian(R) 94 system (copyright 1995, Gaussian, Inc.),
 the Gaussian 92(TM) system (copyright 1992, Gaussian, Inc.),
 the Gaussian 90(TM) system (copyright 1990, Gaussian, Inc.),
 the Gaussian 88(TM) system (copyright 1988, Gaussian, Inc.),
 the Gaussian 86(TM) system (copyright 1986, Carnegie Mellon
 University), and the Gaussian 82(TM) system (copyright 1983,
 Carnegie Mellon University). Gaussian is a federally registered
 trademark of Gaussian, Inc.
  
 This software contains proprietary and confidential information,
 including trade secrets, belonging to Gaussian, Inc.
  
 This software is provided under written license and may be
 used, copied, transmitted, or stored only in accord with that
 written license.
  
 The following legend is applicable only to US Government
 contracts under FAR:
  
                    RESTRICTED RIGHTS LEGEND
  
 Use, reproduction and disclosure by the US Government is
 subject to restrictions as set forth in subparagraphs (a)
 and (c) of the Commercial Computer Software - Restricted
 Rights clause in FAR 52.227-19.
  
 Gaussian, Inc.
 340 Quinnipiac St., Bldg. 40, Wallingford CT 06492
  
  
 ---------------------------------------------------------------
 Warning -- This program may not be used in any manner that
 competes with the business of Gaussian, Inc. or will provide
 assistance to any competitor of Gaussian, Inc.  The licensee
 of this program is prohibited from giving any competitor of
 Gaussian, Inc. access to this program.  By using this program,
 the user acknowledges that Gaussian, Inc. is engaged in the
 business of creating and licensing software in the field of
 computational chemistry and represents and warrants to the
 licensee that it is not a competitor of Gaussian, Inc. and that
 it will not use this program in any manner prohibited above.
 ---------------------------------------------------------------
  

 Cite this work as:
 Gaussian 09, Revision D.01,
 M. J. Frisch, G. W. Trucks, H. B. Schlegel, G. E. Scuseria, 
 M. A. Robb, J. R. Cheeseman, G. Scalmani, V. Barone, B. Mennucci, 
 G. A. Petersson, H. Nakatsuji, M. Caricato, X. Li, H. P. Hratchian, 
 A. F. Izmaylov, J. Bloino, G. Zheng, J. L. Sonnenberg, M. Hada, 
 M. Ehara, K. Toyota, R. Fukuda, J. Hasegawa, M. Ishida, T. Nakajima, 
 Y. Honda, O. Kitao, H. Nakai, T. Vreven, J. A. Montgomery, Jr., 
 J. E. Peralta, F. Ogliaro, M. Bearpark, J. J. Heyd, E. Brothers, 
 K. N. Kudin, V. N. Staroverov, T. Keith, R. Kobayashi, J. Normand, 
 K. Raghavachari, A. Rendell, J. C. Burant, S. S. Iyengar, J. Tomasi, 
 M. Cossi, N. Rega, J. M. Millam, M. Klene, J. E. Knox, J. B. Cross, 
 V. Bakken, C. Adamo, J. Jaramillo, R. Gomperts, R. E. Stratmann, 
 O. Yazyev, A. J. Austin, R. Cammi, C. Pomelli, J. W. Ochterski, 
 R. L. Martin, K. Morokuma, V. G. Zakrzewski, G. A. Voth, 
 P. Salvador, J. J. Dannenberg, S. Dapprich, A. D. Daniels, 
 O. Farkas, J. B. Foresman, J. V. Ortiz, J. Cioslowski, 
 and D. J. Fox, Gaussian, Inc., Wallingford CT, 2013.
 
 ******************************************
 Gaussian 09:  AM64L-G09RevD.01 24-Apr-2013
                18-Feb-2026 
 ******************************************
 %nprocshared=48
 Will use up to   48 processors via shared memory.
 %mem=20GB
 ----------------------------------------------------------------------
 # td=(50-50,nstates=10) pbepbe/6-31g(d,p) scrf=(iefpcm,solvent=toluene
 ) geom=connectivity
 ----------------------------------------------------------------------
 1/38=1,57=2/1;
 2/12=2,17=6,18=5,40=1/2;
 3/5=1,6=6,7=101,11=9,16=1,25=1,30=1,70=2201,72=13,74=1009/1,2,8,3;
 4//1;
 5/5=2,38=5,53=13/2;
 8/6=1,10=2,108=10/1;
 9/41=10,42=1,48=2,70=2/14;
 6/7=2,8=2,9=2,10=2/1;
 99/5=1,9=1/99;
 -----------------
 CzOCNa_TD_PBE_Tol
 -----------------
 Symbolic Z-matrix:
 Charge =  0 Multiplicity = 1
 C                    -0.56384  -0.42683  -0.05275 
 C                     0.8473   -0.41158  -0.05321 
 C                     1.58292  -1.60637   0.08962 
 C                     0.88494  -2.83639   0.22372 
 C                    -0.5362   -2.85541   0.18064 
 C                    -1.26384  -1.64536   0.0535 
 O                    -1.2927    0.71758  -0.18036 
 C                    -0.59481   1.93697  -0.1687 
 C                     0.80684   1.9383   -0.18552 
 O                     1.54448   0.74811  -0.20308 
 C                    -1.3167    3.14589  -0.14832 
 C                    -0.54362   4.3303   -0.155 
 C                     0.86146   4.3555   -0.17582 
 C                     1.5368    3.11943  -0.18732 
 N                    -2.67636  -1.64992   0.03575 
 N                     2.99104  -1.56325   0.08566 
 C                    -4.10505  -1.04411  -3.37315 
 C                    -2.86096   3.18669  -0.13134 
 C                    -3.40151   2.44642   1.11907 
 C                    -4.19971  -2.05774   3.43592 
 C                    -3.39318   4.63424  -0.07536 
 C                     1.67467   5.66289  -0.18509 
 C                     0.77348   6.91256  -0.16539 
 C                     2.59186   5.70211   1.06225 
 C                     2.54761   5.70991  -1.46351 
 C                    -3.47652  -1.41868  -1.0947 
 C                    -4.84227  -1.39972  -0.68886 
 C                    -4.86223  -1.62124   0.74512 
 C                    -3.50818  -1.76964   1.164 
 C                    -3.08939  -1.24937  -2.43036 
 C                    -5.46417  -1.01447  -2.99374 
 C                    -5.84006  -1.19429  -1.65793 
 C                    -5.88716  -1.70062   1.70452 
 C                    -5.54847  -1.91953   3.04406 
 C                    -3.15756  -1.98335   2.50303 
 C                     3.79175  -0.89428   1.02991 
 C                     5.1566   -1.03687   0.64988 
 C                     5.179    -1.80893  -0.57859 
 C                     3.82795  -2.11988  -0.90329 
 C                     6.20812  -2.24638  -1.43042 
 C                     5.87612  -2.97211  -2.57924 
 C                     4.52964  -3.25943  -2.88725 
 C                     3.48433  -2.8357   -2.05687 
 C                     3.4083   -0.21303   2.19208 
 C                     4.42491   0.34571   2.97704 
 C                     5.78355   0.22205   2.61618 
 C                     6.15676  -0.469     1.45822 
 C                    -3.41472   2.53523  -1.42401 
 C                    -1.24251  -4.09405   0.26999 
 N                    -1.81294  -5.12058   0.33685 
 C                     1.60701  -4.05059   0.43129 
 N                     2.18602  -5.05782   0.61665 
 H                    -1.07855   5.27856  -0.1427 
 H                     2.6273    3.04626  -0.19614 
 H                    -3.83579  -0.90849  -4.42449 
 H                    -4.50243   2.51108   1.13766 
 H                    -3.12931   1.38198   1.12717 
 H                    -3.01955   2.91096   2.04338 
 H                    -3.95917  -2.22875   4.48901 
 H                    -4.49461   4.60565  -0.05988 
 H                    -3.09133   5.22464  -0.95643 
 H                    -3.06235   5.16508   0.8329 
 H                     1.4013    7.81824  -0.1739 
 H                     0.11407   6.95788  -1.04821 
 H                     0.14522   6.95268   0.74011 
 H                     3.18897   6.62969   1.06495 
 H                     3.29375   4.85297   1.08242 
 H                     1.99809   5.67354   1.99064 
 H                     1.92196   5.68987  -2.37093 
 H                     3.14687   6.63594  -1.47994 
 H                     3.24563   4.85884  -1.51436 
 H                    -2.03787  -1.28172  -2.72838 
 H                    -6.23188  -0.85462  -3.75582 
 H                    -6.89545  -1.17925  -1.36966 
 H                    -6.93388  -1.5914    1.40524 
 H                    -6.33707  -1.98526   3.79869 
 H                    -2.11417  -2.09256   2.81049 
 H                     7.25238  -2.01731  -1.19782 
 H                     6.6675   -3.32058  -3.2485 
 H                     4.29215  -3.82602  -3.79199 
 H                     2.44364  -3.06002  -2.30405 
 H                     2.35834  -0.12489   2.48279 
 H                     4.15629   0.88441   3.89023 
 H                     6.5525    0.66766   3.25327 
 H                     7.21152  -0.57192   1.18632 
 H                    -3.07246   3.08849  -2.31454 
 H                    -3.10846   1.48534  -1.52977 
 H                    -4.51735   2.56293  -1.41021 
 
 Stoichiometry    C46H36N4O2
 Framework group  C1[X(C46H36N4O2)]
 Deg. of freedom   258
 Full point group                 C1      NOp   1
 Largest Abelian subgroup         C1      NOp   1
 Largest concise Abelian subgroup C1      NOp   1
                         Standard orientation:                         
 ---------------------------------------------------------------------
 Center     Atomic      Atomic             Coordinates (Angstroms)
 Number     Number       Type             X           Y           Z
 ---------------------------------------------------------------------
      1          6           0       -0.563844   -0.426826   -0.052749
      2          6           0        0.847298   -0.411583   -0.053209
      3          6           0        1.582921   -1.606371    0.089623
      4          6           0        0.884938   -2.836385    0.223721
      5          6           0       -0.536202   -2.855409    0.180637
      6          6           0       -1.263837   -1.645357    0.053500
      7          8           0       -1.292698    0.717578   -0.180360
      8          6           0       -0.594810    1.936973   -0.168701
      9          6           0        0.806835    1.938301   -0.185516
     10          8           0        1.544482    0.748111   -0.203081
     11          6           0       -1.316697    3.145891   -0.148318
     12          6           0       -0.543618    4.330296   -0.154995
     13          6           0        0.861456    4.355495   -0.175818
     14          6           0        1.536801    3.119427   -0.187319
     15          7           0       -2.676358   -1.649920    0.035745
     16          7           0        2.991036   -1.563246    0.085662
     17          6           0       -4.105053   -1.044114   -3.373152
     18          6           0       -2.860956    3.186685   -0.131338
     19          6           0       -3.401513    2.446421    1.119072
     20          6           0       -4.199709   -2.057742    3.435920
     21          6           0       -3.393178    4.634236   -0.075362
     22          6           0        1.674668    5.662885   -0.185092
     23          6           0        0.773477    6.912559   -0.165394
     24          6           0        2.591864    5.702106    1.062247
     25          6           0        2.547613    5.709913   -1.463512
     26          6           0       -3.476518   -1.418681   -1.094704
     27          6           0       -4.842273   -1.399721   -0.688857
     28          6           0       -4.862233   -1.621236    0.745117
     29          6           0       -3.508178   -1.769640    1.164000
     30          6           0       -3.089392   -1.249366   -2.430360
     31          6           0       -5.464172   -1.014466   -2.993738
     32          6           0       -5.840060   -1.194293   -1.657931
     33          6           0       -5.887161   -1.700615    1.704516
     34          6           0       -5.548466   -1.919527    3.044055
     35          6           0       -3.157565   -1.983354    2.503032
     36          6           0        3.791754   -0.894282    1.029906
     37          6           0        5.156600   -1.036871    0.649876
     38          6           0        5.179003   -1.808928   -0.578593
     39          6           0        3.827954   -2.119879   -0.903290
     40          6           0        6.208123   -2.246376   -1.430416
     41          6           0        5.876120   -2.972107   -2.579243
     42          6           0        4.529644   -3.259432   -2.887251
     43          6           0        3.484330   -2.835696   -2.056866
     44          6           0        3.408303   -0.213029    2.192079
     45          6           0        4.424906    0.345710    2.977035
     46          6           0        5.783547    0.222049    2.616177
     47          6           0        6.156762   -0.468995    1.458220
     48          6           0       -3.414721    2.535229   -1.424009
     49          6           0       -1.242506   -4.094047    0.269985
     50          7           0       -1.812944   -5.120576    0.336851
     51          6           0        1.607013   -4.050593    0.431288
     52          7           0        2.186025   -5.057822    0.616647
     53          1           0       -1.078554    5.278561   -0.142697
     54          1           0        2.627299    3.046260   -0.196139
     55          1           0       -3.835786   -0.908488   -4.424487
     56          1           0       -4.502432    2.511078    1.137657
     57          1           0       -3.129306    1.381983    1.127167
     58          1           0       -3.019550    2.910961    2.043376
     59          1           0       -3.959169   -2.228749    4.489012
     60          1           0       -4.494610    4.605646   -0.059884
     61          1           0       -3.091331    5.224635   -0.956427
     62          1           0       -3.062347    5.165082    0.832896
     63          1           0        1.401300    7.818236   -0.173901
     64          1           0        0.114071    6.957877   -1.048207
     65          1           0        0.145224    6.952677    0.740112
     66          1           0        3.188965    6.629686    1.064947
     67          1           0        3.293752    4.852965    1.082424
     68          1           0        1.998093    5.673543    1.990642
     69          1           0        1.921958    5.689870   -2.370932
     70          1           0        3.146873    6.635940   -1.479941
     71          1           0        3.245633    4.858842   -1.514357
     72          1           0       -2.037874   -1.281719   -2.728383
     73          1           0       -6.231881   -0.854618   -3.755823
     74          1           0       -6.895446   -1.179254   -1.369656
     75          1           0       -6.933877   -1.591402    1.405238
     76          1           0       -6.337070   -1.985257    3.798685
     77          1           0       -2.114167   -2.092561    2.810489
     78          1           0        7.252378   -2.017309   -1.197823
     79          1           0        6.667497   -3.320575   -3.248495
     80          1           0        4.292153   -3.826020   -3.791988
     81          1           0        2.443643   -3.060017   -2.304047
     82          1           0        2.358336   -0.124890    2.482787
     83          1           0        4.156288    0.884413    3.890233
     84          1           0        6.552499    0.667655    3.253272
     85          1           0        7.211523   -0.571919    1.186323
     86          1           0       -3.072462    3.088490   -2.314543
     87          1           0       -3.108461    1.485340   -1.529770
     88          1           0       -4.517347    2.562927   -1.410210
 ---------------------------------------------------------------------
 Rotational constants (GHZ):      0.0669576      0.0500662      0.0349771
 Standard basis: 6-31G(d,p) (6D, 7F)
 There are   960 symmetry adapted cartesian basis functions of A   symmetry.
 There are   960 symmetry adapted basis functions of A   symmetry.
   960 basis functions,  1708 primitive gaussians,   960 cartesian basis functions
   178 alpha electrons      178 beta electrons
       nuclear repulsion energy      6660.8782199312 Hartrees.
 NAtoms=   88 NActive=   88 NUniq=   88 SFac= 1.00D+00 NAtFMM=   60 NAOKFM=T Big=T
 Integral buffers will be    131072 words long.
 Regular integral format.
 Two-electron integral symmetry is turned on.
 ------------------------------------------------------------------------------
 Polarizable Continuum Model (PCM)
 =================================
 Model                : PCM (using non-symmetric T matrix).
 Atomic radii         : UFF (Universal Force Field).
 Polarization charges : Total charges.
 Charge compensation  : None.
 Solution method      : On-the-fly selection.
 Cavity type          : Scaled VdW (van der Waals Surface) (Alpha=1.100).
 Cavity algorithm     : GePol (No added spheres)
                        Default sphere list used, NSphG=   88.
                        Lebedev-Laikov grids with approx.  5.0 points / Ang**2.
                        Smoothing algorithm: Karplus/York (Gamma=1.0000).
                        Polarization charges: spherical gaussians, with
                                              point-specific exponents (IZeta= 3).
                        Self-potential: point-specific (ISelfS= 7).
                        Self-field    : sphere-specific E.n sum rule (ISelfD= 2).
 Solvent              : Toluene, Eps=   2.374100 Eps(inf)=   2.238315
 ------------------------------------------------------------------------------
 One-electron integrals computed using PRISM.
 NBasis=   960 RedAO= T EigKep=  1.37D-04  NBF=   960
 NBsUse=   960 1.00D-06 EigRej= -1.00D+00 NBFU=   960
 ExpMin= 1.61D-01 ExpMax= 5.48D+03 ExpMxC= 8.25D+02 IAcc=1 IRadAn=         1 AccDes= 0.00D+00
 Harris functional with IExCor= 1009 and IRadAn=       1 diagonalized for initial guess.
 HarFok:  IExCor= 1009 AccDes= 0.00D+00 IRadAn=         1 IDoV= 1 UseB2=F ITyADJ=14
 ICtDFT=  3500011 ScaDFX=  1.000000  1.000000  1.000000  1.000000
 FoFCou: FMM=F IPFlag=           0 FMFlag=      100000 FMFlg1=        2001
         NFxFlg=           0 DoJE=T BraDBF=F KetDBF=T FulRan=T
         wScrn=  0.000000 ICntrl=     500 IOpCl=  0 I1Cent=   200000004 NGrid=           0
         NMat0=    1 NMatS0=      1 NMatT0=    0 NMatD0=    1 NMtDS0=    0 NMtDT0=    0
 Petite list used in FoFCou.
 Requested convergence on RMS density matrix=1.00D-08 within 128 cycles.
 Requested convergence on MAX density matrix=1.00D-06.
 Requested convergence on             energy=1.00D-06.
 No special actions if energy rises.
 Inv3:  Mode=1 IEnd=   108576768.
 Iteration    1 A*A^-1 deviation from unit magnitude is 3.11D-15 for      8.
 Iteration    1 A*A^-1 deviation from orthogonality  is 2.54D-15 for   5636   5503.
 Iteration    1 A^-1*A deviation from unit magnitude is 3.11D-15 for    572.
 Iteration    1 A^-1*A deviation from orthogonality  is 4.01D-15 for   5162   5138.
 EnCoef did     2 forward-backward iterations
 EnCoef did     2 forward-backward iterations
 EnCoef did     6 forward-backward iterations
 Error on total polarization charges =  0.00925
 SCF Done:  E(RPBE-PBE) =  -2141.45132499     A.U. after   17 cycles
            NFock= 17  Conv=0.88D-08     -V/T= 2.0100
 ExpMin= 1.61D-01 ExpMax= 5.48D+03 ExpMxC= 8.25D+02 IAcc=3 IRadAn=         5 AccDes= 0.00D+00
 HarFok:  IExCor=  205 AccDes= 0.00D+00 IRadAn=         5 IDoV=-2 UseB2=F ITyADJ=14
 ICtDFT= 12500011 ScaDFX=  1.000000  1.000000  1.000000  1.000000
 Range of M.O.s used for correlation:    53   960
 NBasis=   960 NAE=   178 NBE=   178 NFC=    52 NFV=     0
 NROrb=    908 NOA=   126 NOB=   126 NVA=   782 NVB=   782

 **** Warning!!: The smallest alpha delta epsilon is  0.74358308D-01

 Would need an additional        118248200000 words for in-memory AO integral storage.
 NEqPCM:  Using non-equilibrium solvation (IEInf=1, Eps=   2.3741, EpsInf=   2.2383)
 Inv3:  Mode=1 IEnd=   108576768.
 Iteration    1 A*A^-1 deviation from unit magnitude is 3.11D-15 for   2798.
 Iteration    1 A*A^-1 deviation from orthogonality  is 2.54D-15 for   5350   3196.
 Iteration    1 A^-1*A deviation from unit magnitude is 2.78D-15 for   1745.
 Iteration    1 A^-1*A deviation from orthogonality  is 4.09D-15 for   5178   5138.
 Orbital symmetries:
       Occupied  (A) (A) (A) (A) (A) (A) (A) (A) (A) (A) (A) (A)
                 (A) (A) (A) (A) (A) (A) (A) (A) (A) (A) (A) (A)
                 (A) (A) (A) (A) (A) (A) (A) (A) (A) (A) (A) (A)
                 (A) (A) (A) (A) (A) (A) (A) (A) (A) (A) (A) (A)
                 (A) (A) (A) (A) (A) (A) (A) (A) (A) (A) (A) (A)
                 (A) (A) (A) (A) (A) (A) (A) (A) (A) (A) (A) (A)
                 (A) (A) (A) (A) (A) (A) (A) (A) (A) (A) (A) (A)
                 (A) (A) (A) (A) (A) (A) (A) (A) (A) (A) (A) (A)
                 (A) (A) (A) (A) (A) (A) (A) (A) (A) (A) (A) (A)
                 (A) (A) (A) (A) (A) (A) (A) (A) (A) (A) (A) (A)
                 (A) (A) (A) (A) (A) (A) (A) (A) (A) (A) (A) (A)
                 (A) (A) (A) (A) (A) (A) (A) (A) (A) (A) (A) (A)
                 (A) (A) (A) (A) (A) (A) (A) (A) (A) (A) (A) (A)
                 (A) (A) (A) (A) (A) (A) (A) (A) (A) (A) (A) (A)
                 (A) (A) (A) (A) (A) (A) (A) (A) (A) (A)
       Virtual   (A) (A) (A) (A) (A) (A) (A) (A) (A) (A) (A) (A)
                 (A) (A) (A) (A) (A) (A) (A) (A) (A) (A) (A) (A)
                 (A) (A) (A) (A) (A) (A) (A) (A) (A) (A) (A) (A)
                 (A) (A) (A) (A) (A) (A) (A) (A) (A) (A) (A) (A)
                 (A) (A) (A) (A) (A) (A) (A) (A) (A) (A) (A) (A)
                 (A) (A) (A) (A) (A) (A) (A) (A) (A) (A) (A) (A)
                 (A) (A) (A) (A) (A) (A) (A) (A) (A) (A) (A) (A)
                 (A) (A) (A) (A) (A) (A) (A) (A) (A) (A) (A) (A)
                 (A) (A) (A) (A) (A) (A) (A) (A) (A) (A) (A) (A)
                 (A) (A) (A) (A) (A) (A) (A) (A) (A) (A) (A) (A)
                 (A) (A) (A) (A) (A) (A) (A) (A) (A) (A) (A) (A)
                 (A) (A) (A) (A) (A) (A) (A) (A) (A) (A) (A) (A)
                 (A) (A) (A) (A) (A) (A) (A) (A) (A) (A) (A) (A)
                 (A) (A) (A) (A) (A) (A) (A) (A) (A) (A) (A) (A)
                 (A) (A) (A) (A) (A) (A) (A) (A) (A) (A) (A) (A)
                 (A) (A) (A) (A) (A) (A) (A) (A) (A) (A) (A) (A)
                 (A) (A) (A) (A) (A) (A) (A) (A) (A) (A) (A) (A)
                 (A) (A) (A) (A) (A) (A) (A) (A) (A) (A) (A) (A)
                 (A) (A) (A) (A) (A) (A) (A) (A) (A) (A) (A) (A)
                 (A) (A) (A) (A) (A) (A) (A) (A) (A) (A) (A) (A)
                 (A) (A) (A) (A) (A) (A) (A) (A) (A) (A) (A) (A)
                 (A) (A) (A) (A) (A) (A) (A) (A) (A) (A) (A) (A)
                 (A) (A) (A) (A) (A) (A) (A) (A) (A) (A) (A) (A)
                 (A) (A) (A) (A) (A) (A) (A) (A) (A) (A) (A) (A)
                 (A) (A) (A) (A) (A) (A) (A) (A) (A) (A) (A) (A)
                 (A) (A) (A) (A) (A) (A) (A) (A) (A) (A) (A) (A)
                 (A) (A) (A) (A) (A) (A) (A) (A) (A) (A) (A) (A)
                 (A) (A) (A) (A) (A) (A) (A) (A) (A) (A) (A) (A)
                 (A) (A) (A) (A) (A) (A) (A) (A) (A) (A) (A) (A)
                 (A) (A) (A) (A) (A) (A) (A) (A) (A) (A) (A) (A)
                 (A) (A) (A) (A) (A) (A) (A) (A) (A) (A) (A) (A)
                 (A) (A) (A) (A) (A) (A) (A) (A) (A) (A) (A) (A)
                 (A) (A) (A) (A) (A) (A) (A) (A) (A) (A) (A) (A)
                 (A) (A) (A) (A) (A) (A) (A) (A) (A) (A) (A) (A)
                 (A) (A) (A) (A) (A) (A) (A) (A) (A) (A) (A) (A)
                 (A) (A) (A) (A) (A) (A) (A) (A) (A) (A) (A) (A)
                 (A) (A) (A) (A) (A) (A) (A) (A) (A) (A) (A) (A)
                 (A) (A) (A) (A) (A) (A) (A) (A) (A) (A) (A) (A)
                 (A) (A) (A) (A) (A) (A) (A) (A) (A) (A) (A) (A)
                 (A) (A) (A) (A) (A) (A) (A) (A) (A) (A) (A) (A)
                 (A) (A) (A) (A) (A) (A) (A) (A) (A) (A) (A) (A)
                 (A) (A) (A) (A) (A) (A) (A) (A) (A) (A) (A) (A)
                 (A) (A) (A) (A) (A) (A) (A) (A) (A) (A) (A) (A)
                 (A) (A) (A) (A) (A) (A) (A) (A) (A) (A) (A) (A)
                 (A) (A) (A) (A) (A) (A) (A) (A) (A) (A) (A) (A)
                 (A) (A) (A) (A) (A) (A) (A) (A) (A) (A) (A) (A)
                 (A) (A) (A) (A) (A) (A) (A) (A) (A) (A) (A) (A)
                 (A) (A) (A) (A) (A) (A) (A) (A) (A) (A) (A) (A)
                 (A) (A) (A) (A) (A) (A) (A) (A) (A) (A) (A) (A)
                 (A) (A) (A) (A) (A) (A) (A) (A) (A) (A) (A) (A)
                 (A) (A) (A) (A) (A) (A) (A) (A) (A) (A) (A) (A)
                 (A) (A) (A) (A) (A) (A) (A) (A) (A) (A) (A) (A)
                 (A) (A) (A) (A) (A) (A) (A) (A) (A) (A) (A) (A)
                 (A) (A) (A) (A) (A) (A) (A) (A) (A) (A) (A) (A)
                 (A) (A) (A) (A) (A) (A) (A) (A) (A) (A) (A) (A)
                 (A) (A) (A) (A) (A) (A) (A) (A) (A) (A) (A) (A)
                 (A) (A) (A) (A) (A) (A) (A) (A) (A) (A) (A) (A)
                 (A) (A) (A) (A) (A) (A) (A) (A) (A) (A) (A) (A)
                 (A) (A) (A) (A) (A) (A) (A) (A) (A) (A) (A) (A)
                 (A) (A) (A) (A) (A) (A) (A) (A) (A) (A) (A) (A)
                 (A) (A) (A) (A) (A) (A) (A) (A) (A) (A) (A) (A)
                 (A) (A) (A) (A) (A) (A) (A) (A) (A) (A) (A) (A)
                 (A) (A) (A) (A) (A) (A) (A) (A) (A) (A) (A) (A)
                 (A) (A) (A) (A) (A) (A) (A) (A) (A) (A) (A) (A)
                 (A) (A) (A) (A) (A) (A) (A) (A) (A) (A) (A) (A)
                 (A) (A)
    80 initial guesses have been made.
 Convergence on wavefunction:    0.001000000000000
 Iteration     1 Dimension    80 NMult     0 NNew     80
 CISAX will form    27 AO SS matrices at one time.
 New state      1 was old state      2
 New state      2 was old state      1
 New state      3 was old state      4
 New state      4 was old state      3
 New state      5 was old state     10
 New state      7 was old state      5
 New state      9 was old state      7
 New state     10 was old state     12
 New state     11 was old state     14
 New state     12 was old state     11
 New state     13 was old state      9
 New state     14 was old state     20
 New state     15 was old state     13
 New state     17 was old state     18
 New state     18 was old state     15
 New state     19 was old state     17
 New state     20 was old state     22
 Iteration     2 Dimension   160 NMult    80 NNew     80
 New state     11 was old state     12
 New state     12 was old state     11
 New state     14 was old state     15
 New state     15 was old state     14
 Iteration     3 Dimension   180 NMult   160 NNew     20
 New state     20 was old state     21
 Iteration     4 Dimension   198 NMult   180 NNew     18
 Iteration     5 Dimension   213 NMult   198 NNew     15
 Iteration     6 Dimension   225 NMult   213 NNew     12
 Iteration     7 Dimension   235 NMult   225 NNew     10
 Iteration     8 Dimension   239 NMult   235 NNew      4
 Iteration     9 Dimension   241 NMult   239 NNew      2
 ***********************************************************************
 Excited states from <AA,BB:AA,BB> singles matrix:
 ***********************************************************************
 
 Ground to excited state transition densities written to RWF  633
 Ground to excited state transition electric dipole moments (Au):
       state          X           Y           Z        Dip. S.      Osc.
         1         0.0000      0.0000      0.0000      0.0000      0.0000
         2         0.0081     -0.2495      0.0662      0.0667      0.0033
         3         0.0000      0.0000      0.0000      0.0000      0.0000
         4        -0.3064     -0.1432     -0.0390      0.1159      0.0060
         5         0.0000      0.0000      0.0000      0.0000      0.0000
         6         0.0000      0.0000      0.0000      0.0000      0.0000
         7        -0.1371     -0.0004     -0.0083      0.0189      0.0011
         8         0.0000      0.0000      0.0000      0.0000      0.0000
         9         0.0903      0.0096      0.0109      0.0084      0.0005
        10         0.0000      0.0000      0.0000      0.0000      0.0000
        11         0.2143     -0.2187      0.0184      0.0941      0.0058
        12         0.0000      0.0000      0.0000      0.0000      0.0000
        13        -1.1817      0.0197     -0.0441      1.3987      0.0873
        14        -0.9056      0.2747     -0.0171      0.8959      0.0582
        15         0.0000      0.0000      0.0000      0.0000      0.0000
        16         0.0000      0.0000      0.0000      0.0000      0.0000
        17         0.0000      0.0000      0.0000      0.0000      0.0000
        18         0.0248     -0.0207     -0.0256      0.0017      0.0001
        19         0.0454     -0.0024     -0.0562      0.0052      0.0004
        20         0.0176     -0.3745      0.0391      0.1421      0.0105
 Ground to excited state transition velocity dipole moments (Au):
       state          X           Y           Z        Dip. S.      Osc.
         1         0.0000      0.0000      0.0000      0.0000      0.0000
         2        -0.0006      0.0174     -0.0020      0.0003      0.0027
         3         0.0000      0.0000      0.0000      0.0000      0.0000
         4         0.0234      0.0096     -0.0029      0.0007      0.0056
         5         0.0000      0.0000      0.0000      0.0000      0.0000
         6         0.0000      0.0000      0.0000      0.0000      0.0000
         7         0.0093      0.0006      0.0009      0.0001      0.0007
         8         0.0000      0.0000      0.0000      0.0000      0.0000
         9        -0.0060     -0.0002     -0.0014      0.0000      0.0003
        10         0.0000      0.0000      0.0000      0.0000      0.0000
        11        -0.0155      0.0194     -0.0023      0.0006      0.0045
        12         0.0000      0.0000      0.0000      0.0000      0.0000
        13         0.1064     -0.0021      0.0033      0.0113      0.0808
        14         0.0858     -0.0258      0.0013      0.0080      0.0549
        15         0.0000      0.0000      0.0000      0.0000      0.0000
        16         0.0000      0.0000      0.0000      0.0000      0.0000
        17         0.0000      0.0000      0.0000      0.0000      0.0000
        18        -0.0023      0.0003      0.0028      0.0000      0.0001
        19        -0.0045      0.0019      0.0055      0.0001      0.0003
        20        -0.0015      0.0426     -0.0048      0.0018      0.0111
 Ground to excited state transition magnetic dipole moments (Au):
       state          X           Y           Z
         1         0.0000      0.0000      0.0000
         2         0.0136      0.0986     -0.0188
         3         0.0000      0.0000      0.0000
         4        -0.0311      0.0219      0.0880
         5         0.0000      0.0000      0.0000
         6         0.0000      0.0000      0.0000
         7        -0.0083     -0.0288      0.0004
         8         0.0000      0.0000      0.0000
         9         0.0076     -0.0510      0.0303
        10         0.0000      0.0000      0.0000
        11        -0.0541     -0.0517     -1.1896
        12         0.0000      0.0000      0.0000
        13        -0.1693      0.0541      0.7178
        14        -0.0717     -0.0139      0.3613
        15         0.0000      0.0000      0.0000
        16         0.0000      0.0000      0.0000
        17         0.0000      0.0000      0.0000
        18        -0.0013      0.1844     -0.0007
        19         0.0010     -0.2965      0.1528
        20         0.0021      0.0059     -0.1361
 Ground to excited state transition velocity quadrupole moments (Au):
       state          XX          YY          ZZ          XY          XZ          YZ
         1         0.0000      0.0000      0.0000      0.0000      0.0000      0.0000
         2         0.1454     -0.1560      0.0461      0.0111      0.0499      0.0220
         3         0.0000      0.0000      0.0000      0.0000      0.0000      0.0000
         4         0.1093     -0.0953      0.0202     -0.0442     -0.0013      0.0469
         5         0.0000      0.0000      0.0000      0.0000      0.0000      0.0000
         6         0.0000      0.0000      0.0000      0.0000      0.0000      0.0000
         7        -0.0787      0.0482      0.0117     -0.0152     -0.0129     -0.0053
         8         0.0000      0.0000      0.0000      0.0000      0.0000      0.0000
         9        -0.0737      0.0370      0.0071     -0.0045     -0.0256      0.0018
        10         0.0000      0.0000      0.0000      0.0000      0.0000      0.0000
        11        -0.0072      0.0891     -0.0014      0.2848     -0.0280      0.0213
        12         0.0000      0.0000      0.0000      0.0000      0.0000      0.0000
        13        -0.0244      0.0387     -0.0758     -0.3661     -0.0034      0.0847
        14         0.7873     -0.2561      0.2050     -0.2386      0.0299      0.1510
        15         0.0000      0.0000      0.0000      0.0000      0.0000      0.0000
        16         0.0000      0.0000      0.0000      0.0000      0.0000      0.0000
        17         0.0000      0.0000      0.0000      0.0000      0.0000      0.0000
        18         0.0621     -0.0124      0.0060     -0.0038      0.0097     -0.0089
        19        -0.0427     -0.0123      0.0007      0.0022      0.0052     -0.0203
        20        -0.1357     -0.0855     -0.0286      0.0266     -0.0029      0.0124
 <0|del|b> * <b|rxdel|0> + <0|del|b> * <b|delr+rdel|0>
 Rotatory Strengths (R) in cgs (10**-40 erg-esu-cm/Gauss)
       state          XX          YY          ZZ    R(velocity)    E-M Angle
         1         0.0000      0.0000      0.0000      0.0000       90.00
         2         4.0656      0.1799     12.1849      5.4768       10.55
         3         0.0000      0.0000      0.0000      0.0000       90.00
         4         0.4292     -0.0845     -7.4032     -2.3529      108.52
         5         0.0000      0.0000      0.0000      0.0000       90.00
         6         0.0000      0.0000      0.0000      0.0000       90.00
         7        -0.0930     -0.4781     -0.2198     -0.2636       90.00
         8         0.0000      0.0000      0.0000      0.0000       90.00
         9        -0.1287     -0.4457     -0.0692     -0.2145       90.00
        10         0.0000      0.0000      0.0000      0.0000       90.00
        11         6.3448     15.1523     -1.4247      6.6908       84.94
        12         0.0000      0.0000      0.0000      0.0000       90.00
        13         3.8782    -20.7057   -102.5732    -39.8002      101.57
        14         4.6873     27.5590    -70.8214    -12.8584       99.26
        15         0.0000      0.0000      0.0000      0.0000       90.00
        16         0.0000      0.0000      0.0000      0.0000       90.00
        17         0.0000      0.0000      0.0000      0.0000       90.00
        18         0.1297      0.1117      0.1313      0.1242       90.00
        19         0.8984      3.1291     -2.2729      0.5848       84.00
        20         2.8748      2.4250      0.4659      1.9219       81.14
 1/2[<0|r|b>*<b|rxdel|0> + (<0|rxdel|b>*<b|r|0>)*]
 Rotatory Strengths (R) in cgs (10**-40 erg-esu-cm/Gauss)
       state          XX          YY          ZZ     R(length)
         1         0.0000      0.0000      0.0000      0.0000
         2        -0.0780     17.4020      0.8810      6.0684
         3         0.0000      0.0000      0.0000      0.0000
         4        -6.7409      2.2135      2.4260     -0.7005
         5         0.0000      0.0000      0.0000      0.0000
         6         0.0000      0.0000      0.0000      0.0000
         7        -0.8080     -0.0073      0.0023     -0.2710
         8         0.0000      0.0000      0.0000      0.0000
         9        -0.4871      0.3451     -0.2328     -0.1249
        10         0.0000      0.0000      0.0000      0.0000
        11         8.1932     -8.0042     15.4407      5.2099
        12         0.0000      0.0000      0.0000      0.0000
        13      -141.4966     -0.7528     22.3877    -39.9539
        14       -45.9055      2.7052      4.3788    -12.9405
        15         0.0000      0.0000      0.0000      0.0000
        16         0.0000      0.0000      0.0000      0.0000
        17         0.0000      0.0000      0.0000      0.0000
        18         0.0221      2.7028     -0.0128      0.9040
        19        -0.0315     -0.4995      6.0701      1.8464
        20        -0.0258      1.5659      3.7604      1.7668
  1/2[<0|del|b>*<b|r|0> + (<0|r|b>*<b|del|0>)*] (Au)
       state          X           Y           Z        Dip. S.   Osc.(frdel)
         1         0.0000      0.0000      0.0000      0.0000      0.0000
         2         0.0000     -0.0043     -0.0001      0.0045      0.0030
         3         0.0000      0.0000      0.0000      0.0000      0.0000
         4        -0.0072     -0.0014      0.0001      0.0084      0.0056
         5         0.0000      0.0000      0.0000      0.0000      0.0000
         6         0.0000      0.0000      0.0000      0.0000      0.0000
         7        -0.0013      0.0000      0.0000      0.0013      0.0009
         8         0.0000      0.0000      0.0000      0.0000      0.0000
         9        -0.0005      0.0000      0.0000      0.0006      0.0004
        10         0.0000      0.0000      0.0000      0.0000      0.0000
        11        -0.0033     -0.0042      0.0000      0.0076      0.0051
        12         0.0000      0.0000      0.0000      0.0000      0.0000
        13        -0.1258      0.0000     -0.0001      0.1260      0.0840
        14        -0.0777     -0.0071      0.0000      0.0848      0.0566
        15         0.0000      0.0000      0.0000      0.0000      0.0000
        16         0.0000      0.0000      0.0000      0.0000      0.0000
        17         0.0000      0.0000      0.0000      0.0000      0.0000
        18        -0.0001      0.0000     -0.0001      0.0001      0.0001
        19        -0.0002      0.0000     -0.0003      0.0005      0.0003
        20         0.0000     -0.0160     -0.0002      0.0162      0.0108

 Excitation energies and oscillator strengths:
 
 Excited State   1:      Triplet-A      2.0032 eV  618.93 nm  f=0.0000  <S**2>=2.000
     178 ->179         0.70239
 This state for optimization and/or second-order correction.
 Total Energy, E(TD-HF/TD-KS) =  -2141.37770879    
 Copying the excited state density for this state as the 1-particle RhoCI density.
 
 Excited State   2:      Singlet-A      2.0473 eV  605.61 nm  f=0.0033  <S**2>=0.000
     178 ->179         0.69915
 
 Excited State   3:      Triplet-A      2.0562 eV  602.98 nm  f=0.0000  <S**2>=2.000
     174 ->179        -0.20158
     177 ->179         0.67054
 
 Excited State   4:      Singlet-A      2.1172 eV  585.61 nm  f=0.0060  <S**2>=0.000
     177 ->179         0.69672
 
 Excited State   5:      Triplet-A      2.1698 eV  571.41 nm  f=0.0000  <S**2>=2.000
     174 ->179         0.65803
     177 ->179         0.20918
 
 Excited State   6:      Triplet-A      2.2932 eV  540.65 nm  f=0.0000  <S**2>=2.000
     176 ->179         0.70387
 
 Excited State   7:      Singlet-A      2.2967 eV  539.85 nm  f=0.0011  <S**2>=0.000
     176 ->179         0.70560
 
 Excited State   8:      Triplet-A      2.3061 eV  537.64 nm  f=0.0000  <S**2>=2.000
     175 ->179         0.69997
 
 Excited State   9:      Singlet-A      2.3091 eV  536.93 nm  f=0.0005  <S**2>=0.000
     175 ->179         0.70251
 
 Excited State  10:      Triplet-A      2.4749 eV  500.96 nm  f=0.0000  <S**2>=2.000
     177 ->180         0.12912
     178 ->180         0.69113
 
 Excited State  11:      Singlet-A      2.5135 eV  493.27 nm  f=0.0058  <S**2>=0.000
     170 ->179        -0.10221
     174 ->179         0.65988
     178 ->180         0.19906
 
 Excited State  12:      Triplet-A      2.5367 eV  488.75 nm  f=0.0000  <S**2>=2.000
     174 ->180        -0.10610
     177 ->180         0.68564
     178 ->180        -0.13039
 
 Excited State  13:      Singlet-A      2.5462 eV  486.94 nm  f=0.0873  <S**2>=0.000
     174 ->179        -0.19163
     177 ->180        -0.17663
     178 ->180         0.65407
 
 Excited State  14:      Singlet-A      2.6524 eV  467.43 nm  f=0.0582  <S**2>=0.000
     177 ->180         0.67759
     178 ->180         0.17512
 
 Excited State  15:      Triplet-A      2.6723 eV  463.96 nm  f=0.0000  <S**2>=2.000
     174 ->180         0.68392
     175 ->180        -0.10783
     177 ->180         0.10634
 
 Excited State  16:      Triplet-A      2.7694 eV  447.69 nm  f=0.0000  <S**2>=2.000
     176 ->180         0.70212
 
 Excited State  17:      Triplet-A      2.7737 eV  446.99 nm  f=0.0000  <S**2>=2.000
     174 ->180         0.10873
     175 ->180         0.69570
 
 Excited State  18:      Singlet-A      2.7845 eV  445.27 nm  f=0.0001  <S**2>=0.000
     176 ->180         0.70502
 
 Excited State  19:      Singlet-A      2.8026 eV  442.39 nm  f=0.0004  <S**2>=0.000
     175 ->180         0.70156
 
 Excited State  20:      Singlet-A      3.0083 eV  412.15 nm  f=0.0105  <S**2>=0.000
     173 ->179        -0.41989
     174 ->180         0.55090
 SavETr:  write IOETrn=   770 NScale= 10 NData=  16 NLR=1 NState=   20 LETran=     370.

 **********************************************************************

            Population analysis using the SCF density.

 **********************************************************************

 Orbital symmetries:
       Occupied  (A) (A) (A) (A) (A) (A) (A) (A) (A) (A) (A) (A)
                 (A) (A) (A) (A) (A) (A) (A) (A) (A) (A) (A) (A)
                 (A) (A) (A) (A) (A) (A) (A) (A) (A) (A) (A) (A)
                 (A) (A) (A) (A) (A) (A) (A) (A) (A) (A) (A) (A)
                 (A) (A) (A) (A) (A) (A) (A) (A) (A) (A) (A) (A)
                 (A) (A) (A) (A) (A) (A) (A) (A) (A) (A) (A) (A)
                 (A) (A) (A) (A) (A) (A) (A) (A) (A) (A) (A) (A)
                 (A) (A) (A) (A) (A) (A) (A) (A) (A) (A) (A) (A)
                 (A) (A) (A) (A) (A) (A) (A) (A) (A) (A) (A) (A)
                 (A) (A) (A) (A) (A) (A) (A) (A) (A) (A) (A) (A)
                 (A) (A) (A) (A) (A) (A) (A) (A) (A) (A) (A) (A)
                 (A) (A) (A) (A) (A) (A) (A) (A) (A) (A) (A) (A)
                 (A) (A) (A) (A) (A) (A) (A) (A) (A) (A) (A) (A)
                 (A) (A) (A) (A) (A) (A) (A) (A) (A) (A) (A) (A)
                 (A) (A) (A) (A) (A) (A) (A) (A) (A) (A)
       Virtual   (A) (A) (A) (A) (A) (A) (A) (A) (A) (A) (A) (A)
                 (A) (A) (A) (A) (A) (A) (A) (A) (A) (A) (A) (A)
                 (A) (A) (A) (A) (A) (A) (A) (A) (A) (A) (A) (A)
                 (A) (A) (A) (A) (A) (A) (A) (A) (A) (A) (A) (A)
                 (A) (A) (A) (A) (A) (A) (A) (A) (A) (A) (A) (A)
                 (A) (A) (A) (A) (A) (A) (A) (A) (A) (A) (A) (A)
                 (A) (A) (A) (A) (A) (A) (A) (A) (A) (A) (A) (A)
                 (A) (A) (A) (A) (A) (A) (A) (A) (A) (A) (A) (A)
                 (A) (A) (A) (A) (A) (A) (A) (A) (A) (A) (A) (A)
                 (A) (A) (A) (A) (A) (A) (A) (A) (A) (A) (A) (A)
                 (A) (A) (A) (A) (A) (A) (A) (A) (A) (A) (A) (A)
                 (A) (A) (A) (A) (A) (A) (A) (A) (A) (A) (A) (A)
                 (A) (A) (A) (A) (A) (A) (A) (A) (A) (A) (A) (A)
                 (A) (A) (A) (A) (A) (A) (A) (A) (A) (A) (A) (A)
                 (A) (A) (A) (A) (A) (A) (A) (A) (A) (A) (A) (A)
                 (A) (A) (A) (A) (A) (A) (A) (A) (A) (A) (A) (A)
                 (A) (A) (A) (A) (A) (A) (A) (A) (A) (A) (A) (A)
                 (A) (A) (A) (A) (A) (A) (A) (A) (A) (A) (A) (A)
                 (A) (A) (A) (A) (A) (A) (A) (A) (A) (A) (A) (A)
                 (A) (A) (A) (A) (A) (A) (A) (A) (A) (A) (A) (A)
                 (A) (A) (A) (A) (A) (A) (A) (A) (A) (A) (A) (A)
                 (A) (A) (A) (A) (A) (A) (A) (A) (A) (A) (A) (A)
                 (A) (A) (A) (A) (A) (A) (A) (A) (A) (A) (A) (A)
                 (A) (A) (A) (A) (A) (A) (A) (A) (A) (A) (A) (A)
                 (A) (A) (A) (A) (A) (A) (A) (A) (A) (A) (A) (A)
                 (A) (A) (A) (A) (A) (A) (A) (A) (A) (A) (A) (A)
                 (A) (A) (A) (A) (A) (A) (A) (A) (A) (A) (A) (A)
                 (A) (A) (A) (A) (A) (A) (A) (A) (A) (A) (A) (A)
                 (A) (A) (A) (A) (A) (A) (A) (A) (A) (A) (A) (A)
                 (A) (A) (A) (A) (A) (A) (A) (A) (A) (A) (A) (A)
                 (A) (A) (A) (A) (A) (A) (A) (A) (A) (A) (A) (A)
                 (A) (A) (A) (A) (A) (A) (A) (A) (A) (A) (A) (A)
                 (A) (A) (A) (A) (A) (A) (A) (A) (A) (A) (A) (A)
                 (A) (A) (A) (A) (A) (A) (A) (A) (A) (A) (A) (A)
                 (A) (A) (A) (A) (A) (A) (A) (A) (A) (A) (A) (A)
                 (A) (A) (A) (A) (A) (A) (A) (A) (A) (A) (A) (A)
                 (A) (A) (A) (A) (A) (A) (A) (A) (A) (A) (A) (A)
                 (A) (A) (A) (A) (A) (A) (A) (A) (A) (A) (A) (A)
                 (A) (A) (A) (A) (A) (A) (A) (A) (A) (A) (A) (A)
                 (A) (A) (A) (A) (A) (A) (A) (A) (A) (A) (A) (A)
                 (A) (A) (A) (A) (A) (A) (A) (A) (A) (A) (A) (A)
                 (A) (A) (A) (A) (A) (A) (A) (A) (A) (A) (A) (A)
                 (A) (A) (A) (A) (A) (A) (A) (A) (A) (A) (A) (A)
                 (A) (A) (A) (A) (A) (A) (A) (A) (A) (A) (A) (A)
                 (A) (A) (A) (A) (A) (A) (A) (A) (A) (A) (A) (A)
                 (A) (A) (A) (A) (A) (A) (A) (A) (A) (A) (A) (A)
                 (A) (A) (A) (A) (A) (A) (A) (A) (A) (A) (A) (A)
                 (A) (A) (A) (A) (A) (A) (A) (A) (A) (A) (A) (A)
                 (A) (A) (A) (A) (A) (A) (A) (A) (A) (A) (A) (A)
                 (A) (A) (A) (A) (A) (A) (A) (A) (A) (A) (A) (A)
                 (A) (A) (A) (A) (A) (A) (A) (A) (A) (A) (A) (A)
                 (A) (A) (A) (A) (A) (A) (A) (A) (A) (A) (A) (A)
                 (A) (A) (A) (A) (A) (A) (A) (A) (A) (A) (A) (A)
                 (A) (A) (A) (A) (A) (A) (A) (A) (A) (A) (A) (A)
                 (A) (A) (A) (A) (A) (A) (A) (A) (A) (A) (A) (A)
                 (A) (A) (A) (A) (A) (A) (A) (A) (A) (A) (A) (A)
                 (A) (A) (A) (A) (A) (A) (A) (A) (A) (A) (A) (A)
                 (A) (A) (A) (A) (A) (A) (A) (A) (A) (A) (A) (A)
                 (A) (A) (A) (A) (A) (A) (A) (A) (A) (A) (A) (A)
                 (A) (A) (A) (A) (A) (A) (A) (A) (A) (A) (A) (A)
                 (A) (A) (A) (A) (A) (A) (A) (A) (A) (A) (A) (A)
                 (A) (A) (A) (A) (A) (A) (A) (A) (A) (A) (A) (A)
                 (A) (A) (A) (A) (A) (A) (A) (A) (A) (A) (A) (A)
                 (A) (A) (A) (A) (A) (A) (A) (A) (A) (A) (A) (A)
                 (A) (A) (A) (A) (A) (A) (A) (A) (A) (A) (A) (A)
                 (A) (A)
 The electronic state is 1-A.
 Alpha  occ. eigenvalues --  -18.86589 -18.86514 -14.07638 -14.07333 -14.02033
 Alpha  occ. eigenvalues --  -14.02004 -10.01724 -10.01633  -9.99548  -9.99339
 Alpha  occ. eigenvalues --   -9.98751  -9.98648  -9.98427  -9.98379  -9.95727
 Alpha  occ. eigenvalues --   -9.95699  -9.94863  -9.94860  -9.94790  -9.94782
 Alpha  occ. eigenvalues --   -9.93225  -9.92951  -9.92860  -9.92476  -9.91966
 Alpha  occ. eigenvalues --   -9.91341  -9.91288  -9.91269  -9.91262  -9.91216
 Alpha  occ. eigenvalues --   -9.91203  -9.91187  -9.91140  -9.91106  -9.90978
 Alpha  occ. eigenvalues --   -9.90945  -9.90934  -9.90896  -9.90869  -9.90847
 Alpha  occ. eigenvalues --   -9.90774  -9.90768  -9.90418  -9.90331  -9.90256
 Alpha  occ. eigenvalues --   -9.90215  -9.89409  -9.89400  -9.89387  -9.89275
 Alpha  occ. eigenvalues --   -9.88745  -9.88591  -1.05408  -1.02132  -0.92636
 Alpha  occ. eigenvalues --   -0.92323  -0.84879  -0.82875  -0.82477  -0.80267
 Alpha  occ. eigenvalues --   -0.79102  -0.77218  -0.77199  -0.77145  -0.75974
 Alpha  occ. eigenvalues --   -0.75160  -0.73816  -0.72925  -0.71299  -0.70136
 Alpha  occ. eigenvalues --   -0.69196  -0.68379  -0.68331  -0.67737  -0.67223
 Alpha  occ. eigenvalues --   -0.65601  -0.65170  -0.65114  -0.64556  -0.62148
 Alpha  occ. eigenvalues --   -0.61942  -0.61902  -0.61528  -0.61391  -0.59238
 Alpha  occ. eigenvalues --   -0.58721  -0.57945  -0.57045  -0.56243  -0.55331
 Alpha  occ. eigenvalues --   -0.55234  -0.54029  -0.53784  -0.52138  -0.52068
 Alpha  occ. eigenvalues --   -0.51885  -0.50800  -0.50486  -0.48886  -0.48238
 Alpha  occ. eigenvalues --   -0.47180  -0.46906  -0.46784  -0.46691  -0.45425
 Alpha  occ. eigenvalues --   -0.45198  -0.44970  -0.44191  -0.43539  -0.42488
 Alpha  occ. eigenvalues --   -0.41596  -0.41139  -0.41020  -0.40826  -0.40740
 Alpha  occ. eigenvalues --   -0.40083  -0.39773  -0.39465  -0.39377  -0.39051
 Alpha  occ. eigenvalues --   -0.38993  -0.38929  -0.38645  -0.38483  -0.38186
 Alpha  occ. eigenvalues --   -0.37804  -0.37729  -0.37681  -0.37657  -0.37618
 Alpha  occ. eigenvalues --   -0.37038  -0.37010  -0.36756  -0.35366  -0.34440
 Alpha  occ. eigenvalues --   -0.34262  -0.33651  -0.33121  -0.33071  -0.32876
 Alpha  occ. eigenvalues --   -0.32707  -0.32322  -0.32297  -0.32264  -0.32201
 Alpha  occ. eigenvalues --   -0.32165  -0.32107  -0.32074  -0.32055  -0.31816
 Alpha  occ. eigenvalues --   -0.31306  -0.30960  -0.30509  -0.30383  -0.30213
 Alpha  occ. eigenvalues --   -0.30046  -0.29843  -0.29791  -0.29737  -0.29584
 Alpha  occ. eigenvalues --   -0.29352  -0.29172  -0.28966  -0.28354  -0.27934
 Alpha  occ. eigenvalues --   -0.27688  -0.26085  -0.25368  -0.25236  -0.25141
 Alpha  occ. eigenvalues --   -0.22957  -0.22940  -0.22334  -0.19796  -0.19727
 Alpha  occ. eigenvalues --   -0.19680  -0.18934  -0.18685
 Alpha virt. eigenvalues --   -0.11249  -0.09470  -0.06129  -0.06117  -0.04886
 Alpha virt. eigenvalues --   -0.04100  -0.03396  -0.03121  -0.03060  -0.01964
 Alpha virt. eigenvalues --   -0.01397  -0.00902   0.00234   0.00325   0.00390
 Alpha virt. eigenvalues --    0.02037   0.02524   0.04818   0.06169   0.06714
 Alpha virt. eigenvalues --    0.06893   0.07163   0.07336   0.07414   0.08739
 Alpha virt. eigenvalues --    0.09113   0.09442   0.09577   0.09854   0.09956
 Alpha virt. eigenvalues --    0.10078   0.10194   0.10505   0.10912   0.11163
 Alpha virt. eigenvalues --    0.11331   0.11764   0.12017   0.12405   0.12541
 Alpha virt. eigenvalues --    0.12559   0.12687   0.13058   0.13177   0.13438
 Alpha virt. eigenvalues --    0.13650   0.13953   0.14150   0.14264   0.14289
 Alpha virt. eigenvalues --    0.14591   0.14845   0.14925   0.15232   0.15561
 Alpha virt. eigenvalues --    0.16058   0.16616   0.16724   0.16886   0.17143
 Alpha virt. eigenvalues --    0.17216   0.17234   0.17788   0.17872   0.18067
 Alpha virt. eigenvalues --    0.18459   0.18972   0.19159   0.19466   0.20067
 Alpha virt. eigenvalues --    0.20369   0.20452   0.20612   0.21051   0.21587
 Alpha virt. eigenvalues --    0.21654   0.21716   0.21764   0.22398   0.22621
 Alpha virt. eigenvalues --    0.22952   0.23652   0.24527   0.24828   0.25012
 Alpha virt. eigenvalues --    0.26413   0.26618   0.27164   0.28918   0.29223
 Alpha virt. eigenvalues --    0.29363   0.29670   0.29831   0.30290   0.31504
 Alpha virt. eigenvalues --    0.32029   0.32925   0.33453   0.33509   0.33695
 Alpha virt. eigenvalues --    0.34330   0.34801   0.35983   0.36260   0.36693
 Alpha virt. eigenvalues --    0.37513   0.39440   0.39498   0.41382   0.41932
 Alpha virt. eigenvalues --    0.42602   0.43227   0.43328   0.43741   0.44225
 Alpha virt. eigenvalues --    0.44578   0.44907   0.45440   0.45640   0.45958
 Alpha virt. eigenvalues --    0.45997   0.46674   0.47207   0.47638   0.47919
 Alpha virt. eigenvalues --    0.48254   0.48410   0.48451   0.48647   0.48895
 Alpha virt. eigenvalues --    0.49063   0.49148   0.49559   0.49690   0.49883
 Alpha virt. eigenvalues --    0.50203   0.50228   0.50660   0.50890   0.51104
 Alpha virt. eigenvalues --    0.51262   0.51570   0.51815   0.51967   0.52171
 Alpha virt. eigenvalues --    0.52614   0.53019   0.53199   0.53466   0.53558
 Alpha virt. eigenvalues --    0.53799   0.53887   0.54299   0.54546   0.54660
 Alpha virt. eigenvalues --    0.54917   0.55059   0.55473   0.55645   0.55830
 Alpha virt. eigenvalues --    0.55931   0.56239   0.56391   0.56663   0.56817
 Alpha virt. eigenvalues --    0.56934   0.57007   0.57087   0.57227   0.57480
 Alpha virt. eigenvalues --    0.57555   0.57958   0.58222   0.58273   0.58487
 Alpha virt. eigenvalues --    0.58742   0.58808   0.59007   0.59891   0.60445
 Alpha virt. eigenvalues --    0.60558   0.60656   0.61213   0.61584   0.62215
 Alpha virt. eigenvalues --    0.62463   0.63289   0.63896   0.64323   0.64968
 Alpha virt. eigenvalues --    0.65139   0.65729   0.65900   0.66061   0.66676
 Alpha virt. eigenvalues --    0.67629   0.68280   0.68689   0.69355   0.69454
 Alpha virt. eigenvalues --    0.69964   0.70253   0.70958   0.72364   0.72692
 Alpha virt. eigenvalues --    0.72856   0.73085   0.74002   0.74017   0.74350
 Alpha virt. eigenvalues --    0.74464   0.75112   0.75304   0.75571   0.75606
 Alpha virt. eigenvalues --    0.75858   0.76337   0.76424   0.76728   0.77156
 Alpha virt. eigenvalues --    0.77334   0.77540   0.77843   0.78046   0.78360
 Alpha virt. eigenvalues --    0.78780   0.78817   0.79136   0.79288   0.79961
 Alpha virt. eigenvalues --    0.80457   0.80768   0.80853   0.81032   0.81146
 Alpha virt. eigenvalues --    0.81553   0.81790   0.81892   0.82155   0.82611
 Alpha virt. eigenvalues --    0.83185   0.83365   0.83517   0.83690   0.83754
 Alpha virt. eigenvalues --    0.83885   0.84063   0.84206   0.84351   0.84612
 Alpha virt. eigenvalues --    0.85051   0.85336   0.85826   0.85880   0.86121
 Alpha virt. eigenvalues --    0.86568   0.86931   0.87312   0.87594   0.88176
 Alpha virt. eigenvalues --    0.88680   0.88946   0.89409   0.89706   0.89929
 Alpha virt. eigenvalues --    0.90307   0.90931   0.91122   0.91288   0.91457
 Alpha virt. eigenvalues --    0.92054   0.92703   0.93006   0.93076   0.93493
 Alpha virt. eigenvalues --    0.93849   0.94031   0.94557   0.95130   0.95453
 Alpha virt. eigenvalues --    0.96221   0.96276   0.97195   0.97898   0.99161
 Alpha virt. eigenvalues --    0.99958   1.00967   1.01301   1.02064   1.03297
 Alpha virt. eigenvalues --    1.04337   1.04583   1.05316   1.05675   1.06325
 Alpha virt. eigenvalues --    1.06787   1.07562   1.08049   1.08286   1.08687
 Alpha virt. eigenvalues --    1.09213   1.09622   1.09748   1.10514   1.10642
 Alpha virt. eigenvalues --    1.12074   1.12493   1.12788   1.13164   1.13469
 Alpha virt. eigenvalues --    1.13908   1.14266   1.14706   1.15928   1.16867
 Alpha virt. eigenvalues --    1.17319   1.17754   1.18472   1.19084   1.19687
 Alpha virt. eigenvalues --    1.19987   1.20115   1.20261   1.21107   1.21453
 Alpha virt. eigenvalues --    1.22086   1.22433   1.22812   1.23038   1.23631
 Alpha virt. eigenvalues --    1.24449   1.25085   1.26881   1.27281   1.27728
 Alpha virt. eigenvalues --    1.28153   1.28913   1.29508   1.29559   1.29664
 Alpha virt. eigenvalues --    1.29938   1.30730   1.31372   1.31713   1.32080
 Alpha virt. eigenvalues --    1.32356   1.32898   1.33568   1.33794   1.33853
 Alpha virt. eigenvalues --    1.33980   1.34128   1.34410   1.34848   1.35391
 Alpha virt. eigenvalues --    1.35461   1.35600   1.36096   1.36766   1.37473
 Alpha virt. eigenvalues --    1.37953   1.39095   1.39290   1.40056   1.40592
 Alpha virt. eigenvalues --    1.40850   1.40876   1.42136   1.42440   1.42870
 Alpha virt. eigenvalues --    1.43657   1.43935   1.44642   1.45186   1.46152
 Alpha virt. eigenvalues --    1.47405   1.47558   1.48030   1.48537   1.49222
 Alpha virt. eigenvalues --    1.50464   1.52013   1.52441   1.53402   1.54195
 Alpha virt. eigenvalues --    1.54575   1.54982   1.56059   1.56401   1.57603
 Alpha virt. eigenvalues --    1.59194   1.60613   1.61328   1.62485   1.63232
 Alpha virt. eigenvalues --    1.64839   1.65217   1.65392   1.66285   1.66456
 Alpha virt. eigenvalues --    1.67191   1.67654   1.67865   1.68164   1.68586
 Alpha virt. eigenvalues --    1.68958   1.69174   1.70093   1.70740   1.70949
 Alpha virt. eigenvalues --    1.71272   1.71531   1.71682   1.72082   1.72375
 Alpha virt. eigenvalues --    1.72837   1.73447   1.73930   1.74462   1.74810
 Alpha virt. eigenvalues --    1.74934   1.75333   1.75903   1.76386   1.76699
 Alpha virt. eigenvalues --    1.76871   1.76972   1.77956   1.78077   1.78382
 Alpha virt. eigenvalues --    1.78816   1.79002   1.79293   1.79607   1.79993
 Alpha virt. eigenvalues --    1.80204   1.80390   1.80411   1.81144   1.81717
 Alpha virt. eigenvalues --    1.81962   1.82416   1.82772   1.82928   1.83414
 Alpha virt. eigenvalues --    1.83787   1.84059   1.84505   1.84898   1.85528
 Alpha virt. eigenvalues --    1.85690   1.86091   1.86377   1.86675   1.87047
 Alpha virt. eigenvalues --    1.87397   1.88099   1.88282   1.88665   1.88936
 Alpha virt. eigenvalues --    1.89298   1.90304   1.90655   1.90960   1.91414
 Alpha virt. eigenvalues --    1.91634   1.91874   1.92119   1.92212   1.92540
 Alpha virt. eigenvalues --    1.92950   1.93133   1.93512   1.93964   1.94208
 Alpha virt. eigenvalues --    1.95155   1.95454   1.96081   1.96635   1.96662
 Alpha virt. eigenvalues --    1.96725   1.97114   1.97148   1.97448   1.97895
 Alpha virt. eigenvalues --    1.98163   1.98742   1.99824   2.00253   2.00619
 Alpha virt. eigenvalues --    2.00846   2.01175   2.01491   2.01715   2.02241
 Alpha virt. eigenvalues --    2.02642   2.03036   2.03263   2.03583   2.03766
 Alpha virt. eigenvalues --    2.03950   2.04548   2.04867   2.05195   2.05535
 Alpha virt. eigenvalues --    2.06329   2.06740   2.06833   2.07580   2.08306
 Alpha virt. eigenvalues --    2.08592   2.09597   2.10246   2.11755   2.12450
 Alpha virt. eigenvalues --    2.12564   2.13159   2.13298   2.13467   2.14086
 Alpha virt. eigenvalues --    2.14719   2.14949   2.15210   2.16459   2.17137
 Alpha virt. eigenvalues --    2.17567   2.17854   2.18306   2.19411   2.19732
 Alpha virt. eigenvalues --    2.20206   2.21381   2.21660   2.22364   2.23025
 Alpha virt. eigenvalues --    2.23072   2.23164   2.23568   2.24287   2.24628
 Alpha virt. eigenvalues --    2.25328   2.25421   2.25880   2.26054   2.26643
 Alpha virt. eigenvalues --    2.27481   2.27730   2.28418   2.28732   2.29051
 Alpha virt. eigenvalues --    2.29394   2.30009   2.30336   2.30522   2.30832
 Alpha virt. eigenvalues --    2.31153   2.31462   2.31488   2.32049   2.33530
 Alpha virt. eigenvalues --    2.33658   2.34409   2.34981   2.35175   2.35676
 Alpha virt. eigenvalues --    2.36327   2.36453   2.36968   2.38047   2.38434
 Alpha virt. eigenvalues --    2.39131   2.39304   2.39368   2.39373   2.40591
 Alpha virt. eigenvalues --    2.42445   2.42807   2.42904   2.43079   2.43795
 Alpha virt. eigenvalues --    2.43852   2.44103   2.44151   2.44367   2.44840
 Alpha virt. eigenvalues --    2.45423   2.46083   2.46347   2.46638   2.48199
 Alpha virt. eigenvalues --    2.48329   2.48531   2.49507   2.49971   2.50408
 Alpha virt. eigenvalues --    2.50511   2.50746   2.51443   2.51821   2.52115
 Alpha virt. eigenvalues --    2.52221   2.52914   2.54885   2.55129   2.55365
 Alpha virt. eigenvalues --    2.55845   2.56725   2.57184   2.57354   2.57780
 Alpha virt. eigenvalues --    2.57817   2.58330   2.58778   2.58807   2.61407
 Alpha virt. eigenvalues --    2.61535   2.61881   2.62034   2.62318   2.62546
 Alpha virt. eigenvalues --    2.63548   2.64079   2.64312   2.64583   2.64629
 Alpha virt. eigenvalues --    2.65059   2.65286   2.65325   2.65406   2.65777
 Alpha virt. eigenvalues --    2.66171   2.66375   2.66894   2.67114   2.67467
 Alpha virt. eigenvalues --    2.67906   2.68857   2.69657   2.71730   2.72333
 Alpha virt. eigenvalues --    2.72507   2.73775   2.74483   2.75847   2.76098
 Alpha virt. eigenvalues --    2.76606   2.77151   2.77377   2.77751   2.78273
 Alpha virt. eigenvalues --    2.78758   2.79203   2.79604   2.80229   2.80497
 Alpha virt. eigenvalues --    2.80968   2.81464   2.82370   2.83359   2.83555
 Alpha virt. eigenvalues --    2.83865   2.84303   2.84848   2.85242   2.85573
 Alpha virt. eigenvalues --    2.86687   2.89141   2.89411   2.92475   2.93990
 Alpha virt. eigenvalues --    2.95531   2.97975   2.99222   3.00167   3.00489
 Alpha virt. eigenvalues --    3.03685   3.04182   3.04541   3.07432   3.08339
 Alpha virt. eigenvalues --    3.08724   3.08994   3.11102   3.11252   3.13155
 Alpha virt. eigenvalues --    3.13255   3.14448   3.14590   3.14681   3.15132
 Alpha virt. eigenvalues --    3.15182   3.15330   3.15564   3.15932   3.16495
 Alpha virt. eigenvalues --    3.16908   3.17678   3.20428   3.20489   3.24733
 Alpha virt. eigenvalues --    3.25841   3.26294   3.26470   3.26520   3.31476
 Alpha virt. eigenvalues --    3.31968   3.32259   3.32297   3.33018   3.33510
 Alpha virt. eigenvalues --    3.34038   3.34902   3.35269   3.35533   3.36077
 Alpha virt. eigenvalues --    3.36158   3.38385   3.39282   3.39894   3.40309
 Alpha virt. eigenvalues --    3.41746   3.43717   3.44277   3.44369   3.46911
 Alpha virt. eigenvalues --    3.57950   3.69965   3.70037   3.77649   3.77673
 Alpha virt. eigenvalues --    3.92507   3.93320   4.01384   4.02223   4.02662
 Alpha virt. eigenvalues --    4.03994   4.04920   4.05308   4.05871   4.06061
 Alpha virt. eigenvalues --    4.06910   4.08785   4.09934   4.11465   4.11602
 Alpha virt. eigenvalues --    4.11772   4.12380   4.13659   4.15400   4.19593
 Alpha virt. eigenvalues --    4.21901   4.24974   4.28290   4.28998   4.29532
 Alpha virt. eigenvalues --    4.30887   4.34056   4.34471   4.35032   4.37716
 Alpha virt. eigenvalues --    4.41349   4.42610   4.42931   4.43288   4.43570
 Alpha virt. eigenvalues --    4.44967   4.45057   4.48346   4.49650   4.49866
 Alpha virt. eigenvalues --    4.52604   4.56562   4.59814   4.64140   4.66174
 Alpha virt. eigenvalues --    4.71428   4.72769   4.78964   4.81802   4.81976
 Alpha virt. eigenvalues --    4.85069   5.28997
          Condensed to atoms (all electrons):
 Mulliken charges:
               1
     1  C    0.365155
     2  C    0.349531
     3  C    0.166412
     4  C    0.133386
     5  C    0.146827
     6  C    0.129263
     7  O   -0.518780
     8  C    0.252832
     9  C    0.302886
    10  O   -0.515374
    11  C    0.097427
    12  C   -0.196378
    13  C    0.159505
    14  C   -0.196635
    15  N   -0.736354
    16  N   -0.745752
    17  C   -0.115298
    18  C   -0.064934
    19  C   -0.352618
    20  C   -0.118586
    21  C   -0.356215
    22  C   -0.072950
    23  C   -0.357854
    24  C   -0.342362
    25  C   -0.341665
    26  C    0.306967
    27  C    0.038090
    28  C    0.039421
    29  C    0.300742
    30  C   -0.123035
    31  C   -0.118647
    32  C   -0.148639
    33  C   -0.149190
    34  C   -0.117342
    35  C   -0.115951
    36  C    0.304748
    37  C    0.034339
    38  C    0.037125
    39  C    0.296697
    40  C   -0.149078
    41  C   -0.116878
    42  C   -0.118434
    43  C   -0.109980
    44  C   -0.109754
    45  C   -0.123104
    46  C   -0.118445
    47  C   -0.149993
    48  C   -0.353499
    49  C    0.240473
    50  N   -0.483404
    51  C    0.244300
    52  N   -0.485642
    53  H    0.096925
    54  H    0.128692
    55  H    0.107790
    56  H    0.122408
    57  H    0.138803
    58  H    0.118052
    59  H    0.108534
    60  H    0.121829
    61  H    0.123625
    62  H    0.123536
    63  H    0.120442
    64  H    0.124450
    65  H    0.124335
    66  H    0.121753
    67  H    0.122274
    68  H    0.124374
    69  H    0.124977
    70  H    0.121769
    71  H    0.121538
    72  H    0.106631
    73  H    0.104240
    74  H    0.108060
    75  H    0.107516
    76  H    0.104244
    77  H    0.108927
    78  H    0.107966
    79  H    0.105112
    80  H    0.109678
    81  H    0.109517
    82  H    0.105462
    83  H    0.107362
    84  H    0.104609
    85  H    0.108721
    86  H    0.116259
    87  H    0.144597
    88  H    0.121638
 Sum of Mulliken charges =   0.00000
 Mulliken charges with hydrogens summed into heavy atoms:
               1
     1  C    0.365155
     2  C    0.349531
     3  C    0.166412
     4  C    0.133386
     5  C    0.146827
     6  C    0.129263
     7  O   -0.518780
     8  C    0.252832
     9  C    0.302886
    10  O   -0.515374
    11  C    0.097427
    12  C   -0.099453
    13  C    0.159505
    14  C   -0.067943
    15  N   -0.736354
    16  N   -0.745752
    17  C   -0.007507
    18  C   -0.064934
    19  C    0.026645
    20  C   -0.010053
    21  C    0.012775
    22  C   -0.072950
    23  C    0.011372
    24  C    0.026039
    25  C    0.026618
    26  C    0.306967
    27  C    0.038090
    28  C    0.039421
    29  C    0.300742
    30  C   -0.016404
    31  C   -0.014408
    32  C   -0.040579
    33  C   -0.041673
    34  C   -0.013098
    35  C   -0.007024
    36  C    0.304748
    37  C    0.034339
    38  C    0.037125
    39  C    0.296697
    40  C   -0.041113
    41  C   -0.011767
    42  C   -0.008755
    43  C   -0.000463
    44  C   -0.004292
    45  C   -0.015742
    46  C   -0.013836
    47  C   -0.041272
    48  C    0.028996
    49  C    0.240473
    50  N   -0.483404
    51  C    0.244300
    52  N   -0.485642
 Electronic spatial extent (au):  <R**2>=          31778.1719
 Charge=              0.0000 electrons
 Dipole moment (field-independent basis, Debye):
    X=             -0.1347    Y=             10.8250    Z=             -0.9443  Tot=             10.8670
 Quadrupole moment (field-independent basis, Debye-Ang):
   XX=           -278.7533   YY=           -331.1852   ZZ=           -282.3368
   XY=              2.0865   XZ=             -2.0358   YZ=              9.2920
 Traceless Quadrupole moment (field-independent basis, Debye-Ang):
   XX=             18.6718   YY=            -33.7601   ZZ=             15.0883
   XY=              2.0865   XZ=             -2.0358   YZ=              9.2920
 Octapole moment (field-independent basis, Debye-Ang**2):
  XXX=             -3.0494  YYY=            473.4599  ZZZ=             -0.4468  XYY=             26.3556
  XXY=             73.0472  XXZ=            -11.2365  XZZ=            -16.6009  YZZ=            -16.5935
  YYZ=            -48.5877  XYZ=             48.2023
 Hexadecapole moment (field-independent basis, Debye-Ang**3):
 XXXX=         -20685.8358 YYYY=         -17622.1107 ZZZZ=          -4348.2927 XXXY=             -2.1662
 XXXZ=            -62.8509 YYYX=            115.5758 YYYZ=            204.8127 ZZZX=            -18.5423
 ZZZY=             63.3455 XXYY=          -6902.9979 XXZZ=          -4287.2043 YYZZ=          -3482.5019
 XXYZ=            161.7375 YYXZ=           -157.7297 ZZXY=             18.7950
 N-N= 6.660878219931D+03 E-N=-1.828773163354D+04  KE= 2.120251469917D+03
 1\1\GINC-CN116\SP\RPBEPBE TD-FC\6-31G(d,p)\C46H36N4O2\PARTHA\18-Feb-20
 26\0\\# td=(50-50,nstates=10) pbepbe/6-31g(d,p) scrf=(iefpcm,solvent=t
 oluene) geom=connectivity\\CzOCNa_TD_PBE_Tol\\0,1\C,0,-0.563844,-0.426
 826,-0.052749\C,0,0.847298,-0.411583,-0.053209\C,0,1.582921,-1.606371,
 0.089623\C,0,0.884938,-2.836385,0.223721\C,0,-0.536202,-2.855409,0.180
 637\C,0,-1.263837,-1.645357,0.0535\O,0,-1.292698,0.717578,-0.18036\C,0
 ,-0.59481,1.936973,-0.168701\C,0,0.806835,1.938301,-0.185516\O,0,1.544
 482,0.748111,-0.203081\C,0,-1.316697,3.145891,-0.148318\C,0,-0.543618,
 4.330296,-0.154995\C,0,0.861456,4.355495,-0.175818\C,0,1.536801,3.1194
 27,-0.187319\N,0,-2.676358,-1.64992,0.035745\N,0,2.991036,-1.563246,0.
 085662\C,0,-4.105053,-1.044114,-3.373152\C,0,-2.860956,3.186685,-0.131
 338\C,0,-3.401513,2.446421,1.119072\C,0,-4.199709,-2.057742,3.43592\C,
 0,-3.393178,4.634236,-0.075362\C,0,1.674668,5.662885,-0.185092\C,0,0.7
 73477,6.912559,-0.165394\C,0,2.591864,5.702106,1.062247\C,0,2.547613,5
 .709913,-1.463512\C,0,-3.476518,-1.418681,-1.094704\C,0,-4.842273,-1.3
 99721,-0.688857\C,0,-4.862233,-1.621236,0.745117\C,0,-3.508178,-1.7696
 4,1.164\C,0,-3.089392,-1.249366,-2.43036\C,0,-5.464172,-1.014466,-2.99
 3738\C,0,-5.84006,-1.194293,-1.657931\C,0,-5.887161,-1.700615,1.704516
 \C,0,-5.548466,-1.919527,3.044055\C,0,-3.157565,-1.983354,2.503032\C,0
 ,3.791754,-0.894282,1.029906\C,0,5.1566,-1.036871,0.649876\C,0,5.17900
 3,-1.808928,-0.578593\C,0,3.827954,-2.119879,-0.90329\C,0,6.208123,-2.
 246376,-1.430416\C,0,5.87612,-2.972107,-2.579243\C,0,4.529644,-3.25943
 2,-2.887251\C,0,3.48433,-2.835696,-2.056866\C,0,3.408303,-0.213029,2.1
 92079\C,0,4.424906,0.34571,2.977035\C,0,5.783547,0.222049,2.616177\C,0
 ,6.156762,-0.468995,1.45822\C,0,-3.414721,2.535229,-1.424009\C,0,-1.24
 2506,-4.094047,0.269985\N,0,-1.812944,-5.120576,0.336851\C,0,1.607013,
 -4.050593,0.431288\N,0,2.186025,-5.057822,0.616647\H,0,-1.078554,5.278
 561,-0.142697\H,0,2.627299,3.04626,-0.196139\H,0,-3.835786,-0.908488,-
 4.424487\H,0,-4.502432,2.511078,1.137657\H,0,-3.129306,1.381983,1.1271
 67\H,0,-3.01955,2.910961,2.043376\H,0,-3.959169,-2.228749,4.489012\H,0
 ,-4.49461,4.605646,-0.059884\H,0,-3.091331,5.224635,-0.956427\H,0,-3.0
 62347,5.165082,0.832896\H,0,1.4013,7.818236,-0.173901\H,0,0.114071,6.9
 57877,-1.048207\H,0,0.145224,6.952677,0.740112\H,0,3.188965,6.629686,1
 .064947\H,0,3.293752,4.852965,1.082424\H,0,1.998093,5.673543,1.990642\
 H,0,1.921958,5.68987,-2.370932\H,0,3.146873,6.63594,-1.479941\H,0,3.24
 5633,4.858842,-1.514357\H,0,-2.037874,-1.281719,-2.728383\H,0,-6.23188
 1,-0.854618,-3.755823\H,0,-6.895446,-1.179254,-1.369656\H,0,-6.933877,
 -1.591402,1.405238\H,0,-6.33707,-1.985257,3.798685\H,0,-2.114167,-2.09
 2561,2.810489\H,0,7.252378,-2.017309,-1.197823\H,0,6.667497,-3.320575,
 -3.248495\H,0,4.292153,-3.82602,-3.791988\H,0,2.443643,-3.060017,-2.30
 4047\H,0,2.358336,-0.12489,2.482787\H,0,4.156288,0.884413,3.890233\H,0
 ,6.552499,0.667655,3.253272\H,0,7.211523,-0.571919,1.186323\H,0,-3.072
 462,3.08849,-2.314543\H,0,-3.108461,1.48534,-1.52977\H,0,-4.517347,2.5
 62927,-1.41021\\Version=AM64L-G09RevD.01\State=1-A\HF=-2141.451325\RMS
 D=8.814e-09\PG=C01 [X(C46H36N4O2)]\\@


 NO SCIENCE HAS EVER MADE MORE RAPID PROGRESS IN A
 SHORTER TIME THAN CHEMISTRY.
   -- MARTIN HEINRICH KLOPROTH, 1791
 (FIRST PROFESSOR OF CHEMISTRY AT THE UNIVERSITY OF BERLIN)
 Job cpu time:       0 days 10 hours  9 minutes 23.4 seconds.
 File lengths (MBytes):  RWF=   4917 Int=      0 D2E=      0 Chk=    637 Scr=      1
 Normal termination of Gaussian 09 at Wed Feb 18 15:55:34 2026.
