# Supplementary material for: Regioisomeric carbazole–dicyano–dioxin AIDF emitters for efficient triplet harvesting, two-photon absorption and bioimaging
Source: Chem Sci. 2026 Jul 24. Online ahead of print. doi: 10.1039/d6sc03725a (PMC13430608; doi:10.1039/d6sc03725a)
Supplement: SC-OLF-D6SC03725A-s002 [file SC-OLF-D6SC03725A-s002.zip › pCN_e_QMMM.log]

 Entering Gaussian System, Link 0=g09
 Input=/scratch/vishnu/acid/three/1/qpcn_e.com
 Output=/scratch/vishnu/acid/three/1/qpcn_e.log
 Initial command:
 /home/apps/iiser/g09/new/g09/l1.exe "/scratch/vishnu/acid/three/1/Gau-3012.inp" -scrdir="/scratch/vishnu/acid/three/1/"
 Entering Link 1 = /home/apps/iiser/g09/new/g09/l1.exe PID=      3013.
  
 Copyright (c) 1988,1990,1992,1993,1995,1998,2003,2009,2013,
            Gaussian, Inc.  All Rights Reserved.
  
 This is part of the Gaussian(R) 09 program.  It is based on
 the Gaussian(R) 03 system (copyright 2003, Gaussian, Inc.),
 the Gaussian(R) 98 system (copyright 1998, Gaussian, Inc.),
 the Gaussian(R) 94 system (copyright 1995, Gaussian, Inc.),
 the Gaussian 92(TM) system (copyright 1992, Gaussian, Inc.),
 the Gaussian 90(TM) system (copyright 1990, Gaussian, Inc.),
 the Gaussian 88(TM) system (copyright 1988, Gaussian, Inc.),
 the Gaussian 86(TM) system (copyright 1986, Carnegie Mellon
 University), and the Gaussian 82(TM) system (copyright 1983,
 Carnegie Mellon University). Gaussian is a federally registered
 trademark of Gaussian, Inc.
  
 This software contains proprietary and confidential information,
 including trade secrets, belonging to Gaussian, Inc.
  
 This software is provided under written license and may be
 used, copied, transmitted, or stored only in accord with that
 written license.
  
 The following legend is applicable only to US Government
 contracts under FAR:
  
                    RESTRICTED RIGHTS LEGEND
  
 Use, reproduction and disclosure by the US Government is
 subject to restrictions as set forth in subparagraphs (a)
 and (c) of the Commercial Computer Software - Restricted
 Rights clause in FAR 52.227-19.
  
 Gaussian, Inc.
 340 Quinnipiac St., Bldg. 40, Wallingford CT 06492
  
  
 ---------------------------------------------------------------
 Warning -- This program may not be used in any manner that
 competes with the business of Gaussian, Inc. or will provide
 assistance to any competitor of Gaussian, Inc.  The licensee
 of this program is prohibited from giving any competitor of
 Gaussian, Inc. access to this program.  By using this program,
 the user acknowledges that Gaussian, Inc. is engaged in the
 business of creating and licensing software in the field of
 computational chemistry and represents and warrants to the
 licensee that it is not a competitor of Gaussian, Inc. and that
 it will not use this program in any manner prohibited above.
 ---------------------------------------------------------------
  

 Cite this work as:
 Gaussian 09, Revision D.01,
 M. J. Frisch, G. W. Trucks, H. B. Schlegel, G. E. Scuseria, 
 M. A. Robb, J. R. Cheeseman, G. Scalmani, V. Barone, B. Mennucci, 
 G. A. Petersson, H. Nakatsuji, M. Caricato, X. Li, H. P. Hratchian, 
 A. F. Izmaylov, J. Bloino, G. Zheng, J. L. Sonnenberg, M. Hada, 
 M. Ehara, K. Toyota, R. Fukuda, J. Hasegawa, M. Ishida, T. Nakajima, 
 Y. Honda, O. Kitao, H. Nakai, T. Vreven, J. A. Montgomery, Jr., 
 J. E. Peralta, F. Ogliaro, M. Bearpark, J. J. Heyd, E. Brothers, 
 K. N. Kudin, V. N. Staroverov, T. Keith, R. Kobayashi, J. Normand, 
 K. Raghavachari, A. Rendell, J. C. Burant, S. S. Iyengar, J. Tomasi, 
 M. Cossi, N. Rega, J. M. Millam, M. Klene, J. E. Knox, J. B. Cross, 
 V. Bakken, C. Adamo, J. Jaramillo, R. Gomperts, R. E. Stratmann, 
 O. Yazyev, A. J. Austin, R. Cammi, C. Pomelli, J. W. Ochterski, 
 R. L. Martin, K. Morokuma, V. G. Zakrzewski, G. A. Voth, 
 P. Salvador, J. J. Dannenberg, S. Dapprich, A. D. Daniels, 
 O. Farkas, J. B. Foresman, J. V. Ortiz, J. Cioslowski, 
 and D. J. Fox, Gaussian, Inc., Wallingford CT, 2013.
 
 ******************************************
 Gaussian 09:  AM64L-G09RevD.01 24-Apr-2013
                27-Nov-2025 
 ******************************************
 %nprocshared=48
 Will use up to   48 processors via shared memory.
 %mem=60GB
 ----------------------------------------------------------------------
 # oniom(td=(50-50,nstates=10)/pbepbe/6-31g(d,p):uff)=embedcharge geom=
 connectivity
 ----------------------------------------------------------------------
 1/38=1,52=12,56=1,57=2,61=3,64=2,74=500/1;
 2/12=2,17=6,18=5,40=1/2;
 1/38=1,52=12,53=3172,61=3,64=2,74=500/20;
 3/5=30,11=9,16=1,25=1,30=1,41=10200000,43=2/1;
 4/20=10,24=3/2;
 1/52=12,53=2032,61=3,74=500/20;
 3/5=1,6=6,7=101,11=9,16=1,25=1,30=1,74=1009/1,2,8,3;
 4//1;
 5/5=2,38=5/2;
 8/6=1,10=2,108=10/1;
 9/41=10,42=1,48=2,70=2/14;
 6/7=2,8=2,9=2,10=2/1;
 1/52=12,53=1022,61=3,64=2,74=500/20;
 3/5=30,11=9,16=1,25=1,30=1,41=10200000,43=2/1;
 4/20=10,24=3/2;
 1/52=12,53=3014,61=3,64=2,74=500/20;
 99/5=1,9=1/99;
 ---------------
 mo_czpcn_1_0m_a
 ---------------
 Symbolic Z-matrix:
 Charge =  0 Multiplicity = 1 for low   level calculation on real  system.
 Charge =  0 Multiplicity = 1 for high  level calculation on model system.
 Charge =  0 Multiplicity = 1 for low   level calculation on model system.
 O-O_3                0    -16.08423  -14.51266  -9.77304  L 
 O-O_3                0    -15.04221  -17.00822  -9.23103  L 
 N-N_3                0    -10.82496  -14.58837  -8.31731  L 
 N-N_3                0    -11.63531  -12.92068  -10.93558  L 
 N-N_3                0    -15.48556  -12.1368  -11.4313  L 
 C-C_3                0    -12.78854  -16.07509  -8.95334  L 
 C-C_3                0    -15.98233  -16.51641  -8.3054   L 
 C-C_3                0    -14.71148  -14.55073  -9.45183  L 
 C-C_3                0    -18.66036  -15.84075  -7.30039  L 
 H-H_                 0    -19.17324  -15.40313  -6.42485  L 
 N-N_3                0    -12.65643  -18.4403  -8.37631  L 
 C-C_3                0    -14.156   -15.96975  -9.62945  L 
 C-C_3                0    -16.82452  -15.41104  -8.95757  L 
 C-C_3                0    -17.74844  -14.74816  -7.91308  L 
 C-C_3                0    -12.44121  -13.60859  -9.91179  L 
 C-C_3                0    -17.90581  -17.10077  -6.79687  L 
 C-C_3                0    -14.45608  -12.24504  -10.41276  L 
 C-C_3                0    -10.78476  -13.82857  -11.72155  L 
 C-C_3                0    -9.63871  -11.77482  -11.32672  L 
 C-C_3                0    -13.89925  -13.66123  -10.37445  L 
 C-C_3                0    -11.40245  -14.64814  -6.97952  L 
 C-C_3                0    -10.24811  -14.82932  -6.04582  L 
 C-C_3                0    -11.8117  -14.92943  -9.3632   L 
 C-C_3                0    -16.90206  -17.62855  -7.84206  L 
 H-H_                 0    -16.26393  -18.42339  -7.40721  L 
 C-C_3                0    -10.70238  -12.00906  -10.29982  L 
 C-C_3                0    -12.14297  -17.41661  -9.26949  L 
 C-C_3                0    -18.51226  -13.44661  -8.38331  L 
 C-C_3                0    -9.39621  -13.15728  -11.86575  L 
 C-C_3                0    -9.76753  -15.60703  -8.26346  L 
 C-C_3                0    -9.36504  -15.80532  -6.77762  L 
 C-C_3                0    -12.19821  -13.43085  -6.53978  L 
 H-H_                 0    -13.03223  -13.23599  -7.24402  L 
 C-C_3                0    -19.72819  -13.12355  -7.48023  L 
 H-H_                 0    -19.41263  -13.04866  -6.41881  L 
 H-H_                 0    -20.52134  -13.89515  -7.57667  L 
 H-H_                 0    -20.18818  -12.15089  -7.76116  L 
 C-C_3                0    -11.44886  -14.13379  -13.06566  L 
 H-H_                 0    -12.40565  -14.67365  -12.90951  L 
 C-C_3                0    -18.86883  -18.21337  -6.24623  L 
 C-C_3                0    -8.90234  -13.09502  -13.31302  L 
 H-H_                 0    -7.83795  -12.78107  -13.34425  L 
 C-C_3                0    -11.31301  -10.66562  -9.93044  L 
 H-H_                 0    -12.11786  -10.82136  -9.18612  L 
 C-C_3                0    -17.55666  -12.24724  -8.25782  L 
 H-H_                 0    -17.1949  -12.16257  -7.21314  L 
 H-H_                 0    -18.07425  -11.30441  -8.52572  L 
 H-H_                 0    -16.68096  -12.33714  -8.91902  L 
 C-C_3                0    -11.68339  -14.14644  -4.15227  L 
 H-H_                 0    -12.14464  -14.46102  -3.19411  L 
 C-C_3                0    -12.78285  -13.77106  -5.16415  L 
 H-H_                 0    -13.38445  -12.92539  -4.78789  L 
 C-C_3                0    -19.02222  -13.55493  -9.83775  L 
 H-H_                 0    -19.63356  -12.66695  -10.10299  L 
 H-H_                 0    -19.64613  -14.4636  -9.96403  L 
 H-H_                 0    -18.19175  -13.58357  -10.5691  L 
 C-C_3                0    -8.5929   -15.23048  -9.16938  L 
 H-H_                 0    -8.90402  -15.32947  -10.22796  L 
 C-C_3                0    -10.77544  -15.26467  -4.68744  L 
 H-H_                 0    -9.92997  -15.42112  -3.98501  L 
 C-C_3                0    -10.52471  -14.95926  -13.96325  L 
 H-H_                 0    -10.93773  -14.99001  -14.9926  L 
 C-C_3                0    -10.21693  -9.78684  -9.31433  L 
 H-H_                 0    -10.62079  -8.77501  -9.10204  L 
 C-C_3                0    -7.90153  -15.44977  -6.49763  L 
 H-H_                 0    -7.63505  -15.69229  -5.44767  L 
 C-C_3                0    -8.47441  -11.04984  -10.6766  L 
 H-H_                 0    -7.65325  -10.91768  -11.41169  L 
 C-C_3                0    -9.07514  -14.45011  -14.00006  L 
 H-H_                 0    -8.41406  -15.20303  -13.52172  L 
 C-C_3                0    -8.99376  -9.67188  -10.23868  L 
 H-H_                 0    -8.19883  -9.10049  -9.72626  L 
 C-C_3                0    -7.42416  -16.17641  -8.91364  L 
 H-H_                 0    -6.59039  -15.96465  -9.61374  L 
 C-C_3                0    -6.93522  -16.14762  -7.45744  L 
 H-H_                 0    -5.94128  -15.65586  -7.3912   L 
 C-C_3                0    -19.7231  -17.64952  -5.08971  L 
 H-H_                 0    -20.28665  -18.4573  -4.57436  L 
 H-H_                 0    -20.47978  -16.92446  -5.4553   L 
 H-H_                 0    -19.06919  -17.14595  -4.34715  L 
 C-C_3                0    -18.05409  -19.40151  -5.68287  L 
 H-H_                 0    -18.70332  -20.09724  -5.10826  L 
 H-H_                 0    -17.24878  -19.03705  -5.01056  L 
 H-H_                 0    -17.59291  -20.00027  -6.49526  L 
 C-C_3                0    -19.81005  -18.73297  -7.35284  L 
 H-H_                 0    -19.22884  -19.18087  -8.18476  L 
 H-H_                 0    -20.43577  -17.91129  -7.76039  L 
 H-H_                 0    -20.49071  -19.51417  -6.95054  L 
 O-O_3                0     25.18166  -11.9819  -7.40252  L 
 O-O_3                0     24.86944  -14.37408  -5.90219  L 
 N-N_3                0     29.78431  -14.35561  -5.06263  L 
 N-N_3                0     29.95841  -11.98658  -6.87169  L 
 N-N_3                0     28.35543  -9.75541  -7.93896  L 
 C-C_3                0     27.2325  -14.28613  -5.26055  L 
 C-C_3                0     23.90785  -13.34876  -5.76225  L 
 C-C_3                0     26.17691  -12.33233  -6.46793  L 
 C-C_3                0     21.47822  -11.88894  -6.56125  L 
 H-H_                 0     20.80768  -11.05326  -6.30005  L 
 N-N_3                0     26.18925  -16.01509  -3.89304  L 
 C-C_3                0     26.15069  -13.85476  -6.24881  L 
 C-C_3                0     23.89874  -12.44415  -7.01243  L 
 C-C_3                0     22.87228  -11.30139  -6.89221  L 
 C-C_3                0     28.71733  -12.40226  -6.19086  L 
 C-C_3                0     21.47736  -12.86167  -5.35689  L 
 C-C_3                0     27.52061  -10.32408  -6.89779  L 
 C-C_3                0     30.54663  -13.02499  -7.73257  L 
 C-C_3                0     32.29781  -11.8625  -6.59502  L 
 C-C_3                0     27.52346  -11.84623  -6.98243  L 
 C-C_3                0     29.60632  -14.18261  -3.62351  L 
 C-C_3                0     30.59263  -15.12955  -3.009    L 
 C-C_3                0     28.61636  -13.92334  -5.86273  L 
 C-C_3                0     22.5393  -13.95885  -5.53439  L 
 H-H_                 0     22.61658  -14.58834  -4.62607  L 
 C-C_3                0     30.9868  -11.6447  -5.9019   L 
 C-C_3                0     27.10601  -15.78355  -4.99522  L 
 C-C_3                0     22.88623  -10.25854  -8.08371  L 
 C-C_3                0     32.02494  -13.16299  -7.29599  L 
 C-C_3                0     30.00682  -15.80227  -5.21999  L 
 C-C_3                0     30.42361  -16.36951  -3.84115  L 
 C-C_3                0     29.90099  -12.78015  -3.10757  L 
 H-H_                 0     29.1739  -12.05884  -3.53199  L 
 C-C_3                0     21.62052  -9.37811  -8.07093  L 
 H-H_                 0     21.5048  -8.90759  -7.07383  L 
 H-H_                 0     20.71662  -9.97587  -8.30547  L 
 H-H_                 0     21.68028  -8.56972  -8.83054  L 
 C-C_3                0     30.3477  -12.58626  -9.18635  L 
 H-H_                 0     29.30219  -12.78481  -9.49828  L 
 C-C_3                0     20.05059  -13.42232  -5.01237  L 
 C-C_3                0     33.02845  -13.5445  -8.39473  L 
 H-H_                 0     34.07393  -13.34869  -8.07736  L 
 C-C_3                0     30.93588  -10.20805  -5.40553  L 
 H-H_                 0     29.94996  -9.99908  -4.93992  L 
 C-C_3                0     24.08243  -9.29859  -7.91822  L 
 H-H_                 0     24.12914  -8.96122  -6.86699  L 
 H-H_                 0     23.98158  -8.40291  -8.56926  L 
 H-H_                 0     25.04776  -9.76205  -8.19344  L 
 C-C_3                0     30.60575  -13.86247  -0.91243  L 
 H-H_                 0     30.42923  -13.86944   0.18212  L 
 C-C_3                0     29.75114  -12.77407  -1.58163  L 
 H-H_                 0     30.05638  -11.78322  -1.20052  L 
 C-C_3                0     22.97828  -10.94447  -9.4602   L 
 H-H_                 0     22.87561  -10.19336  -10.27026  L 
 H-H_                 0     22.17761  -11.70105  -9.57404  L 
 H-H_                 0     23.96146  -11.43521  -9.60342  L 
 C-C_3                0     31.02273  -16.08646  -6.32901  L 
 H-H_                 0     30.60247  -15.78392  -7.31027  L 
 C-C_3                0     30.3278  -15.24327  -1.51785  L 
 H-H_                 0     31.01586  -15.98752  -1.06521  L 
 C-C_3                0     31.32066  -13.243   -10.14873  L 
 H-H_                 0     31.13049  -12.8616  -11.17428  L 
 C-C_3                0     32.04078  -10.04    -4.3527   L 
 H-H_                 0     32.08139  -8.9844   -4.01204  L 
 C-C_3                0     31.73229  -17.1599  -3.88303  L 
 H-H_                 0     31.89761  -17.67051  -2.91103  L 
 C-C_3                0     33.38586  -11.86761  -5.53235  L 
 H-H_                 0     34.37148  -12.08249  -5.99448  L 
 C-C_3                0     32.73195  -12.87984  -9.72891  L 
 H-H_                 0     33.45186  -13.24829  -10.48949  L 
 C-C_3                0     33.42147  -10.47298  -4.88552  L 
 H-H_                 0     34.16331  -10.45888  -4.06011  L 
 C-C_3                0     31.38427  -17.57226  -6.38366  L 
 H-H_                 0     32.23595  -17.72006  -7.08125  L 
 C-C_3                0     31.69375  -18.18987  -5.00901  L 
 H-H_                 0     32.64753  -18.75842  -5.03997  L 
 C-C_3                0     19.11075  -12.26222  -4.60894  L 
 H-H_                 0     18.15652  -12.64636  -4.19122  L 
 H-H_                 0     18.83352  -11.63771  -5.48262  L 
 H-H_                 0     19.59227  -11.62081  -3.84063  L 
 C-C_3                0     20.12095  -14.3988  -3.81664  L 
 H-H_                 0     19.10413  -14.63219  -3.43997  L 
 H-H_                 0     20.71377  -13.96379  -2.98692  L 
 H-H_                 0     20.58048  -15.36644  -4.10755  L 
 C-C_3                0     19.44004  -14.16827  -6.2159   L 
 H-H_                 0     20.06494  -15.04152  -6.49983  L 
 H-H_                 0     19.35207  -13.4985  -7.09271  L 
 H-H_                 0     18.42103  -14.53239  -5.97005  L 
 O-O_3                0    -18.14248  -14.33031   2.00249  L 
 O-O_3                0    -18.06973  -16.61998   3.58635  L 
 N-N_3                0    -13.16336  -15.81745   4.21568  L 
 N-N_3                0    -13.28661  -14.06985   1.77315  L 
 N-N_3                0    -16.66836  -13.04397  -0.08668  L 
 C-C_3                0    -15.64218  -16.38845   3.94302  L 
 C-C_3                0    -18.9377  -15.59058   4.00069  L 
 C-C_3                0    -16.9259  -14.60763   2.65934  L 
 C-C_3                0    -21.44669  -14.04098   3.85214  L 
 H-H_                 0    -21.99416  -13.20813   4.32911  L 
 N-N_3                0    -16.50047  -18.40452   5.04458  L 
 C-C_3                0    -16.8619  -16.08882   3.05784  L 
 C-C_3                0    -19.25703  -14.66413   2.81601  L 
 C-C_3                0    -20.13157  -13.47185   3.26332  L 
 C-C_3                0    -14.45843  -14.46581   2.5825   L 
 C-C_3                0    -21.23388  -15.11493   4.94806  L 
 C-C_3                0    -15.82463  -12.97914   1.09438  L 
 C-C_3                0    -12.57874  -15.21554   1.17884  L 
 C-C_3                0    -10.99945  -13.56499   1.88197  L 
 C-C_3                0    -15.73562  -14.34951   1.74877  L 
 C-C_3                0    -13.48637  -15.36139   5.5629   L 
 C-C_3                0    -12.33771  -15.83816   6.3992   L 
 C-C_3                0    -14.32611  -15.84282   3.3033   L 
 C-C_3                0    -20.23099  -16.19825   4.50844  L 
 H-H_                 0    -19.98778  -16.88089   5.3452   L 
 C-C_3                0    -12.29228  -13.43623   2.62331  L 
 C-C_3                0    -15.51458  -17.90106   4.10562  L 
 C-C_3                0    -20.34439  -12.32343   2.19659  L 
 C-C_3                0    -11.05604  -14.95645   1.30966  L 
 C-C_3                0    -12.65047  -17.17335   4.44337  L 
 C-C_3                0    -12.0638  -17.22462   5.87555  L 
 C-C_3                0    -13.59333  -13.85075   5.73219  L 
 H-H_                 0    -14.43006  -13.45737   5.1202   L 
 C-C_3                0    -21.55821  -11.42591   2.54505  L 
 H-H_                 0    -21.47831  -11.05277   3.58618  L 
 H-H_                 0    -22.51353  -11.97829   2.43334  L 
 H-H_                 0    -21.61486  -10.54607   1.86887  L 
 C-C_3                0    -13.04098  -15.44917  -0.26122  L 
 H-H_                 0    -14.10663  -15.76052  -0.27239  L 
 C-C_3                0    -22.5707  -15.72102   5.50695  L 
 C-C_3                0    -10.32917  -14.98313  -0.03918  L 
 H-H_                 0    -9.23032  -14.89952   0.09879  L 
 C-C_3                0    -12.53649  -11.95635   2.88848  L 
 H-H_                 0    -13.5085  -11.81789   3.40458  L 
 C-C_3                0    -19.11204  -11.39794   2.19505  L 
 H-H_                 0    -19.00049  -10.91477   3.18512  L 
 H-H_                 0    -19.21838  -10.60058   1.42915  L 
 H-H_                 0    -18.17729  -11.93725   1.97577  L 
 C-C_3                0    -12.87618  -14.21149   8.16221  L 
 H-H_                 0    -13.20941  -14.07794   9.21119  L 
 C-C_3                0    -13.89066  -13.55158   7.20918  L 
 H-H_                 0    -13.9004  -12.45616   7.3756   L 
 C-C_3                0    -20.56943  -12.88026   0.77605  L 
 H-H_                 0    -20.83214  -12.05399   0.08557  L 
 H-H_                 0    -21.39678  -13.61617   0.77391  L 
 H-H_                 0    -19.66166  -13.36121   0.36281  L 
 C-C_3                0    -11.66657  -17.5961   3.35118  L 
 H-H_                 0    -12.2175  -17.77343   2.4041   L 
 C-C_3                0    -12.69547  -15.70616   7.86732  L 
 H-H_                 0    -11.87382  -16.10856   8.49603  L 
 C-C_3                0    -12.18344  -16.53158  -0.91212  L 
 H-H_                 0    -12.49468  -16.68838  -1.96555  L 
 C-C_3                0    -11.40579  -11.44244   3.79392  L 
 H-H_                 0    -11.51893  -10.34995   3.95596  L 
 C-C_3                0    -10.55051  -17.46783   5.88509  L 
 H-H_                 0    -10.17448  -17.5668   6.92506  L 
 C-C_3                0    -9.85566  -13.22224   2.81758  L 
 H-H_                 0    -8.88791  -13.3638   2.29521  L 
 C-C_3                0    -10.67776  -16.2335  -0.852    L 
 H-H_                 0    -10.14842  -17.1191  -0.44512  L 
 C-C_3                0    -10.01225  -11.74368   3.20726  L 
 H-H_                 0    -9.22573  -11.45166   3.93222  L 
 C-C_3                0    -10.96792  -18.88049   3.77951  L 
 H-H_                 0    -10.33854  -19.28345   2.95937  L 
 C-C_3                0    -10.14347  -18.69551   5.06232  L 
 H-H_                 0    -9.06212  -18.62026   4.81881  L 
 C-C_3                0    -23.57212  -14.60448   5.87955  L 
 H-H_                 0    -24.44066  -15.01908   6.43194  L 
 H-H_                 0    -23.98365  -14.10937   4.97437  L 
 H-H_                 0    -23.08329  -13.83469   6.50607  L 
 C-C_3                0    -22.26487  -16.5367   6.78414  L 
 H-H_                 0    -23.19508  -16.77315   7.34122  L 
 H-H_                 0    -21.58289  -15.97672   7.45749  L 
 H-H_                 0    -21.78475  -17.50525   6.53746  L 
 C-C_3                0    -23.24962  -16.64413   4.47372  L 
 H-H_                 0    -22.58939  -17.49096   4.19996  L 
 H-H_                 0    -23.50576  -16.0811   3.55384  L 
 H-H_                 0    -24.18953  -17.06864   4.88841  L 
 O-O_3                0     24.11271  -10.95551   5.2247   L 
 O-O_3                0     24.25901  -13.75119   5.8464   L 
 N-N_3                0     29.22301  -13.57907   5.41628  L 
 N-N_3                0     28.9501  -10.70196   4.62875  L 
 N-N_3                0     26.62635  -8.74262   3.66047  L 
 C-C_3                0     26.68078  -13.7438   5.66855  L 
 C-C_3                0     23.04021  -13.04932   5.62243  L 
 C-C_3                0     25.35767  -11.59983   5.47653  L 
 C-C_3                0     20.68307  -12.12843   4.13269  L 
 H-H_                 0     19.7373  -11.56213   4.16408  L 
 N-N_3                0     26.49565  -15.97278   6.60324  L 
 C-C_3                0     25.36019  -13.12171   5.21098  L 
 C-C_3                0     23.17183  -11.84469   4.66772  L 
 C-C_3                0     21.83008  -11.12205   4.39012  L 
 C-C_3                0     27.83672  -11.49324   5.1948   L 
 C-C_3                0     20.61083  -13.23577   5.20026  L 
 C-C_3                0     26.43458  -9.41839   4.93058  L 
 C-C_3                0     29.63436  -11.33327   3.49054  L 
 C-C_3                0     31.28737  -10.43962   4.93163  L 
 C-C_3                0     26.49234  -10.92596   4.7137   L 
 C-C_3                0     29.26463  -13.97993   6.82263  L 
 C-C_3                0     30.30842  -15.05118   6.90391  L 
 C-C_3                0     27.90507  -13.0405   5.00472  L 
 C-C_3                0     21.93853  -14.00294   5.20441  L 
 H-H_                 0     21.92947  -14.8262   5.94281  L 
 C-C_3                0     29.97212  -10.49409   5.64766  L 
 C-C_3                0     26.64866  -15.23336   5.36407  L 
 C-C_3                0     21.93901  -10.00801   3.27665  L 
 C-C_3                0     31.09986  -11.5408   3.93546  L 
 C-C_3                0     29.48001  -14.82954   4.67939  L 
 C-C_3                0     30.03546  -15.87121   5.67707  L 
 C-C_3                0     29.63231  -12.87732   7.80611  L 
 H-H_                 0     28.87509  -12.06794   7.7636   L 
 C-C_3                0     20.54577  -9.46128   2.88312  L 
 H-H_                 0     20.00093  -9.12503   3.78911  L 
 H-H_                 0     19.93526  -10.22612   2.36442  L 
 H-H_                 0     20.63343  -8.60267   2.18159  L 
 C-C_3                0     29.49538  -10.38181   2.29698  L 
 H-H_                 0     28.46495  -10.44911   1.89188  L 
 C-C_3                0     19.32454  -14.13273   5.11928  L 
 C-C_3                0     32.13748  -11.59004   2.80639  L 
 H-H_                 0     33.17147  -11.54095   3.20651  L 
 C-C_3                0     29.81407  -9.20803   6.44004  L 
 H-H_                 0     28.82692  -9.19243   6.94584  L 
 C-C_3                0     22.74466  -8.80891   3.81011  L 
 H-H_                 0     22.37142  -8.52386   4.81599  L 
 H-H_                 0     22.65142  -7.93489   3.13111  L 
 H-H_                 0     23.82725  -9.02508   3.86654  L 
 C-C_3                0     30.49695  -14.74248   9.33718  L 
 H-H_                 0     30.35325  -15.206    10.3354  L 
 C-C_3                0     29.63061  -13.4747   9.22324  L 
 H-H_                 0     29.98208  -12.71911   9.95504  L 
 C-C_3                0     22.63095  -10.54284   2.00779  L 
 H-H_                 0     22.68446  -9.74579   1.23982  L 
 H-H_                 0     22.06495  -11.39214   1.58409  L 
 H-H_                 0     23.66877  -10.87751   2.21949  L 
 C-C_3                0     30.40263  -14.59002   3.48086  L 
 H-H_                 0     29.90228  -13.93078   2.74366  L 
 C-C_3                0     30.17294  -15.76193   8.23829  L 
 H-H_                 0     30.89338  -16.60463   8.29495  L 
 C-C_3                0     30.51002  -10.66523   1.20226  L 
 H-H_                 0     30.37087  -9.94012   0.37597  L 
 C-C_3                0     30.93246  -9.15237   7.49205  L 
 H-H_                 0     30.90716  -8.16846   8.0041   L 
 C-C_3                0     31.31674  -16.55516   5.19628  L 
 H-H_                 0     31.5554  -17.41526   5.85658  L 
 C-C_3                0     32.38495  -10.60638   5.96716  L 
 H-H_                 0     33.37666  -10.64915   5.4714   L 
 C-C_3                0     31.9102  -10.51177   1.76247  L 
 H-H_                 0     32.65125  -10.63055   0.94432  L 
 C-C_3                0     32.33361  -9.37819   6.88804  L 
 H-H_                 0     33.08081  -9.48358   7.70191  L 
 C-C_3                0     30.77992  -15.902    2.78811  L 
 H-H_                 0     31.60577  -15.71411   2.06943  L 
 C-C_3                0     31.14745  -17.03652   3.75839  L 
 H-H_                 0     32.06417  -17.56259   3.41679  L 
 C-C_3                0     18.0539  -13.25945   5.24017  L 
 H-H_                 0     17.15803  -13.89207   5.40194  L 
 H-H_                 0     17.85923  -12.68209   4.3125   L 
 H-H_                 0     18.13895  -12.55037   6.08877  L 
 C-C_3                0     19.30506  -15.14261   6.28771  L 
 H-H_                 0     18.32592  -15.66435   6.34413  L 
 H-H_                 0     19.49098  -14.62907   7.2551   L 
 H-H_                 0     20.06276  -15.94077   6.15324  L 
 C-C_3                0     19.26236  -14.91164   3.79388  L 
 H-H_                 0     20.13908  -15.57914   3.69664  L 
 H-H_                 0     19.23405  -14.21675   2.9298   L 
 H-H_                 0     18.3521  -15.54704   3.75633  L 
 O-O_3                0    -19.96008   1.78382  -7.5308   L 
 O-O_3                0    -19.9807  -1.00512  -7.11321  L 
 N-N_3                0    -15.09749  -1.15639  -7.98056  L 
 N-N_3                0    -15.33516   1.61393  -9.13841  L 
 N-N_3                0    -17.17473   3.88919  -9.31547  L 
 C-C_3                0    -17.6045  -1.19351  -7.55878  L 
 C-C_3                0    -21.17284  -0.25063  -7.29306  L 
 C-C_3                0    -18.74378   1.0418   -7.53254  L 
 C-C_3                0    -23.55244   0.98399  -8.42911  L 
 H-H_                 0    -24.45161   1.58692  -8.21154  L 
 N-N_3                0    -18.39657  -3.35578  -6.75846  L 
 C-C_3                0    -18.90766  -0.45665  -7.85459  L 
 C-C_3                0    -21.00528   1.04004  -8.11403  L 
 C-C_3                0    -22.30557   1.87345  -8.18824  L 
 C-C_3                0    -16.34787   0.97361  -8.27013  L 
 C-C_3                0    -23.60733  -0.31203  -7.5897   L 
 C-C_3                0    -17.57686   3.15132  -8.13143  L 
 C-C_3                0    -15.1797   0.93621  -10.43494  L 
 C-C_3                0    -13.03701   1.66075  -9.64115  L 
 C-C_3                0    -17.70777   1.66759  -8.45705  L 
 C-C_3                0    -15.00591  -1.49834  -6.55948  L 
 C-C_3                0    -14.04796  -2.64228  -6.46718  L 
 C-C_3                0    -16.41028  -0.58609  -8.35492  L 
 C-C_3                0    -22.31315  -1.10616  -7.80011  L 
 H-H_                 0    -22.31021  -2.03114  -7.19158  L 
 C-C_3                0    -14.02189   1.51251  -8.52564  L 
 C-C_3                0    -17.77189  -2.6739   -7.87861  L 
 C-C_3                0    -22.21727   3.05423  -9.22681  L 
 C-C_3                0    -13.66863   0.90563  -10.77705  L 
 C-C_3                0    -14.87481  -2.42536  -8.69491  L 
 C-C_3                0    -14.49118  -3.47547  -7.62397  L 
 C-C_3                0    -14.53045  -0.38578  -5.63913  L 
 H-H_                 0    -15.21995   0.47937  -5.70796  L 
 C-C_3                0    -23.56568   3.80719  -9.31424  L 
 H-H_                 0    -23.91247   4.0863   -8.298    L 
 H-H_                 0    -24.3447   3.19099  -9.80918  L 
 H-H_                 0    -23.46966   4.73684  -9.91309  L 
 C-C_3                0    -16.03168   1.60954  -11.51447  L 
 H-H_                 0    -17.1098   1.46873  -11.29116  L 
 C-C_3                0    -24.94555  -1.11838  -7.77299  L 
 C-C_3                0    -13.3397   1.60241  -12.09995  L 
 H-H_                 0    -12.2649   1.48151  -12.35354  L 
 C-C_3                0    -13.7039   2.58162  -7.49254  L 
 H-H_                 0    -14.45849   2.57869  -6.67896  L 
 C-C_3                0    -21.15403   4.09252  -8.79859  L 
 H-H_                 0    -21.26745   4.3577   -7.72665  L 
 H-H_                 0    -21.24567   5.02828  -9.38966  L 
 H-H_                 0    -20.12777   3.72126  -8.97924  L 
 C-C_3                0    -13.79473  -2.25138  -4.04952  L 
 H-H_                 0    -13.96936  -2.66768  -3.03762  L 
 C-C_3                0    -14.56697  -0.92742  -4.20163  L 
 H-H_                 0    -14.15787  -0.17443  -3.50165  L 
 C-C_3                0    -21.85455   2.51165  -10.62563  L 
 H-H_                 0    -21.87256   3.33013  -11.37168  L 
 H-H_                 0    -22.57468   1.72851  -10.94432  L 
 H-H_                 0    -20.83628   2.06723  -10.63354  L 
 C-C_3                0    -13.81163  -2.18861  -9.77266  L 
 H-H_                 0    -14.2996  -1.7398   -10.6606  L 
 C-C_3                0    -14.21091  -3.28321  -5.10438  L 
 H-H_                 0    -13.55183  -4.17174  -5.0408   L 
 C-C_3                0    -15.7089   0.99678  -12.87592  L 
 H-H_                 0    -16.31754   1.47191  -13.67073  L 
 C-C_3                0    -12.31536   2.26133  -6.91445  L 
 H-H_                 0    -12.0033   3.06646  -6.22182  L 
 C-C_3                0    -13.47099  -4.55253  -8.00653  L 
 H-H_                 0    -14.00195  -5.42847  -8.42084  L 
 C-C_3                0    -11.6913   1.1624   -9.14563  L 
 H-H_                 0    -10.9452   1.19052  -9.96677  L 
 C-C_3                0    -14.21945   1.08392  -13.24085  L 
 H-H_                 0    -13.86695   0.08561  -13.57356  L 
 C-C_3                0    -11.24422   2.09817  -8.01209  L 
 H-H_                 0    -10.2976   1.73597  -7.56768  L 
 C-C_3                0    -13.10328  -3.45882  -10.19771  L 
 H-H_                 0    -12.35446  -3.21302  -10.97696  L 
 C-C_3                0    -12.41886  -4.06055  -8.98808  L 
 H-H_                 0    -11.77834  -4.91172  -9.30119  L 
 C-C_3                0    -26.07545  -0.38333  -7.01883  L 
 H-H_                 0    -27.04154  -0.91884  -7.13856  L 
 H-H_                 0    -26.22466   0.64788  -7.38458  L 
 H-H_                 0    -25.84245  -0.32368  -5.93322  L 
 C-C_3                0    -24.85967  -2.53317  -7.15832  L 
 H-H_                 0    -25.85087  -3.03709  -7.17983  L 
 H-H_                 0    -24.52767  -2.47864  -6.10078  L 
 H-H_                 0    -24.16199  -3.17435  -7.73096  L 
 C-C_3                0    -25.31608  -1.25807  -9.2676   L 
 H-H_                 0    -24.49468  -1.75317  -9.82739  L 
 H-H_                 0    -25.50492  -0.26828  -9.73304  L 
 H-H_                 0    -26.23816  -1.86677  -9.38961  L 
 O-O_3                0     25.30536   2.61208  -10.63347  L 
 O-O_3                0     24.93719   0.05653  -9.5822   L 
 N-N_3                0     29.67234   0.05998  -7.96358  L 
 N-N_3                0     30.09529   2.51832  -9.6271   L 
 N-N_3                0     27.44717   4.2061   -11.96048  L 
 C-C_3                0     27.18525   0.10752  -8.5742   L 
 C-C_3                0     24.01882   1.04442  -9.18792  L 
 C-C_3                0     26.31349   2.12995  -9.7697   L 
 C-C_3                0     21.67454   2.78128  -9.46331  L 
 H-H_                 0     21.09078   3.55286  -8.92907  L 
 N-N_3                0     26.03322  -1.6314   -7.33245  L 
 C-C_3                0     26.24525   0.59805  -9.67415  L 
 C-C_3                0     24.01206   2.19821  -10.20412  L 
 C-C_3                0     23.09482   3.34915  -9.72015  L 
 C-C_3                0     28.75747   2.03203  -9.23343  L 
 C-C_3                0     21.63579   1.49742  -8.59635  L 
 C-C_3                0     27.83885   3.96027  -10.58365  L 
 C-C_3                0     30.74796   1.66155  -10.63006  L 
 C-C_3                0     32.3821   2.37616  -9.02992  L 
 C-C_3                0     27.71163   2.47866  -10.27289  L 
 C-C_3                0     29.18103   0.03352  -6.58976  L 
 C-C_3                0     30.07382  -0.91668  -5.8573   L 
 C-C_3                0     28.64919   0.49877  -8.94073  L 
 C-C_3                0     22.63349   0.44541  -9.10714  L 
 H-H_                 0     22.69579  -0.41035  -8.40571  L 
 C-C_3                0     30.99771   2.55498  -8.48453  L 
 C-C_3                0     27.02421  -1.39004  -8.36597  L 
 C-C_3                0     23.09477   4.64055  -10.63139  L 
 C-C_3                0     32.14086   1.30738  -10.05558  L 
 C-C_3                0     30.01632  -1.34656  -8.21563  L 
 C-C_3                0     30.29    -2.02671  -6.85259  L 
 C-C_3                0     29.18982   1.36285  -5.8576   L 
 H-H_                 0     28.55824   2.09102  -6.40476  L 
 C-C_3                0     21.86472   5.5547   -10.37784  L 
 H-H_                 0     21.80042   5.86563  -9.31622  L 
 H-H_                 0     20.91763   5.05363  -10.65883  L 
 H-H_                 0     21.92888   6.48265  -10.987   L 
 C-C_3                0     30.79062   2.44822  -11.94832  L 
 H-H_                 0     29.7973   2.40632  -12.44175  L 
 C-C_3                0     20.18509   0.93403  -8.40201  L 
 C-C_3                0     33.27093   1.09987  -11.07355  L 
 H-H_                 0     34.26715   1.11712  -10.58425  L 
 C-C_3                0     30.96392   3.83875  -7.6737   L 
 H-H_                 0     29.93146   4.04688  -7.32732  L 
 C-C_3                0     24.33621   5.49851  -10.31063  L 
 H-H_                 0     24.37128   5.73623  -9.22601  L 
 H-H_                 0     24.31617   6.45574  -10.87678  L 
 H-H_                 0     25.27577   4.99339  -10.58342  L 
 C-C_3                0     29.26405  -0.02397  -3.70194  L 
 H-H_                 0     28.68813  -0.24769  -2.78053  L 
 C-C_3                0     28.58426   1.13112  -4.46442  L 
 H-H_                 0     28.65342   2.06154  -3.86472  L 
 C-C_3                0     23.09846   4.2579   -12.12459  L 
 H-H_                 0     22.92685   5.15351  -12.74628  L 
 H-H_                 0     22.29598   3.52273  -12.33929  L 
 H-H_                 0     24.06862   3.82403  -12.44086  L 
 C-C_3                0     31.16982  -1.47449  -9.21669  L 
 H-H_                 0     30.82002  -1.17653  -10.22642  L 
 C-C_3                0     29.39174  -1.29611  -4.55388  L 
 H-H_                 0     30.00314  -2.04305  -4.00732  L 
 C-C_3                0     31.86473   1.96085  -12.90482  L 
 H-H_                 0     31.85051   2.59138  -13.8187  L 
 C-C_3                0     31.88624   3.62659  -6.46364  L 
 H-H_                 0     31.93391   4.54502  -5.84535  L 
 C-C_3                0     31.72844  -2.53465  -6.74288  L 
 H-H_                 0     31.90455  -3.03267  -5.77022  L 
 C-C_3                0     33.29163   2.01569  -7.86491  L 
 H-H_                 0     34.32268   1.82565  -8.2282   L 
 C-C_3                0     33.21482   2.08705  -12.22627  L 
 H-H_                 0     34.01885   1.84606  -12.95298  L 
 C-C_3                0     33.30692   3.20361  -6.88811  L 
 H-H_                 0     33.90555   2.94501  -5.99003  L 
 C-C_3                0     31.68569  -2.91129  -9.27322  L 
 H-H_                 0     32.54716  -2.98415  -9.96864  L 
 C-C_3                0     32.0732  -3.47476  -7.89995  L 
 H-H_                 0     31.57539  -4.45755  -7.76111  L 
 C-C_3                0     19.30241   1.99033  -7.69517  L 
 H-H_                 0     18.34041   1.54893  -7.35746  L 
 H-H_                 0     19.05022   2.83337  -8.37172  L 
 H-H_                 0     19.82194   2.39415  -6.79924  L 
 C-C_3                0     20.20316  -0.31764  -7.50025  L 
 H-H_                 0     19.17203  -0.6226   -7.22491  L 
 H-H_                 0     20.76312  -0.0972   -6.5713   L 
 H-H_                 0     20.66136  -1.19156  -8.00883  L 
 C-C_3                0     19.55906   0.55355  -9.75929  L 
 H-H_                 0     20.20774  -0.16468  -10.30438  L 
 H-H_                 0     19.41793   1.45256  -10.39479  L 
 H-H_                 0     18.571    0.06937  -9.61189  L 
 O-O_3                0    -19.45772   0.21798   2.21616  L 
 O-O_3                0    -19.51223  -2.38494   3.18979  L 
 N-N_3                0    -14.59553  -2.24066   3.94786  L 
 N-N_3                0    -14.57564   0.35963   2.41085  L 
 N-N_3                0    -16.4816   2.33982   1.07828  L 
 C-C_3                0    -17.16166  -2.20051   3.89834  L 
 C-C_3                0    -20.46198  -1.49504   3.71659  L 
 C-C_3                0    -18.32972  -0.20346   2.95216  L 
 C-C_3                0    -22.91794   0.0916    3.80684  L 
 H-H_                 0    -23.4345   0.76356   4.52089  L 
 N-N_3                0    -18.20801  -3.99529   5.1653   L 
 C-C_3                0    -18.2713  -1.73494   2.96362  L 
 C-C_3                0    -20.66135  -0.31419   2.75862  L 
 C-C_3                0    -21.57334   0.74459   3.40643  L 
 C-C_3                0    -15.78609  -0.19714   3.05546  L 
 C-C_3                0    -22.87105  -1.31093   4.45857  L 
 C-C_3                0    -17.07914   1.84691   2.30556  L 
 C-C_3                0    -13.73569  -0.62865   1.70936  L 
 C-C_3                0    -12.33702   0.9155    2.84434  L 
 C-C_3                0    -17.04327   0.32492   2.31953  L 
 C-C_3                0    -14.70049  -2.23548   5.40996  L 
 C-C_3                0    -13.87692  -3.40044   5.8852   L 
 C-C_3                0    -15.81437  -1.74836   3.26764  L 
 C-C_3                0    -21.77881  -2.21919   3.86896  L 
 H-H_                 0    -21.6101  -3.09002   4.5356   L 
 C-C_3                0    -13.70803   0.9114    3.43922  L 
 C-C_3                0    -17.25421  -3.70739   4.10902  L 
 C-C_3                0    -21.79857   2.02259   2.51831  L 
 C-C_3                0    -12.28259  -0.43826   2.20756  L 
 C-C_3                0    -14.39478  -3.65507   3.58468  L 
 C-C_3                0    -14.30685  -4.44447   4.90731  L 
 C-C_3                0    -14.19553  -0.9713    6.09074  L 
 H-H_                 0    -14.79737  -0.1015    5.75869  L 
 C-C_3                0    -22.91366   2.92343   3.10826  L 
 H-H_                 0    -22.70693   3.1496    4.17592  L 
 H-H_                 0    -23.91188   2.44431   3.02212  L 
 H-H_                 0    -22.98537   3.88457   2.55367  L 
 C-C_3                0    -13.85526  -0.44207   0.19676  L 
 H-H_                 0    -14.89998  -0.61808  -0.12988  L 
 C-C_3                0    -24.27929  -1.99408   4.41535  L 
 C-C_3                0    -11.23066  -0.4578    1.09916  L 
 H-H_                 0    -10.22119  -0.60771   1.53622  L 
 C-C_3                0    -14.05621   2.32751   3.87657  L 
 H-H_                 0    -15.07911   2.35345   4.3061   L 
 C-C_3                0    -20.50185   2.86873   2.48215  L 
 H-H_                 0    -19.96603   2.79288   3.45197  L 
 H-H_                 0    -20.71326   3.94261   2.29822  L 
 H-H_                 0    -19.81182   2.54975   1.67513  L 
 C-C_3                0    -13.75266  -2.43443   8.14152  L 
 H-H_                 0    -14.00848  -2.56423   9.21266  L 
 C-C_3                0    -14.3817  -1.13379   7.60723  L 
 H-H_                 0    -13.9388  -0.26275   8.13094  L 
 C-C_3                0    -22.21419   1.60578   1.08969  L 
 H-H_                 0    -22.72249   2.43273   0.56033  L 
 H-H_                 0    -22.92385   0.75647   1.13035  L 
 H-H_                 0    -21.34102   1.28703   0.48475  L 
 C-C_3                0    -13.15729  -3.77961   2.69417  L 
 H-H_                 0    -13.4149  -3.42293   1.67737  L 
 C-C_3                0    -14.21164  -3.66039   7.34198  L 
 H-H_                 0    -13.67412  -4.56338   7.69972  L 
 C-C_3                0    -12.91563  -1.38839  -0.55978  L 
 H-H_                 0    -12.79259  -1.02378  -1.59785  L 
 C-C_3                0    -13.05294   2.74674   4.95864  L 
 H-H_                 0    -13.23388   3.79859   5.24187  L 
 C-C_3                0    -13.47021  -5.7286    4.90751  L 
 H-H_                 0    -14.11659  -6.57024   4.58436  L 
 C-C_3                0    -11.32209   1.19554   3.93428  L 
 H-H_                 0    -10.29808   1.16643   3.50828  L 
 C-C_3                0    -11.53009  -1.55109   0.08127  L 
 H-H_                 0    -11.44225  -2.54905   0.55847  L 
 C-C_3                0    -11.59848   2.59718   4.48561  L 
 H-H_                 0    -10.9136   2.80343   5.32948  L 
 C-C_3                0    -12.68053  -5.21787   2.61178  L 
 H-H_                 0    -11.83916  -5.30095   1.89508  L 
 C-C_3                0    -12.24978  -5.6534    4.00028  L 
 H-H_                 0    -11.75828  -6.64819   3.95369  L 
 C-C_3                0    -25.32975  -1.09098   5.09619  L 
 H-H_                 0    -26.27924  -1.64376   5.25017  L 
 H-H_                 0    -25.5665  -0.19878   4.47778  L 
 H-H_                 0    -24.96126  -0.74432   6.08167  L 
 C-C_3                0    -24.25306  -3.33835   5.18097  L 
 H-H_                 0    -25.2752  -3.76747   5.26772  L 
 H-H_                 0    -23.84853  -3.19289   6.20584  L 
 H-H_                 0    -23.63527  -4.09598   4.65547  L 
 C-C_3                0    -24.71406  -2.24403   2.9534   L 
 H-H_                 0    -23.97414  -2.8766    2.4196   L 
 H-H_                 0    -24.81238  -1.28785   2.39667  L 
 H-H_                 0    -25.69666  -2.7569    2.92249  L 
 O-O_3                0     23.77796   2.35998   2.86     L 
 O-O_3                0     23.9971   0.35779   4.80346  L 
 N-N_3                0     28.58935   2.02507   5.84983  L 
 N-N_3                0     28.30291   3.94675   3.55805  L 
 N-N_3                0     26.3731   4.85715   1.4603   L 
 C-C_3                0     26.26274   1.10153   5.36263  L 
 C-C_3                0     22.86797   1.20843   4.86252  L 
 C-C_3                0     24.8299   2.467     3.78421  L 
 C-C_3                0     20.21048   2.21526   4.15619  L 
 H-H_                 0     19.50797   3.0388    4.37602  L 
 N-N_3                0     25.78101  -0.71851   6.90558  L 
 C-C_3                0     25.14592   1.06187   4.32196  L 
 C-C_3                0     22.61398   1.83957   3.47856  L 
 C-C_3                0     21.45996   2.85374   3.49905  L 
 C-C_3                0     27.17581   3.2126    4.16191  L 
 C-C_3                0     20.47111   1.46866   5.48659  L 
 C-C_3                0     25.63731   4.50012   2.65965  L 
 C-C_3                0     29.32163   3.09212   2.92906  L 
 C-C_3                0     30.39671   4.9101    4.0433   L 
 C-C_3                0     26.04078   3.10654   3.13647  L 
 C-C_3                0     28.03748   2.30894   7.17677  L 
 C-C_3                0     29.02181   1.76251   8.16331  L 
 C-C_3                0     27.52983   1.84626   4.82885  L 
 C-C_3                0     21.6311   0.46556   5.32807  L 
 H-H_                 0     21.87549  -0.01864   6.29357  L 
 C-C_3                0     28.99765   4.74591   4.55428  L 
 C-C_3                0     26.59698  -0.32787   5.77083  L 
 C-C_3                0     21.14244   3.4819    2.08491  L 
 C-C_3                0     30.67443   3.51935   3.5485   L 
 C-C_3                0     29.3009   0.74701   6.02298  L 
 C-C_3                0     29.40778   0.45376   7.53703  L 
 C-C_3                0     27.79123   3.77801   7.49295  L 
 H-H_                 0     27.073    4.20602   6.76531  L 
 C-C_3                0     19.85236   4.31455   2.15146  L 
 H-H_                 0     19.89426   5.00587   3.01857  L 
 H-H_                 0     18.96131   3.65742   2.24294  L 
 H-H_                 0     19.70738   4.91264   1.22913  L 
 C-C_3                0     29.22992   3.3233    1.41291  L 
 H-H_                 0     28.36605   2.762     0.99938  L 
 C-C_3                0     19.16454   0.83944   6.09286  L 
 C-C_3                0     31.90949   3.37481   2.64696  L 
 H-H_                 0     32.78046   3.92432   3.06099  L 
 C-C_3                0     28.40353   6.12855   4.77032  L 
 H-H_                 0     27.34238   6.05011   5.08613  L 
 C-C_3                0     22.27416   4.44077   1.63562  L 
 H-H_                 0     22.64388   5.03533   2.49332  L 
 H-H_                 0     21.93229   5.14607   0.84787  L 
 H-H_                 0     23.12795   3.90076   1.18788  L 
 C-C_3                0     28.00461   3.12036   9.95573  L 
 H-H_                 0     27.45401   3.09663   10.91796  L 
 C-C_3                0     27.16835   3.86297   8.89576  L 
 H-H_                 0     27.04396   4.925     9.19149  L 
 C-C_3                0     20.9463   2.3877    1.01783  L 
 H-H_                 0     20.62395   2.83632   0.05537  L 
 H-H_                 0     20.17512   1.65542   1.33801  L 
 H-H_                 0     21.89534   1.84965   0.83489  L 
 C-C_3                0     30.65812   0.76854   5.31716  L 
 H-H_                 0     30.5111   0.877     4.22451  L 
 C-C_3                0     28.34609   1.68757   9.52218  L 
 H-H_                 0     29.03387   1.2314    10.26459  L 
 C-C_3                0     30.5      2.94845   0.66937  L 
 H-H_                 0     30.36492   3.16026  -0.41242  L 
 C-C_3                0     29.2178   6.82367   5.86944  L 
 H-H_                 0     28.86255   7.86662   5.98647  L 
 C-C_3                0     30.81193   0.03485   7.97957  L 
 H-H_                 0     30.78477  -0.36441   9.01524  L 
 C-C_3                0     31.25041   5.42714   5.18967  L 
 H-H_                 0     32.31074   5.50553   4.87238  L 
 C-C_3                0     31.64304   3.78602   1.2086   L 
 H-H_                 0     32.55421   3.60502   0.6006   L 
 C-C_3                0     30.72959   6.82385   5.56583  L 
 H-H_                 0     31.28822   7.21264   6.44251  L 
 C-C_3                0     31.43326  -0.52739   5.57085  L 
 H-H_                 0     32.487   -0.39962   5.2479   L 
 C-C_3                0     31.38975  -1.01133   7.02704  L 
 H-H_                 0     30.79596  -1.94829   7.08191  L 
 C-C_3                0     18.051    1.90921   6.21779  L 
 H-H_                 0     17.19879   1.5395    6.82761  L 
 H-H_                 0     17.63546   2.18682   5.22857  L 
 H-H_                 0     18.44952   2.82814   6.69347  L 
 C-C_3                0     19.43726   0.30705   7.5154   L 
 H-H_                 0     18.4931  -0.02208   7.99616  L 
 H-H_                 0     19.87568   1.10365   8.14964  L 
 H-H_                 0     20.11458  -0.56974   7.50837  L 
 C-C_3                0     18.65003  -0.31492   5.2079   L 
 H-H_                 0     19.39193  -1.14048   5.15468  L 
 H-H_                 0     18.45165   0.04521   4.17829  L 
 H-H_                 0     17.70054  -0.72532   5.61182  L 
 O-O_3                0    -20.10364   18.21534  -6.32157  L 
 O-O_3                0    -19.92315   16.02084  -4.54753  L 
 N-N_3                0    -15.5375   14.86022  -6.57898  L 
 N-N_3                0    -15.56092   17.52667  -7.90086  L 
 N-N_3                0    -17.35791   19.78574  -8.56353  L 
 C-C_3                0    -17.76271   15.41269  -5.4311   L 
 C-C_3                0    -21.15663   16.66978  -4.79154  L 
 C-C_3                0    -18.86162   17.6617  -5.95744  L 
 C-C_3                0    -23.15597   18.05783  -6.44397  L 
 H-H_                 0    -24.13105   18.56561  -6.52209  L 
 N-N_3                0    -18.50452   13.656   -3.88623  L 
 C-C_3                0    -19.07448   16.16477  -5.67124  L 
 C-C_3                0    -20.93671   18.13727  -5.19115  L 
 C-C_3                0    -22.2854   18.83463  -5.43398  L 
 C-C_3                0    -16.53885   17.15979  -6.84993  L 
 C-C_3                0    -23.37214   16.58961  -6.00938  L 
 C-C_3                0    -17.62172   19.41375  -7.18496  L 
 C-C_3                0    -15.3876   16.51883  -8.9611   L 
 C-C_3                0    -13.25136   17.33774  -8.35264  L 
 C-C_3                0    -17.85953   17.91052  -7.08282  L 
 C-C_3                0    -14.96354   14.72093  -5.24014  L 
 C-C_3                0    -14.12987   13.4744  -5.32011  L 
 C-C_3                0    -16.79457   15.64095  -6.62531  L 
 C-C_3                0    -22.00537   15.90706  -5.80864  L 
 H-H_                 0    -22.1216   14.88026  -5.42093  L 
 C-C_3                0    -14.2499   17.67775  -7.29338  L 
 C-C_3                0    -18.09114   13.93087  -5.25066  L 
 C-C_3                0    -22.19961   20.38144  -5.67225  L 
 C-C_3                0    -13.88493   16.14798  -9.00947  L 
 C-C_3                0    -15.83557   13.47399  -6.97223  L 
 C-C_3                0    -15.04987   12.52928  -6.0382   L 
 C-C_3                0    -14.07583   15.87706  -4.79302  L 
 H-H_                 0    -14.68627   16.79792  -4.69601  L 
 C-C_3                0    -23.57179   21.0185  -5.36108  L 
 H-H_                 0    -23.9286   20.70318  -4.35662  L 
 H-H_                 0    -24.33669   20.73693  -6.11349  L 
 H-H_                 0    -23.50429   22.1281  -5.3728   L 
 C-C_3                0    -15.84289   17.10364  -10.29664  L 
 H-H_                 0    -16.88851   17.45424  -10.24136  L 
 C-C_3                0    -24.33723   15.78468  -6.95434  L 
 C-C_3                0    -13.33188   15.9623  -10.42981  L 
 H-H_                 0    -12.3918   15.37202  -10.40252  L 
 C-C_3                0    -13.95119   19.07599  -6.77209  L 
 H-H_                 0    -14.70148   19.36296  -6.00593  L 
 C-C_3                0    -21.16439   21.01623  -4.71457  L 
 H-H_                 0    -21.39405   20.74798  -3.66054  L 
 H-H_                 0    -21.17     22.12437  -4.80256  L 
 H-H_                 0    -20.13419   20.67339  -4.94984  L 
 C-C_3                0    -12.76577   14.18523  -3.40541  L 
 H-H_                 0    -12.41488   13.94388  -2.38122  L 
 C-C_3                0    -13.47701   15.54854  -3.41722  L 
 H-H_                 0    -12.76462   16.34567  -3.11868  L 
 C-C_3                0    -21.80838   20.71923  -7.1288   L 
 H-H_                 0    -21.80195   21.82012  -7.28163  L 
 H-H_                 0    -22.53042   20.28162  -7.8503   L 
 H-H_                 0    -20.79503   20.34304  -7.37506  L 
 C-C_3                0    -15.567    13.23114  -8.45672  L 
 H-H_                 0    -16.24182   13.86462  -9.0685   L 
 C-C_3                0    -13.67756   13.07123  -3.92891  L 
 H-H_                 0    -13.09751   12.12782  -3.98415  L 
 C-C_3                0    -15.6751   16.08454  -11.42624  L 
 H-H_                 0    -15.74609   16.60459  -12.40366  L 
 C-C_3                0    -12.55474   19.05295  -6.1315   L 
 H-H_                 0    -12.27055   20.07602  -5.80874  L 
 C-C_3                0    -14.27291   11.45096  -6.79435  L 
 H-H_                 0    -13.88452   10.69404  -6.08591  L 
 C-C_3                0    -11.90616   17.1399  -7.68318  L 
 H-H_                 0    -11.15239   16.79841  -8.4197   L 
 C-C_3                0    -14.35756   15.29772  -11.35011  L 
 H-H_                 0    -14.56632   14.26544  -11.00169  L 
 C-C_3                0    -11.48993   18.49428  -7.09384  L 
 H-H_                 0    -10.51899   18.40199  -6.57157  L 
 C-C_3                0    -15.82324   11.7635  -8.80256  L 
 H-H_                 0    -15.48826   11.55451  -9.83836  L 
 C-C_3                0    -15.17339   10.77144  -7.82475  L 
 H-H_                 0    -15.96776   10.19259  -7.30763  L 
 C-C_3                0    -25.71264   16.48218  -7.05303  L 
 H-H_                 0    -26.42719   15.85321  -7.62242  L 
 H-H_                 0    -25.65373   17.44208  -7.60407  L 
 H-H_                 0    -26.13116   16.66835  -6.0404   L 
 C-C_3                0    -24.58602   14.36728  -6.39418  L 
 H-H_                 0    -25.35499   13.835   -6.98963  L 
 H-H_                 0    -24.93305   14.42076  -5.34008  L 
 H-H_                 0    -23.67693   13.73811  -6.45687  L 
 C-C_3                0    -23.74585   15.65658  -8.36824  L 
 H-H_                 0    -22.75497   15.15592  -8.3383   L 
 H-H_                 0    -23.62807   16.65922  -8.82677  L 
 H-H_                 0    -24.41661   15.05523  -9.01986  L 
 O-O_3                0     20.98058   18.98569  -6.53692  L 
 O-O_3                0     21.02131   16.80559  -4.73738  L 
 N-N_3                0     25.78806   16.13127  -5.71928  L 
 N-N_3                0     25.48914   18.06461  -8.0388   L 
 N-N_3                0     22.64315   20.29891  -8.84752  L 
 C-C_3                0     23.26894   16.25455  -5.35523  L 
 C-C_3                0     19.8407   17.5432  -4.99951  L 
 C-C_3                0     22.20104   18.41003  -6.1413   L 
 C-C_3                0     17.97364   19.07985  -6.68016  L 
 H-H_                 0     17.0423   19.65871  -6.80183  L 
 N-N_3                0     23.68061   14.2529  -4.03029  L 
 C-C_3                0     21.96537   16.93156  -5.7927   L 
 C-C_3                0     20.16217   18.98753  -5.39827  L 
 C-C_3                0     18.86525   19.777   -5.63547  L 
 C-C_3                0     24.55682   17.92292  -6.89905  L 
 C-C_3                0     17.64049   17.63509  -6.25051  L 
 C-C_3                0     23.39579   19.99087  -7.64621  L 
 C-C_3                0     25.44032   16.91204  -8.95285  L 
 C-C_3                0     27.69767   17.68565  -8.74933  L 
 C-C_3                0     23.20275   18.5241  -7.28158  L 
 C-C_3                0     25.86885   16.38603  -4.28444  L 
 C-C_3                0     26.99207   15.5299  -3.7915   L 
 C-C_3                0     24.47542   16.48455  -6.31145  L 
 C-C_3                0     18.94328   16.84234  -6.02064  L 
 H-H_                 0     18.71668   15.84343  -5.61151  L 
 C-C_3                0     26.86411   18.08101  -7.57008  L 
 C-C_3                0     22.99597   14.76875  -5.19875  L 
 C-C_3                0     19.04597   21.32105  -5.82416  L 
 C-C_3                0     26.89266   16.574   -9.36619  L 
 C-C_3                0     26.03343   14.68652  -5.81917  L 
 C-C_3                0     26.84142   14.24944  -4.57096  L 
 C-C_3                0     26.15899   17.82319  -3.88128  L 
 H-H_                 0     25.36286   18.49466  -4.26345  L 
 C-C_3                0     17.72089   22.02903  -5.46824  L 
 H-H_                 0     17.37339   21.71909  -4.45882  L 
 H-H_                 0     16.9213   21.79951  -6.2019   L 
 H-H_                 0     17.85126   23.13306  -5.46697  L 
 C-C_3                0     24.52476   17.19687  -10.14325  L 
 H-H_                 0     23.48194   17.30928  -9.78811  L 
 C-C_3                0     16.62064   16.91515  -7.20275  L 
 C-C_3                0     27.09476   16.53245  -10.88238  L 
 H-H_                 0     28.10787   16.15013  -11.12845  L 
 C-C_3                0     27.35837   19.42571  -7.06313  L 
 H-H_                 0     26.72038   19.77582  -6.22506  L 
 C-C_3                0     20.13426   21.85838  -4.86565  L 
 H-H_                 0     19.90763   21.5671  -3.81707  L 
 H-H_                 0     20.19387   22.96732  -4.91511  L 
 H-H_                 0     21.1372   21.46236  -5.13362  L 
 C-C_3                0     27.11049   16.84196  -1.7095   L 
 H-H_                 0     26.96881   16.82807  -0.60874  L 
 C-C_3                0     26.16418   17.88294  -2.34421  L 
 H-H_                 0     26.44172   18.9025  -2.00522  L 
 C-C_3                0     19.43442   21.68051  -7.27478  L 
 H-H_                 0     19.5483   22.7806  -7.38485  L 
 H-H_                 0     18.65628   21.34757  -7.99377  L 
 H-H_                 0     20.39664   21.21126  -7.55798  L 
 C-C_3                0     26.69703   14.32999  -7.148    L 
 H-H_                 0     25.93792   14.40201  -7.95284  L 
 C-C_3                0     26.89676   15.43149  -2.28007  L 
 H-H_                 0     27.68529   14.75234  -1.89376  L 
 C-C_3                0     24.59212   16.04683  -11.14883  L 
 H-H_                 0     23.99907   16.29621  -12.05282  L 
 C-C_3                0     28.79677   19.22683  -6.56033  L 
 H-H_                 0     29.22195   20.19983  -6.23747  L 
 C-C_3                0     28.23759   13.725   -4.91632  L 
 H-H_                 0     28.75592   13.35849  -4.00539  L 
 C-C_3                0     29.08459   17.32278  -8.24632  L 
 H-H_                 0     29.71543   16.97333  -9.09032  L 
 C-C_3                0     26.02533   15.6654  -11.55268  L 
 H-H_                 0     26.19755   14.59423  -11.31466  L 
 C-C_3                0     29.7067   18.58628  -7.62945  L 
 H-H_                 0     30.69414   18.34196  -7.18545  L 
 C-C_3                0     27.22061   12.902   -7.12338  L 
 H-H_                 0     27.68883   12.66191  -8.09786  L 
 C-C_3                0     28.20735   12.62995  -5.98399  L 
 H-H_                 0     27.9815   11.64235  -5.53125  L 
 C-C_3                0     15.29275   17.70737  -7.25343  L 
 H-H_                 0     14.47651   17.10028  -7.70183  L 
 H-H_                 0     15.38335   18.62188  -7.87608  L 
 H-H_                 0     14.98551   18.01337  -6.23177  L 
 C-C_3                0     16.29737   15.49835  -6.67485  L 
 H-H_                 0     15.44656   15.04833  -7.23002  L 
 H-H_                 0     16.02824   15.54109  -5.59862  L 
 H-H_                 0     17.15441   14.80614  -6.80959  L 
 C-C_3                0     17.18902   16.79892  -8.62923  L 
 H-H_                 0     18.18441   16.312   -8.61535  L 
 H-H_                 0     17.30448   17.80329  -9.08291  L 
 H-H_                 0     16.5099   16.20235  -9.2762   L 
 O-O_3                0    -21.10743   16.63504   4.04629  L 
 O-O_3                0    -20.73277   14.44353   5.78463  L 
 N-N_3                0    -16.06833   14.08034   4.35544  L 
 N-N_3                0    -16.5777   16.293    2.34864  L 
 N-N_3                0    -18.49402   18.45702   1.79065  L 
 C-C_3                0    -18.52831   14.07761   4.94782  L 
 C-C_3                0    -22.00934   15.02758   5.60338  L 
 C-C_3                0    -19.82004   16.185    4.38697  L 
 C-C_3                0    -24.13966   16.28554   4.01325  L 
 H-H_                 0    -25.13292   16.75179   3.91773  L 
 N-N_3                0    -18.87654   12.18078   6.43215  L 
 C-C_3                0    -19.90144   14.67796   4.65878  L 
 C-C_3                0    -21.8978   16.50785   5.19957  L 
 C-C_3                0    -23.29204   17.12546   4.99226  L 
 C-C_3                0    -17.45512   15.95371   3.49221  L 
 C-C_3                0    -24.2746   14.82922   4.51132  L 
 C-C_3                0    -18.7908   18.04396   3.15036  L 
 C-C_3                0    -16.62049   15.27645   1.28196  L 
 C-C_3                0    -14.37308   15.9619   1.57401  L 
 C-C_3                0    -18.86249   16.5211   3.24938  L 
 C-C_3                0    -15.84462   14.36649   5.77441  L 
 C-C_3                0    -14.77847   13.41576   6.21439  L 
 C-C_3                0    -17.43247   14.45124   3.90955  L 
 C-C_3                0    -22.86647   14.21622   4.63399  L 
 H-H_                 0    -22.90245   13.17823   5.01018  L 
 C-C_3                0    -15.18361   16.35564   2.76982  L 
 C-C_3                0    -18.68282   12.56492   5.04622  L 
 C-C_3                0    -23.30374   18.67365   4.74193  L 
 C-C_3                0    -15.16841   14.81736   1.02888  L 
 C-C_3                0    -15.8783   12.62475   4.24587  L 
 C-C_3                0    -15.16242   12.13981   5.52835  L 
 C-C_3                0    -15.3752   15.78053   6.08937  L 
 H-H_                 0    -16.1398   16.51532   5.76951  L 
 C-C_3                0    -24.68807   19.23897   5.12672  L 
 H-H_                 0    -24.94734   18.95514   6.16938  L 
 H-H_                 0    -25.4869   18.87386   4.44965  L 
 H-H_                 0    -24.69238   20.34873   5.06156  L 
 C-C_3                0    -17.21858   15.89518   0.01771  L 
 H-H_                 0    -18.23457   16.28733   0.20948  L 
 C-C_3                0    -25.27148   13.93989   3.68401  L 
 C-C_3                0    -14.83198   14.55245  -0.4425   L 
 H-H_                 0    -13.96574   13.86221  -0.50511  L 
 C-C_3                0    -14.71632   17.73133   3.21834  L 
 H-H_                 0    -15.33621   18.09294   4.06435  L 
 C-C_3                0    -22.2538   19.37373   5.63637  L 
 H-H_                 0    -22.40506   19.09802   6.70258  L 
 H-H_                 0    -22.33065   20.47914   5.5471   L 
 H-H_                 0    -21.22045   19.09159   5.34194  L 
 C-C_3                0    -14.31844   14.79141   8.20714  L 
 H-H_                 0    -14.3464   14.8392   9.31558  L 
 C-C_3                0    -15.19942   15.90591   7.6098   L 
 H-H_                 0    -14.77164   16.89886   7.86013  L 
 C-C_3                0    -23.0131   19.02144   3.26477  L 
 H-H_                 0    -23.0629   20.12079   3.109    L 
 H-H_                 0    -23.75651   18.55081   2.58711  L 
 H-H_                 0    -21.99987   18.68803   2.96297  L 
 C-C_3                0    -15.14091   12.27312   2.94978  L 
 H-H_                 0    -15.80537   12.46742   2.08449  L 
 C-C_3                0    -14.73452   13.39351   7.73149  L 
 H-H_                 0    -13.97686   12.65924   8.0728   L 
 C-C_3                0    -17.24267   14.90088  -1.14802  L 
 H-H_                 0    -17.30484   15.46739  -2.10012  L 
 C-C_3                0    -13.25167   17.60234   3.66729  L 
 H-H_                 0    -12.8541   18.59923   3.94741  L 
 C-C_3                0    -13.91928   11.30053   5.2431   L 
 H-H_                 0    -13.54722   10.84105   6.18009  L 
 C-C_3                0    -12.95501   15.66949   2.02377  L 
 H-H_                 0    -12.34614   15.32437   1.16186  L 
 C-C_3                0    -16.02934   13.96142  -1.18488  L 
 H-H_                 0    -16.30457   12.98127  -0.73964  L 
 C-C_3                0    -12.36356   16.9733   2.57438  L 
 H-H_                 0    -11.34853   16.77941   2.97317  L 
 C-C_3                0    -14.69404   10.80887   2.88688  L 
 H-H_                 0    -13.8594   10.72343   2.16308  L 
 C-C_3                0    -14.25687   10.21794   4.22817  L 
 H-H_                 0    -15.07325   9.57652   4.62223  L 
 C-C_3                0    -26.65068   14.62207   3.5467   L 
 H-H_                 0    -27.37393   13.93693   3.06079  L 
 H-H_                 0    -26.60864   15.51933   2.89853  L 
 H-H_                 0    -27.0502   14.90518   4.54081  L 
 C-C_3                0    -25.504    12.59383   4.40888  L 
 H-H_                 0    -26.30987   12.01183   3.91324  L 
 H-H_                 0    -25.80418   12.76792   5.46464  L 
 H-H_                 0    -24.60151   11.95165   4.39741  L 
 C-C_3                0    -24.72443   13.67531   2.27148  L 
 H-H_                 0    -23.73771   13.16866   2.30709  L 
 H-H_                 0    -24.608    14.64026   1.7413   L 
 H-H_                 0    -25.42247   13.0367   1.68727  L 
 O-O_3                0     21.08562   16.70638   5.61966  L 
 O-O_3                0     21.20227   14.11663   6.76019  L 
 N-N_3                0     26.10278   14.28632   6.22478  L 
 N-N_3                0     25.68726   16.3727   4.03924  L 
 N-N_3                0     22.2954   18.44013   3.67517  L 
 C-C_3                0     23.5724   14.01407   6.38173  L 
 C-C_3                0     19.99827   14.84535   6.60425  L 
 C-C_3                0     22.3418   16.12222   5.86194  L 
 C-C_3                0     18.17896   16.81544   5.36718  L 
 H-H_                 0     17.19862   17.3191   5.42135  L 
 N-N_3                0     23.86936   11.95856   7.63418  L 
 C-C_3                0     22.23454   14.58403   5.89639  L 
 C-C_3                0     20.268    16.33976   6.69762  L 
 C-C_3                0     18.93514   17.09129   6.67816  L 
 C-C_3                0     24.72392   15.99709   5.0994   L 
 C-C_3                0     17.94487   15.30114   5.14653  L 
 C-C_3                0     23.35999   18.01389   4.56572  L 
 C-C_3                0     26.1933   15.2128   3.28642  L 
 C-C_3                0     27.98532   16.73742   3.66564  L 
 C-C_3                0     23.31949   16.49935   4.74915  L 
 C-C_3                0     26.09148   14.64409   7.64337  L 
 C-C_3                0     27.17306   13.81477   8.26131  L 
 C-C_3                0     24.79871   14.51151   5.56249  L 
 C-C_3                0     19.26016   14.49174   5.30564  L 
 H-H_                 0     19.06046   13.40227   5.31105  L 
 C-C_3                0     26.88244   16.91826   4.66415  L 
 C-C_3                0     23.49386   12.49768   6.34144  L 
 C-C_3                0     19.02203   18.58894   7.12205  L 
 C-C_3                0     27.72454   15.35547   3.14054  L 
 C-C_3                0     26.47332   12.86164   6.1929   L 
 C-C_3                0     26.96916   12.48116   7.60928  L 
 C-C_3                0     26.40154   16.10831   7.93728  L 
 H-H_                 0     25.6248   16.76119   7.49286  L 
 C-C_3                0     17.60274   19.13273   7.40021  L 
 H-H_                 0     17.04279   18.4401   8.06551  L 
 H-H_                 0     17.0263   19.27201   6.46225  L 
 H-H_                 0     17.64998   20.12698   7.89525  L 
 C-C_3                0     25.46699   15.06066   1.95667  L 
 H-H_                 0     24.39334   14.86517   2.14785  L 
 C-C_3                0     17.1837   14.98848   3.80889  L 
 C-C_3                0     28.2037   15.21952   1.69295  L 
 H-H_                 0     29.3124   15.17608   1.65205  L 
 C-C_3                0     26.8051   18.39492   5.02437  L 
 H-H_                 0     25.96524   18.57481   5.72663  L 
 C-C_3                0     19.8285   18.69598   8.43651  L 
 H-H_                 0     19.37773   18.05133   9.22189  L 
 H-H_                 0     19.84158   19.7432   8.80904  L 
 H-H_                 0     20.88478   18.38461   8.28877  L 
 C-C_3                0     27.30281   15.32226   10.19975  L 
 H-H_                 0     27.15774   15.42223   11.2957  L 
 C-C_3                0     26.38788   16.31613   9.45911  L 
 H-H_                 0     26.68691   17.35711   9.70125  L 
 C-C_3                0     19.69527   19.46577   6.0457   L 
 H-H_                 0     19.66051   20.53687   6.34065  L 
 H-H_                 0     19.18034   19.36162   5.06716  L 
 H-H_                 0     20.76187   19.19172   5.91777  L 
 C-C_3                0     27.52485   12.62058   5.10196  L 
 H-H_                 0     27.07326   12.76938   4.10155  L 
 C-C_3                0     27.04387   13.87208   9.7715   L 
 H-H_                 0     27.80443   13.21236   10.23868  L 
 C-C_3                0     26.0723   13.9007   1.16239  L 
 H-H_                 0     25.61652   13.83663   0.15385  L 
 C-C_3                0     28.12481   18.77759   5.71164  L 
 H-H_                 0     28.13245   19.86469   5.93519  L 
 C-C_3                0     28.2674   11.6744   7.62124  L 
 H-H_                 0     28.4105   11.20342   8.61633  L 
 C-C_3                0     29.3122   16.95313   4.37346  L 
 H-H_                 0     30.1514   16.77297   3.66934  L 
 C-C_3                0     27.60121   13.97508   1.03554  L 
 H-H_                 0     28.04049   13.06112   1.48449  L 
 C-C_3                0     29.35496   18.41067   4.85761  L 
 H-H_                 0     30.28315   18.58731   5.43997  L 
 C-C_3                0     28.14491   11.21918   5.14438  L 
 H-H_                 0     29.16552   11.2702   4.71473  L 
 C-C_3                0     28.22601   10.605    6.54042  L 
 H-H_                 0     27.34883   9.94663   6.69605  L 
 C-C_3                0     15.87815   15.81354   3.70294  L 
 H-H_                 0     15.26583   15.48335   2.83539  L 
 H-H_                 0     16.08418   16.89223   3.54461  L 
 H-H_                 0     15.27012   15.69265   4.62322  L 
 C-C_3                0     16.77446   13.50123   3.77865  L 
 H-H_                 0     16.08507   13.30504   2.93172  L 
 H-H_                 0     16.23759   13.22867   4.7111   L 
 H-H_                 0     17.65122   12.8327   3.65497  L 
 C-C_3                0     18.07058   15.30663   2.58508  L 
 H-H_                 0     19.02264   14.7397   2.625    L 
 H-H_                 0     18.32189   16.38825   2.55227  L 
 H-H_                 0     17.54723   15.04138   1.64047  L 
 O-O_3                0     3.24267  -9.67025  -8.55679  L 
 O-O_3                0     3.13703  -8.297    -11.03771  L 
 N-N_3                0     7.91382  -7.30059  -10.73692  L 
 N-N_3                0     8.0743   -9.16733  -8.43375  L 
 N-N_3                0     5.08103  -10.26341  -6.19775  L 
 C-C_3                0     5.3736   -7.46539  -10.74805  L 
 C-C_3                0     1.97744  -8.88274  -10.46571  L 
 C-C_3                0     4.4078   -9.32699  -9.25646  L 
 C-C_3                0     0.20329  -9.61191  -8.21907  L 
 H-H_                 0    -0.70514  -10.11516  -7.84395  L 
 N-N_3                0     4.29572  -5.94305  -12.32571  L 
 C-C_3                0     4.12597  -8.03984  -10.05155  L 
 C-C_3                0     2.32507  -10.06565  -9.5422   L 
 C-C_3                0     1.06165  -10.67651  -8.92359  L 
 C-C_3                0     6.82077  -8.92262  -9.18137  L 
 C-C_3                0    -0.18568  -8.49053  -9.20587  L 
 C-C_3                0     5.76215  -10.42566  -7.46922  L 
 C-C_3                0     8.69516  -7.94058  -7.91005  L 
 C-C_3                0     10.39677  -9.29136  -8.89358  L 
 C-C_3                0     5.59152  -9.16495  -8.3111   L 
 C-C_3                0     7.82293  -7.78864  -12.11125  L 
 C-C_3                0     8.8544   -7.00984  -12.86718  L 
 C-C_3                0     6.69851  -7.56786  -9.93242  L 
 C-C_3                0     1.08816  -7.84168  -9.78854  L 
 H-H_                 0     0.83337  -7.06741  -10.53873  L 
 C-C_3                0     9.04758  -9.73332  -9.35365  L 
 C-C_3                0     5.09675  -6.01248  -11.11626  L 
 C-C_3                0     1.28294  -12.00411  -8.12557  L 
 C-C_3                0     10.14231  -7.87842  -8.4581   L 
 C-C_3                0     8.08238  -5.85146  -10.92063  L 
 C-C_3                0     8.69901  -5.61489  -12.32109  L 
 C-C_3                0     8.09659  -9.27322  -12.31042  L 
 H-H_                 0     7.35337  -9.87513  -11.74877  L 
 C-C_3                0    -0.00181  -12.8449  -8.20577  L 
 H-H_                 0    -0.28409  -13.00173  -9.26316  L 
 H-H_                 0    -0.84369  -12.35239  -7.67983  L 
 H-H_                 0     0.149    -13.847   -7.75087  L 
 C-C_3                0     8.66382  -7.97227  -6.38138  L 
 H-H_                 0     7.61764  -8.02446  -6.01586  L 
 C-C_3                0    -1.23253  -7.44689  -8.66946  L 
 C-C_3                0     11.18008  -7.44419  -7.41877  L 
 H-H_                 0     12.10779  -7.11557  -7.9272   L 
 C-C_3                0     9.04554  -11.25099  -9.4395   L 
 H-H_                 0     8.0352   -11.6161  -9.72008  L 
 C-C_3                0     2.414    -12.83797  -8.75967  L 
 H-H_                 0     2.24709  -12.94285  -9.84916  L 
 H-H_                 0     2.44333  -13.85272  -8.31203  L 
 H-H_                 0     3.40559  -12.36273  -8.60487  L 
 C-C_3                0     8.82198  -8.67305  -14.68631  L 
 H-H_                 0     8.5967   -8.85593  -15.75762  L 
 C-C_3                0     7.95141  -9.59038  -13.80635  L 
 H-H_                 0     8.21613  -10.65209  -13.99265  L 
 C-C_3                0     1.62064  -11.74091  -6.64311  L 
 H-H_                 0     1.82517  -12.69711  -6.11558  L 
 H-H_                 0     0.77295  -11.24568  -6.12428  L 
 H-H_                 0     2.51539  -11.09496  -6.54657  L 
 C-C_3                0     8.88344  -5.22053  -9.77907  L 
 H-H_                 0     8.28281  -5.24012  -8.84564  L 
 C-C_3                0     8.61216  -7.1886   -14.35552  L 
 H-H_                 0     9.33648  -6.57654  -14.93285  L 
 C-C_3                0     9.38055  -6.76235  -5.76922  L 
 H-H_                 0     9.64931  -6.9929   -4.71765  L 
 C-C_3                0     10.05496  -11.654   -10.52748  L 
 H-H_                 0     10.1501  -12.75912  -10.56442  L 
 C-C_3                0     10.07074  -4.93794  -12.25817  L 
 H-H_                 0     10.44557  -4.72143  -13.28062  L 
 C-C_3                0     11.35883  -9.50202  -10.05039  L 
 H-H_                 0     12.3638  -9.11373  -9.79251  L 
 C-C_3                0     10.63563  -6.3261   -6.53358  L 
 H-H_                 0     10.4003  -5.43089  -7.14704  L 
 C-C_3                0     11.44372  -11.01462  -10.31301  L 
 H-H_                 0     12.08844  -11.20996  -11.19489  L 
 C-C_3                0     9.23139  -3.7756   -10.12763  L 
 H-H_                 0     9.77848  -3.29611  -9.28994  L 
 C-C_3                0     10.02626  -3.64697  -11.43784  L 
 H-H_                 0     11.06421  -3.31089  -11.23314  L 
 C-C_3                0    -2.29852  -8.10585  -7.77116  L 
 H-H_                 0    -3.06938  -7.36665  -7.47439  L 
 H-H_                 0    -1.84638  -8.46642  -6.8251   L 
 H-H_                 0    -2.78702  -8.95448  -8.29409  L 
 C-C_3                0    -1.956    -6.80645  -9.87204  L 
 H-H_                 0    -2.72744  -6.08417  -9.52902  L 
 H-H_                 0    -2.45223  -7.58763  -10.48644  L 
 H-H_                 0    -1.25475  -6.24489  -10.52215  L 
 C-C_3                0    -0.55654  -6.34047  -7.8466   L 
 H-H_                 0     0.11771  -5.74318  -8.48253  L 
 H-H_                 0     0.03451  -6.78972  -7.03152  L 
 H-H_                 0    -1.3071   -5.65094  -7.40305  L 
 O-O_3                0     1.86263  -9.75842   2.19494  L 
 O-O_3                0     1.34818  -7.57856   0.42941  L 
 N-N_3                0     6.10114  -6.2059    0.72281  L 
 N-N_3                0     6.53857  -8.53742   2.51485  L 
 N-N_3                0     4.10792  -10.35773   4.56714  L 
 C-C_3                0     3.6011   -6.73363   0.6212   L 
 C-C_3                0     0.30264  -8.37561   0.9755   L 
 C-C_3                0     2.89887  -8.91772   1.70754  L 
 C-C_3                0    -1.84889  -9.28305   2.7428   L 
 H-H_                 0    -2.65977  -10.02077   2.86781  L 
 N-N_3                0     3.31027  -4.91914  -0.97054  L 
 C-C_3                0     2.45635  -7.49897   1.30209  L 
 C-C_3                0     0.63485  -9.07705   2.30892  L 
 C-C_3                0    -0.5036   -10.04752   2.70129  L 
 C-C_3                0     5.25192  -8.27975   1.83995  L 
 C-C_3                0    -2.15338  -8.48954   1.45089  L 
 C-C_3                0     4.4353   -10.26001   3.15651  L 
 C-C_3                0     7.0847   -7.39351   3.255    L 
 C-C_3                0     8.85725  -8.6181    2.21661  L 
 C-C_3                0     4.09317  -8.86496   2.6459   L 
 C-C_3                0     6.07048  -6.3708   -0.73118  L 
 C-C_3                0     6.83618  -5.21227  -1.28792  L 
 C-C_3                0     4.94395  -6.81668   1.4137   L 
 C-C_3                0    -0.97664  -7.56971   1.08707  L 
 H-H_                 0    -1.14513  -7.11554   0.09155  L 
 C-C_3                0     7.55223  -8.84306   1.52617  L 
 C-C_3                0     3.16488  -5.28927   0.42582  L 
 C-C_3                0    -0.216    -10.91411   3.99245  L 
 C-C_3                0     8.60447  -7.33178   2.95268  L 
 C-C_3                0     6.07299  -4.74856   0.93214  L 
 C-C_3                0     6.35864  -4.07951  -0.43958  L 
 C-C_3                0     6.69647  -7.65308  -1.26033  L 
 H-H_                 0     6.12329  -8.52305  -0.88384  L 
 C-C_3                0    -1.50239  -11.58695   4.53046  L 
 H-H_                 0    -2.00519  -12.1702   3.7288   L 
 H-H_                 0    -2.21256  -10.84135   4.94532  L 
 H-H_                 0    -1.25995  -12.28215   5.35905  L 
 C-C_3                0     6.78519  -7.559     4.7423   L 
 H-H_                 0     5.69053  -7.52867   4.89835  L 
 C-C_3                0    -3.54256  -7.75616   1.49272  L 
 C-C_3                0     9.47118  -7.25973   4.21189  L 
 H-H_                 0     10.52524  -7.03215   3.94663  L 
 C-C_3                0     7.5214   -10.26613   0.98935  L 
 H-H_                 0     6.53657  -10.48953   0.52822  L 
 C-C_3                0     0.75951  -12.06358   3.6469   L 
 H-H_                 0     0.41632  -12.59318   2.73389  L 
 H-H_                 0     0.81783  -12.80446   4.47433  L 
 H-H_                 0     1.79554  -11.71269   3.48891  L 
 C-C_3                0     7.09239  -6.34466  -3.44079  L 
 H-H_                 0     6.81789  -6.33141  -4.51432  L 
 C-C_3                0     6.60187  -7.65484  -2.7943   L 
 H-H_                 0     7.16752  -8.5123   -3.2116   L 
 C-C_3                0     0.38618  -10.05349   5.12381  L 
 H-H_                 0     0.52271  -10.66302   6.04146  L 
 H-H_                 0    -0.27964  -9.199     5.36198  L 
 H-H_                 0     1.37952  -9.64727   4.84224  L 
 C-C_3                0     7.02142  -4.38363   2.0785   L 
 H-H_                 0     6.49989  -4.52198   3.04843  L 
 C-C_3                0     6.50501  -5.10863  -2.7603   L 
 H-H_                 0     6.95451  -4.19348  -3.1916   L 
 C-C_3                0     7.46278  -6.46357   5.56758  L 
 H-H_                 0     7.40475  -6.71901   6.64559  L 
 C-C_3                0     8.6227   -10.36793  -0.07245  L 
 H-H_                 0     8.65389  -11.38884  -0.49535  L 
 C-C_3                0     7.33163  -2.89261  -0.48686  L 
 H-H_                 0     6.76122  -1.94277  -0.51939  L 
 C-C_3                0     9.95507  -8.60135   1.17099  L 
 H-H_                 0     10.92714  -8.39784   1.65449  L 
 C-C_3                0     8.92365  -6.20468   5.17111  L 
 H-H_                 0     8.99624  -5.20194   4.70466  L 
 C-C_3                0     9.99746  -9.98085   0.49862  L 
 H-H_                 0     10.7588  -9.98818  -0.30882  L 
 C-C_3                0     7.54715  -2.96874   1.9673   L 
 H-H_                 0     8.22251  -2.75986   2.81853  L 
 C-C_3                0     8.31784  -2.88456   0.66906  L 
 H-H_                 0     8.93955  -1.97033   0.64229  L 
 C-C_3                0    -4.67994  -8.80059   1.55253  L 
 H-H_                 0    -5.66432  -8.30817   1.43141  L 
 H-H_                 0    -4.71532  -9.32447   2.52958  L 
 H-H_                 0    -4.56342  -9.55367   0.74303  L 
 C-C_3                0    -3.76372  -6.911     0.21674  L 
 H-H_                 0    -4.79988  -6.51293   0.17804  L 
 H-H_                 0    -3.58769  -7.52737  -0.69056  L 
 H-H_                 0    -3.09708  -6.02421   0.19421  L 
 C-C_3                0    -3.64628  -6.82525   2.71826  L 
 H-H_                 0    -2.80597  -6.103     2.7345   L 
 H-H_                 0    -3.62946  -7.40404   3.66515  L 
 H-H_                 0    -4.59442  -6.24797   2.68551  L 
 O-O_3                0     1.89757  -9.45632   16.44002  L 
 O-O_3                0     1.56409  -7.02261   15.14386  L 
 N-N_3                0     6.50948  -6.47889   14.91478  L 
 N-N_3                0     6.69687  -8.72113   16.89631  L 
 N-N_3                0     5.22352  -11.10925   17.82681  L 
 C-C_3                0     3.98656  -6.86644   14.75955  L 
 C-C_3                0     0.85217  -8.12108   14.62535  L 
 C-C_3                0     3.02961  -8.93359   15.78127  L 
 C-C_3                0    -1.23551  -10.14708   14.37116  L 
 H-H_                 0    -1.48669  -10.97397   13.68129  L 
 N-N_3                0     2.92897  -5.33885   13.19464  L 
 C-C_3                0     2.84945  -7.42074   15.60585  L 
 C-C_3                0     0.71002  -9.22172   15.69213  L 
 C-C_3                0     0.11169  -10.49622   15.05815  L 
 C-C_3                0     5.54338  -8.52091   15.99178  L 
 C-C_3                0    -1.29262  -8.84136   13.53782  L 
 C-C_3                0     4.51701  -10.72765   16.61711  L 
 C-C_3                0     6.7905   -7.65986   17.91349  L 
 C-C_3                0     8.98501  -8.1824    17.12346  L 
 C-C_3                0     4.29726  -9.21976   16.5845  L 
 C-C_3                0     6.51656  -6.64704   13.46674  L 
 C-C_3                0     7.48756  -5.62895   12.95811  L 
 C-C_3                0     5.30181  -7.03518   15.56408  L 
 C-C_3                0    -0.52459  -7.67974   14.18777  L 
 H-H_                 0    -0.40043  -6.84852   13.46368  L 
 C-C_3                0     7.94183  -8.62749   16.14839  L 
 C-C_3                0     3.71502  -5.41033   14.41151  L 
 C-C_3                0    -0.04945  -11.72786   16.03339  L 
 C-C_3                0     8.25231  -7.15366   17.93506  L 
 C-C_3                0     6.54629  -5.02015   15.07452  L 
 C-C_3                0     7.26238  -4.42591   13.83944  L 
 C-C_3                0     6.96893  -8.00872   12.96257  L 
 H-H_                 0     6.2866   -8.80014   13.3339  L 
 C-C_3                0    -0.66076  -12.92767   15.27025  L 
 H-H_                 0    -0.09221  -13.11834   14.3351  L 
 H-H_                 0    -1.72621  -12.74984   15.02012  L 
 H-H_                 0    -0.64076  -13.8528   15.88308  L 
 C-C_3                0     6.32802  -8.18592   19.27435  L 
 H-H_                 0     5.26121  -8.48818   19.23025  L 
 C-C_3                0    -2.76063  -8.44536   13.15415  L 
 C-C_3                0     8.8449   -7.05035   19.34268  L 
 H-H_                 0     9.79609  -6.47834   19.31721  L 
 C-C_3                0     8.41224  -9.92158   15.50711  L 
 H-H_                 0     7.62915  -10.31562   14.82707  L 
 C-C_3                0     1.31829  -12.20202   16.58316  L 
 H-H_                 0     2.08624  -12.18544   15.78298  L 
 H-H_                 0     1.26128  -13.23785   16.98251  L 
 H-H_                 0     1.66113  -11.58315   17.43674  L 
 C-C_3                0     7.64198  -6.78785   10.80298  L 
 H-H_                 0     7.433    -6.7408    9.71362  L 
 C-C_3                0     6.91054  -7.99384   11.42685  L 
 H-H_                 0     7.34798  -8.93322   11.03954  L 
 C-C_3                0    -0.97411  -11.37159   17.21723  L 
 H-H_                 0    -1.07662  -12.23836   17.90417  L 
 H-H_                 0    -1.98845  -11.09207   16.86001  L 
 H-H_                 0    -0.56244  -10.51888   17.79778  L 
 C-C_3                0     7.15751  -4.60761   16.41672  L 
 H-H_                 0     6.43494  -4.81875   17.23253  L 
 C-C_3                0     7.24639  -5.46441   11.47024  L 
 H-H_                 0     7.87136  -4.64844   11.06533  L 
 C-C_3                0     6.51119  -7.12744   20.36628  L 
 H-H_                 0     6.39629  -7.60039   21.36338  L 
 C-C_3                0     9.68126  -9.59871   14.70028  L 
 H-H_                 0     10.10326  -10.52766   14.2678  L 
 C-C_3                0     8.6214   -3.82169   14.2083  L 
 H-H_                 0     9.12635  -3.39483   13.31848  L 
 C-C_3                0     10.18903  -7.69626   16.33391  L 
 H-H_                 0     10.9646  -7.30515   17.02511  L 
 C-C_3                0     7.85378  -6.38409   20.29619  L 
 H-H_                 0     7.67555  -5.33279   19.98382  L 
 C-C_3                0     10.75516  -8.89415   15.55457  L 
 H-H_                 0     11.59233  -8.56058   14.90681  L 
 C-C_3                0     7.48918  -3.11897   16.40148  L 
 H-H_                 0     7.86106  -2.79145   17.39551  L 
 C-C_3                0     8.49498  -2.75332   15.29855  L 
 H-H_                 0     9.4981   -2.56363   15.73515  L 
 C-C_3                0    -3.47322  -9.62163   12.44799  L 
 H-H_                 0    -4.47019  -9.31291   12.06719  L 
 H-H_                 0    -3.64765  -10.46666   13.14478  L 
 H-H_                 0    -2.86818  -9.9839    11.59181  L 
 C-C_3                0    -2.74894  -7.25365   12.1713  L 
 H-H_                 0    -3.75308  -7.0962    11.7232  L 
 H-H_                 0    -2.02532  -7.44308   11.35136  L 
 H-H_                 0    -2.46964  -6.30522   12.67727  L 
 C-C_3                0    -3.56666  -8.05677   14.41222  L 
 H-H_                 0    -3.14946  -7.14423   14.88681  L 
 H-H_                 0    -3.55387  -8.87691   15.16079  L 
 H-H_                 0    -4.62298  -7.84969   14.1485  L 
 O-O_3                0    -0.82223   7.36591  -9.31251  L 
 O-O_3                0    -0.82806   9.03509  -11.59915  L 
 N-N_3                0     3.88737   10.26916  -10.7057  L 
 N-N_3                0     3.93515   8.08831  -8.65316  L 
 N-N_3                0     0.81507   6.62769  -6.89598  L 
 C-C_3                0     1.41226   9.7936   -11.14513  L 
 C-C_3                0    -2.02677   8.516    -11.05757  L 
 C-C_3                0     0.37964   7.79778  -9.90636  L 
 C-C_3                0    -3.69877   7.5625   -8.80525  L 
 H-H_                 0    -4.67479   7.14837  -8.48886  L 
 N-N_3                0     0.55031   11.26123  -12.89444  L 
 C-C_3                0     0.13885   9.1655   -10.57135  L 
 C-C_3                0    -1.75137   7.18367  -10.3556  L 
 C-C_3                0    -3.06913   6.60853  -9.83816  L 
 C-C_3                0     2.78064   8.31636  -9.55046  L 
 C-C_3                0    -3.91594   8.99694  -9.35354  L 
 C-C_3                0     1.62793   6.5974   -8.09879  L 
 C-C_3                0     4.43096   9.2985   -7.98446  L 
 C-C_3                0     6.27945   7.92594  -8.61974  L 
 C-C_3                0     1.47777   7.91207  -8.85383  L 
 C-C_3                0     4.03157   9.98495  -12.13677  L 
 C-C_3                0     4.73234   11.16442  -12.73898  L 
 C-C_3                0     2.61718   9.74109  -10.15388  L 
 C-C_3                0    -2.69325   9.53431  -10.13039  L 
 H-H_                 0    -2.97912   10.41189  -10.74475  L 
 C-C_3                0     5.06456   7.60601  -9.42937  L 
 C-C_3                0     1.0843    11.22823  -11.54441  L 
 C-C_3                0    -3.00348   5.10061  -9.41761  L 
 C-C_3                0     5.97555   9.30466  -8.10926  L 
 C-C_3                0     3.82802   11.73941  -10.62275  L 
 C-C_3                0     4.06246   12.30727  -12.03989  L 
 C-C_3                0     4.80841   8.72312  -12.47968  L 
 H-H_                 0     4.29227   7.8422   -12.04871  L 
 C-C_3                0    -4.41181   4.48311  -9.54671  L 
 H-H_                 0    -4.7935    4.59476  -10.58465  L 
 H-H_                 0    -5.13169   4.96838  -8.8594   L 
 H-H_                 0    -4.39346   3.3999   -9.2953   L 
 C-C_3                0     3.95918   9.328    -6.53266  L 
 H-H_                 0     2.85124   9.37678  -6.48818  L 
 C-C_3                0    -4.35779   10.01147  -8.24098  L 
 C-C_3                0     6.69838   9.54276  -6.78022  L 
 H-H_                 0     7.7779    9.73665  -6.95544  L 
 C-C_3                0     5.05711   6.10817  -9.69881  L 
 H-H_                 0     4.13986   5.82624  -10.25688  L 
 C-C_3                0    -2.05736   4.30868  -10.34989  L 
 H-H_                 0    -2.35281   4.44253  -11.4128  L 
 H-H_                 0    -2.08759   3.2249   -10.10889  L 
 H-H_                 0    -1.00355   4.63982  -10.22964  L 
 C-C_3                0     5.31341   9.8398   -14.72897  L 
 H-H_                 0     5.18483   9.72402  -15.82527  L 
 C-C_3                0     4.82081   8.56897  -14.00923  L 
 H-H_                 0     5.45425   7.70359  -14.29527  L 
 C-C_3                0    -2.51264   4.93369  -7.96678  L 
 H-H_                 0    -2.37003   3.85889  -7.73144  L 
 H-H_                 0    -3.25436   5.34168  -7.25167  L 
 H-H_                 0    -1.54452   5.44841  -7.80844  L 
 C-C_3                0     4.83123   12.27245  -9.59455  L 
 H-H_                 0     4.57306   11.90727  -8.58195  L 
 C-C_3                0     4.57267   11.09454  -14.24702  L 
 H-H_                 0     5.01607   11.99356  -14.72229  L 
 C-C_3                0     4.55564   10.53433  -5.80957  L 
 H-H_                 0     4.3297    10.4649  -4.72974  L 
 C-C_3                0     6.29235   5.7769   -10.55113  L 
 H-H_                 0     6.35698   4.68042  -10.71121  L 
 C-C_3                0     4.91569   13.57618  -12.07168  L 
 H-H_                 0     4.75345   14.11055  -13.03098  L 
 C-C_3                0     7.50371   7.76945  -9.50538  L 
 H-H_                 0     8.417     8.05784  -8.94515  L 
 C-C_3                0     6.06822   10.70521  -6.01548  L 
 H-H_                 0     6.26028   11.65897  -6.55082  L 
 C-C_3                0     7.59869   6.29086  -9.91203  L 
 H-H_                 0     8.44382   6.14687  -10.61672  L 
 C-C_3                0     4.86994   13.80517  -9.55527  L 
 H-H_                 0     5.87107   14.12254  -9.19779  L 
 C-C_3                0     4.5395    14.47033  -10.89875  L 
 H-H_                 0     5.02954   15.46073  -10.98075  L 
 C-C_3                0    -5.59886   9.49584  -7.48439  L 
 H-H_                 0    -5.9529    10.24454  -6.74417  L 
 H-H_                 0    -5.37532   8.5741   -6.91014  L 
 H-H_                 0    -6.42189   9.29641  -8.20191  L 
 C-C_3                0    -4.74253   11.36159  -8.88333  L 
 H-H_                 0    -5.20279   12.03188  -8.12986  L 
 H-H_                 0    -5.46961   11.20592  -9.70912  L 
 H-H_                 0    -3.85603   11.89488  -9.28494  L 
 C-C_3                0    -3.21877   10.24689  -7.22672  L 
 H-H_                 0    -2.33552   10.70145  -7.71882  L 
 H-H_                 0    -2.89941   9.29064  -6.76445  L 
 H-H_                 0    -3.54946   10.93748  -6.42232  L 
 O-O_3                0     1.41485   5.55667   3.65247  L 
 O-O_3                0     1.11424   8.25481   2.94724  L 
 N-N_3                0     5.95982   8.425     1.83695  L 
 N-N_3                0     6.2658    5.81401   3.37039  L 
 N-N_3                0     3.7529    3.60163   4.80638  L 
 C-C_3                0     3.49681   8.4732    2.45224  L 
 C-C_3                0     0.28665   7.30926   2.30946  L 
 C-C_3                0     2.50444   6.1882    3.01031  L 
 C-C_3                0    -2.04105   5.5563    1.99625  L 
 H-H_                 0    -2.48772   4.82782   1.29474  L 
 N-N_3                0     2.56712   10.67971   1.97202  L 
 C-C_3                0     2.40328   7.71215   3.20446  L 
 C-C_3                0     0.16403   6.04564   3.18077  L 
 C-C_3                0    -0.69698   4.95396   2.49504  L 
 C-C_3                0     4.99174   6.35389   2.85093  L 
 C-C_3                0    -1.9165    6.89983   1.24308  L 
 C-C_3                0     3.9129    4.18883   3.48847  L 
 C-C_3                0     6.86435   6.66631   4.4102   L 
 C-C_3                0     8.58399   5.92156   2.90518  L 
 C-C_3                0     3.82097   5.70615   3.59393  L 
 C-C_3                0     5.51914   8.4864    0.43763  L 
 C-C_3                0     6.23713   9.65903  -0.16533  L 
 C-C_3                0     4.91668   7.91509   2.75784  L 
 C-C_3                0    -1.08392   7.89156   2.06774  L 
 H-H_                 0    -0.95388   8.85109   1.53761  L 
 C-C_3                0     7.22974   5.83222   2.29194  L 
 C-C_3                0     3.43625   9.93928   2.86712  L 
 C-C_3                0    -0.92857   3.65901   3.36796  L 
 C-C_3                0     8.38015   6.79753   4.11304  L 
 C-C_3                0     6.32654   9.80953   2.18456  L 
 C-C_3                0     6.04144   10.66007   0.92803  L 
 C-C_3                0     5.82911   7.24551  -0.38207  L 
 H-H_                 0     5.28321   6.38703   0.0486   L 
 C-C_3                0    -1.85905   2.66651   2.63114  L 
 H-H_                 0    -1.48507   2.49037   1.60011  L 
 H-H_                 0    -2.90432   3.03825   2.5833   L 
 H-H_                 0    -1.90549   1.68963   3.1588   L 
 C-C_3                0     6.56416   6.10901   5.80359  L 
 H-H_                 0     5.47924   6.18209   6.0159   L 
 C-C_3                0    -3.29039   7.4912    0.76722  L 
 C-C_3                0     9.26699   6.28213   5.25273  L 
 H-H_                 0     10.33867   6.48886   5.04923  L 
 C-C_3                0     7.22059   4.62497   1.37563  L 
 H-H_                 0     6.19936   4.42061   0.99728  L 
 C-C_3                0     0.40424   2.91242   3.61964  L 
 H-H_                 0     1.02252   2.90437   2.69842  L 
 H-H_                 0     0.23372   1.85726   3.92462  L 
 H-H_                 0     0.98285   3.367     4.44778  L 
 C-C_3                0     5.90167   8.7555   -2.42596  L 
 H-H_                 0     5.46543   8.91609  -3.4305   L 
 C-C_3                0     5.33174   7.46665  -1.81677  L 
 H-H_                 0     5.61801   6.60242  -2.44984  L 
 C-C_3                0    -1.57554   4.02415   4.71974  L 
 H-H_                 0    -1.79362   3.10791   5.30439  L 
 H-H_                 0    -2.53225   4.56709   4.56454  L 
 H-H_                 0    -0.90154   4.66765   5.32467  L 
 C-C_3                0     7.80647   9.81615   2.58659  L 
 H-H_                 0     7.90078   9.40091   3.60694  L 
 C-C_3                0     5.63857   9.96885  -1.52617  L 
 H-H_                 0     6.14763   10.85061  -1.96272  L 
 C-C_3                0     7.3459    6.89845   6.8471   L 
 H-H_                 0     7.10053   6.54841   7.87049  L 
 C-C_3                0     8.14943   4.98516   0.21071  L 
 H-H_                 0     8.21224   4.15084  -0.50603  L 
 C-C_3                0     6.85524   11.95018   0.78411  L 
 H-H_                 0     6.40738   12.73806   1.42728  L 
 C-C_3                0     9.50787   6.4394    1.81696  L 
 H-H_                 0     10.52114   6.61866   2.21841  L 
 C-C_3                0     8.86297   6.84166   6.62068  L 
 H-H_                 0     9.30685   7.84491   6.78604  L 
 C-C_3                0     9.55715   5.38485   0.69503  L 
 H-H_                 0     10.13351   5.77495  -0.16541  L 
 C-C_3                0     8.4195    11.20761   2.5525   L 
 H-H_                 0     9.48485   11.16116   2.85363  L 
 C-C_3                0     8.32027   11.75759   1.14388  L 
 H-H_                 0     8.85039   12.73147   1.07799  L 
 C-C_3                0    -4.15785   6.41924   0.06591  L 
 H-H_                 0    -5.03965   6.8895   -0.41864  L 
 H-H_                 0    -4.5486    5.67171   0.78918  L 
 H-H_                 0    -3.57422   5.89138  -0.71713  L 
 C-C_3                0    -3.04416   8.6115   -0.2634   L 
 H-H_                 0    -4.00983   9.00914  -0.64145  L 
 H-H_                 0    -2.4652    8.22235  -1.12464  L 
 H-H_                 0    -2.4982    9.47087   0.16779  L 
 C-C_3                0    -4.0882    8.06672   1.95256  L 
 H-H_                 0    -3.5237    8.87018   2.46592  L 
 H-H_                 0    -4.3229    7.2728    2.69371  L 
 H-H_                 0    -5.03606   8.51075   1.58618  L 
 O-O_3                0     0.61061   4.89256   16.63139  L 
 O-O_3                0     0.59418   7.58119   15.91094  L 
 N-N_3                0     5.52661   7.34505   15.07391  L 
 N-N_3                0     5.49382   4.65246   16.34725  L 
 N-N_3                0     3.71707   2.62067   17.50875  L 
 C-C_3                0     2.9794    7.49341   15.30516  L 
 C-C_3                0    -0.30214   6.73134   15.23406  L 
 C-C_3                0     1.77094   5.38501   15.99365  L 
 C-C_3                0    -2.75083   5.18558   14.85473  L 
 H-H_                 0    -3.3278    4.53304   14.18081  L 
 N-N_3                0     2.14784   9.59798   14.40415  L 
 C-C_3                0     1.83151   6.91708   16.13935  L 
 C-C_3                0    -0.56579   5.4634    16.0683  L 
 C-C_3                0    -1.44256   4.46324   15.27467  L 
 C-C_3                0     4.27069   5.32071   15.85632  L 
 C-C_3                0    -2.53175   6.53807   14.1344  L 
 C-C_3                0     2.95977   3.25547   16.44505  L 
 C-C_3                0     6.25577   5.46187   17.31007  L 
 C-C_3                0     7.77758   4.4313    15.77961  L 
 C-C_3                0     3.0318    4.77175   16.58797  L 
 C-C_3                0     5.32478   7.55493   13.64307  L 
 C-C_3                0     6.46287   8.44245   13.23611  L 
 C-C_3                0     4.3205    6.88213   15.79894  L 
 C-C_3                0    -1.60356   7.44746   14.95759  L 
 H-H_                 0    -1.33861   8.35272   14.37763  L 
 C-C_3                0     6.39184   4.46852   15.2237  L 
 C-C_3                0     2.99021   9.01272   15.43099  L 
 C-C_3                0    -1.71927   3.08626   15.99724  L 
 C-C_3                0     7.72849   5.50196   16.83234  L 
 C-C_3                0     5.92417   8.67842   15.54884  L 
 C-C_3                0     6.55894   9.43892   14.36015  L 
 C-C_3                0     5.38074   6.29605   12.78628  L 
 H-H_                 0     4.55098   5.61482   13.06349  L 
 C-C_3                0    -2.70352   2.22235   15.17115  L 
 H-H_                 0    -2.36804   2.16216   14.11426  L 
 H-H_                 0    -3.73306   2.63069   15.20361  L 
 H-H_                 0    -2.77769   1.18945   15.57622  L 
 C-C_3                0     6.10536   4.88539   18.71825  L 
 H-H_                 0     5.0421    4.91923   19.03556  L 
 C-C_3                0    -3.87376   7.23463   13.70805  L 
 C-C_3                0     8.73924   5.21118   17.94477  L 
 H-H_                 0     9.76398   5.47791   17.61104  L 
 C-C_3                0     6.16353   3.19842   14.42944  L 
 H-H_                 0     5.11296   3.14962   14.07605  L 
 C-C_3                0    -0.41425   2.26405   16.12423  L 
 H-H_                 0     0.18446   2.33232   15.19051  L 
 H-H_                 0    -0.6318    1.19141   16.31345  L 
 H-H_                 0     0.20356   2.58953   16.98382  L 
 C-C_3                0     6.23283   7.78113   10.88953  L 
 H-H_                 0     6.02365   8.11396   9.85483  L 
 C-C_3                0     5.22202   6.69908   11.31074  L 
 H-H_                 0     5.34795   5.8081    10.66325  L 
 C-C_3                0    -2.3265    3.30922   17.39864  L 
 H-H_                 0    -2.54471   2.33518   17.88836  L 
 H-H_                 0    -3.27557   3.88287   17.32823  L 
 H-H_                 0    -1.62689   3.87208   18.05194  L 
 C-C_3                0     6.82086   8.59971   16.78597  L 
 H-H_                 0     6.22097   8.26271   17.65684  L 
 C-C_3                0     6.21225   8.98236   11.84064  L 
 H-H_                 0     7.01959   9.68924   11.5549  L 
 C-C_3                0     6.96562   5.65753   19.72317  L 
 H-H_                 0     7.02784   5.08688   20.67264  L 
 C-C_3                0     7.10557   3.25594   13.22385  L 
 H-H_                 0     7.02      2.31384   12.65735  L 
 C-C_3                0     8.03239   9.78462   14.59609  L 
 H-H_                 0     8.43544   10.38897   13.756   L 
 C-C_3                0     8.74124   4.64825   14.62295  L 
 H-H_                 0     9.78626   4.6724    14.99638  L 
 C-C_3                0     8.3804    5.97888   19.21698  L 
 H-H_                 0     8.46801   7.07196   19.03858  L 
 C-C_3                0     8.57408   3.47808   13.63656  L 
 H-H_                 0     9.18401   3.65994   12.72862  L 
 C-C_3                0     7.40756   9.97466   17.08232  L 
 H-H_                 0     8.00007   9.95048   18.02172  L 
 C-C_3                0     8.25306   10.52023   15.92111  L 
 H-H_                 0     9.3311    10.46921   16.17978  L 
 C-C_3                0    -4.57261   6.39685   12.61313  L 
 H-H_                 0    -5.45044   6.93433   12.1968  L 
 H-H_                 0    -4.94949   5.43254   13.00539  L 
 H-H_                 0    -3.8704    6.19173   11.77879  L 
 C-C_3                0    -3.59425   8.62774   13.10477  L 
 H-H_                 0    -4.50618   9.05435   12.64394  L 
 H-H_                 0    -2.80072   8.55315   12.33451  L 
 H-H_                 0    -3.27235   9.35219   13.87795  L 
 C-C_3                0    -4.82462   7.40017   14.91298  L 
 H-H_                 0    -4.3315    7.97774   15.72394  L 
 H-H_                 0    -5.12895   6.41289   15.32074  L 
 H-H_                 0    -5.74674   7.94249   14.61199  L 
 O-O_3                0    -19.18236  -19.39368  -12.00829  L 
 O-O_3                0    -19.81349  -17.18704  -10.3466  L 
 N-N_3                0    -24.46706  -17.22802  -12.06433  L 
 N-N_3                0    -23.56876  -19.29757  -14.04751  L 
 N-N_3                0    -20.21542  -21.2046  -14.12218  L 
 C-C_3                0    -22.13569  -17.2935  -11.01351  L 
 C-C_3                0    -18.48738  -17.54589  -10.66728  L 
 C-C_3                0    -20.53038  -19.08991  -11.71206  L 
 C-C_3                0    -16.35124  -18.72588  -12.32145  L 
 H-H_                 0    -15.27653  -18.96776  -12.39355  L 
 N-N_3                0    -22.10628  -15.83974  -9.05894  L 
 C-C_3                0    -20.68429  -17.58822  -11.38849  L 
 C-C_3                0    -18.40512  -19.0488  -10.88684  L 
 C-C_3                0    -16.93286  -19.42164  -11.07724  L 
 C-C_3                0    -22.86042  -19.00943  -12.78189  L 
 C-C_3                0    -16.50408  -17.18575  -12.25234  L 
 C-C_3                0    -21.31737  -20.92771  -13.21812  L 
 C-C_3                0    -23.53409  -18.16126  -14.98276  L 
 C-C_3                0    -25.69123  -19.186   -15.06257  L 
 C-C_3                0    -21.38919  -19.43275  -12.93278  L 
 C-C_3                0    -24.97331  -17.55355  -10.73382  L 
 C-C_3                0    -26.1907  -16.69598  -10.57115  L 
 C-C_3                0    -23.03428  -17.55301  -12.249   L 
 C-C_3                0    -17.9459  -16.77092  -11.87689  L 
 H-H_                 0    -17.99326  -15.69445  -11.63501  L 
 C-C_3                0    -24.98099  -19.52792  -13.79143  L 
 C-C_3                0    -22.25929  -15.86242  -10.5028  L 
 C-C_3                0    -16.61447  -20.94296  -10.91805  L 
 C-C_3                0    -24.96905  -17.95198  -15.52249  L 
 C-C_3                0    -24.67343  -15.77416  -12.16551  L 
 C-C_3                0    -25.73899  -15.36923  -11.11772  L 
 C-C_3                0    -25.37274  -19.00902  -10.52757  L 
 H-H_                 0    -24.48522  -19.66329  -10.6432  L 
 C-C_3                0    -15.08947  -21.14256  -10.77221  L 
 H-H_                 0    -14.67854  -20.45633  -9.99984  L 
 H-H_                 0    -14.5592  -20.96162  -11.72998  L 
 H-H_                 0    -14.85427  -22.18622  -10.47018  L 
 C-C_3                0    -22.51402  -18.42042  -16.09387  L 
 H-H_                 0    -21.49241  -18.50663  -15.66893  L 
 C-C_3                0    -15.98712  -16.46629  -13.54836  L 
 C-C_3                0    -25.03545  -17.82519  -17.04665  L 
 H-H_                 0    -26.03943  -17.46897  -17.35932  L 
 C-C_3                0    -25.33955  -20.95944  -13.42678  L 
 H-H_                 0    -24.7736  -21.28229  -12.52853  L 
 C-C_3                0    -17.2803  -21.47977  -9.63067  L 
 H-H_                 0    -16.95542  -20.88418  -8.75066  L 
 H-H_                 0    -17.00511  -22.54237  -9.4554   L 
 H-H_                 0    -18.38822  -21.43132  -9.69806  L 
 C-C_3                0    -27.04431  -18.16999  -8.79519  L 
 H-H_                 0    -27.34723  -18.25223  -7.73104  L 
 C-C_3                0    -25.90986  -19.1651  -9.09708  L 
 H-H_                 0    -26.27005  -20.20352  -8.94266  L 
 C-C_3                0    -17.11884  -21.75861  -12.12598  L 
 H-H_                 0    -16.81053  -22.8223  -12.03159  L 
 H-H_                 0    -16.7017  -21.36196  -13.07587  L 
 H-H_                 0    -18.22578  -21.73614  -12.18735  L 
 C-C_3                0    -25.03883  -15.36006  -13.59168  L 
 H-H_                 0    -24.17966  -15.54331  -14.26696  L 
 C-C_3                0    -26.63603  -16.72705  -9.12091  L 
 H-H_                 0    -27.50953  -16.0576  -8.97803  L 
 C-C_3                0    -22.53988  -17.29682  -17.13335  L 
 H-H_                 0    -21.95445  -17.60063  -18.02542  L 
 C-C_3                0    -26.84652  -20.99478  -13.12679  L 
 H-H_                 0    -27.16563  -22.03649  -12.91539  L 
 C-C_3                0    -26.93065  -14.62587  -11.72618  L 
 H-H_                 0    -27.59641  -14.24243  -10.92626  L 
 C-C_3                0    -27.17147  -19.04259  -14.75212  L 
 H-H_                 0    -27.72294  -18.73271  -15.66433  L 
 C-C_3                0    -23.95447  -16.8734  -17.5584  L 
 H-H_                 0    -24.15536  -15.8427  -17.19616  L 
 C-C_3                0    -27.68675  -20.41367  -14.28363  L 
 H-H_                 0    -28.74911  -20.33166  -13.97301  L 
 C-C_3                0    -25.39302  -13.87477  -13.63462  L 
 H-H_                 0    -25.69429  -13.58447  -14.66361  L 
 C-C_3                0    -26.46985  -13.47086  -12.61426  L 
 H-H_                 0    -27.34833  -13.03502  -13.13432  L 
 C-C_3                0    -14.51732  -16.85594  -13.83352  L 
 H-H_                 0    -14.08238  -16.21751  -14.63309  L 
 H-H_                 0    -14.43412  -17.90483  -14.18759  L 
 H-H_                 0    -13.89958  -16.7362  -12.91701  L 
 C-C_3                0    -16.02178  -14.93353  -13.36185  L 
 H-H_                 0    -15.55422  -14.41528  -14.22709  L 
 H-H_                 0    -15.46272  -14.65286  -12.44845  L 
 H-H_                 0    -17.05714  -14.54654  -13.28135  L 
 C-C_3                0    -16.8555  -16.84469  -14.76743  L 
 H-H_                 0    -17.91659  -16.56357  -14.60053  L 
 H-H_                 0    -16.8144  -17.93833  -14.95777  L 
 H-H_                 0    -16.49823  -16.32017  -15.68    L 
 O-O_3                0     21.73782  -16.94257  -9.35383  L 
 O-O_3                0     21.44192  -14.18132  -8.78605  L 
 N-N_3                0     17.33223  -14.06564  -11.52809  L 
 N-N_3                0     18.2355  -16.72173  -12.69034  L 
 N-N_3                0     20.82249  -19.13613  -11.14396  L 
 C-C_3                0     19.41047  -14.08729  -10.05255  L 
 C-C_3                0     22.60204  -14.9135  -8.4662   L 
 C-C_3                0     20.52133  -16.28701  -9.64902  L 
 C-C_3                0     24.65739  -16.99342  -8.69375  L 
 H-H_                 0     25.55523  -17.45757  -8.25182  L 
 N-N_3                0     18.78388  -11.91872  -9.13817  L 
 C-C_3                0     20.75838  -14.77832  -9.87249  L 
 C-C_3                0     22.24745  -16.36209  -8.18017  L 
 C-C_3                0     23.50393  -17.07968  -7.67206  L 
 C-C_3                0     18.63935  -16.17927  -11.37627  L 
 C-C_3                0     24.97657  -15.52218  -9.06196  L 
 C-C_3                0     19.65842  -18.367   -10.74211  L 
 C-C_3                0     18.84331  -15.97336  -13.80382  L 
 C-C_3                0     16.58293  -16.51865  -14.3586  L 
 C-C_3                0     19.93228  -16.88009  -10.92843  L 
 C-C_3                0     16.58725  -13.88108  -10.28609  L 
 C-C_3                0     15.53116  -12.87105  -10.60702  L 
 C-C_3                0     18.68861  -14.62028  -11.31634  L 
 C-C_3                0     23.69685  -14.79739  -9.52903  L 
 H-H_                 0     23.8864  -13.72441  -9.69194  L 
 C-C_3                0     16.80281  -16.5615  -12.87901  L 
 C-C_3                0     19.62086  -12.58022  -10.1227  L 
 C-C_3                0     23.24998  -18.4721  -7.01086  L 
 C-C_3                0     17.72789  -15.66739  -14.83035  L 
 C-C_3                0     17.41963  -12.70258  -12.07071  L 
 C-C_3                0     16.25759  -11.87507  -11.47135  L 
 C-C_3                0     15.90899  -15.12122  -9.7219   L 
 H-H_                 0     16.66386  -15.90249  -9.50009  L 
 C-C_3                0     24.47888  -18.87539  -6.16713  L 
 H-H_                 0     24.76812  -18.04946  -5.48213  L 
 H-H_                 0     25.34943  -19.13084  -6.80572  L 
 H-H_                 0     24.25813  -19.77487  -5.55238  L 
 C-C_3                0     20.00522  -16.76525  -14.40822  L 
 H-H_                 0     20.80641  -16.91394  -13.65495  L 
 C-C_3                0     26.18477  -15.36224  -10.05107  L 
 C-C_3                0     18.11297  -16.01239  -16.27105  L 
 H-H_                 0     17.37515  -15.58055  -16.97935  L 
 C-C_3                0     15.94906  -17.6777  -12.30105  L 
 H-H_                 0     16.13917  -17.78129  -11.21258  L 
 C-C_3                0     22.03587  -18.38449  -6.05648  L 
 H-H_                 0     22.18193  -17.5705  -5.31299  L 
 H-H_                 0     21.89236  -19.3399  -5.50685  L 
 H-H_                 0     21.09884  -18.18229  -6.61751  L 
 C-C_3                0     14.276   -13.5128  -8.5818   L 
 H-H_                 0     13.90678  -13.17631  -7.59061  L 
 C-C_3                0     15.22084  -14.71943  -8.40696  L 
 H-H_                 0     14.65833  -15.58382  -7.99727  L 
 C-C_3                0     22.98327  -19.56069  -8.06983  L 
 H-H_                 0     22.8712  -20.55437  -7.58461  L 
 H-H_                 0     23.82215  -19.62441  -8.79495  L 
 H-H_                 0     22.04805  -19.35279  -8.6275   L 
 C-C_3                0     17.45834  -12.70295  -13.60094  L 
 H-H_                 0     18.42974  -13.11413  -13.94365  L 
 C-C_3                0     14.95857  -12.34247  -9.30531  L 
 H-H_                 0     14.21029  -11.55287  -9.52065  L 
 C-C_3                0     20.58265  -16.04181  -15.62804  L 
 H-H_                 0     21.26859  -16.72174  -16.17393  L 
 C-C_3                0     14.4783  -17.29649  -12.53033  L 
 H-H_                 0     13.8165  -18.11509  -12.17866  L 
 C-C_3                0     15.30845  -11.3376  -12.54174  L 
 H-H_                 0     14.5201  -10.70779  -12.08229  L 
 C-C_3                0     15.18386  -15.98169  -14.61036  L 
 H-H_                 0     15.00425  -15.88624  -15.70164  L 
 C-C_3                0     19.51652  -15.49569  -16.59037  L 
 H-H_                 0     19.52892  -14.38505  -16.55781  L 
 C-C_3                0     14.1807  -16.98149  -14.01138  L 
 H-H_                 0     13.14855  -16.58591  -14.11167  L 
 C-C_3                0     17.30907  -11.2809  -14.14177  L 
 H-H_                 0     17.30409  -11.29214  -15.25233  L 
 C-C_3                0     16.07599  -10.53984  -13.59529  L 
 H-H_                 0     15.38999  -10.25678  -14.42153  L 
 C-C_3                0     27.45309  -16.02634  -9.46355  L 
 H-H_                 0     28.3538  -15.76504  -10.06065  L 
 H-H_                 0     27.37997  -17.13359  -9.47703  L 
 H-H_                 0     27.62179  -15.68723  -8.41809  L 
 C-C_3                0     26.51643  -13.86688  -10.26338  L 
 H-H_                 0     27.44785  -13.74989  -10.85785  L 
 H-H_                 0     26.6606  -13.35884  -9.28807  L 
 H-H_                 0     25.72228  -13.33985  -10.82702  L 
 C-C_3                0     25.86111  -16.00274  -11.41699  L 
 H-H_                 0     24.9752  -15.51849  -11.88083  L 
 H-H_                 0     25.64628  -17.08671  -11.30393  L 
 H-H_                 0     26.71983  -15.89047  -12.11377  L 
 O-O_3                0    -22.12149  -18.84125   0.64884  L 
 O-O_3                0    -22.10601  -16.09839   1.37954  L 
 N-N_3                0    -26.62156  -15.61905  -0.56565  L 
 N-N_3                0    -25.81355  -17.99439  -2.3852   L 
 N-N_3                0    -23.29662  -20.78344  -1.20192  L 
 C-C_3                0    -24.32028  -15.83023   0.49203  L 
 C-C_3                0    -20.99072  -16.94785   1.51324  L 
 C-C_3                0    -23.30383  -18.07831   0.51177  L 
 C-C_3                0    -19.19881  -19.21045   0.99394  L 
 H-H_                 0    -18.29386  -19.75238   1.31777  L 
 N-N_3                0    -24.40714  -13.91126   1.97589  L 
 C-C_3                0    -22.99268  -16.57223   0.38016  L 
 C-C_3                0    -21.45168  -18.36443   1.78837  L 
 C-C_3                0    -20.22157  -19.20385   2.14539  L 
 C-C_3                0    -25.32484  -17.69287  -1.02349  L 
 C-C_3                0    -18.79677  -17.77765   0.55587  L 
 C-C_3                0    -24.40008  -19.98691  -0.69512  L 
 C-C_3                0    -25.15835  -17.14448  -3.3968   L 
 C-C_3                0    -27.47857  -17.34867  -3.92889  L 
 C-C_3                0    -24.04382  -18.50741  -0.75683  L 
 C-C_3                0    -27.11759  -15.66597   0.80722  L 
 C-C_3                0    -28.18067  -14.61614   0.88734  L 
 C-C_3                0    -25.25022  -16.1652  -0.70102  L 
 C-C_3                0    -20.04274  -16.89354   0.30935  L 
 H-H_                 0    -19.75234  -15.83575   0.16084  L 
 C-C_3                0    -27.22744  -17.66724  -2.48958  L 
 C-C_3                0    -24.09356  -14.33101   0.62262  L 
 C-C_3                0    -20.53165  -20.58045   2.81553  L 
 C-C_3                0    -26.26546  -16.54293  -4.2925   L 
 C-C_3                0    -26.62685  -14.18336  -0.87901  L 
 C-C_3                0    -27.61213  -13.4778   0.08488  L 
 C-C_3                0    -27.72508  -16.98981   1.24659  L 
 H-H_                 0    -26.9758  -17.80304   1.16352  L 
 C-C_3                0    -19.24877  -21.14119   3.46817  L 
 H-H_                 0    -18.77104  -20.37126   4.11256  L 
 H-H_                 0    -18.51465  -21.47623   2.70665  L 
 H-H_                 0    -19.48069  -22.0262   4.09973  L 
 C-C_3                0    -24.13803  -17.95992  -4.19741  L 
 H-H_                 0    -23.33279  -18.33563  -3.53257  L 
 C-C_3                0    -17.77046  -17.77523  -0.63158  L 
 C-C_3                0    -25.97779  -16.64526  -5.79009  L 
 H-H_                 0    -26.6713  -15.98462  -6.35054  L 
 C-C_3                0    -28.1792  -18.77251  -2.06549  L 
 H-H_                 0    -27.9748  -19.06892  -1.0156   L 
 C-C_3                0    -21.57881  -20.3904   3.93701  L 
 H-H_                 0    -21.23259  -19.62453   4.66453  L 
 H-H_                 0    -21.74988  -21.3415   4.48637  L 
 H-H_                 0    -22.55779  -20.06611   3.52379  L 
 C-C_3                0    -29.04808  -15.62508   2.96328  L 
 H-H_                 0    -29.20836  -15.48406   4.05262  L 
 C-C_3                0    -28.13591  -16.84579   2.72136  L 
 H-H_                 0    -28.6456  -17.77047   3.06339  L 
 C-C_3                0    -21.06698  -21.59975   1.78955  L 
 H-H_                 0    -21.21662  -22.59095   2.26967  L 
 H-H_                 0    -20.3532  -21.7285   0.94832  L 
 H-H_                 0    -22.04446  -21.27535   1.37779  L 
 C-C_3                0    -26.91933  -13.93082  -2.35741  L 
 H-H_                 0    -26.0498  -14.26425  -2.95602  L 
 C-C_3                0    -28.47508  -14.33812   2.35039  L 
 H-H_                 0    -29.22381  -13.52327   2.43569  L 
 C-C_3                0    -23.51848  -17.12376  -5.32282  L 
 H-H_                 0    -22.97544  -17.78926  -6.0255   L 
 C-C_3                0    -29.60724  -18.21415  -2.16955  L 
 H-H_                 0    -30.3425  -19.01059  -1.93118  L 
 C-C_3                0    -28.75199  -12.75926  -0.64408  L 
 H-H_                 0    -29.38445  -12.19312   0.07264  L 
 C-C_3                0    -28.81969  -16.64123  -4.02824  L 
 H-H_                 0    -29.01467  -16.34128  -5.07931  L 
 C-C_3                0    -24.53113  -16.26648  -6.09674  L 
 H-H_                 0    -24.36783  -15.19409  -5.862    L 
 C-C_3                0    -29.90574  -17.62566  -3.56468  L 
 H-H_                 0    -30.89367  -17.11994  -3.55598  L 
 C-C_3                0    -27.11336  -12.43801  -2.59205  L 
 H-H_                 0    -27.28055  -12.23048  -3.66541  L 
 C-C_3                0    -28.24263  -11.83152  -1.7506   L 
 H-H_                 0    -27.8967  -10.87044  -1.3189   L 
 C-C_3                0    -16.42526  -18.37425  -0.16033  L 
 H-H_                 0    -15.64253  -18.25531  -0.94088  L 
 H-H_                 0    -16.50512  -19.46163   0.04238  L 
 H-H_                 0    -16.07401  -17.8632   0.76221  L 
 C-C_3                0    -17.48332  -16.33699  -1.1178   L 
 H-H_                 0    -16.63986  -16.31745  -1.84182  L 
 H-H_                 0    -17.21887  -15.68894  -0.25929  L 
 H-H_                 0    -18.3606  -15.90675  -1.64149  L 
 C-C_3                0    -18.30908  -18.59842  -1.81948  L 
 H-H_                 0    -19.30481  -18.22    -2.13367  L 
 H-H_                 0    -18.41494  -19.67105  -1.55159  L 
 H-H_                 0    -17.61397  -18.53197  -2.68232  L 
 O-O_3                0     21.96223  -16.57051   1.1328   L 
 O-O_3                0     21.4183  -13.80603   1.40568  L 
 N-N_3                0     17.05628  -14.43281  -0.60522  L 
 N-N_3                0     17.76745  -17.32659  -1.18891  L 
 N-N_3                0     21.15906  -19.00654  -0.51207  L 
 C-C_3                0     19.46506  -13.97848   0.03757  L 
 C-C_3                0     22.59046  -14.39965   1.93981  L 
 C-C_3                0     20.68829  -16.05968   0.84032  L 
 C-C_3                0     24.84409  -16.30344   1.97907  L 
 H-H_                 0     25.72521  -16.72522   2.49239  L 
 N-N_3                0     19.78876  -11.56983   0.13535  L 
 C-C_3                0     20.8281  -14.59818   0.38394  L 
 C-C_3                0     22.37101  -15.87762   2.28024  L 
 C-C_3                0     23.62923  -16.48525   2.9057   L 
 C-C_3                0     18.55281  -16.40404  -0.33943  L 
 C-C_3                0     25.07597  -14.80448   1.67718  L 
 C-C_3                0     20.032   -18.36405   0.13932  L 
 C-C_3                0     17.6057  -16.86262  -2.57686  L 
 C-C_3                0     15.56401  -17.84861  -1.82627  L 
 C-C_3                0     19.99848  -16.88551  -0.2346   L 
 C-C_3                0     16.71889  -13.99122   0.75465  L 
 C-C_3                0     15.78245  -12.83059   0.60415  L 
 C-C_3                0     18.45691  -14.89814  -0.71589  L 
 C-C_3                0     23.80912  -14.18503   1.04436  L 
 H-H_                 0     23.93554  -13.09727   0.8817   L 
 C-C_3                0     16.41401  -17.43093  -0.66974  L 
 C-C_3                0     19.7001  -12.70538  -0.7601   L 
 C-C_3                0     23.44353  -17.90854   3.53308  L 
 C-C_3                0     16.10919  -17.00924  -2.94533  L 
 C-C_3                0     16.85688  -13.25085  -1.462    L 
 C-C_3                0     16.41828  -12.09664  -0.52965  L 
 C-C_3                0     16.0394  -15.04059   1.62096  L 
 H-H_                 0     16.71949  -15.90259   1.75886  L 
 C-C_3                0     24.51685  -18.12153   4.61985  L 
 H-H_                 0     24.47157  -17.30103   5.36559  L 
 H-H_                 0     25.53918  -18.15521   4.19134  L 
 H-H_                 0     24.35386  -19.08256   5.15437  L 
 C-C_3                0     18.51506  -17.67302  -3.50415  L 
 H-H_                 0     19.58102  -17.52126  -3.23461  L 
 C-C_3                0     26.39559  -14.46994   0.89212  L 
 C-C_3                0     15.86897  -17.69471  -4.29375  L 
 H-H_                 0     14.81293  -17.56385  -4.61027  L 
 C-C_3                0     16.23465  -18.46272   0.43292  L 
 H-H_                 0     16.9163  -18.24857   1.28205  L 
 C-C_3                0     22.06174  -18.02475   4.21929  L 
 H-H_                 0     21.91974  -17.1985   4.94785  L 
 H-H_                 0     21.96884  -18.98874   4.7649   L 
 H-H_                 0     21.23766  -17.98614   3.47526  L 
 C-C_3                0     15.02323  -13.07579   2.92409  L 
 H-H_                 0     14.98749  -12.61657   3.93099  L 
 C-C_3                0     15.75687  -14.42829   3.00165  L 
 H-H_                 0     15.1738  -15.1409   3.62124  L 
 C-C_3                0     23.57074  -19.02213   2.47283  L 
 H-H_                 0     23.43335  -20.02121   2.94017  L 
 H-H_                 0     24.57237  -19.00727   1.99344  L 
 H-H_                 0     22.80202  -18.90771   1.68377  L 
 C-C_3                0     15.82666  -13.61766  -2.53625  L 
 H-H_                 0     16.31729  -14.2192  -3.32876  L 
 C-C_3                0     15.69061  -12.11065   1.93609  L 
 H-H_                 0     15.06641  -11.19854   1.83241  L 
 C-C_3                0     18.29082  -17.29534  -4.97227  L 
 H-H_                 0     18.76927  -18.05239  -5.6263   L 
 C-C_3                0     14.77618  -18.37767   0.90544  L 
 H-H_                 0     14.58326  -19.1468   1.68191  L 
 C-C_3                0     15.519   -11.01804  -1.1448   L 
 H-H_                 0     16.14441  -10.28963  -1.7022   L 
 C-C_3                0     14.1059  -17.63995  -1.4527   L 
 H-H_                 0     13.44986  -17.90706  -2.30741  L 
 C-C_3                0     16.81189  -17.1392  -5.35831  L 
 H-H_                 0     16.58383  -16.06766  -5.54078  L 
 C-C_3                0     13.78006  -18.54954  -0.25837  L 
 H-H_                 0     12.75567  -18.33163   0.10014  L 
 C-C_3                0     15.16186  -12.40371  -3.15848  L 
 H-H_                 0     14.41943  -12.73079  -3.91265  L 
 C-C_3                0     14.4669  -11.60763  -2.07045  L 
 H-H_                 0     13.86514  -10.78949  -2.5187   L 
 C-C_3                0     27.56889  -15.37411   1.33191  L 
 H-H_                 0     28.52119  -15.03007   0.88283  L 
 H-H_                 0     27.41996  -16.42223   0.99509  L 
 H-H_                 0     27.68106  -15.35762   2.43657  L 
 C-C_3                0     26.80122  -13.01477   1.20946  L 
 H-H_                 0     27.73855  -12.73945   0.6793   L 
 H-H_                 0     26.97    -12.89005   2.29985  L 
 H-H_                 0     26.02161  -12.29191   0.90596  L 
 C-C_3                0     26.20476  -14.63366  -0.63252  L 
 H-H_                 0     25.46818  -13.90367  -1.02921  L 
 H-H_                 0     25.84621  -15.65846  -0.86844  L 
 H-H_                 0     27.16326  -14.46508  -1.17009  L 
 O-O_3                0    -21.6323  -17.95052   10.35639  L 
 O-O_3                0    -20.33165  -16.89037   12.64274  L 
 N-N_3                0    -24.22902  -13.91154   13.40199  L 
 N-N_3                0    -25.73004  -15.5565   11.42872  L 
 N-N_3                0    -24.36008  -18.39979   9.16428  L 
 C-C_3                0    -22.19313  -15.42864   13.08549  L 
 C-C_3                0    -19.61567  -17.63071   11.67199  L 
 C-C_3                0    -22.34793  -17.36309   11.41935  L 
 C-C_3                0    -18.95684  -18.47708   8.93614  L 
 H-H_                 0    -18.38783  -19.07054   8.19979  L 
 N-N_3                0    -20.46245  -14.84216   14.70501  L 
 C-C_3                0    -21.45766  -16.27565   12.04436  L 
 C-C_3                0    -20.53437  -18.62251   10.92976  L 
 C-C_3                0    -19.73076  -19.41524   9.88151  L 
 C-C_3                0    -24.41202  -15.96991   11.96081  L 
 C-C_3                0    -18.01241  -17.54035   9.72043  L 
 C-C_3                0    -24.58148  -18.00976   10.54377  L 
 C-C_3                0    -25.67328  -14.31083   10.64951  L 
 C-C_3                0    -27.64502  -14.29731   11.98902  L 
 C-C_3                0    -23.68953  -16.8276   10.90966  L 
 C-C_3                0    -24.11059  -14.28565   14.81211  L 
 C-C_3                0    -24.28465  -13.01655   15.58657  L 
 C-C_3                0    -23.49737  -14.82853   12.49399  L 
 C-C_3                0    -18.83245  -16.71459   10.72813  L 
 H-H_                 0    -18.17308  -16.09461   11.36708  L 
 C-C_3                0    -26.66297  -15.29603   12.51383  L 
 C-C_3                0    -21.24871  -14.34136   13.59166  L 
 C-C_3                0    -20.48946  -20.5958   9.18499  L 
 C-C_3                0    -26.76515  -13.36785   11.2084  L 
 C-C_3                0    -23.61089  -12.57351   13.33713  L 
 C-C_3                0    -23.46524  -12.04626   14.78526  L 
 C-C_3                0    -25.11537  -15.31296   15.31049  L 
 H-H_                 0    -24.99433  -16.25753   14.74287  L 
 C-C_3                0    -19.45747  -21.64773   8.72559  L 
 H-H_                 0    -18.82214  -21.96752   9.57981  L 
 H-H_                 0    -18.79688  -21.25442   7.92588  L 
 H-H_                 0    -19.96684  -22.54657   8.31499  L 
 C-C_3                0    -25.89068  -14.6276   9.16669  L 
 H-H_                 0    -25.08718  -15.29261   8.78907  L 
 C-C_3                0    -17.04472  -16.70458   8.80385  L 
 C-C_3                0    -27.56013  -12.62737   10.13008  L 
 H-H_                 0    -28.08225  -11.75512   10.57505  L 
 C-C_3                0    -27.44339  -16.51146   12.98769  L 
 H-H_                 0    -26.7477  -17.3104   13.3187  L 
 C-C_3                0    -21.45308  -21.28783   10.17685  L 
 H-H_                 0    -20.91036  -21.59501   11.09697  L 
 H-H_                 0    -21.90721  -22.19432   9.72099  L 
 H-H_                 0    -22.28606  -20.61198   10.46569  L 
 C-C_3                0    -24.76604  -14.30802   17.63356  L 
 H-H_                 0    -24.43381  -14.54798   18.66506  L 
 C-C_3                0    -24.8173  -15.59579   16.79036  L 
 H-H_                 0    -25.58262  -16.28586   17.20275  L 
 C-C_3                0    -21.29379  -20.11526   7.95815  L 
 H-H_                 0    -21.85194  -20.96051   7.50053  L 
 H-H_                 0    -20.62351  -19.69489   7.17896  L 
 H-H_                 0    -22.02566  -19.33649   8.2462   L 
 C-C_3                0    -24.42425  -11.63444   12.4402  L 
 H-H_                 0    -24.39356  -11.98542   11.3923  L 
 C-C_3                0    -23.83331  -13.25606   17.01765  L 
 H-H_                 0    -23.90467  -12.31392   17.60049  L 
 C-C_3                0    -25.96084  -13.35876   8.30831  L 
 H-H_                 0    -26.48669  -13.58581   7.35797  L 
 C-C_3                0    -28.31881  -16.06706   14.17078  L 
 H-H_                 0    -28.95748  -16.91026   14.50657  L 
 C-C_3                0    -23.97503  -10.61676   14.97781  L 
 H-H_                 0    -23.63949  -10.22911   15.96259  L 
 C-C_3                0    -28.39663  -13.71019   13.17108  L 
 H-H_                 0    -29.09315  -12.91879   12.82339  L 
 C-C_3                0    -26.63617  -12.17262   9.00431  L 
 H-H_                 0    -25.86397  -11.47589   9.39474  L 
 C-C_3                0    -29.19937  -14.84765   13.82407  L 
 H-H_                 0    -29.70477  -14.47584   14.73956  L 
 C-C_3                0    -23.90243  -10.1956   12.47345  L 
 H-H_                 0    -24.69082  -9.5228    12.07551  L 
 C-C_3                0    -23.44247  -9.72689   13.86117  L 
 H-H_                 0    -23.73187  -8.66796   14.03128  L 
 C-C_3                0    -15.93181  -17.63527   8.27594  L 
 H-H_                 0    -15.23212  -17.07794   7.61651  L 
 H-H_                 0    -16.33839  -18.47648   7.68385  L 
 H-H_                 0    -15.35051  -18.06321   9.12117  L 
 C-C_3                0    -16.34686  -15.57208   9.59133  L 
 H-H_                 0    -15.56836  -15.08424   8.96976  L 
 H-H_                 0    -15.85842  -15.97128   10.50634  L 
 H-H_                 0    -17.06752  -14.77935   9.88002  L 
 C-C_3                0    -17.7949  -16.07565   7.60872  L 
 H-H_                 0    -18.64391  -15.45485   7.96132  L 
 H-H_                 0    -18.18943  -16.85948   6.93051  L 
 H-H_                 0    -17.11455  -15.42987   7.01137  L 
 O-O_3                0     20.94486  -15.8177   10.2762  L 
 O-O_3                0     20.98279  -14.58937   12.83102  L 
 N-N_3                0     16.10305  -13.97113   12.62269  L 
 N-N_3                0     16.06076  -15.75015   10.26033  L 
 N-N_3                0     19.24752  -17.36858   8.48018  L 
 C-C_3                0     18.64158  -14.07796   12.69186  L 
 C-C_3                0     22.18667  -14.87345   12.13973  L 
 C-C_3                0     19.79479  -15.73246   11.08567  L 
 C-C_3                0     23.98276  -15.0541   9.81693  L 
 H-H_                 0     24.96705  -15.29299   9.37404  L 
 N-N_3                0     19.5355  -12.68079   14.48462  L 
 C-C_3                0     19.91114  -14.44576   11.9167  L 
 C-C_3                0     22.02488  -16.04767   11.15075  L 
 C-C_3                0     23.3458  -16.33303   10.39953  L 
 C-C_3                0     17.28046  -15.52905   11.07029  L 
 C-C_3                0     24.14887  -13.95414   10.88437  L 
 C-C_3                0     18.40965  -17.21243   9.65312  L 
 C-C_3                0     15.54677  -14.51534   9.64508  L 
 C-C_3                0     13.7078  -15.76228   10.52051  L 
 C-C_3                0     18.53056  -15.8008   10.22549  L 
 C-C_3                0     16.17826  -14.46468   13.99562  L 
 C-C_3                0     15.08397  -13.75149   14.72464  L 
 C-C_3                0     17.34792  -14.18189   11.84325  L 
 C-C_3                0     22.77704  -13.62292   11.4921  L 
 H-H_                 0     22.86096  -12.8649   12.29528  L 
 C-C_3                0     14.99287  -16.21679   11.12977  L 
 C-C_3                0     18.80152  -12.66053   13.23177  L 
 C-C_3                0     23.32945  -17.56115   9.42569  L 
 C-C_3                0     14.05335  -14.38941   10.02877  L 
 C-C_3                0     15.83939  -12.53436   12.80301  L 
 C-C_3                0     15.16667  -12.34706   14.1867  L 
 C-C_3                0     15.9786  -15.96306   14.17512  L 
 H-H_                 0     16.76519  -16.52018   13.62666  L 
 C-C_3                0     24.76473  -18.11414   9.29303  L 
 H-H_                 0     25.18381  -18.35169   10.29477  L 
 H-H_                 0     25.44108  -17.39163   8.7945   L 
 H-H_                 0     24.77451  -19.04262   8.68152  L 
 C-C_3                0     15.75548  -14.56667   8.13092  L 
 H-H_                 0     16.83777  -14.61069   7.90026  L 
 C-C_3                0     25.0173  -12.72862   10.41351  L 
 C-C_3                0     13.14416  -13.97394   8.86978  L 
 H-H_                 0     12.1692  -13.61643   9.2597   L 
 C-C_3                0     14.92268  -17.72249   11.3222  L 
 H-H_                 0     15.88887  -18.10286   11.71462  L 
 C-C_3                0     22.44743  -18.69932   9.98988  L 
 H-H_                 0     22.7664  -18.96371   11.02129  L 
 H-H_                 0     22.52366  -19.6102   9.35718  L 
 H-H_                 0     21.37738  -18.40817   10.01624  L 
 C-C_3                0     15.16277  -15.42098   16.53648  L 
 H-H_                 0     15.37264  -15.59784   17.61192  L 
 C-C_3                0     16.10283  -16.28398   15.67238  L 
 H-H_                 0     15.8908  -17.35968   15.84517  L 
 C-C_3                0     22.81376  -17.16764   8.02288  L 
 H-H_                 0     22.75415  -18.06097   7.36458  L 
 H-H_                 0     23.4925  -16.43471   7.53738  L 
 H-H_                 0     21.80638  -16.7122   8.07798  L 
 C-C_3                0     15.01955  -11.96724   11.6411  L 
 H-H_                 0     15.64654  -11.92602   10.72732  L 
 C-C_3                0     15.29617  -13.92465   16.21818  L 
 H-H_                 0     14.52297  -13.35837   16.77858  L 
 C-C_3                0     15.12833  -13.36187   7.41805  L 
 H-H_                 0     14.96028  -13.61976   6.35269  L 
 C-C_3                0     13.80937  -18.00358   12.34568  L 
 H-H_                 0     13.66372  -19.09814   12.45644  L 
 C-C_3                0     13.75402  -11.76516   14.09064  L 
 H-H_                 0     13.34186  -11.57853   15.10477  L 
 C-C_3                0     12.64773  -15.8472   11.6014  L 
 H-H_                 0     11.69234  -15.43967   11.22041  L 
 C-C_3                0     13.80837  -12.88487   8.03376  L 
 H-H_                 0     14.00012  -11.98693   8.65813  L 
 C-C_3                0     12.47251  -17.33051   11.96601  L 
 H-H_                 0     11.74906  -17.43079   12.80162  L 
 C-C_3                0     14.51085  -10.56455   11.95681  L 
 H-H_                 0     13.89169  -10.18697   11.11581  L 
 C-C_3                0     13.74052  -10.46902   13.28266  L 
 H-H_                 0     12.69025  -10.15589   13.10206  L 
 C-C_3                0     26.50328  -13.11597   10.54813  L 
 H-H_                 0     27.15757  -12.2657   10.25815  L 
 H-H_                 0     26.76116  -13.97504   9.89446  L 
 H-H_                 0     26.73935  -13.39539   11.59769  L 
 C-C_3                0     24.78388  -11.47851   11.29516  L 
 H-H_                 0     25.49593  -10.6698   11.03739  L 
 H-H_                 0     24.92994  -11.72104   12.36985  L 
 H-H_                 0     23.762   -11.06971   11.14551  L 
 C-C_3                0     24.73645  -12.35218   8.94148  L 
 H-H_                 0     23.65212  -12.22356   8.76465  L 
 H-H_                 0     25.10558  -13.14068   8.25484  L 
 H-H_                 0     25.25511  -11.40948   8.66527  L 
 O-O_3                0    -24.38329  -2.84791  -13.37091  L 
 O-O_3                0    -23.15066  -0.36133  -13.12545  L 
 N-N_3                0    -27.58849   1.86184  -13.18396  L 
 N-N_3                0    -28.69635  -0.71598  -14.33102  L 
 N-N_3                0    -27.99132  -3.58703  -14.67454  L 
 C-C_3                0    -25.24947   0.84579  -13.22231  L 
 C-C_3                0    -22.41876  -1.50087  -13.56346  L 
 C-C_3                0    -25.17628  -1.66993  -13.2333  L 
 C-C_3                0    -21.14708  -3.5219   -15.25394  L 
 H-H_                 0    -20.48338  -4.40403  -15.19802  L 
 N-N_3                0    -24.28915   2.99727  -12.65583  L 
 C-C_3                0    -24.45868  -0.37871  -13.65806  L 
 C-C_3                0    -23.27474  -2.60801  -14.20902  L 
 C-C_3                0    -22.43616  -3.8806   -14.46693  L 
 C-C_3                0    -27.4024  -0.58831  -13.62878  L 
 C-C_3                0    -20.35036  -2.32633  -14.67825  L 
 C-C_3                0    -27.1887  -3.08489  -13.57364  L 
 C-C_3                0    -28.74789   0.06926  -15.57456  L 
 C-C_3                0    -30.8433   0.2485   -14.4397  L 
 C-C_3                0    -26.49948  -1.78565  -13.97713  L 
 C-C_3                0    -27.36628   2.04069  -11.74973  L 
 C-C_3                0    -27.72729   3.46107  -11.44667  L 
 C-C_3                0    -26.71395   0.81149  -13.75836  L 
 C-C_3                0    -21.27081  -1.11084  -14.46643  L 
 H-H_                 0    -20.72335  -0.27723  -13.98438  L 
 C-C_3                0    -29.7573  -0.17028  -13.50081  L 
 C-C_3                0    -24.51955   2.07124  -13.74555  L 
 C-C_3                0    -23.24218  -5.06505  -15.13128  L 
 C-C_3                0    -30.07716   0.86144  -15.57651  L 
 C-C_3                0    -27.25589   3.16997  -13.77155  L 
 C-C_3                0    -27.17022   4.20415  -12.62416  L 
 C-C_3                0    -28.19786   1.14229  -10.84777  L 
 H-H_                 0    -27.96228   0.07967  -11.05268  L 
 C-C_3                0    -22.30266  -6.2364   -15.52002  L 
 H-H_                 0    -21.68546  -6.55168  -14.65242  L 
 H-H_                 0    -21.63222  -5.96041  -16.36134  L 
 H-H_                 0    -22.88375  -7.11905  -15.86513  L 
 C-C_3                0    -28.60473  -0.85381  -16.78617  L 
 H-H_                 0    -27.61555  -1.3575   -16.77156  L 
 C-C_3                0    -19.04031  -1.97493  -15.47583  L 
 C-C_3                0    -30.8605   0.7358   -16.88579  L 
 H-H_                 0    -31.68163   1.48247  -16.91528  L 
 C-C_3                0    -30.35747  -1.15064  -12.50534  L 
 H-H_                 0    -29.57071  -1.55795  -11.83722  L 
 C-C_3                0    -24.27902  -5.63845  -14.13615  L 
 H-H_                 0    -23.82512  -5.77657  -13.13216  L 
 H-H_                 0    -24.66482  -6.62267  -14.47903  L 
 H-H_                 0    -25.17001  -4.98973  -14.0436  L 
 C-C_3                0    -27.86025   2.93875  -9.04543  L 
 H-H_                 0    -27.41707   3.10136  -8.04224  L 
 C-C_3                0    -27.81603   1.43919  -9.39218  L 
 H-H_                 0    -28.48028   0.87389  -8.70574  L 
 C-C_3                0    -23.97066  -4.58407  -16.40474  L 
 H-H_                 0    -24.50424  -5.42863  -16.89224  L 
 H-H_                 0    -23.24601  -4.1611   -17.13305  L 
 H-H_                 0    -24.72207  -3.8015   -16.1655  L 
 C-C_3                0    -28.2652   3.55258  -14.85653  L 
 H-H_                 0    -28.18282   2.84826  -15.70808  L 
 C-C_3                0    -27.14708   3.81004  -10.08853  L 
 H-H_                 0    -27.31552   4.88306  -9.86023  L 
 C-C_3                0    -28.76305  -0.07288  -18.09383  L 
 H-H_                 0    -28.87696  -0.78308  -18.93866  L 
 C-C_3                0    -31.39634  -0.38258  -11.6734  L 
 H-H_                 0    -31.90476  -1.0749   -10.97058  L 
 C-C_3                0    -27.97512   5.47735  -12.88353  L 
 H-H_                 0    -27.70802   6.2476   -12.12989  L 
 C-C_3                0    -31.79661   1.15699  -13.68155  L 
 H-H_                 0    -32.58696   1.53331  -14.36421  L 
 C-C_3                0    -29.93558   0.92008  -18.08888  L 
 H-H_                 0    -29.53813   1.95741  -18.1067  L 
 C-C_3                0    -32.44243   0.32791  -12.55839  L 
 H-H_                 0    -33.08634   0.97887  -11.93111  L 
 C-C_3                0    -28.02891   4.97311  -15.37978  L 
 H-H_                 0    -28.92217   5.3029   -15.95163  L 
 C-C_3                0    -27.67841   5.99486  -14.28654  L 
 H-H_                 0    -28.20212   6.95603  -14.46988  L 
 C-C_3                0    -18.26172  -3.24304  -15.89582  L 
 H-H_                 0    -17.29622  -2.97164  -16.37379  L 
 H-H_                 0    -18.82551  -3.84059  -16.64315  L 
 H-H_                 0    -18.04114  -3.87209  -15.00882  L 
 C-C_3                0    -18.09931  -1.15613  -14.56558  L 
 H-H_                 0    -17.13925  -0.93782  -15.08187  L 
 H-H_                 0    -17.87396  -1.71896  -13.63346  L 
 H-H_                 0    -18.54083  -0.18467  -14.28135  L 
 C-C_3                0    -19.36457  -1.16414  -16.74987  L 
 H-H_                 0    -19.81741  -0.18183  -16.49957  L 
 H-H_                 0    -20.0754  -1.72435  -17.3945  L 
 H-H_                 0    -18.44072  -0.96671  -17.33567  L 
 O-O_3                0     20.46007  -1.67802  -13.26925  L 
 O-O_3                0     21.24913   0.98685  -12.85592  L 
 N-N_3                0     16.53732   2.41786  -13.10874  L 
 N-N_3                0     15.88764  -0.27807  -14.3217  L 
 N-N_3                0     17.10042  -2.89507  -14.91368  L 
 C-C_3                0     19.01834   1.8547   -13.19357  L 
 C-C_3                0     22.19217  -0.04183  -13.14008  L 
 C-C_3                0     19.48808  -0.63778  -13.18199  L 
 C-C_3                0     24.04923  -1.8257   -14.51539  L 
 H-H_                 0     24.7879  -2.62027  -14.31523  L 
 N-N_3                0     19.6753   4.14788  -12.75019  L 
 C-C_3                0     20.02701   0.76025  -13.52977  L 
 C-C_3                0     21.62313  -1.23362  -13.93463  L 
 C-C_3                0     22.66137  -2.36979  -14.08728  L 
 C-C_3                0     17.15215   0.0634   -13.63741  L 
 C-C_3                0     24.53175  -0.54662  -13.79514  L 
 C-C_3                0     17.78083  -2.36025  -13.74746  L 
 C-C_3                0     15.57595   0.61425  -15.44918  L 
 C-C_3                0     13.57358   0.14835  -14.23516  L 
 C-C_3                0     18.25346  -0.93475  -14.02123  L 
 C-C_3                0     16.718    2.56292  -11.66395  L 
 C-C_3                0     16.10215   3.88082  -11.30741  L 
 C-C_3                0     17.58016   1.56304  -13.72358  L 
 C-C_3                0     23.42773   0.52099  -13.80909  L 
 H-H_                 0     23.73902   1.40698  -13.22344  L 
 C-C_3                0     14.78313  -0.10491  -13.39322  L 
 C-C_3                0     19.54177   3.15005  -13.79225  L 
 C-C_3                0     22.19241  -3.54354  -15.0308  L 
 C-C_3                0     14.10398   1.06784  -15.29797  L 
 C-C_3                0     16.63992   3.79207  -13.62856  L 
 C-C_3                0     16.57839   4.76135  -12.42356  L 
 C-C_3                0     16.06391   1.48405  -10.813   L 
 H-H_                 0     16.49018   0.49297  -11.06259  L 
 C-C_3                0     23.24635  -4.67561  -15.04212  L 
 H-H_                 0     23.49841  -4.9732   -14.00238  L 
 H-H_                 0     24.17345  -4.36848  -15.56917  L 
 H-H_                 0     22.86928  -5.57332  -15.57849  L 
 C-C_3                0     15.84436  -0.10122  -16.77379  L 
 H-H_                 0     16.92005  -0.36284  -16.85787  L 
 C-C_3                0     25.91335  -0.03044  -14.34192  L 
 C-C_3                0     13.28841   0.92924  -16.5864  L 
 H-H_                 0     12.32171   1.46641  -16.48879  L 
 C-C_3                0     14.49821  -1.31233  -12.51201  L 
 H-H_                 0     15.39657  -1.57954  -11.9171  L 
 C-C_3                0     20.87032  -4.17032  -14.53468  L 
 H-H_                 0     20.9061  -4.34091  -13.43873  L 
 H-H_                 0     20.67058  -5.14334  -15.03269  L 
 H-H_                 0     20.00578  -3.52492  -14.78079  L 
 C-C_3                0     15.98374   3.21156  -8.93436  L 
 H-H_                 0     16.34447   3.42016  -7.90575  L 
 C-C_3                0     16.39266   1.78703  -9.34749  L 
 H-H_                 0     15.93796   1.02818  -8.68157  L 
 C-C_3                0     21.99061  -3.03512  -16.47503  L 
 H-H_                 0     21.65179  -3.86231  -17.13584  L 
 H-H_                 0     22.93754  -2.62916  -16.89036  L 
 H-H_                 0     21.22431  -2.23125  -16.50699  L 
 C-C_3                0     15.54493   4.0598   -14.66492  L 
 H-H_                 0     15.69285   3.40872  -15.54949  L 
 C-C_3                0     16.54051   4.26412  -9.90382  L 
 H-H_                 0     16.1315   5.26174  -9.6411   L 
 C-C_3                0     15.43263   0.77242  -17.96211  L 
 H-H_                 0     15.42422   0.16009  -18.88734  L 
 C-C_3                0     13.35139  -0.93421  -11.56351  L 
 H-H_                 0     13.06865  -1.8152   -10.95467  L 
 C-C_3                0     15.63112   5.9435   -12.62505  L 
 H-H_                 0     15.82966   6.71413  -11.85054  L 
 C-C_3                0     12.47459   0.68989  -13.33602  L 
 H-H_                 0     11.57835   0.9412   -13.94087  L 
 C-C_3                0     14.07203   1.46424  -17.7852  L 
 H-H_                 0     14.22727   2.55922  -17.67975  L 
 C-C_3                0     12.11533  -0.40919  -12.32219  L 
 H-H_                 0     11.36407  -0.02802  -11.59947  L 
 C-C_3                0     15.53438   5.52119  -15.12901  L 
 H-H_                 0     14.55434   5.74204  -15.60259  L 
 C-C_3                0     15.83524   6.53487  -14.0144  L 
 H-H_                 0     15.22677   7.45449  -14.14543  L 
 C-C_3                0     26.99398  -1.13019  -14.19302  L 
 H-H_                 0     28.00765  -0.72745  -14.40807  L 
 H-H_                 0     26.83282  -1.96438  -14.90739  L 
 H-H_                 0     26.99584  -1.53746  -13.15823  L 
 C-C_3                0     26.39714   1.19214  -13.53041  L 
 H-H_                 0     27.43957   1.46646  -13.80241  L 
 H-H_                 0     26.3749   0.95822  -12.44825  L 
 H-H_                 0     25.77743   2.0921   -13.72405  L 
 C-C_3                0     25.8025   0.37135  -15.82825  L 
 H-H_                 0     25.05824   1.18528  -15.96331  L 
 H-H_                 0     25.49047  -0.49399  -16.45099  L 
 H-H_                 0     26.78235   0.73359  -16.20808  L 
 O-O_3                0    -23.63348  -3.95976  -1.35218  L 
 O-O_3                0    -23.15945  -1.3143   -0.46312  L 
 N-N_3                0    -28.08344  -0.51241  -0.42186  L 
 N-N_3                0    -28.36226  -3.04358  -2.03222  L 
 N-N_3                0    -26.86093  -5.45403  -2.87222  L 
 C-C_3                0    -25.53951  -0.7851   -0.46155  L 
 C-C_3                0    -22.12871  -2.19278  -0.91552  L 
 C-C_3                0    -24.71773  -3.11333  -0.9858   L 
 C-C_3                0    -20.15496  -3.41886  -2.69974  L 
 H-H_                 0    -19.35289  -4.16814  -2.81454  L 
 N-N_3                0    -25.41834   1.40367   0.60042  L 
 C-C_3                0    -24.40749  -1.60551  -1.07653  L 
 C-C_3                0    -22.60185  -3.21848  -1.95824  L 
 C-C_3                0    -21.4898  -4.1569   -2.46114  L 
 C-C_3                0    -27.16423  -2.66931  -1.25854  L 
 C-C_3                0    -19.74765  -2.40682  -1.61592  L 
 C-C_3                0    -26.22869  -4.95314  -1.6653   L 
 C-C_3                0    -28.64988  -2.13673  -3.15495  L 
 C-C_3                0    -30.70247  -2.73735  -2.09187  L 
 C-C_3                0    -25.95933  -3.4544   -1.79075  L 
 C-C_3                0    -27.9471  -0.53298   1.03301  L 
 C-C_3                0    -28.77457   0.60563   1.53657  L 
 C-C_3                0    -26.92298  -1.1333   -1.10455  L 
 C-C_3                0    -20.90428  -1.42493  -1.3724   L 
 H-H_                 0    -20.65063  -0.73191  -0.54845  L 
 C-C_3                0    -29.54508  -3.02759  -1.18534  L 
 C-C_3                0    -25.20456   0.68953  -0.64571  L 
 C-C_3                0    -21.90388  -4.98232  -3.73357  L 
 C-C_3                0    -30.1089  -1.66243  -2.95826  L 
 C-C_3                0    -28.15147   0.92035  -0.74817  L 
 C-C_3                0    -28.56597   1.69586   0.5253   L 
 C-C_3                0    -28.44488  -1.7961    1.72303  L 
 H-H_                 0    -27.87072  -2.67648   1.37163  L 
 C-C_3                0    -20.82113  -6.04391  -4.00584  L 
 H-H_                 0    -20.51668  -6.49186  -3.0406   L 
 H-H_                 0    -19.92479  -5.60823  -4.49663  L 
 H-H_                 0    -21.18865  -6.85902  -4.65832  L 
 C-C_3                0    -28.41435  -2.92645  -4.45058  L 
 H-H_                 0    -27.3247  -2.99319  -4.65458  L 
 C-C_3                0    -18.36404  -1.72885  -1.93552  L 
 C-C_3                0    -30.89233  -1.33287  -4.23723  L 
 H-H_                 0    -31.98069  -1.24934  -4.03586  L 
 C-C_3                0    -29.8189  -4.3346   -0.45797  L 
 H-H_                 0    -28.94917  -4.60874   0.1742   L 
 C-C_3                0    -23.24025  -5.73034  -3.52063  L 
 H-H_                 0    -23.23055  -6.28643  -2.55907  L 
 H-H_                 0    -23.43171  -6.45809  -4.33789  L 
 H-H_                 0    -24.09448  -5.02405  -3.53596  L 
 C-C_3                0    -28.75979  -0.31542   3.80639  L 
 H-H_                 0    -28.39601  -0.18453   4.84527  L 
 C-C_3                0    -28.2154  -1.64072   3.23592  L 
 H-H_                 0    -28.66433  -2.4955    3.77961  L 
 C-C_3                0    -22.04608  -4.05827  -4.96398  L 
 H-H_                 0    -22.43467  -4.62066  -5.83775  L 
 H-H_                 0    -21.07047  -3.61101  -5.25071  L 
 H-H_                 0    -22.75022  -3.22963  -4.74396  L 
 C-C_3                0    -29.0516   1.18439  -1.95502  L 
 H-H_                 0    -28.56916   0.77925  -2.8687   L 
 C-C_3                0    -28.34925   0.89662   2.96041  L 
 H-H_                 0    -28.85797   1.8073    3.33363  L 
 C-C_3                0    -29.13264  -2.33318  -5.64994  L 
 H-H_                 0    -28.93321  -2.96356  -6.54237  L 
 C-C_3                0    -31.04869  -4.11912   0.43559  L 
 H-H_                 0    -31.32481  -5.07189   0.93393  L 
 C-C_3                0    -29.88126   2.46161   0.35772  L 
 H-H_                 0    -30.1061   3.06631   1.26241  L 
 C-C_3                0    -31.88371  -2.3496   -1.216    L 
 H-H_                 0    -32.75216  -2.06845  -1.84685  L 
 C-C_3                0    -30.62251  -2.31361  -5.36662  L 
 H-H_                 0    -31.16775  -1.98336  -6.27568  L 
 C-C_3                0    -32.25402  -3.57003  -0.3555   L 
 H-H_                 0    -33.07265  -3.30357   0.34496  L 
 C-C_3                0    -29.25474   2.68659  -2.12339  L 
 H-H_                 0    -29.87553   2.89321  -3.01885  L 
 C-C_3                0    -29.88566   3.34741  -0.8896   L 
 H-H_                 0    -29.37094   4.30641  -0.6793   L 
 C-C_3                0    -17.22976  -2.75653  -1.72482  L 
 H-H_                 0    -16.23633  -2.26563  -1.80977  L 
 H-H_                 0    -17.24935  -3.56186  -2.48696  L 
 H-H_                 0    -17.30423  -3.21825  -0.71621  L 
 C-C_3                0    -18.08441  -0.54622  -0.98181  L 
 H-H_                 0    -17.05615  -0.15102  -1.12473  L 
 H-H_                 0    -18.18932  -0.87775   0.07058  L 
 H-H_                 0    -18.77588   0.30126  -1.16747  L 
 C-C_3                0    -18.30983  -1.21762  -3.39255  L 
 H-H_                 0    -19.13991  -0.5104   -3.58843  L 
 H-H_                 0    -18.38636  -2.05255  -4.1204   L 
 H-H_                 0    -17.34733  -0.7017   -3.58906  L 
 O-O_3                0     19.84741  -0.37617  -4.18877  L 
 O-O_3                0     20.09687   2.05654  -2.905    L 
 N-N_3                0     15.34117   1.6588   -1.39352  L 
 N-N_3                0     15.00868  -0.51438  -3.48016  L 
 N-N_3                0     17.56483  -2.10133  -5.65636  L 
 C-C_3                0     17.78538   1.90808  -2.07923  L 
 C-C_3                0     21.00364   1.04621  -2.51826  L 
 C-C_3                0     18.7832  -0.01053  -3.34145  L 
 C-C_3                0     23.28234  -0.77433  -2.54371  L 
 H-H_                 0     23.68572  -1.56645  -1.88714  L 
 N-N_3                0     18.16049   3.74076  -0.55359  L 
 C-C_3                0     18.80182   1.50795  -3.14507  L 
 C-C_3                0     21.10279  -0.03568  -3.60943  L 
 C-C_3                0     21.89512  -1.24476  -3.0623   L 
 C-C_3                0     16.30771  -0.05224  -2.94105  L 
 C-C_3                0     23.32984   0.53559  -1.71907  L 
 C-C_3                0     17.41027  -1.89118  -4.22924  L 
 C-C_3                0     14.28791   0.49632  -4.27188  L 
 C-C_3                0     12.73794  -0.80882  -2.99947  L 
 C-C_3                0     17.43333  -0.40202  -3.929    L 
 C-C_3                0     15.8609   1.43747  -0.0386   L 
 C-C_3                0     15.13503   2.41142   0.8501   L 
 C-C_3                0     16.34797   1.43132  -2.45562  L 
 C-C_3                0     22.3858   1.61639  -2.27689  L 
 H-H_                 0     22.30615   2.47254  -1.58106  L 
 C-C_3                0     14.10073  -0.83813  -2.3955   L 
 C-C_3                0     17.82123   3.41334  -1.92333  L 
 C-C_3                0     22.03921  -2.48938  -4.02156  L 
 C-C_3                0     12.77498   0.36022  -3.94236  L 
 C-C_3                0     14.92313   3.0706   -1.40848  L 
 C-C_3                0     15.23095   3.63259  -0.00725  L 
 C-C_3                0     15.69277   0.02612   0.50161  L 
 H-H_                 0     16.26039  -0.67596  -0.13957  L 
 C-C_3                0     22.67895  -3.66803  -3.25205  L 
 H-H_                 0     22.09288  -3.90762  -2.34203  L 
 H-H_                 0     23.7223  -3.44715  -2.95876  L 
 H-H_                 0     22.71334  -4.58248  -3.87938  L 
 C-C_3                0     14.59599   0.32142  -5.76162  L 
 H-H_                 0     15.64927   0.60633  -5.96503  L 
 C-C_3                0     24.79995   1.0542   -1.5087   L 
 C-C_3                0     11.91007   0.00312  -5.15625  L 
 H-H_                 0     10.83221   0.02933  -4.89347  L 
 C-C_3                0     14.28927  -2.22853  -1.82179  L 
 H-H_                 0     15.32009  -2.35567  -1.45068  L 
 C-C_3                0     20.6673  -2.99482  -4.52329  L 
 H-H_                 0     19.93101  -3.00332  -3.69179  L 
 H-H_                 0     20.72887  -4.02907  -4.91595  L 
 H-H_                 0     20.29203  -2.38514  -5.36873  L 
 C-C_3                0     15.70811   1.0656    2.8247   L 
 H-H_                 0     16.21229   1.04291   3.809    L 
 C-C_3                0     16.29951  -0.01943   1.91066  L 
 H-H_                 0     16.1442  -1.021     2.3604   L 
 C-C_3                0     22.93293  -2.14426  -5.23304  L 
 H-H_                 0     22.93769  -2.97641  -5.96517  L 
 H-H_                 0     23.9823  -1.96069  -4.91752  L 
 H-H_                 0     22.56954  -1.23386  -5.74778  L 
 C-C_3                0     13.43406   3.12331  -1.7271   L 
 H-H_                 0     13.27697   2.8194   -2.77304  L 
 C-C_3                0     15.83258   2.45948   2.19786  L 
 H-H_                 0     15.32928   3.20168   2.85216  L 
 C-C_3                0     13.66228   1.19582  -6.59367  L 
 H-H_                 0     13.89238   1.13166  -7.67391  L 
 C-C_3                0     13.28428  -2.41893  -0.6817   L 
 H-H_                 0     13.35393  -3.46209  -0.32244  L 
 C-C_3                0     14.42045   4.85374   0.44451  L 
 H-H_                 0     14.89985   5.77202   0.04174  L 
 C-C_3                0     11.71265  -0.79753  -1.88258  L 
 H-H_                 0     10.69097  -0.70475  -2.30114  L 
 C-C_3                0     12.17869   0.8925   -6.36852  L 
 H-H_                 0     11.61065   1.84272  -6.29423  L 
 C-C_3                0     11.8378  -2.13135  -1.12932  L 
 H-H_                 0     11.1687  -2.13626  -0.24602  L 
 C-C_3                0     12.86881   4.5105   -1.48475  L 
 H-H_                 0     11.80396   4.53809  -1.79547  L 
 C-C_3                0     12.96267   4.80344   0.00171  L 
 H-H_                 0     12.48586   5.78108   0.21542  L 
 C-C_3                0     25.72452  -0.0806   -1.00909  L 
 H-H_                 0     26.73309   0.31558  -0.76823  L 
 H-H_                 0     25.87189  -0.8608   -1.78568  L 
 H-H_                 0     25.30563  -0.54868  -0.09279  L 
 C-C_3                0     24.81991   2.15988  -0.4354   L 
 H-H_                 0     25.86262   2.44966  -0.18109  L 
 H-H_                 0     24.32832   1.79286   0.48631  L 
 H-H_                 0     24.30724   3.08022  -0.78265  L 
 C-C_3                0     25.38516   1.62252  -2.81737  L 
 H-H_                 0     24.84277   2.53919  -3.12316  L 
 H-H_                 0     25.32537   0.87586  -3.63801  L 
 H-H_                 0     26.44915   1.90629  -2.67461  L 
 O-O_3                0    -20.38957  -2.64294   10.96738  L 
 O-O_3                0    -20.55594  -1.79869   13.67936  L 
 N-N_3                0    -25.28445  -0.56513   12.96485  L 
 N-N_3                0    -25.28973  -2.60395   10.82237  L 
 N-N_3                0    -22.08164  -3.3841    8.6011   L 
 C-C_3                0    -22.79555  -0.98393   13.35087  L 
 C-C_3                0    -19.30129  -2.06665   13.08073  L 
 C-C_3                0    -21.60646  -2.5688    11.66993  L 
 C-C_3                0    -17.33082  -1.98047   10.89598  L 
 H-H_                 0    -16.33785  -2.21073   10.47362  L 
 N-N_3                0    -21.93735   0.23555   15.2847  L 
 C-C_3                0    -21.48216  -1.41601   12.6834  L 
 C-C_3                0    -19.41952  -3.0627    11.90186  L 
 C-C_3                0    -18.04518  -3.30114   11.24392  L 
 C-C_3                0    -24.0573  -2.27991   11.57739  L 
 C-C_3                0    -17.18282  -1.08845   12.14777  L 
 C-C_3                0    -22.88412  -3.60988   9.78866  L 
 C-C_3                0    -26.04128  -1.43774   10.32969  L 
 C-C_3                0    -27.59702  -2.91562   11.33575  L 
 C-C_3                0    -22.79583  -2.40761   10.71996  L 
 C-C_3                0    -25.41837  -0.91179   14.37646  L 
 C-C_3                0    -26.49006  -0.00302   14.89685  L 
 C-C_3                0    -23.98947  -0.94571   12.36088  L 
 C-C_3                0    -18.58141  -0.77539   12.70386  L 
 H-H_                 0    -18.52269  -0.16371   13.62444  L 
 C-C_3                0    -26.20179  -3.30345   11.7203  L 
 C-C_3                0    -22.57779   0.38365   13.9897  L 
 C-C_3                0    -18.00312  -4.4057    10.13501  L 
 C-C_3                0    -27.39055  -1.45213   11.08541  L 
 C-C_3                0    -25.37308   0.90155   12.98528  L 
 C-C_3                0    -26.1618   1.31847   14.24867  L 
 C-C_3                0    -25.81166  -2.35125   14.67154  L 
 H-H_                 0    -25.03532  -3.04083   14.28025  L 
 C-C_3                0    -16.57616  -4.98734   10.05925  L 
 H-H_                 0    -16.23346  -5.30139   11.0664  L 
 H-H_                 0    -15.85295  -4.24593   9.66706  L 
 H-H_                 0    -16.53936  -5.86954   9.38295  L 
 C-C_3                0    -26.23073  -1.61621   8.81792  L 
 H-H_                 0    -25.26724  -1.46525   8.29655  L 
 C-C_3                0    -16.2964   0.18595   11.92595  L 
 C-C_3                0    -28.54949  -0.72389   10.39341  L 
 H-H_                 0    -29.51634  -0.93975   10.89377  L 
 C-C_3                0    -26.07933  -4.81637   11.72174  L 
 H-H_                 0    -25.03939  -5.10402   11.98004  L 
 C-C_3                0    -18.96267  -5.56128   10.49361  L 
 H-H_                 0    -18.77952  -5.91569   11.52848  L 
 H-H_                 0    -18.82774  -6.41906   9.80269  L 
 H-H_                 0    -20.02136  -5.23525   10.42708  L 
 C-C_3                0    -26.81658  -1.47136   16.85108  L 
 H-H_                 0    -26.75342  -1.55423   17.95609  L 
 C-C_3                0    -25.89543  -2.51902   16.19606  L 
 H-H_                 0    -26.25243  -3.54071   16.44243  L 
 C-C_3                0    -18.38733  -3.84357   8.74924  L 
 H-H_                 0    -18.41106  -4.65849   7.99493  L 
 H-H_                 0    -17.65311  -3.08359   8.40602  L 
 H-H_                 0    -19.38804  -3.37099   8.77196  L 
 C-C_3                0    -25.94427   1.45979   11.67901  L 
 H-H_                 0    -25.21591   1.30467   10.85525  L 
 C-C_3                0    -26.46703  -0.04098   16.41472  L 
 H-H_                 0    -27.22182   0.66389   16.82213  L 
 C-C_3                0    -27.29956  -0.68608   8.26244  L 
 H-H_                 0    -27.38604  -0.82816   7.16766  L 
 C-C_3                0    -27.02816  -5.35439   12.80334  L 
 H-H_                 0    -27.02474  -6.46422   12.79277  L 
 C-C_3                0    -27.45504   2.06759   13.91491  L 
 H-H_                 0    -27.95248   2.41703   14.84397  L 
 C-C_3                0    -28.51495  -3.29946   12.4853  L 
 H-H_                 0    -29.55559  -2.98398   12.26456  L 
 C-C_3                0    -28.62715  -1.03564   8.90946  L 
 H-H_                 0    -29.43971  -0.43523   8.45411  L 
 C-C_3                0    -28.46829  -4.82908   12.6339  L 
 H-H_                 0    -29.08573  -5.14193   13.50145  L 
 C-C_3                0    -26.21901   2.95036   11.83867  L 
 H-H_                 0    -26.5768   3.38227   10.88197  L 
 C-C_3                0    -27.20242   3.25667   12.98086  L 
 H-H_                 0    -28.17222   3.61407   12.57388  L 
 C-C_3                0    -14.86211  -0.22888   11.52416  L 
 H-H_                 0    -14.1666   0.63559   11.57247  L 
 H-H_                 0    -14.82145  -0.6036    10.4832  L 
 H-H_                 0    -14.47852  -1.01804   12.20637  L 
 C-C_3                0    -16.18381   1.00731   13.23367  L 
 H-H_                 0    -15.40315   1.79319   13.1474  L 
 H-H_                 0    -15.91721   0.34686   14.08683  L 
 H-H_                 0    -17.12905   1.54039   13.46706  L 
 C-C_3                0    -16.90015   1.07935   10.82679  L 
 H-H_                 0    -17.94506   1.35841   11.0791  L 
 H-H_                 0    -16.90515   0.55832   9.84572  L 
 H-H_                 0    -16.312    2.0132    10.72488  L 
 O-O_3                0     19.21458  -1.80867   9.98333  L 
 O-O_3                0     18.92735  -0.6981    12.57895  L 
 N-N_3                0     14.09484   0.04909   11.63712  L 
 N-N_3                0     14.39389  -1.70102   9.27346  L 
 N-N_3                0     17.6384  -2.72275   7.51605  L 
 C-C_3                0     16.57185  -0.31743   12.20333  L 
 C-C_3                0     20.20405  -0.9533    12.01719  L 
 C-C_3                0     17.96288  -1.75016   10.61996  L 
 C-C_3                0     22.14992  -1.06364   9.80976  L 
 H-H_                 0     23.14154  -1.29089   9.38589  L 
 N-N_3                0     17.08182   0.60231   14.40539  L 
 C-C_3                0     17.95306  -0.52852   11.56143  L 
 C-C_3                0     20.15264  -2.09623   10.98834  L 
 C-C_3                0     21.54872  -2.34923   10.40208  L 
 C-C_3                0     15.48466  -1.53354   10.25918  L 
 C-C_3                0     22.26785   0.0158    10.90357  L 
 C-C_3                0     16.86739  -2.9432    8.72432  L 
 C-C_3                0     14.01943  -0.45041   8.59713  L 
 C-C_3                0     12.0473  -1.7187    9.07565  L 
 C-C_3                0     16.84767  -1.68048   9.57456  L 
 C-C_3                0     13.84665  -0.45981   12.98583  L 
 C-C_3                0     12.73836   0.39189   13.5265  L 
 C-C_3                0     15.45481  -0.2435    11.12406  L 
 C-C_3                0     20.86573   0.31913   11.47458  L 
 H-H_                 0     20.92801   1.03229   12.31875  L 
 C-C_3                0     13.184   -2.13966   9.94574  L 
 C-C_3                0     16.60322   0.93282   13.07497  L 
 C-C_3                0     21.69788  -3.63824   9.53274  L 
 C-C_3                0     12.47243  -0.35286   8.62525  L 
 C-C_3                0     13.9546   1.50399   11.80141  L 
 C-C_3                0     13.15907   1.77116   13.09971  L 
 C-C_3                0     13.44087  -1.92308   13.0763  L 
 H-H_                 0     14.26448  -2.55882   12.69251  L 
 C-C_3                0     23.17127  -4.07908   9.56543  L 
 H-H_                 0     23.5279  -4.15783   10.61381  L 
 H-H_                 0     23.82412  -3.36546   9.0238   L 
 H-H_                 0     23.29135  -5.07031   9.08501  L 
 C-C_3                0     14.57952  -0.44367   7.1722   L 
 H-H_                 0     15.68809  -0.45678   7.19038  L 
 C-C_3                0     23.08235   1.2867    10.46918  L 
 C-C_3                0     11.85102  -0.0336    7.26398  L 
 H-H_                 0     10.77905   0.23176   7.37835  L 
 C-C_3                0     13.07684  -3.63694   10.16983  L 
 H-H_                 0     13.95091  -4.00812   10.74277  L 
 C-C_3                0     20.85548  -4.78688   10.1258  L 
 H-H_                 0     21.11308  -4.94213   11.19514  L 
 H-H_                 0     21.02976  -5.73721   9.57569  L 
 H-H_                 0     19.77399  -4.55558   10.05935  L 
 C-C_3                0     12.2177  -1.309     15.23232  L 
 H-H_                 0     12.16053  -1.5328    16.31792  L 
 C-C_3                0     13.20451  -2.27497   14.55232  L 
 H-H_                 0     12.82705  -3.31576   14.63331  L 
 C-C_3                0     21.26791  -3.40297   8.069    L 
 H-H_                 0     21.37515  -4.33664   7.47642  L 
 H-H_                 0     21.88903  -2.61948   7.58632  L 
 H-H_                 0     20.20851  -3.08918   8.01511  L 
 C-C_3                0     13.34327   2.17021   10.56658  L 
 H-H_                 0     14.0297   2.06174   9.70243  L 
 C-C_3                0     12.61773   0.15699   15.02222  L 
 H-H_                 0     11.83191   0.81695   15.44603  L 
 C-C_3                0     14.09312   0.77455   6.38135  L 
 H-H_                 0     14.27672   0.60143   5.30255  L 
 C-C_3                0     11.78972  -3.89491   10.96546  L 
 H-H_                 0     11.63045  -4.98669   11.08619  L 
 C-C_3                0     11.93344   2.66145   12.88451  L 
 H-H_                 0     11.4883   2.93484   13.86356  L 
 C-C_3                0     10.77965  -1.78972   9.90386  L 
 H-H_                 0     9.91492  -1.43018   9.30851  L 
 C-C_3                0     12.60932   1.10625   6.59546  L 
 H-H_                 0     12.52294   2.02632   7.21144  L 
 C-C_3                0     10.55334  -3.25497   10.30329  L 
 H-H_                 0     9.69835  -3.30533   11.00153  L 
 C-C_3                0     13.1377   3.65821   10.84889  L 
 H-H_                 0     12.72192   4.18005   9.96204  L 
 C-C_3                0     12.29758   3.93006   12.10832  L 
 H-H_                 0     11.37457   4.48969   11.8482  L 
 C-C_3                0     24.51206   0.88745   10.0303  L 
 H-H_                 0     25.15972   1.78304   9.91489  L 
 H-H_                 0     24.51151   0.38324   9.0436   L 
 H-H_                 0     24.97925   0.21474   10.78185  L 
 C-C_3                0     23.23141   2.25766   11.66169  L 
 H-H_                 0     23.93912   3.0757    11.41221  L 
 H-H_                 0     23.61828   1.72248   12.55561  L 
 H-H_                 0     22.27023   2.74534   11.92126  L 
 C-C_3                0     22.3897   2.0213    9.30384  L 
 H-H_                 0     21.37961   2.37283   9.60247  L 
 H-H_                 0     22.28975   1.35371   8.42265  L 
 H-H_                 0     22.98579   2.90575   8.99214  L 
 O-O_3                0    -24.75748   13.85475  -13.19937  L 
 O-O_3                0    -25.02608   16.45001  -12.27626  L 
 N-N_3                0    -29.487    15.20061  -10.40685  L 
 N-N_3                0    -29.55151   13.16541  -12.76115  L 
 N-N_3                0    -26.36303   11.46602  -14.17847  L 
 C-C_3                0    -27.18756   15.90296  -11.23802  L 
 C-C_3                0    -23.92255   15.71674  -11.8056  L 
 C-C_3                0    -25.86806   14.10646  -12.36083  L 
 C-C_3                0    -21.29942   14.48382  -11.6368  L 
 H-H_                 0    -20.74263   13.82004  -10.9498  L 
 N-N_3                0    -26.42828   18.01273  -10.2766  L 
 C-C_3                0    -26.17415   15.61078  -12.34077  L 
 C-C_3                0    -23.60117   14.57763  -12.78287  L 
 C-C_3                0    -22.46843   13.66126  -12.25136  L 
 C-C_3                0    -28.36834   13.68393  -12.03747  L 
 C-C_3                0    -21.64994   15.78851  -10.88148  L 
 C-C_3                0    -26.86675   11.87652  -12.88059  L 
 C-C_3                0    -29.91887   14.05089  -13.88201  L 
 C-C_3                0    -31.91152   13.28666  -12.80865  L 
 C-C_3                0    -27.10444   13.3784  -12.86712  L 
 C-C_3                0    -28.86712   14.99044  -9.10052  L 
 C-C_3                0    -29.81902   15.60292  -8.11863  L 
 C-C_3                0    -28.52461   15.16148  -11.53215  L 
 C-C_3                0    -22.7102   16.59561  -11.64086  L 
 H-H_                 0    -23.0244   17.48398  -11.05911  L 
 C-C_3                0    -30.72806   13.15399  -11.90342  L 
 C-C_3                0    -27.42476   17.40618  -11.14147  L 
 C-C_3                0    -21.9056   12.64334  -13.31705  L 
 C-C_3                0    -31.44186   14.31174  -13.79924  L 
 C-C_3                0    -30.11198   16.52765  -10.30091  L 
 C-C_3                0    -30.21071   16.88429  -8.79771  L 
 C-C_3                0    -28.66029   13.53384  -8.70757  L 
 H-H_                 0    -27.9799   13.03657  -9.42754  L 
 C-C_3                0    -20.87991   11.69238  -12.65174  L 
 H-H_                 0    -21.32972   11.19727  -11.765   L 
 H-H_                 0    -19.96068   12.22903  -12.33793  L 
 H-H_                 0    -20.54969   10.90216  -13.36006  L 
 C-C_3                0    -29.5172   13.40769  -15.21472  L 
 H-H_                 0    -28.41989   13.26107  -15.26979  L 
 C-C_3                0    -20.3774   16.62117  -10.49936  L 
 C-C_3                0    -32.17449   14.14371  -15.13382  L 
 H-H_                 0    -33.19733   14.57016  -15.06654  L 
 C-C_3                0    -30.90899   11.90879  -11.0547  L 
 H-H_                 0    -30.01474   11.73806  -10.42193  L 
 C-C_3                0    -23.02157   11.75401  -13.90668  L 
 H-H_                 0    -23.65215   11.32997  -13.0954  L 
 H-H_                 0    -22.58968   10.91644  -14.49405  L 
 H-H_                 0    -23.65454   12.31303  -14.62514  L 
 C-C_3                0    -28.80675   14.31073  -6.27478  L 
 H-H_                 0    -28.22872   14.3726  -5.32904  L 
 C-C_3                0    -28.00727   13.5092  -7.31875  L 
 H-H_                 0    -27.85715   12.46622  -6.97669  L 
 C-C_3                0    -21.21173   13.39291  -14.47671  L 
 H-H_                 0    -20.83617   12.6743  -15.2372  L 
 H-H_                 0    -20.34543   13.98431  -14.11108  L 
 H-H_                 0    -21.9207   14.08681  -14.97666  L 
 C-C_3                0    -31.46615   16.53968  -11.01302  L 
 H-H_                 0    -31.31478   16.40504  -12.10169  L 
 C-C_3                0    -29.13681   15.72619  -6.76687  L 
 H-H_                 0    -29.81656   16.21836  -6.04025  L 
 C-C_3                0    -29.97026   14.26104  -16.40319  L 
 H-H_                 0    -29.88653   13.66782  -17.33712  L 
 C-C_3                0    -32.13493   12.14813  -10.16063  L 
 H-H_                 0    -32.34603   11.2461  -9.55686  L 
 C-C_3                0    -31.61474   17.30563  -8.3606   L 
 H-H_                 0    -31.58063   17.72201  -7.33186  L 
 C-C_3                0    -33.11675   13.66685  -11.96373  L 
 H-H_                 0    -34.00507   13.8149  -12.61266  L 
 C-C_3                0    -31.3967   14.81205  -16.2659  L 
 H-H_                 0    -31.35281   15.90965  -16.09989  L 
 C-C_3                0    -33.387    12.51922  -10.97912  L 
 H-H_                 0    -34.21452   12.79787  -10.29398  L 
 C-C_3                0    -32.21677   17.85347  -10.77938  L 
 H-H_                 0    -33.26687   17.74079  -11.12349  L 
 C-C_3                0    -32.17299   18.34792  -9.32399  L 
 H-H_                 0    -33.17969   18.68009  -8.99212  L 
 C-C_3                0    -19.44931   15.77136  -9.60105  L 
 H-H_                 0    -18.62011   16.37997  -9.19521  L 
 H-H_                 0    -18.9792   14.93567  -10.15967  L 
 H-H_                 0    -20.01873   15.36348  -8.73954  L 
 C-C_3                0    -20.76191   17.8827  -9.69027  L 
 H-H_                 0    -19.85605   18.38915  -9.29424  L 
 H-H_                 0    -21.40671   17.61341  -8.82812  L 
 H-H_                 0    -21.28517   18.63261  -10.31842  L 
 C-C_3                0    -19.61409   17.05424  -11.76992  L 
 H-H_                 0    -20.28252   17.61155  -12.45994  L 
 H-H_                 0    -19.20953   16.17289  -12.31211  L 
 H-H_                 0    -18.76797   17.72318  -11.51365  L 
 O-O_3                0     15.7796   14.85793  -13.70758  L 
 O-O_3                0     15.04782   17.20951  -12.41543  L 
 N-N_3                0     11.08367   14.84586  -10.53785  L 
 N-N_3                0     11.43584   12.85964  -12.7918  L 
 N-N_3                0     13.70204   11.56085  -14.25325  L 
 C-C_3                0     13.16681   16.06756  -11.31801  L 
 C-C_3                0     16.35668   16.73798  -12.19151  L 
 C-C_3                0     14.77303   14.7515  -12.72403  L 
 C-C_3                0     19.19099   16.29926  -12.79802  L 
 H-H_                 0     20.09999   15.83338  -12.37542  L 
 N-N_3                0     13.50443   18.1987  -10.1768  L 
 C-C_3                0     14.12667   16.12753  -12.50342  L 
 C-C_3                0     16.77816   15.79738  -13.33201  L 
 C-C_3                0     18.16037   15.1663  -13.04834  L 
 C-C_3                0     12.50779   13.69811  -12.20714  L 
 C-C_3                0     18.74396   17.3999  -11.80157  L 
 C-C_3                0     14.35879   12.36864  -13.24148  L 
 C-C_3                0     10.59384   13.63819  -13.71738  L 
 C-C_3                0     9.18903   12.21248  -12.40132  L 
 C-C_3                0     13.71475   13.74778  -13.16597  L 
 C-C_3                0     11.69399   14.70066  -9.22501  L 
 C-C_3                0     10.50512   14.71903  -8.31225  L 
 C-C_3                0     12.02012   15.08081  -11.65408  L 
 C-C_3                0     17.32406   17.89937  -12.12684  L 
 H-H_                 0     16.95905   18.60252  -11.35383  L 
 C-C_3                0     10.51665   12.4193  -11.7515  L 
 C-C_3                0     12.60181   17.45661  -11.03868  L 
 C-C_3                0     18.65615   14.1341  -14.13757  L 
 C-C_3                0     9.11429   13.37601  -13.34693  L 
 C-C_3                0     10.1431   15.95168  -10.32899  L 
 C-C_3                0     9.75138   15.92233  -8.82718  L 
 C-C_3                0     12.49402   13.42555  -8.99917  L 
 H-H_                 0     13.3769   13.40824  -9.66907  L 
 C-C_3                0     20.12459   13.71198  -13.87874  L 
 H-H_                 0     20.24377   13.36241  -12.83382  L 
 H-H_                 0     20.832    14.54673  -14.06875  L 
 H-H_                 0     20.4333   12.88581  -14.55565  L 
 C-C_3                0     10.90904   13.26026  -15.16749  L 
 H-H_                 0     11.96006   13.51438  -15.41514  L 
 C-C_3                0     19.7844   18.57247  -11.67303  L 
 C-C_3                0     8.22612   13.03743  -14.54589  L 
 H-H_                 0     7.1578    13.09254  -14.25245  L 
 C-C_3                0     10.89857   11.15408  -11.00825  L 
 H-H_                 0     11.91     11.26566  -10.57403  L 
 C-C_3                0     17.81012   12.83932  -14.0806  L 
 H-H_                 0     17.65254   12.5189  -13.02775  L 
 H-H_                 0     18.31161   12.01131  -14.62238  L 
 H-H_                 0     16.83082   12.95248  -14.5827  L 
 C-C_3                0     11.80748   13.51787  -6.57661  L 
 H-H_                 0     12.18429   13.54719  -5.53497  L 
 C-C_3                0     12.9871   13.44724  -7.55254  L 
 H-H_                 0     13.6076   12.55579  -7.3486   L 
 C-C_3                0     18.57279   14.74237  -15.5541  L 
 H-H_                 0     18.96342   14.02676  -16.3098  L 
 H-H_                 0     19.1724   15.67587  -15.61403  L 
 H-H_                 0     17.52413   14.98392  -15.82736  L 
 C-C_3                0     8.94335   15.84282  -11.27054  L 
 H-H_                 0     9.27106   16.03024  -12.31414  L 
 C-C_3                0     10.93449   14.74699  -6.85721  L 
 H-H_                 0     10.03289   14.69741  -6.21389  L 
 C-C_3                0     9.97344   13.97906  -16.14453  L 
 H-H_                 0     10.06158   13.51682  -17.14935  L 
 C-C_3                0     9.87962   10.98401  -9.87067  L 
 H-H_                 0     10.07422   10.04714  -9.31403  L 
 C-C_3                0     8.24878   15.75432  -8.60135  L 
 H-H_                 0     8.00896   15.85498  -7.52158  L 
 C-C_3                0     8.13894   12.18274  -11.30371  L 
 H-H_                 0     7.13958   12.05152  -11.75525  L 
 C-C_3                0     8.50131   13.99113  -15.70677  L 
 H-H_                 0     8.21021   15.02557  -15.42478  L 
 C-C_3                0     8.42818   10.98682  -10.38589  L 
 H-H_                 0     7.729     11.00479  -9.52569  L 
 C-C_3                0     7.88025   16.86874  -10.88562  L 
 H-H_                 0     6.99831   16.77383  -11.553   L 
 C-C_3                0     7.46614   16.79358  -9.40531  L 
 H-H_                 0     6.37926   16.5965  -9.31424  L 
 C-C_3                0     21.21528   18.02433  -11.46969  L 
 H-H_                 0     21.92419   18.8426  -11.2193  L 
 H-H_                 0     21.60259   17.54202  -12.39218  L 
 H-H_                 0     21.22842   17.2841  -10.64367  L 
 C-C_3                0     19.45437   19.44219  -10.43815  L 
 H-H_                 0     20.22031   20.23511  -10.30017  L 
 H-H_                 0     19.43717   18.82065  -9.51729  L 
 H-H_                 0     18.48175   19.9632  -10.54087  L 
 C-C_3                0     19.77599   19.45926  -12.93723  L 
 H-H_                 0     18.79346   19.96024  -13.0685  L 
 H-H_                 0     19.98291   18.85054  -13.84344  L 
 H-H_                 0     20.55281   20.25114  -12.86488  L 
 O-O_3                0    -26.5199   13.47314  -2.76574  L 
 O-O_3                0    -26.45223   15.82456  -1.37979  L 
 N-N_3                0    -30.78101   14.51901   0.81648  L 
 N-N_3                0    -31.21706   12.75391  -1.64139  L 
 N-N_3                0    -28.50306   11.76124  -4.23743  L 
 C-C_3                0    -28.53907   15.25611  -0.17375  L 
 C-C_3                0    -25.39959   14.92977  -1.11834  L 
 C-C_3                0    -27.53349   13.62661  -1.79462  L 
 C-C_3                0    -22.9935   13.33948  -1.21956  L 
 H-H_                 0    -22.49676   12.55895  -0.61573  L 
 N-N_3                0    -27.52666   17.18714   0.92948  L 
 C-C_3                0    -27.68002   15.10838  -1.43401  L 
 C-C_3                0    -25.25973   13.91    -2.25881  L 
 C-C_3                0    -24.31704   12.76221  -1.81     L 
 C-C_3                0    -29.911    13.23388  -1.14874  L 
 C-C_3                0    -23.06624   14.64559  -0.3852   L 
 C-C_3                0    -28.81797   11.74176  -2.82208  L 
 C-C_3                0    -32.01036   13.81907  -2.2744   L 
 C-C_3                0    -33.45996   12.49124  -0.92404  L 
 C-C_3                0    -28.89061   13.16325  -2.29416  L 
 C-C_3                0    -30.05827   13.97842   1.96942  L 
 C-C_3                0    -30.79189   14.50841   3.1643   L 
 C-C_3                0    -29.94813   14.61527  -0.4055   L 
 C-C_3                0    -24.0888   15.64639  -0.94475  L 
 H-H_                 0    -24.25905   16.46673  -0.21839  L 
 C-C_3                0    -32.03123   12.23354  -0.55122  L 
 C-C_3                0    -28.67382   16.73844   0.16021  L 
 C-C_3                0    -23.9888   11.65823  -2.89162  L 
 C-C_3                0    -33.35132   13.86963  -1.50889  L 
 C-C_3                0    -31.21536   15.85709   1.25124  L 
 C-C_3                0    -31.05003   15.93622   2.78682  L 
 C-C_3                0    -30.05864   12.45615   2.06425  L 
 H-H_                 0    -29.49795   12.02596   1.21136  L 
 C-C_3                0    -23.46303   10.39548  -2.17606  L 
 H-H_                 0    -24.20201   10.03819  -1.42705  L 
 H-H_                 0    -22.50027   10.58256  -1.66176  L 
 H-H_                 0    -23.28678   9.57777  -2.90681  L 
 C-C_3                0    -32.15553   13.45374  -3.75886  L 
 H-H_                 0    -31.20683   13.67179  -4.29319  L 
 C-C_3                0    -21.6581   15.27904  -0.1233   L 
 C-C_3                0    -34.56945   14.34607  -2.31347  L 
 H-H_                 0    -35.51793   14.12511  -1.78083  L 
 C-C_3                0    -31.87681   10.74397  -0.29025  L 
 H-H_                 0    -30.81338   10.48636  -0.10624  L 
 C-C_3                0    -25.22604   11.22016  -3.70517  L 
 H-H_                 0    -26.05829   10.96322  -3.0202   L 
 H-H_                 0    -25.00469   10.32116  -4.32192  L 
 H-H_                 0    -25.54318   12.01005  -4.418    L 
 C-C_3                0    -29.88535   12.74113   4.60873  L 
 H-H_                 0    -29.22839   12.50814   5.47071  L 
 C-C_3                0    -29.35351   12.0214   3.35778  L 
 H-H_                 0    -29.47495   10.92773   3.48857  L 
 C-C_3                0    -22.91348   12.15933  -3.87938  L 
 H-H_                 0    -22.83784   11.48643  -4.75632  L 
 H-H_                 0    -21.91056   12.21039  -3.40376  L 
 H-H_                 0    -23.17289   13.17394  -4.23153  L 
 C-C_3                0    -32.64272   16.14311   0.77906  L 
 H-H_                 0    -32.66332   16.19952  -0.32778  L 
 C-C_3                0    -29.96894   14.25894   4.41444  L 
 H-H_                 0    -30.46611   14.71328   5.29689  L 
 C-C_3                0    -33.31092   14.17263  -4.43344  L 
 H-H_                 0    -33.36423   13.85859  -5.49732  L 
 C-C_3                0    -32.71455   10.41562   0.95492  L 
 H-H_                 0    -32.67745   9.32759   1.16549  L 
 C-C_3                0    -32.29057   16.46191   3.51044  L 
 H-H_                 0    -32.0387   16.6933   4.56688  L 
 C-C_3                0    -34.29441   12.33588   0.33841  L 
 H-H_                 0    -35.35774   12.57203   0.1268   L 
 C-C_3                0    -34.59943   13.79093  -3.72862  L 
 H-H_                 0    -35.46333   14.22563  -4.27396  L 
 C-C_3                0    -34.18051   10.87371   0.80523  L 
 H-H_                 0    -34.7153   10.74221   1.76885  L 
 C-C_3                0    -33.17718   17.46387   1.34267  L 
 H-H_                 0    -34.27876   17.49871   1.20479  L 
 C-C_3                0    -32.80685   17.7152   2.81332  L 
 H-H_                 0    -33.67048   18.14036   3.36763  L 
 C-C_3                0    -20.77373   14.28582   0.66186  L 
 H-H_                 0    -19.82025   14.75598   0.97598  L 
 H-H_                 0    -20.50543   13.40125   0.04784  L 
 H-H_                 0    -21.30037   13.95264   1.58154  L 
 C-C_3                0    -21.7835   16.55733   0.73647  L 
 H-H_                 0    -20.78504   16.91427   1.06415  L 
 H-H_                 0    -22.39774   16.35567   1.63944  L 
 H-H_                 0    -22.24235   17.39194   0.16606  L 
 C-C_3                0    -20.97625   15.63787  -1.45917  L 
 H-H_                 0    -21.61673   16.33012  -2.04457  L 
 H-H_                 0    -20.79082   14.72889  -2.07042  L 
 H-H_                 0    -20.00429   16.14174  -1.2874   L 
 O-O_3                0     17.33076   14.55281  -3.21505  L 
 O-O_3                0     17.40156   16.87362  -1.6587   L 
 N-N_3                0     12.61252   16.17542  -0.44146  L 
 N-N_3                0     12.48935   14.85778  -3.19294  L 
 N-N_3                0     15.45786   12.83171  -4.80166  L 
 C-C_3                0     15.1543   16.38019  -0.76948  L 
 C-C_3                0     18.39831   15.91761  -1.42189  L 
 C-C_3                0     16.22234   14.78231  -2.36321  L 
 C-C_3                0     20.97022   14.66409  -2.1371   L 
 H-H_                 0     21.72911   13.92023  -1.84231  L 
 N-N_3                0     16.30244   17.81084   0.84285  L 
 C-C_3                0     16.15952   16.24595  -1.91009  L 
 C-C_3                0     18.55527   15.01741  -2.65563  L 
 C-C_3                0     19.6235   13.93176  -2.38307  L 
 C-C_3                0     13.65443   14.85912  -2.28677  L 
 C-C_3                0     20.89454   15.70551  -0.98898  L 
 C-C_3                0     14.83505   13.02656  -3.50464  L 
 C-C_3                0     12.05002   16.21638  -3.55561  L 
 C-C_3                0     10.14099   14.83689  -3.21799  L 
 C-C_3                0     14.91365   14.49348  -3.10233  L 
 C-C_3                0     12.83641   15.4069   0.77652  L 
 C-C_3                0     11.83398   15.95925   1.74556  L 
 C-C_3                0     13.75302   16.13348  -1.38267  L 
 C-C_3                0     19.6951   16.65278  -1.15628  L 
 H-H_                 0     19.54819   17.26331  -0.24338  L 
 C-C_3                0     11.34192   14.26717  -2.52484  L 
 C-C_3                0     15.24941   17.77463  -0.15614  L 
 C-C_3                0     19.69335   12.72015  -3.39917  L 
 C-C_3                0     10.51566   16.2817  -3.38644  L 
 C-C_3                0     12.38288   17.53956   0.05369  L 
 C-C_3                0     11.90098   17.44428   1.52047  L 
 C-C_3                0     12.56898   13.91349   0.64379  L 
 H-H_                 0     13.28348   13.45387  -0.0678   L 
 C-C_3                0     21.0148   11.92445  -3.2651   L 
 H-H_                 0     21.20278   11.65056  -2.20635  L 
 H-H_                 0     21.87419   12.50535  -3.64633  L 
 H-H_                 0     20.98243   10.98808  -3.86319  L 
 C-C_3                0     12.52618   16.56069  -4.96403  L 
 H-H_                 0     13.63326   16.5534  -5.00395  L 
 C-C_3                0     22.22964   16.49375  -0.7235   L 
 C-C_3                0     9.80044   16.90058  -4.59012  L 
 H-H_                 0     8.74033   17.11904  -4.34469  L 
 C-C_3                0     11.27216   12.74925  -2.62547  L 
 H-H_                 0     12.16909   12.29232  -2.15772  L 
 C-C_3                0     18.56492   11.71848  -3.0821   L 
 H-H_                 0     18.70218   11.29126  -2.06667  L 
 H-H_                 0     18.5748   10.87696  -3.80891  L 
 H-H_                 0     17.56336   12.17811  -3.12817  L 
 C-C_3                0     11.94327   13.9326   3.12319  L 
 H-H_                 0     12.21154   13.50947   4.11311  L 
 C-C_3                0     12.77342   13.25819   2.01426  L 
 H-H_                 0     12.4847   12.19484   1.93531  L 
 C-C_3                0     19.56994   13.18582  -4.86398  L 
 H-H_                 0     19.77675   12.34487  -5.55962  L 
 H-H_                 0     20.29383   13.99937  -5.07142  L 
 H-H_                 0     18.54764   13.54186  -5.09586  L 
 C-C_3                0     11.44231   18.32531  -0.85761  L 
 H-H_                 0     11.94374   18.52282  -1.82773  L 
 C-C_3                0     12.13678   15.45232   3.14095  L 
 H-H_                 0     11.42078   15.89937   3.86069  L 
 C-C_3                0     11.98308   17.9114  -5.43787  L 
 H-H_                 0     12.0968   17.98503  -6.53931  L 
 C-C_3                0     10.01494   12.2811  -1.87838  L 
 H-H_                 0     9.89411   11.1839  -1.99321  L 
 C-C_3                0     10.50955   18.04891   1.73379  L 
 H-H_                 0     10.24039   18.04677   2.81105  L 
 C-C_3                0     8.90985   14.52652  -2.38618  L 
 H-H_                 0     8.01267   14.99354  -2.84381  L 
 C-C_3                0     10.51926   18.16836  -5.05078  L 
 H-H_                 0     10.49148   18.92986  -4.24474  L 
 C-C_3                0     8.74487   12.99959  -2.37416  L 
 H-H_                 0     7.88704   12.71837  -1.7358   L 
 C-C_3                0     11.10036   19.65142  -0.18661  L 
 H-H_                 0     10.5048   20.29936  -0.86184  L 
 C-C_3                0     10.39207   19.46672   1.16492  L 
 H-H_                 0     9.3168    19.73182   1.07762  L 
 C-C_3                0     23.43845   15.54178  -0.6563   L 
 H-H_                 0     24.35399   16.09193  -0.35241  L 
 H-H_                 0     23.66317   15.09191  -1.64019  L 
 H-H_                 0     23.24639   14.73066   0.07125  L 
 C-C_3                0     22.14043   17.21248   0.64215  L 
 H-H_                 0     23.12755   17.6297   0.93867  L 
 H-H_                 0     21.81187   16.50489   1.43388  L 
 H-H_                 0     21.43414   18.06733   0.61199  L 
 C-C_3                0     22.50168   17.53904  -1.82564  L 
 H-H_                 0     21.65869   18.2538  -1.93056  L 
 H-H_                 0     22.66577   17.03748  -2.79752  L 
 H-H_                 0     23.41301   18.12779  -1.58787  L 
 O-O_3                0    -22.41781   11.78485   9.92794  L 
 O-O_3                0    -22.86743   12.54406   12.60573  L 
 N-N_3                0    -27.65171   13.12326   11.57904  L 
 N-N_3                0    -26.90025   13.06837   8.62652  L 
 N-N_3                0    -23.46058   11.75337   7.24284  L 
 C-C_3                0    -25.18205   13.01287   12.15791  L 
 C-C_3                0    -21.57024   12.33946   12.08192  L 
 C-C_3                0    -23.73475   11.90766   10.41185  L 
 C-C_3                0    -19.57122   12.27222   9.9001   L 
 H-H_                 0    -18.52633   12.05617   9.61502  L 
 N-N_3                0    -24.85561   13.47827   14.52947  L 
 C-C_3                0    -23.77017   12.91805   11.57456  L 
 C-C_3                0    -21.62443   11.29104   10.9779  L 
 C-C_3                0    -20.19772   11.00286   10.50233  L 
 C-C_3                0    -26.07835   12.56498   9.74523  L 
 C-C_3                0    -19.56395   13.44591   10.9138  L 
 C-C_3                0    -24.58448   11.44149   8.10681  L 
 C-C_3                0    -27.0291   14.5356   8.62072  L 
 C-C_3                0    -29.15809   13.57825   8.11117  L 
 C-C_3                0    -24.628    12.41425   9.28247  L 
 C-C_3                0    -27.79736   11.89432   12.35971  L 
 C-C_3                0    -28.99591   12.11825   13.22846  L 
 C-C_3                0    -26.26806   13.32919   11.08972  L 
 C-C_3                0    -20.94262   13.65001   11.58729  L 
 H-H_                 0    -20.85093   14.3225   12.46369  L 
 C-C_3                0    -28.25821   12.55859   8.74071  L 
 C-C_3                0    -25.18978   14.07721   13.24945  L 
 C-C_3                0    -20.05974   9.68363   9.6738   L 
 C-C_3                0    -28.54604   14.83849   8.64609  L 
 C-C_3                0    -28.02319   14.18569   12.52711  L 
 C-C_3                0    -28.81963   13.53917   13.68509  L 
 C-C_3                0    -28.0289   10.6216   11.55219  L 
 H-H_                 0    -27.16668   10.42606   10.88477  L 
 C-C_3                0    -18.58409   9.42524   9.2929   L 
 H-H_                 0    -17.92697   9.52878   10.18327  L 
 H-H_                 0    -18.23845   10.12756   8.5057   L 
 H-H_                 0    -18.45296   8.39926   8.88474  L 
 C-C_3                0    -26.31402   15.05939   7.37066  L 
 H-H_                 0    -25.21491   15.02761   7.52589  L 
 C-C_3                0    -18.99254   14.77109   10.2993  L 
 C-C_3                0    -28.99898   16.14061   7.96845  L 
 H-H_                 0    -30.09382   16.1455   7.7854   L 
 C-C_3                0    -28.50041   11.21977   8.07187  L 
 H-H_                 0    -27.77634   10.46886   8.44688  L 
 C-C_3                0    -20.52624   8.5057    10.55404  L 
 H-H_                 0    -19.97551   8.50128   11.51885  L 
 H-H_                 0    -20.34207   7.53666   10.04417  L 
 H-H_                 0    -21.61213   8.57483   10.7786  L 
 C-C_3                0    -29.21044   9.6945    13.62079  L 
 H-H_                 0    -29.17473   8.88044   14.37441  L 
 C-C_3                0    -28.1472   9.44614   12.53446  L 
 H-H_                 0    -28.38729   8.51539   11.98052  L 
 C-C_3                0    -20.91244   9.72638   8.38813  L 
 H-H_                 0    -20.73099   8.82942   7.76626  L 
 H-H_                 0    -20.67403   10.62656   7.78518  L 
 H-H_                 0    -21.99609   9.72888   8.62262  L 
 C-C_3                0    -28.77402   15.31703   11.82232  L 
 H-H_                 0    -28.08348   15.84009   11.1301  L 
 C-C_3                0    -29.02263   11.05281   14.31068  L 
 H-H_                 0    -29.87219   11.23496   15.0017  L 
 C-C_3                0    -26.75046   16.46619   7.00211  L 
 H-H_                 0    -26.19511   16.79462   6.10248  L 
 C-C_3                0    -29.92819   10.80266   8.44389  L 
 H-H_                 0    -30.17578   9.82535   7.98643  L 
 C-C_3                0    -30.18594   14.18726   13.91353  L 
 H-H_                 0    -30.64829   13.78291   14.83854  L 
 C-C_3                0    -30.58291   13.27046   8.55176  L 
 H-H_                 0    -31.28339   14.02002   8.12893  L 
 C-C_3                0    -28.23467   16.44478   6.69143  L 
 H-H_                 0    -28.54901   17.43568   6.30182  L 
 C-C_3                0    -30.95964   11.87199   8.03125  L 
 H-H_                 0    -31.96486   11.5892   8.40689  L 
 C-C_3                0    -29.31403   16.33479   12.82914  L 
 H-H_                 0    -29.97035   17.06274   12.30642  L 
 C-C_3                0    -30.04566   15.70301   14.02563  L 
 H-H_                 0    -31.04465   16.16833   14.16495  L 
 C-C_3                0    -17.54334   14.54846   9.81393  L 
 H-H_                 0    -17.06431   15.51717   9.562    L 
 H-H_                 0    -17.509    13.92637   8.89469  L 
 H-H_                 0    -16.93616   14.05755   10.60488  L 
 C-C_3                0    -18.9549   15.89223   11.36468  L 
 H-H_                 0    -18.41245   16.78526   10.9851  L 
 H-H_                 0    -18.44159   15.53738   12.28445  L 
 H-H_                 0    -19.97641   16.23588   11.63113  L 
 C-C_3                0    -19.85549   15.2409   9.10783  L 
 H-H_                 0    -20.90279   15.42973   9.42667  L 
 H-H_                 0    -19.86983   14.4737   8.30603  L 
 H-H_                 0    -19.44835   16.18069   8.67568  L 
 O-O_3                0     18.27944   12.43668   9.80448  L 
 O-O_3                0     17.72825   13.21067   12.4815  L 
 N-N_3                0     13.11368   14.43651   11.2052  L 
 N-N_3                0     13.59291   13.04209   8.61218  L 
 N-N_3                0     17.14203   12.36884   7.07237  L 
 C-C_3                0     15.53538   13.99381   11.89024  L 
 C-C_3                0     19.03401   12.87118   12.05433  L 
 C-C_3                0     16.95921   12.60798   10.26599  L 
 C-C_3                0     21.27814   12.72293   10.15598  L 
 H-H_                 0     22.30338   12.40008   9.91109  L 
 N-N_3                0     15.93797   14.81028   14.15372  L 
 C-C_3                0     16.9513   13.6663   11.38737  L 
 C-C_3                0     18.99441   11.87932   10.88168  L 
 C-C_3                0     20.42643   11.48431   10.48926  L 
 C-C_3                0     14.59829   13.0701   9.6979   L 
 C-C_3                0     21.30977   13.7056   11.34877  L 
 C-C_3                0     16.09748   11.9841   8.00195  L 
 C-C_3                0     12.9963   14.34879   8.30482  L 
 C-C_3                0     11.29865   12.66534   8.23161  L 
 C-C_3                0     16.01732   13.00173   9.13062  L 
 C-C_3                0     12.77889   13.68998   12.41922  L 
 C-C_3                0     11.70768   14.48714   13.09699  L 
 C-C_3                0     14.50496   14.21548   10.74322  L 
 C-C_3                0     19.87355   14.11182   11.73767  L 
 H-H_                 0     19.8704   14.73964   12.64984  L 
 C-C_3                0     12.4741   12.22031   9.03922  L 
 C-C_3                0     15.61616   15.21644   12.79711  L 
 C-C_3                0     20.55969   10.26764   9.51434  L 
 C-C_3                0     11.46124   14.15933   8.22826  L 
 C-C_3                0     12.97598   15.84775   11.60677  L 
 C-C_3                0     12.19598   15.89745   12.94044  L 
 C-C_3                0     12.25591   12.27813   12.19467  L 
 H-H_                 0     13.03598   11.66665   11.6991  L 
 C-C_3                0     21.95163   9.62759   9.69714  L 
 H-H_                 0     22.13283   9.39955   10.76849  L 
 H-H_                 0     22.76398   10.29163   9.34661  L 
 H-H_                 0     22.03073   8.68359   9.11654  L 
 C-C_3                0     13.58597   14.91832   7.01448  L 
 H-H_                 0     14.67715   15.08575   7.13381  L 
 C-C_3                0     22.29131   14.9134   11.14961  L 
 C-C_3                0     10.8318   14.76703   6.97266  L 
 H-H_                 0     9.72569   14.78156   7.06644  L 
 C-C_3                0     12.65999   10.72487   8.83267  L 
 H-H_                 0     13.57124   10.37041   9.35508  L 
 C-C_3                0     19.50765   9.18989   9.85383  L 
 H-H_                 0     19.56463   8.91863   10.92798  L 
 H-H_                 0     19.66493   8.27005   9.24939  L 
 H-H_                 0     18.48536   9.5588    9.63915  L 
 C-C_3                0     11.0342   12.53278   14.43135  L 
 H-H_                 0     10.96765   12.10578   15.45254  L 
 C-C_3                0     11.9491   11.64949   13.56295  L 
 H-H_                 0     11.48519   10.65065   13.42288  L 
 C-C_3                0     20.38122   10.69264   8.04229  L 
 H-H_                 0     20.4917   9.8167    7.36666  L 
 H-H_                 0     21.1381   11.44714   7.74873  L 
 H-H_                 0     19.37693   11.128    7.87634  L 
 C-C_3                0     12.33414   16.68074   10.49401  L 
 H-H_                 0     13.00823   16.71622   9.61518  L 
 C-C_3                0     11.5393   13.97813   14.51616  L 
 H-H_                 0     10.79124   14.59674   15.05481  L 
 C-C_3                0     12.89752   16.23941   6.65833  L 
 H-H_                 0     13.21607   16.57809   5.65206  L 
 C-C_3                0     11.42829   10.02189   9.41705  L 
 H-H_                 0     11.49267   8.9296    9.2302   L 
 C-C_3                0     11.01589   16.87037   12.92271  L 
 H-H_                 0     10.61618   16.99986   13.95028  L 
 C-C_3                0     10.04074   12.11023   8.87718  L 
 H-H_                 0     9.14493   12.45493   8.3193   L 
 C-C_3                0     11.36245   16.18066   6.73119  L 
 H-H_                 0     11.00549   16.86333   7.53163  L 
 C-C_3                0     10.10997   10.57411   8.83971  L 
 H-H_                 0     9.26059   10.15252   9.41377  L 
 C-C_3                0     12.06078   18.11542   10.95197  L 
 H-H_                 0     11.41628   18.62357   10.20347  L 
 C-C_3                0     11.4482   18.21983   12.35858  L 
 H-H_                 0     10.59256   18.92818   12.36088  L 
 C-C_3                0     23.73908   14.38744   11.0269  L 
 H-H_                 0     24.46904   15.21757   11.11483  L 
 H-H_                 0     23.92477   13.90458   10.04492  L 
 H-H_                 0     23.95398   13.65527   11.83354  L 
 C-C_3                0     22.24875   15.86149   12.37172  L 
 H-H_                 0     23.06382   16.61579   12.32118  L 
 H-H_                 0     22.36558   15.2861   13.31552  L 
 H-H_                 0     21.29852   16.4345   12.40961  L 
 C-C_3                0     21.93373   15.71785   9.88374  L 
 H-H_                 0     20.88044   16.06732   9.92425  L 
 H-H_                 0     22.06224   15.09601   8.97608  L 
 H-H_                 0     22.59583   16.60492   9.78198  L 
 O-O_3                0    -2.32999  -5.81197  -2.65986  L 
 O-O_3                0    -1.58222  -8.21322  -3.91704  L 
 N-N_3                0    -6.27716  -8.65859  -5.5605   L 
 N-N_3                0    -7.0315   -6.48604  -3.60786  L 
 N-N_3                0    -5.8587   -4.36837  -1.95819  L 
 C-C_3                0    -3.88269  -8.59564  -4.68913  L 
 C-C_3                0    -0.82825  -7.04977  -4.19948  L 
 C-C_3                0    -3.23749  -6.38562  -3.57691  L 
 C-C_3                0     1.25715  -5.03188  -3.68771  L 
 H-H_                 0     1.71143  -4.1054   -4.08197  L 
 N-N_3                0    -2.54789  -10.55672  -5.31303  L 
 C-C_3                0    -2.95538  -7.89555  -3.68439  L 
 C-C_3                0    -0.98299  -6.02705  -3.05593  L 
 C-C_3                0    -0.22473  -4.71153  -3.3539   L 
 C-C_3                0    -5.66303  -6.75516  -4.09723  L 
 C-C_3                0     1.42204  -6.11514  -4.77908  L 
 C-C_3                0    -4.89224  -4.64405  -3.00403  L 
 C-C_3                0    -7.61291  -7.59923  -2.84359  L 
 C-C_3                0    -9.30967  -6.51423  -4.13277  L 
 C-C_3                0    -4.65938  -6.1465   -3.113    L 
 C-C_3                0    -5.69094  -8.45051  -6.88661  L 
 C-C_3                0    -6.24362  -9.53258  -7.76127  L 
 C-C_3                0    -5.38406  -8.24605  -4.45561  L 
 C-C_3                0     0.63572  -7.38492  -4.39681  L 
 H-H_                 0     0.71507  -8.16442  -5.18053  L 
 C-C_3                0    -7.94802  -6.32902  -4.7201   L 
 C-C_3                0    -3.7024   -10.10639  -4.55566  L 
 C-C_3                0    -0.40169  -3.58201  -2.25832  L 
 C-C_3                0    -9.13894  -7.5848   -3.08334  L 
 C-C_3                0    -6.57734  -10.09702  -5.47749  L 
 C-C_3                0    -6.17759  -10.70872  -6.84028  L 
 C-C_3                0    -6.01857  -7.11147  -7.52913  L 
 H-H_                 0    -5.62232  -6.29194  -6.89768  L 
 C-C_3                0     0.62568  -2.43908  -2.45237  L 
 H-H_                 0     0.58322  -2.05836  -3.49533  L 
 H-H_                 0     1.65913  -2.77802  -2.22605  L 
 H-H_                 0     0.41933  -1.58946  -1.7648   L 
 C-C_3                0    -7.1952   -7.53947  -1.37614  L 
 H-H_                 0    -6.1554   -7.91138  -1.28097  L 
 C-C_3                0     2.9063   -6.40259  -5.22237  L 
 C-C_3                0    -9.93374  -7.1581   -1.84476  L 
 H-H_                 0    -11.01643  -7.27613  -2.03355  L 
 C-C_3                0    -7.94164  -4.95875  -5.38142  L 
 H-H_                 0    -6.92833  -4.69845  -5.74912  L 
 C-C_3                0    -1.8059   -2.94329  -2.38312  L 
 H-H_                 0    -2.06605  -2.78806  -3.45167  L 
 H-H_                 0    -1.85549  -1.96106  -1.86394  L 
 H-H_                 0    -2.59135  -3.56306  -1.91077  L 
 C-C_3                0    -5.60127  -8.27445  -9.78081  L 
 H-H_                 0    -4.94979  -8.25175  -10.67877  L 
 C-C_3                0    -5.31452  -7.04992  -8.89335  L 
 H-H_                 0    -5.58753  -6.12067  -9.42513  L 
 C-C_3                0    -0.228    -4.14913  -0.83376  L 
 H-H_                 0    -0.18853  -3.33066  -0.08539  L 
 H-H_                 0     0.70391  -4.7402   -0.76236  L 
 H-H_                 0    -1.07225  -4.81055  -0.55629  L 
 C-C_3                0    -8.0667   -10.23769  -5.13783  L 
 H-H_                 0    -8.19385  -10.07989  -4.05276  L 
 C-C_3                0    -5.40648  -9.59622  -9.02659  L 
 H-H_                 0    -5.74743  -10.43379  -9.6666   L 
 C-C_3                0    -8.11763  -8.39137  -0.51728  L 
 H-H_                 0    -7.77768  -8.40375   0.53641  L 
 C-C_3                0    -8.92794  -5.01764  -6.56058  L 
 H-H_                 0    -9.01156  -4.01861  -7.03226  L 
 C-C_3                0    -6.99781  -11.91146  -7.32261  L 
 H-H_                 0    -6.60906  -12.83519  -6.84286  L 
 C-C_3                0    -10.27795  -6.77523  -5.26821  L 
 H-H_                 0    -11.28798  -6.99216  -4.86841  L 
 C-C_3                0    -9.56382  -7.9121   -0.56525  L 
 H-H_                 0    -10.24673  -8.7671   -0.38585  L 
 C-C_3                0    -10.33008  -5.5066   -6.1339   L 
 H-H_                 0    -10.94776  -5.7001   -7.03324  L 
 C-C_3                0    -8.65219  -11.58423  -5.52807  L 
 H-H_                 0    -9.73167  -11.61046  -5.27185  L 
 C-C_3                0    -8.47826  -11.75841  -7.02267  L 
 H-H_                 0    -9.0238   -12.65436  -7.37742  L 
 C-C_3                0     3.76613  -5.11619  -5.27047  L 
 H-H_                 0     4.76728  -5.32264  -5.70751  L 
 H-H_                 0     3.93532  -4.70699  -4.25148  L 
 H-H_                 0     3.27992  -4.33906  -5.89312  L 
 C-C_3                0     2.90252  -7.00249  -6.64437  L 
 H-H_                 0     3.94045  -7.19078  -6.99257  L 
 H-H_                 0     2.42806  -6.30568  -7.36542  L 
 H-H_                 0     2.36235  -7.96953  -6.68017  L 
 C-C_3                0     3.59214  -7.39815  -4.26961  L 
 H-H_                 0     3.08422  -8.3811   -4.28926  L 
 H-H_                 0     3.59463  -7.01082  -3.22792  L 
 H-H_                 0     4.63597  -7.5785   -4.59622  L 
 O-O_3                0    -1.56542  -4.62725   9.96022  L 
 O-O_3                0    -1.2321   -6.89142   8.32509  L 
 N-N_3                0    -6.16745  -7.41381   8.0599   L 
 N-N_3                0    -6.42594  -5.10347   9.9156   L 
 N-N_3                0    -4.99091  -2.99703   11.22545  L 
 C-C_3                0    -3.64952  -6.95355   7.88391  L 
 C-C_3                0    -0.37697  -5.79154   8.10694  L 
 C-C_3                0    -2.64973  -5.00994   9.14192  L 
 C-C_3                0     1.84348  -3.91303   8.3641   L 
 H-H_                 0     2.15599  -3.0777    7.70706  L 
 N-N_3                0    -2.69523  -8.33551   6.13025  L 
 C-C_3                0    -2.51206  -6.49653   8.79278  L 
 C-C_3                0    -0.31007  -4.87216   9.33844  L 
 C-C_3                0     0.46867  -3.57939   8.9965   L 
 C-C_3                0    -5.19044  -5.35331   9.14048  L 
 C-C_3                0     2.05759  -5.23375   7.58863  L 
 C-C_3                0    -4.13458  -3.26605   10.08647  L 
 C-C_3                0    -6.74731  -6.18837   10.86005  L 
 C-C_3                0    -8.75388  -5.46973   9.79521  L 
 C-C_3                0    -3.96838  -4.76602   9.88685  L 
 C-C_3                0    -6.19582  -7.27464   6.6075   L 
 C-C_3                0    -7.13396  -8.34569   6.13539  L 
 C-C_3                0    -4.96291  -6.83132   8.69524  L 
 C-C_3                0     1.01084  -6.32581   7.84573  L 
 H-H_                 0     0.96648  -7.00128   6.96513  L 
 C-C_3                0    -7.56217  -5.02995   9.01069  L 
 C-C_3                0    -3.39938  -8.37477   7.39768  L 
 C-C_3                0     0.65503  -2.55756   10.18617  L 
 C-C_3                0    -8.21419  -6.61149   10.60008  L 
 C-C_3                0    -6.15724  -8.8715    8.25019  L 
 C-C_3                0    -6.75058  -9.5305    6.9818   L 
 C-C_3                0    -6.69136  -5.93465   6.08863  L 
 H-H_                 0    -6.01726  -5.12454   6.43392  L 
 C-C_3                0     1.55571  -1.37189   9.75091  L 
 H-H_                 0     1.15808  -0.91591   8.81978  L 
 H-H_                 0     2.60516  -1.69197   9.5763   L 
 H-H_                 0     1.59548  -0.58379   10.53454  L 
 C-C_3                0    -6.53342  -5.70468   12.29857  L 
 H-H_                 0    -5.47047  -5.43792   12.47112  L 
 C-C_3                0     3.51972  -5.76755   7.77012  L 
 C-C_3                0    -9.04286  -6.79996   11.87329  L 
 H-H_                 0    -9.97652  -7.35448   11.64537  L 
 C-C_3                0    -7.84682  -3.64347   8.45835  L 
 H-H_                 0    -6.96333  -3.25605   7.90899  L 
 C-C_3                0    -0.69151  -1.94262   10.6144  L 
 H-H_                 0    -1.2311   -1.55712   9.72988  L 
 H-H_                 0    -0.53288  -1.09867   11.31784  L 
 H-H_                 0    -1.33244  -2.65956   11.15643  L 
 C-C_3                0    -7.43496  -7.18177   3.98843  L 
 H-H_                 0    -7.30024  -7.23139   2.88907  L 
 C-C_3                0    -6.65891  -5.97937   4.55648  L 
 H-H_                 0    -7.06666  -5.03529   4.15027  L 
 C-C_3                0     1.30562  -3.24548   11.40152  L 
 H-H_                 0     1.47762  -2.51494   12.21911  L 
 H-H_                 0     2.28764  -3.67849   11.12164  L 
 H-H_                 0     0.65777  -4.05777   11.79477  L 
 C-C_3                0    -6.85724  -9.27952   9.54462  L 
 H-H_                 0    -6.26764  -8.92554   10.41449  L 
 C-C_3                0    -6.98908  -8.5018    4.63144  L 
 H-H_                 0    -7.63876  -9.32627   4.27011  L 
 C-C_3                0    -6.9702   -6.75287   13.3286  L 
 H-H_                 0    -7.11868  -6.25985   14.31157  L 
 C-C_3                0    -9.04607  -3.74608   7.50171  L 
 H-H_                 0    -9.35347  -2.72735   7.20235  L 
 C-C_3                0    -7.98944  -10.38006   7.28158  L 
 H-H_                 0    -8.34573  -10.89955   6.36741  L 
 C-C_3                0    -9.8674   -5.78045   8.81613  L 
 H-H_                 0    -10.74166  -6.19474   9.35665  L 
 C-C_3                0    -8.23407  -7.53046   12.93985  L 
 H-H_                 0    -7.95174  -8.54242   12.57729  L 
 C-C_3                0    -10.2574  -4.46257   8.13256  L 
 H-H_                 0    -11.02929  -4.64941   7.35716  L 
 C-C_3                0    -6.9733   -10.79732   9.60415  L 
 H-H_                 0    -7.46593  -11.09644   10.5489  L 
 C-C_3                0    -7.7303   -11.38995   8.40595  L 
 H-H_                 0    -7.16744  -12.26528   8.01844  L 
 C-C_3                0     4.53296  -4.71116   7.2757   L 
 H-H_                 0     5.57051  -5.09786   7.35566  L 
 H-H_                 0     4.48222  -3.78317   7.88328  L 
 H-H_                 0     4.34187  -4.4499    6.21362  L 
 C-C_3                0     3.74162  -7.05353   6.94399  L 
 H-H_                 0     4.79685  -7.38856   7.0287   L 
 H-H_                 0     3.50019  -6.87868   5.87346  L 
 H-H_                 0     3.11872  -7.89171   7.31715  L 
 C-C_3                0     3.80894  -6.08399   9.25565  L 
 H-H_                 0     3.07997  -6.82193   9.65321  L 
 H-H_                 0     3.75401  -5.16636   9.87733  L 
 H-H_                 0     4.82841  -6.51021   9.37394  L 
 O-O_3                0    -4.43423   11.72264  -2.76982  L 
 O-O_3                0    -3.16862   9.63592  -4.11272  L 
 N-N_3                0    -7.23783   6.777    -3.72254  L 
 N-N_3                0    -8.53563   9.04835  -2.29794  L 
 N-N_3                0    -7.97221   11.58411  -0.98005  L 
 C-C_3                0    -5.11753   8.1816   -4.03796  L 
 C-C_3                0    -2.40867   10.61287  -3.41371  L 
 C-C_3                0    -5.18082   10.59138  -3.22275  L 
 C-C_3                0    -0.88864   12.05552  -1.38849  L 
 H-H_                 0    -0.26602   12.96596  -1.30196  L 
 N-N_3                0    -3.35169   7.02921  -5.26477  L 
 C-C_3                0    -4.33342   9.31807  -3.39004  L 
 C-C_3                0    -3.16771   11.32985  -2.27802  L 
 C-C_3                0    -2.33723   12.51153  -1.72706  L 
 C-C_3                0    -7.23871   9.19195  -2.99251  L 
 C-C_3                0    -0.19276   11.12661  -2.41373  L 
 C-C_3                0    -7.22255   11.59573  -2.22393  L 
 C-C_3                0    -8.64362   7.86442  -1.42918  L 
 C-C_3                0    -10.68807   8.15756  -2.60583  L 
 C-C_3                0    -6.40171   10.3158  -2.34932  L 
 C-C_3                0    -7.23      6.66761  -5.17957  L 
 C-C_3                0    -7.52335   5.22701  -5.47791  L 
 C-C_3                0    -6.40566   7.89277  -3.21262  L 
 C-C_3                0    -1.12932   10.01032  -2.89063  L 
 H-H_                 0    -0.66695   9.4446   -3.72355  L 
 C-C_3                0    -9.57613   8.87466  -3.29546  L 
 C-C_3                0    -4.21745   6.95279  -4.10345  L 
 C-C_3                0    -2.99397   13.25971  -0.5026   L 
 C-C_3                0    -9.93866   7.11726  -1.83328  L 
 C-C_3                0    -6.61574   5.51695  -3.2943   L 
 C-C_3                0    -6.71877   4.49137  -4.44426  L 
 C-C_3                0    -8.25353   7.52111  -5.91172  L 
 H-H_                 0    -8.07613   8.5939   -5.69228  L 
 C-C_3                0    -2.12549   14.47521  -0.09895  L 
 H-H_                 0    -1.91876   15.11959  -0.98078  L 
 H-H_                 0    -1.16197   14.1537   0.34228  L 
 H-H_                 0    -2.63141   15.09028   0.67654  L 
 C-C_3                0    -8.663     8.30302   0.03575  L 
 H-H_                 0    -7.70529   8.79566   0.30406  L 
 C-C_3                0     1.18875   10.57777  -1.90912  L 
 C-C_3                0    -10.775    6.61994  -0.65437  L 
 H-H_                 0    -11.48635   5.84061  -0.99791  L 
 C-C_3                0    -10.12507   10.16655  -3.87332  L 
 H-H_                 0    -9.30515   10.7542  -4.33455  L 
 C-C_3                0    -4.39541   13.80535  -0.85245  L 
 H-H_                 0    -4.37989   14.34576  -1.82321  L 
 H-H_                 0    -4.75054   14.50166  -0.06472  L 
 H-H_                 0    -5.15238   12.99774  -0.88705  L 
 C-C_3                0    -8.08254   5.803    -7.80902  L 
 H-H_                 0    -7.78819   5.69532  -8.87332  L 
 C-C_3                0    -8.05728   7.29232  -7.41809  L 
 H-H_                 0    -8.81424   7.85819  -7.99776  L 
 C-C_3                0    -3.12723   12.32207   0.71627  L 
 H-H_                 0    -3.55708   12.86992   1.58335  L 
 H-H_                 0    -2.13782   11.9199   1.02154  L 
 H-H_                 0    -3.80114   11.47055   0.48549  L 
 C-C_3                0    -7.16869   5.01051  -1.96735  L 
 H-H_                 0    -6.91637   5.72025  -1.15586  L 
 C-C_3                0    -7.16135   4.95191  -6.92476  L 
 H-H_                 0    -7.31074   3.87656  -7.15662  L 
 C-C_3                0    -8.9397    7.13855   0.99705  L 
 H-H_                 0    -9.38115   7.54618   1.92949  L 
 C-C_3                0    -11.14252   9.7791   -4.95199  L 
 H-H_                 0    -11.61688   10.68892  -5.36066  L 
 C-C_3                0    -7.44377   3.20347  -4.03418  L 
 H-H_                 0    -7.39909   2.45236  -4.84728  L 
 C-C_3                0    -11.66428   7.6485   -3.64718  L 
 H-H_                 0    -12.49646   7.13354  -3.12746  L 
 C-C_3                0    -9.87173   6.06131   0.4345   L 
 H-H_                 0    -9.26995   5.22129   0.02983  L 
 C-C_3                0    -12.23544   8.85112  -4.4054   L 
 H-H_                 0    -12.87977   8.50511  -5.23588  L 
 C-C_3                0    -6.51238   3.66972  -1.68527  L 
 H-H_                 0    -6.74634   3.32863  -0.66293  L 
 C-C_3                0    -6.9055    2.6103   -2.72307  L 
 H-H_                 0    -6.04177   1.93928  -2.91263  L 
 C-C_3                0     2.09817   11.74058  -1.45131  L 
 H-H_                 0     3.12717   11.38084  -1.23804  L 
 H-H_                 0     1.72633   12.20014  -0.51232  L 
 H-H_                 0     2.15276   12.52338  -2.23853  L 
 C-C_3                0     1.92051   9.84532  -3.05703  L 
 H-H_                 0     2.96143   9.5921   -2.76505  L 
 H-H_                 0     1.95495   10.48541  -3.96455  L 
 H-H_                 0     1.42912   8.88554  -3.31553  L 
 C-C_3                0     0.99658   9.60158  -0.72848  L 
 H-H_                 0     0.36553   8.73568  -1.01981  L 
 H-H_                 0     0.50631   10.11692   0.12377  L 
 H-H_                 0     1.97702   9.20695  -0.3835   L 
 O-O_3                0    -2.43825   9.9235    10.25383  L 
 O-O_3                0    -2.03219   7.33133   9.31361  L 
 N-N_3                0    -6.78232   7.19581   7.80554  L 
 N-N_3                0    -7.29269   9.3992    9.79975  L 
 N-N_3                0    -4.51844   11.77331   11.30442  L 
 C-C_3                0    -4.2953    7.27028   8.3734   L 
 C-C_3                0    -1.18717   8.3394    8.82658  L 
 C-C_3                0    -3.47435   9.36191   9.47034  L 
 C-C_3                0     1.09159   10.15586   8.75026  L 
 H-H_                 0     1.49577   10.97386   8.12576  L 
 N-N_3                0    -2.99632   5.47834   7.34051  L 
 C-C_3                0    -3.35599   7.82933   9.43536  L 
 C-C_3                0    -1.14457   9.48812   9.84177  L 
 C-C_3                0    -0.23739   10.65862   9.38635  L 
 C-C_3                0    -5.97607   9.10242   9.19005  L 
 C-C_3                0     1.01099   8.87752   7.88328  L 
 C-C_3                0    -5.00371   11.23918   10.0445  L 
 C-C_3                0    -7.77739   8.29321   10.6451  L 
 C-C_3                0    -9.58684   9.05175   9.29771  L 
 C-C_3                0    -4.84707   9.72638   10.02921  L 
 C-C_3                0    -6.46592   7.53984   6.42452  L 
 C-C_3                0    -7.45328   6.73058   5.63219  L 
 C-C_3                0    -5.75552   7.60463   8.78595  L 
 C-C_3                0     0.19743   7.79794   8.60015  L 
 H-H_                 0     0.08362   6.89705   7.9656   L 
 C-C_3                0    -8.28474   9.52866   8.74077  L 
 C-C_3                0    -4.08343   5.76272   8.25973  L 
 C-C_3                0     0.05701   11.70492   10.52801  L 
 C-C_3                0    -9.17029   7.86986   10.12035  L 
 C-C_3                0    -6.89144   5.73697   7.72373  L 
 C-C_3                0    -7.35931   5.37916   6.29296  L 
 C-C_3                0    -6.60213   9.01144   6.0516   L 
 H-H_                 0    -5.84903   9.60487   6.60371  L 
 C-C_3                0     0.90724   12.87261   9.97142  L 
 H-H_                 0     0.43087   13.28886   9.05839  L 
 H-H_                 0     1.94033   12.54906   9.72434  L 
 H-H_                 0     1.00433   13.6914   10.71579  L 
 C-C_3                0    -7.83823   8.73806   12.10755  L 
 H-H_                 0    -6.84397   9.07231   12.46298  L 
 C-C_3                0     2.41324   8.37678   7.39081  L 
 C-C_3                0    -10.19332   7.60749   11.23123  L 
 H-H_                 0    -11.06302   7.04791   10.83187  L 
 C-C_3                0    -8.49157   10.93723   8.21376  L 
 H-H_                 0    -7.52871   11.36443   7.873    L 
 C-C_3                0    -1.24602   12.32165   11.08476  L 
 H-H_                 0    -1.92906   12.59914   10.25626  L 
 H-H_                 0    -1.03625   13.23203   11.68414  L 
 H-H_                 0    -1.76437   11.62765   11.77712  L 
 C-C_3                0    -7.24079   8.26409   3.7287   L 
 H-H_                 0    -7.01565   8.37226   2.65267  L 
 C-C_3                0    -6.30514   9.14991   4.55588  L 
 H-H_                 0    -6.4076    10.20418   4.24086  L 
 C-C_3                0     0.81756   11.03604   11.69263  L 
 H-H_                 0     0.95867   11.75594   12.52506  L 
 H-H_                 0     1.81556   10.67565   11.36423  L 
 H-H_                 0     0.24886   10.16943   12.09223  L 
 C-C_3                0    -7.7485    5.14016   8.83693  L 
 H-H_                 0    -7.22824   5.25147   9.81169  L 
 C-C_3                0    -7.12057   6.79842   4.1527   L 
 H-H_                 0    -7.85891   6.20037   3.58196  L 
 C-C_3                0    -8.36013   7.60247   12.99465  L 
 H-H_                 0    -8.62952   8.00196   13.99343  L 
 C-C_3                0    -9.46034   10.83903   7.02591  L 
 H-H_                 0    -9.69447   11.85269   6.64323  L 
 C-C_3                0    -8.71965   4.68162   6.29174  L 
 H-H_                 0    -9.01112   4.3925    5.2619   L 
 C-C_3                0    -10.51919   8.77828   8.12982  L 
 H-H_                 0    -11.48497   8.37453   8.49933  L 
 C-C_3                0    -9.55692   6.8482    12.39307  L 
 H-H_                 0    -9.2273    5.84588   12.04594  L 
 C-C_3                0    -10.7675   10.10495   7.39144  L 
 H-H_                 0    -11.34831   9.91014   6.46742  L 
 C-C_3                0    -7.94505   3.66293   8.52182  L 
 H-H_                 0    -8.42548   3.13017   9.36251  L 
 C-C_3                0    -8.70458   3.44727   7.20098  L 
 H-H_                 0    -9.74316   3.11105   7.38947  L 
 C-C_3                0     3.05706   9.44284   6.47702  L 
 H-H_                 0     3.97013   9.04384   5.98514  L 
 H-H_                 0     3.3721    10.33512   7.05455  L 
 H-H_                 0     2.34347   9.76019   5.68636  L 
 C-C_3                0     2.26504   7.08131   6.56059  L 
 H-H_                 0     3.20278   6.84939   6.01852  L 
 H-H_                 0     1.44409   7.18986   5.82112  L 
 H-H_                 0     2.05515   6.20072   7.20436  L 
 C-C_3                0     3.35503   8.09511   8.57947  L 
 H-H_                 0     2.90948   7.34451   9.26688  L 
 H-H_                 0     3.55908   9.02166   9.15797  L 
 H-H_                 0     4.32507   7.69609   8.2119   L 
 O-O_3                0     2.04352  -17.33574  -8.63084  L 
 O-O_3                0     3.38392  -16.19349  -10.85324  L 
 N-N_3                0    -0.94581  -14.25612  -12.35443  L 
 N-N_3                0    -2.29181  -16.02299  -10.36308  L 
 N-N_3                0    -0.67815  -18.31031  -7.71876  L 
 C-C_3                0     1.30732  -15.28389  -11.68573  L 
 C-C_3                0     4.10196  -16.65572  -9.72326  L 
 C-C_3                0     1.37025  -17.03066  -9.82992  L 
 C-C_3                0     4.49356  -17.07924  -6.83776  L 
 H-H_                 0     5.06471  -17.46599  -5.97765  L 
 N-N_3                0     3.05007  -14.54654  -13.22846  L 
 C-C_3                0     2.07096  -15.82209  -10.47274  L 
 C-C_3                0     3.33344  -17.77295  -8.98843  L 
 C-C_3                0     4.13172  -18.25379  -7.76401  L 
 C-C_3                0    -0.86836  -16.18603  -10.73234  L 
 C-C_3                0     5.31739  -16.01345  -7.59092  L 
 C-C_3                0    -0.76363  -18.10607  -9.15196  L 
 C-C_3                0    -2.57588  -14.7335  -9.71782  L 
 C-C_3                0    -4.36206  -15.2724  -11.19949  L 
 C-C_3                0    -0.11184  -16.78198  -9.53466  L 
 C-C_3                0    -0.59409  -14.71993  -13.6984  L 
 C-C_3                0    -0.86885  -13.57108  -14.61856  L 
 C-C_3                0    -0.15181  -14.92061  -11.29051  L 
 C-C_3                0     4.51725  -15.50194  -8.80356  L 
 H-H_                 0     5.1209   -14.803   -9.41444  L 
 C-C_3                0    -3.14258  -16.06714  -11.54223  L 
 C-C_3                0     2.06441  -14.09113  -12.26432  L 
 C-C_3                0     3.5794   -19.53067  -7.04391  L 
 C-C_3                0    -3.78338  -14.10829  -10.45567  L 
 C-C_3                0    -0.61321  -12.81776  -12.37076  L 
 C-C_3                0    -0.32468  -12.41197  -13.83603  L 
 C-C_3                0    -1.34717  -15.94502  -14.19303  L 
 H-H_                 0    -1.14394  -16.80147  -13.51947  L 
 C-C_3                0     4.748    -20.24587  -6.33167  L 
 H-H_                 0     5.57204  -20.45238  -7.04858  L 
 H-H_                 0     5.15515  -19.64051  -5.49588  L 
 H-H_                 0     4.41285  -21.21347  -5.89894  L 
 C-C_3                0    -2.86105  -14.95691  -8.22746  L 
 H-H_                 0    -1.97621  -15.38988  -7.71645  L 
 C-C_3                0     5.88282  -14.87761  -6.66428  L 
 C-C_3                0    -4.8169   -13.47712  -9.52273  L 
 H-H_                 0    -5.4837   -12.79949  -10.09418  L 
 C-C_3                0    -3.59875  -17.46145  -11.94111  L 
 H-H_                 0    -2.72148  -18.11337  -12.13386  L 
 C-C_3                0     2.98114  -20.52021  -8.07057  L 
 H-H_                 0     3.72171  -20.75022  -8.86692  L 
 H-H_                 0     2.69035  -21.47387  -7.57891  L 
 H-H_                 0     2.06785  -20.10259  -8.54574  L 
 C-C_3                0    -0.8697   -15.09784  -16.55669  L 
 H-H_                 0    -0.37407  -15.36508  -17.51319  L 
 C-C_3                0    -0.82139  -16.29779  -15.59245  L 
 H-H_                 0    -1.4067   -17.14234  -16.01214  L 
 C-C_3                0     2.49765  -19.17654  -6.0008   L 
 H-H_                 0     2.09357  -20.09796  -5.52864  L 
 H-H_                 0     2.91028  -18.53701  -5.19167  L 
 H-H_                 0     1.65609  -18.63673  -6.47472  L 
 C-C_3                0    -1.73718  -11.98089  -11.74927  L 
 H-H_                 0    -1.87171  -12.23919  -10.68502  L 
 C-C_3                0    -0.20404  -13.85226  -15.95569  L 
 H-H_                 0    -0.34935  -12.99039  -16.64015  L 
 C-C_3                0    -3.28204  -13.66225  -7.52155  L 
 H-H_                 0    -3.8476   -13.91092  -6.60186  L 
 C-C_3                0    -4.43465  -17.32725  -13.22417  L 
 H-H_                 0    -4.84091  -18.3179  -13.51604  L 
 C-C_3                0    -0.99239  -11.10154  -14.2624  L 
 H-H_                 0    -0.54241  -10.74367  -15.2121  L 
 C-C_3                0    -5.11702  -14.97266  -12.48261  L 
 H-H_                 0    -6.00049  -14.33775  -12.26153  L 
 C-C_3                0    -4.1154   -12.72276  -8.39704  L 
 H-H_                 0    -3.4684   -11.91983  -8.81     L 
 C-C_3                0    -5.5878   -16.31336  -13.06947  L 
 H-H_                 0    -6.07229  -16.1443  -14.05344  L 
 C-C_3                0    -1.44493  -10.47999  -11.83875  L 
 H-H_                 0    -2.38215  -9.9161   -11.64555  L 
 C-C_3                0    -0.81628  -10.04908  -13.17244  L 
 H-H_                 0    -1.22866  -9.07144  -13.50097  L 
 C-C_3                0     6.82107  -15.49349  -5.60583  L 
 H-H_                 0     7.38645  -14.70404  -5.07132  L 
 H-H_                 0     6.26204  -16.05059  -4.82675  L 
 H-H_                 0     7.54711  -16.17806  -6.09347  L 
 C-C_3                0     6.7213   -13.86923  -7.48574  L 
 H-H_                 0     7.2559   -13.15807  -6.81864  L 
 H-H_                 0     7.4767   -14.40157  -8.10316  L 
 H-H_                 0     6.08272  -13.25278  -8.15154  L 
 C-C_3                0     4.74966  -14.11799  -5.94596  L 
 H-H_                 0     4.12183  -13.57437  -6.67345  L 
 H-H_                 0     4.09854  -14.81554  -5.3815   L 
 H-H_                 0     5.16531  -13.37154  -5.23496  L 
 O-O_3                0     0.12057  -16.61822   1.50291  L 
 O-O_3                0     0.14929  -14.17035   0.07908  L 
 N-N_3                0    -4.68732  -14.22177   0.13737  L 
 N-N_3                0    -4.61759  -16.12753   2.54974  L 
 N-N_3                0    -1.32542  -18.09358   3.5714   L 
 C-C_3                0    -2.19434  -13.87106   0.41052  L 
 C-C_3                0     1.30161  -14.97457   0.25409  L 
 C-C_3                0    -1.09482  -16.02176   1.12854  L 
 C-C_3                0     3.19293  -16.80297   1.57134  L 
 H-H_                 0     4.12259  -17.39366   1.50453  L 
 N-N_3                0    -1.52372  -11.78477  -0.65401  L 
 C-C_3                0    -0.90985  -14.50059   0.96951  L 
 C-C_3                0     0.95278  -16.45322   0.39063  L 
 C-C_3                0     2.22756  -17.307    0.47641  L 
 C-C_3                0    -3.51911  -15.82051   1.60416  L 
 C-C_3                0     3.50586  -15.30177   1.37584  L 
 C-C_3                0    -2.24891  -17.76813   2.50034  L 
 C-C_3                0    -5.30503  -14.93195   3.0691   L 
 C-C_3                0    -6.9018   -16.65922   2.67303  L 
 C-C_3                0    -2.17497  -16.27922   2.17295  L 
 C-C_3                0    -4.41027  -14.67898  -1.22954  L 
 C-C_3                0    -5.17752  -13.7661  -2.13631  L 
 C-C_3                0    -3.52494  -14.37438   1.03582  L 
 C-C_3                0     2.18626  -14.50503   1.40309  L 
 H-H_                 0     2.35028  -13.42018   1.30449  L 
 C-C_3                0    -5.6769   -16.81105   1.82487  L 
 C-C_3                0    -2.10987  -12.35685   0.54467  L 
 C-C_3                0     2.00621  -18.85497   0.4089   L 
 C-C_3                0    -6.81913  -15.23685   3.1526   L 
 C-C_3                0    -5.06515  -12.80487   0.02339  L 
 C-C_3                0    -4.95426  -12.44312  -1.47794  L 
 C-C_3                0    -4.85941  -16.104   -1.52412  L 
 H-H_                 0    -4.32136  -16.81415  -0.86569  L 
 C-C_3                0     3.27396  -19.51641  -0.16636  L 
 H-H_                 0     3.51707  -19.07428  -1.15585  L 
 H-H_                 0     4.14742  -19.39006   0.50527  L 
 H-H_                 0     3.12181  -20.609   -0.30369  L 
 C-C_3                0    -4.69324  -14.45344   4.38244  L 
 H-H_                 0    -3.67261  -14.06293   4.1902   L 
 C-C_3                0     4.63244  -14.71929   2.30049  L 
 C-C_3                0    -7.36377  -15.14899   4.58186  L 
 H-H_                 0    -8.46347  -15.30634   4.60017  L 
 C-C_3                0    -5.45075  -18.29893   1.58812  L 
 H-H_                 0    -4.52614  -18.45887   0.99692  L 
 C-C_3                0     0.83413  -19.20088  -0.54063  L 
 H-H_                 0     0.99482  -18.74201  -1.54045  L 
 H-H_                 0     0.74371  -20.30075  -0.67388  L 
 H-H_                 0    -0.13448  -18.83796  -0.13538  L 
 C-C_3                0    -5.0325   -15.37635  -3.98104  L 
 H-H_                 0    -4.63136  -15.58704  -4.9935   L 
 C-C_3                0    -4.5151   -16.4345  -2.98649  L 
 H-H_                 0    -4.91709  -17.43368  -3.25406  L 
 C-C_3                0     1.71463  -19.44714   1.80276  L 
 H-H_                 0     1.54291  -20.54305   1.73265  L 
 H-H_                 0     2.56675  -19.28103   2.49545  L 
 H-H_                 0     0.80989  -18.98673   2.24419  L 
 C-C_3                0    -6.47829  -12.66597   0.6115   L 
 H-H_                 0    -6.41724  -12.62432   1.71866  L 
 C-C_3                0    -4.66778  -13.94757  -3.55403  L 
 H-H_                 0    -5.16417  -13.22239  -4.2333   L 
 C-C_3                0    -5.57069  -13.347    4.96388  L 
 H-H_                 0    -5.12072  -12.91542   5.88073  L 
 C-C_3                0    -6.64904  -18.8344   0.78956  L 
 H-H_                 0    -6.54953  -19.93096   0.6501   L 
 C-C_3                0    -5.90471  -11.3551  -1.98307  L 
 H-H_                 0    -5.50276  -10.35388  -1.71685  L 
 C-C_3                0    -8.11579  -17.02958   1.84241  L 
 H-H_                 0    -9.03952  -16.86882   2.4342   L 
 C-C_3                0    -6.99718  -13.82531   5.26469  L 
 H-H_                 0    -7.71354  -13.02815   4.98248  L 
 C-C_3                0    -7.99213  -18.51517   1.47377  L 
 H-H_                 0    -8.83218  -18.81487   0.81399  L 
 C-C_3                0    -7.23394  -11.45513   0.0965   L 
 H-H_                 0    -8.25963  -11.45776   0.52025  L 
 C-C_3                0    -7.30387  -11.5308  -1.41725  L 
 H-H_                 0    -7.96863  -10.74109  -1.81507  L 
 C-C_3                0     5.86516  -15.6534   2.33945  L 
 H-H_                 0     6.72204  -15.15865   2.84218  L 
 H-H_                 0     5.65559  -16.57903   2.91605  L 
 H-H_                 0     6.18279  -15.92706   1.31037  L 
 C-C_3                0     5.11064  -13.36716   1.72665  L 
 H-H_                 0     5.96682  -12.96946   2.31126  L 
 H-H_                 0     5.43608  -13.4839   0.67092  L 
 H-H_                 0     4.31655  -12.59895   1.76385  L 
 C-C_3                0     4.11986  -14.51372   3.74138  L 
 H-H_                 0     3.30481  -13.76125   3.77326  L 
 H-H_                 0     3.72977  -15.46819   4.15472  L 
 H-H_                 0     4.93936  -14.15173   4.40028  L 
 O-O_3                0     0.47786  -16.94919   12.41988  L 
 O-O_3                0    -0.42252  -14.55273   11.20954  L 
 N-N_3                0    -4.51218  -14.66054   13.99333  L 
 N-N_3                0    -3.22302  -16.90873   15.54898  L 
 N-N_3                0    -0.046    -18.89921   14.5773  L 
 C-C_3                0    -2.47734  -14.63197   12.45612  L 
 C-C_3                0     0.91251  -14.99349   11.1222  L 
 C-C_3                0    -0.87708  -16.56032   12.53253  L 
 C-C_3                0     3.33137  -16.41153   12.02247  L 
 H-H_                 0     4.3706   -16.69139   11.77683  L 
 N-N_3                0    -3.06358  -12.94437   10.80917  L 
 C-C_3                0    -1.00713  -15.02855   12.40725  L 
 C-C_3                0     0.95276  -16.51271   11.16783  L 
 C-C_3                0     2.39898  -16.95166   10.92119  L 
 C-C_3                0    -2.84254  -16.5177   14.17448  L 
 C-C_3                0     3.25644  -14.8686   12.14439  L 
 C-C_3                0    -1.33586  -18.50807   14.03721  L 
 C-C_3                0    -2.92448  -15.85803   16.53628  L 
 C-C_3                0    -5.03102  -16.85299   17.05971  L 
 C-C_3                0    -1.40357  -16.99146   13.90453  L 
 C-C_3                0    -5.29082  -14.89771   12.77748  L 
 C-C_3                0    -6.44093  -13.94079   12.84321  L 
 C-C_3                0    -3.08256  -15.01345   13.83201  L 
 C-C_3                0     1.79656  -14.37199   12.20949  L 
 H-H_                 0     1.75256  -13.27518   12.09316  L 
 C-C_3                0    -4.66099  -17.10699   15.63277  L 
 C-C_3                0    -2.60381  -13.14131   12.17078  L 
 C-C_3                0     2.57351  -18.45516   10.53482  L 
 C-C_3                0    -4.18471  -15.66447   17.41225  L 
 C-C_3                0    -4.63814  -13.2108   14.22327  L 
 C-C_3                0    -5.76387  -12.68116   13.30547  L 
 C-C_3                0    -5.83287  -16.31036   12.61144  L 
 H-H_                 0    -4.99292  -17.03118   12.5643  L 
 C-C_3                0     3.99162  -18.68547   9.96681  L 
 H-H_                 0     4.2237   -17.93361   9.18147  L 
 H-H_                 0     4.76549  -18.62513   10.75971  L 
 H-H_                 0     4.07706  -19.6974   9.51469  L 
 C-C_3                0    -1.69095  -16.24257   17.35668  L 
 H-H_                 0    -0.80047  -16.33299   16.7003  L 
 C-C_3                0     4.12574  -14.30513   13.32238  L 
 C-C_3                0    -3.88827  -15.6357   18.91418  L 
 H-H_                 0    -4.77436  -15.26811   19.47298  L 
 C-C_3                0    -5.13351  -18.50704   15.27526  L 
 H-H_                 0    -4.80798  -18.77701   14.24954  L 
 C-C_3                0     1.56137  -18.82631   9.42699  L 
 H-H_                 0     1.67346  -18.14545   8.55503  L 
 H-H_                 0     1.71965  -19.87007   9.07903  L 
 H-H_                 0     0.51574  -18.75573   9.79589  L 
 C-C_3                0    -7.67464  -15.28574   11.17517  L 
 H-H_                 0    -8.12237  -15.29608   10.15938  L 
 C-C_3                0    -6.59418  -16.37598   11.28007  L 
 H-H_                 0    -7.05766  -17.37743   11.16066  L 
 C-C_3                0     2.35733  -19.38132   11.74895  L 
 H-H_                 0     2.56291  -20.43796   11.47209  L 
 H-H_                 0     3.03516  -19.10581   12.5846  L 
 H-H_                 0     1.30987  -19.32791   12.10928  L 
 C-C_3                0    -4.87118  -12.90529   15.70425  L 
 H-H_                 0    -3.97961  -13.20238   16.29118  L 
 C-C_3                0    -7.11417  -13.89095   11.48155  L 
 H-H_                 0    -7.95612  -13.1732   11.5125  L 
 C-C_3                0    -1.41672  -15.20927   18.45342  L 
 H-H_                 0    -0.67472  -15.61668   19.17051  L 
 C-C_3                0    -6.66867  -18.50777   15.34865  L 
 H-H_                 0    -7.05607  -19.52927   15.15331  L 
 C-C_3                0    -6.74653  -11.74348   14.00744  L 
 H-H_                 0    -7.33168  -11.19544   13.24258  L 
 C-C_3                0    -6.53792  -16.67325   17.13146  L 
 H-H_                 0    -6.8423   -16.42524   18.16978  L 
 C-C_3                0    -2.67495  -14.75395   19.20847  L 
 H-H_                 0    -2.9016   -13.69901   18.94437  L 
 C-C_3                0    -7.18844  -18.0019   16.71108  L 
 H-H_                 0    -8.29175  -17.88717   16.67421  L 
 C-C_3                0    -5.12784  -11.41408   15.94656  L 
 H-H_                 0    -5.58698  -11.28259   16.94907  L 
 C-C_3                0    -5.98556  -10.73948   14.86493  L 
 H-H_                 0    -6.68007  -9.99898   15.31554  L 
 C-C_3                0     5.59809  -14.74724   13.16431  L 
 H-H_                 0     6.24337  -14.23683   13.91064  L 
 H-H_                 0     5.72077  -15.83601   13.34083  L 
 H-H_                 0     5.97152  -14.50243   12.14596  L 
 C-C_3                0     4.10503  -12.75877   13.31034  L 
 H-H_                 0     4.84423  -12.34239   14.02848  L 
 H-H_                 0     4.3509   -12.38131   12.29733  L 
 H-H_                 0     3.1147   -12.3564   13.60599  L 
 C-C_3                0     3.595    -14.8042   14.68414  L 
 H-H_                 0     2.53824  -14.49804   14.83558  L 
 H-H_                 0     3.64525  -15.91217   14.74615  L 
 H-H_                 0     4.19887  -14.38251   15.51675  L 
 O-O_3                0    -1.04709  -1.34517  -9.1253   L 
 O-O_3                0    -1.2833    0.36336  -11.37449  L 
 N-N_3                0    -6.2123   -0.02109  -11.12786  L 
 N-N_3                0    -5.86525  -2.0899   -9.02549  L 
 N-N_3                0    -2.71776  -3.03904  -7.13464  L 
 C-C_3                0    -3.68451   0.27636  -11.26026  L 
 C-C_3                0    -0.04827   0.18891  -10.70479  L 
 C-C_3                0    -2.22716  -1.29992  -9.89045  L 
 C-C_3                0     1.54001  -0.23801  -8.25637  L 
 H-H_                 0     2.49139  -0.40448  -7.72687  L 
 N-N_3                0    -3.1409    1.86     -13.03551  L 
 C-C_3                0    -2.36614   0.11186  -10.49328  L 
 C-C_3                0     0.02419  -1.19133  -10.02513  L 
 C-C_3                0     1.37635  -1.33879  -9.31435  L 
 C-C_3                0    -4.73149  -1.55943  -9.81739  L 
 C-C_3                0     1.55354   1.1373   -8.95204  L 
 C-C_3                0    -3.25685  -3.08285  -8.48194  L 
 C-C_3                0    -6.46894  -1.07517  -8.14785  L 
 C-C_3                0    -8.21137  -2.35309  -9.16069  L 
 C-C_3                0    -3.42818  -1.66409  -9.01529  L 
 C-C_3                0    -6.11588  -0.31601  -12.55627  L 
 C-C_3                0    -7.32159   0.32365  -13.1691  L 
 C-C_3                0    -4.91973  -0.13057  -10.40924  L 
 C-C_3                0     0.24748   1.3513   -9.74771  L 
 H-H_                 0     0.30306   2.28626  -10.34075  L 
 C-C_3                0    -6.93413  -2.51105  -9.91727  L 
 C-C_3                0    -3.80575   1.71382  -11.75291  L 
 C-C_3                0     1.75281  -2.78778  -8.86775  L 
 C-C_3                0    -7.99501  -1.07074  -8.41361  L 
 C-C_3                0    -6.68255   1.37292  -11.11226  L 
 C-C_3                0    -7.39776   1.64858  -12.45851  L 
 C-C_3                0    -6.09913  -1.79012  -12.93354  L 
 H-H_                 0    -5.21572  -2.28472  -12.48127  L 
 C-C_3                0     3.27434  -2.87278  -8.60443  L 
 H-H_                 0     3.84248  -2.46807  -9.46982  L 
 H-H_                 0     3.57308  -2.31459  -7.69568  L 
 H-H_                 0     3.59023  -3.92723  -8.44667  L 
 C-C_3                0    -6.15306  -1.40128  -6.68687  L 
 H-H_                 0    -5.05988  -1.43175  -6.50929  L 
 C-C_3                0     1.94502   2.36194  -8.04889  L 
 C-C_3                0    -8.84355  -1.04552  -7.13668  L 
 H-H_                 0    -9.89648  -0.78781  -7.37539  L 
 C-C_3                0    -6.84289  -3.94876  -10.39434  L 
 H-H_                 0    -5.8736   -4.12052  -10.90691  L 
 C-C_3                0     1.42986  -3.78333  -10.00527  L 
 H-H_                 0     1.89694  -3.44917  -10.95697  L 
 H-H_                 0     1.82395  -4.79548  -9.77185  L 
 H-H_                 0     0.33368  -3.8717   -10.16482  L 
 C-C_3                0    -7.07219  -1.07355  -15.1854  L 
 H-H_                 0    -6.88125  -1.07957  -16.27875  L 
 C-C_3                0    -5.98579  -1.89195  -14.46199  L 
 H-H_                 0    -6.0463   -2.95567  -14.77316  L 
 C-C_3                0     0.98909  -3.19278  -7.58961  L 
 H-H_                 0     1.33561  -4.17835  -7.22322  L 
 H-H_                 0     1.14671  -2.45869  -6.77334  L 
 H-H_                 0    -0.09824  -3.26764  -7.78439  L 
 C-C_3                0    -7.54978   1.6647   -9.88486  L 
 H-H_                 0    -6.92058   1.64575  -8.97057  L 
 C-C_3                0    -7.13766   0.37309  -14.67581  L 
 H-H_                 0    -8.00016   0.89078  -15.14558  L 
 C-C_3                0    -6.80745  -0.37802  -5.75743  L 
 H-H_                 0    -6.74443  -0.7326   -4.71105  L 
 C-C_3                0    -7.99351  -4.18678  -11.38387  L 
 H-H_                 0    -8.01148  -5.25274  -11.69259  L 
 C-C_3                0    -8.8632    2.04933  -12.28303  L 
 H-H_                 0    -9.31245   2.31333  -13.2634  L 
 C-C_3                0    -9.34913  -2.38558  -10.16466  L 
 H-H_                 0    -10.31372  -2.19346  -9.65162  L 
 C-C_3                0    -8.26679  -0.0636   -6.11673  L 
 H-H_                 0    -8.3207    0.96852  -6.52022  L 
 C-C_3                0    -9.36497  -3.78607  -10.80218  L 
 H-H_                 0    -10.12994  -3.829    -11.60388  L 
 C-C_3                0    -8.20852   3.03736  -10.0104  L 
 H-H_                 0    -8.85678   3.23245  -9.1316   L 
 C-C_3                0    -8.9962    3.22526  -11.31748  L 
 H-H_                 0    -10.07018   3.4113   -11.1093  L 
 C-C_3                0     2.96827   1.97703  -6.95945  L 
 H-H_                 0     3.34585   2.87486  -6.42338  L 
 H-H_                 0     2.50296   1.31594  -6.20118  L 
 H-H_                 0     3.82901   1.446    -7.41157  L 
 C-C_3                0     2.60279   3.42667  -8.94848  L 
 H-H_                 0     3.01034   4.25988  -8.33864  L 
 H-H_                 0     3.44568   2.98268  -9.52157  L 
 H-H_                 0     1.87685   3.85546  -9.67072  L 
 C-C_3                0     0.71123   2.96651  -7.34854  L 
 H-H_                 0     0.03283   3.44878  -8.08088  L 
 H-H_                 0     0.15106   2.16796  -6.82462  L 
 H-H_                 0     1.00945   3.7376   -6.60563  L 
 O-O_R                0    -1.67798  -2.37349   2.584    H 
 O-O_R                0    -1.38014  -0.13618   0.87581  H 
 N-N_R                0    -6.18092   0.43458   0.78592  H 
 N-N_R                0    -6.456    -1.68729   2.70673  H 
 N-N_R                0    -4.12479  -3.87507   4.46351  H 
 C-C_R                0    -3.74767   0.1727    0.8786   H 
 C-C_R                0    -0.27337  -0.7165    1.51055  H 
 C-C_R                0    -2.74986  -1.62789   2.18724  H 
 C-C_R                0     1.97009  -1.8653    2.59492  H 
 H-H_                 0     2.86948  -2.32536   3.00794  H 
 N-N_R                0    -3.44284   2.2238   -0.69871  H 
 C-C_R                0    -2.60718  -0.53407   1.31496  H 
 C-C_R                0    -0.40199  -1.84923   2.3209   H 
 C-C_R                0     0.73419  -2.48423   2.86773  H 
 C-C_R                0    -5.18392  -1.27057   2.24891  H 
 C-C_R                0     2.11553  -0.67591   1.85305  H 
 C-C_R                0    -4.11144  -3.03295   3.64233  H 
 C-C_R                0    -7.2619   -1.09525   3.70192  H 
 C-C_R                0    -8.37981  -2.92912   2.85939  H 
 C-C_R                0    -4.02349  -1.98138   2.67901  H 
 C-C_R                0    -6.97902  -0.08506  -0.25009  H 
 C-C_R                0    -8.19994   0.64485  -0.29136  H 
 C-C_R                0    -5.04469  -0.21949   1.32132  H 
 C-C_R                0     0.96093  -0.11458   1.28428  H 
 H-H_                 0     0.9817    0.78461   0.66632  H 
 C-C_R                0    -7.1189   -2.82365   2.21473  H 
 C-C_R                0    -3.5937    1.28689  -0.0038   H 
 C-C_3                0     0.63387  -3.78715   3.69123  H 
 C-C_R                0    -8.46578  -1.84732   3.81239  H 
 C-C_R                0    -6.88156   1.48028   1.40806  H 
 C-C_R                0    -8.15532   1.61517   0.78615  H 
 C-C_R                0    -6.69099  -1.10863  -1.16019  H 
 H-H_                 0    -5.74525  -1.65488  -1.11933  H 
 C-C_3                0     2.0211   -4.30152   4.12743  H 
 H-H_                 0     2.68408  -4.49955   3.2692   H 
 H-H_                 0     2.5299   -3.60215   4.8095   H 
 H-H_                 0     1.89028  -5.25339   4.66599  H 
 C-C_R                0    -7.01081  -0.00032   4.53354  H 
 H-H_                 0    -6.10906   0.60251   4.43247  H 
 C-C_3                0     3.50299  -0.03019   1.69383  H 
 C-C_R                0    -9.42915  -1.48998   4.76909  H 
 H-H_                 0    -10.35926  -2.06079   4.85399  H 
 C-C_R                0    -6.683    -3.76811   1.28145  H 
 H-H_                 0    -5.69855  -3.70123   0.81167  H 
 C-C_3                0    -0.00847  -4.89319   2.81893  H 
 H-H_                 0     0.62884  -5.12106   1.94972  H 
 H-H_                 0    -0.12124  -5.81702   3.41086  H 
 H-H_                 0    -1.00071  -4.60212   2.45009  H 
 C-C_R                0    -8.85829  -0.66535  -2.21432  H 
 H-H_                 0    -9.58125  -0.89984  -3.00053  H 
 C-C_R                0    -7.6557   -1.39702  -2.1333   H 
 H-H_                 0    -7.46525  -2.19787  -2.85328  H 
 C-C_3                0    -0.21042  -3.56038   4.97174  H 
 H-H_                 0    -0.25292  -4.49843   5.54847  H 
 H-H_                 0     0.24178  -2.78824   5.61545  H 
 H-H_                 0    -1.24477  -3.26718   4.74766  H 
 C-C_R                0    -6.45286   2.33485   2.42792  H 
 H-H_                 0    -5.44905   2.2559    2.85458  H 
 C-C_R                0    -9.13071   0.35844  -1.30281  H 
 H-H_                 0    -10.05638   0.93261  -1.36615  H 
 C-C_R                0    -7.97271   0.31871   5.49739  H 
 H-H_                 0    -7.77973   1.15747   6.1674   H 
 C-C_R                0    -7.55274  -4.82284   0.98912  H 
 H-H_                 0    -7.2259   -5.57827   0.27941  H 
 C-C_R                0    -9.04403   2.59611   1.25845  H 
 H-H_                 0    -10.03422   2.71      0.80646  H 
 C-C_R                0    -9.23202  -3.99356   2.54122  H 
 H-H_                 0    -10.18809  -4.07203   3.05778  H 
 C-C_R                0    -9.16646  -0.41676   5.62512  H 
 H-H_                 0    -9.89648  -0.1352    6.38929  H 
 C-C_R                0    -8.81764  -4.93765   1.59931  H 
 H-H_                 0    -9.46217  -5.7836    1.35063  H 
 C-C_R                0    -7.35875   3.29804   2.88129  H 
 H-H_                 0    -7.05018   3.9573    3.69465  H 
 C-C_R                0    -8.64541   3.41977   2.31696  H 
 H-H_                 0    -9.33517   4.17519   2.70287  H 
 C-C_3                0     4.45621  -1.02133   0.98753  H 
 H-H_                 0     5.483    -0.6252    1.00388  H 
 H-H_                 0     4.47759  -1.99946   1.49439  H 
 H-H_                 0     4.16066  -1.19041  -0.06092  H 
 C-C_3                0     3.42688   1.27166   0.87964  H 
 H-H_                 0     4.41545   1.75159   0.84999  H 
 H-H_                 0     3.102     1.08644  -0.15598  H 
 H-H_                 0     2.73716   1.99985   1.3339   H 
 C-C_3                0     4.09262   0.31766   3.08341  H 
 H-H_                 0     3.39801   0.94017   3.66977  H 
 H-H_                 0     4.3322   -0.5851    3.66711  H 
 H-H_                 0     5.02959   0.88488   2.9554   H 
 O-O_3                0    -2.5764   -4.16916   15.23212  L 
 O-O_3                0    -2.02435  -2.06975   13.55132  L 
 N-N_3                0    -6.61808  -0.23417   14.1907  L 
 N-N_3                0    -6.72023  -1.95922   16.66849  L 
 N-N_3                0    -5.61797  -4.4953    17.73937  L 
 C-C_3                0    -4.32296  -1.22599   13.64792  L 
 C-C_3                0    -0.97162  -2.65014   14.31575  L 
 C-C_3                0    -3.64139  -3.3019    14.8435  L 
 C-C_3                0     1.00243  -3.39471   16.31371  L 
 H-H_                 0     1.85647  -4.09654   16.38403  L 
 N-N_3                0    -3.40392  -0.23385   11.62195  L 
 C-C_3                0    -3.17142  -1.92307   14.35513  L 
 C-C_3                0    -1.43964  -3.40655   15.5681  L 
 C-C_3                0    -0.29825  -4.23872   16.19103  L 
 C-C_3                0    -5.84093  -2.21826   15.5102  L 
 C-C_3                0     1.31816  -2.35137   15.20698  L 
 C-C_3                0    -5.20838  -4.49825   16.34624  L 
 C-C_3                0    -6.36727  -0.711     17.36362  L 
 C-C_3                0    -8.74618  -0.90269   17.25035  L 
 C-C_3                0    -4.67123  -3.12705   15.95401  L 
 C-C_3                0    -7.04505  -0.70291   12.87535  L 
 C-C_3                0    -7.85652   0.42561   12.31552  L 
 C-C_3                0    -5.42163  -0.93738   14.70652  L 
 C-C_3                0     0.05385  -1.61997   14.72552  L 
 H-H_                 0     0.27809  -1.00211   13.83265  L 
 C-C_3                0    -8.08726  -1.75925   16.21581  L 
 C-C_3                0    -3.82541   0.04938   12.98062  L 
 C-C_3                0    -0.68566  -4.88202   17.58019  L 
 C-C_3                0    -7.67068   0.09168   17.58354  L 
 C-C_3                0    -6.31962   1.18988   13.97306  L 
 C-C_3                0    -7.05348   1.64337   12.6879  L 
 C-C_3                0    -7.91426  -1.95446   12.88734  L 
 H-H_                 0    -7.34072  -2.81032   13.29659  L 
 C-C_3                0     0.54848  -5.52475   18.26329  L 
 H-H_                 0     1.03945  -6.24967   17.583   L 
 H-H_                 0     1.29139  -4.75851   18.57089  L 
 H-H_                 0     0.25517  -6.06839   19.18758  L 
 C-C_3                0    -5.63023  -1.01908   18.66833  L 
 H-H_                 0    -4.67718  -1.54799   18.45772  L 
 C-C_3                0     2.48294  -1.38226   15.62528  L 
 C-C_3                0    -7.83128   0.6124    19.01403  L 
 H-H_                 0    -8.65629   1.35377   19.06209  L 
 C-C_3                0    -8.90646  -3.03116   16.06599  L 
 H-H_                 0    -8.41033  -3.73026   15.36086  L 
 C-C_3                0    -1.72412  -6.00947   17.38911  L 
 H-H_                 0    -1.38495  -6.72055   16.60935  L 
 H-H_                 0    -1.86945  -6.58047   18.33168  L 
 H-H_                 0    -2.72136  -5.61725   17.11729  L 
 C-C_3                0    -8.96086  -1.08832   10.72358  L 
 H-H_                 0    -9.13475  -1.33231   9.65523  L 
 C-C_3                0    -8.31189  -2.28541   11.44208  L 
 H-H_                 0    -9.00803  -3.14799   11.43653  L 
 C-C_3                0    -1.2667   -3.81605   18.53676  L 
 H-H_                 0    -1.4854   -4.26013   19.53201  L 
 H-H_                 0    -0.54588  -2.98228   18.67791  L 
 H-H_                 0    -2.21539  -3.39465   18.14081  L 
 C-C_3                0    -6.66461   2.02784   15.20469  L 
 H-H_                 0    -5.98221   1.75943   16.0369  L 
 C-C_3                0    -8.10635   0.18005   10.83804  L 
 H-H_                 0    -8.67154   1.03074   10.40751  L 
 C-C_3                0    -5.33988   0.26658   19.4481  L 
 H-H_                 0    -5.01171   0.01088   20.47665  L 
 C-C_3                0    -10.28197  -2.62931   15.51043  L 
 H-H_                 0    -10.93897  -3.52064   15.45164  L 
 C-C_3                0    -7.99394   2.82994   12.9179  L 
 H-H_                 0    -8.38328   3.20256   11.94845  L 
 C-C_3                0    -10.02962  -0.35055   16.65314  L 
 H-H_                 0    -10.51931   0.33716   17.37393  L 
 C-C_3                0    -6.52741   1.24014   19.50848  L 
 H-H_                 0    -6.2903    2.14495   18.90866  L 
 C-C_3                0    -10.96259  -1.53837   16.36387  L 
 H-H_                 0    -11.88175  -1.18129   15.8543  L 
 C-C_3                0    -6.49299   3.51106   14.88913  L 
 H-H_                 0    -6.74051   4.12626   15.78025  L 
 C-C_3                0    -7.29927   3.9706    13.66398  L 
 H-H_                 0    -8.05356   4.72754   13.96346  L 
 C-C_3                0     3.80239  -2.17604   15.74802  L 
 H-H_                 0     4.65345  -1.49659   15.97161  L 
 H-H_                 0     3.76346  -2.91996   16.57009  L 
 H-H_                 0     4.02417  -2.70316   14.79684  L 
 C-C_3                0     2.70578  -0.2793    14.56197  L 
 H-H_                 0     3.62979   0.30088   14.77619  L 
 H-H_                 0     2.80111  -0.72771   13.54991  L 
 H-H_                 0     1.86999   0.45173   14.55377  L 
 C-C_3                0     2.17888  -0.70795   16.98025  L 
 H-H_                 0     1.22112  -0.15188   16.93527  L 
 H-H_                 0     2.1071   -1.45798   17.79635  L 
 H-H_                 0     2.98639   0.00431   17.25017  L 
 O-O_3                0    -2.16895   14.52561  -7.26989  L 
 O-O_3                0    -2.64817   15.1355  -9.98616  L 
 N-N_3                0    -7.49736   15.65192  -8.98725  L 
 N-N_3                0    -6.90164   14.7641  -6.19849  L 
 N-N_3                0    -3.37846   14.07945  -4.65114  L 
 C-C_3                0    -5.02869   15.34586  -9.59148  L 
 C-C_3                0    -1.35957   15.24758  -9.41491  L 
 C-C_3                0    -3.45754   14.3839  -7.82715  L 
 C-C_3                0     0.41834   15.73168  -7.08262  L 
 H-H_                 0     1.46188   15.81188  -6.72743  L 
 N-N_3                0    -4.69557   15.78597  -11.96758  L 
 C-C_3                0    -3.62218   15.38443  -8.98755  L 
 C-C_3                0    -1.21702   14.24058  -8.27199  L 
 C-C_3                0     0.20692   14.34639  -7.71742  L 
 C-C_3                0    -5.92805   14.62415  -7.30396  L 
 C-C_3                0     0.18574   16.88119  -8.09686  L 
 C-C_3                0    -4.35921   13.62364  -5.62014  L 
 C-C_3                0    -7.2488    16.16371  -5.91238  L 
 C-C_3                0    -9.22122   14.80476  -5.76416  L 
 C-C_3                0    -4.50045   14.65123  -6.73919  L 
 C-C_3                0    -7.75985   14.73269  -10.09467  L 
 C-C_3                0    -8.95439   15.29899  -10.79862  L 
 C-C_3                0    -6.09713   15.61485  -8.49663  L 
 C-C_3                0    -1.08127   16.68983  -8.96287  L 
 H-H_                 0    -1.03159   17.32832  -9.86812  L 
 C-C_3                0    -8.15843   14.15386  -6.5856   L 
 C-C_3                0    -5.11039   16.38071  -10.70941  L 
 C-C_3                0     0.67352   13.09803  -6.89367  L 
 C-C_3                0    -8.78694   16.24486  -5.7399   L 
 C-C_3                0    -7.77079   16.97324  -9.57556  L 
 C-C_3                0    -8.65795   16.77254  -10.82802  L 
 C-C_3                0    -8.07992   13.3015  -9.69567  L 
 H-H_                 0    -7.2178    12.86593  -9.15953  L 
 C-C_3                0     2.09088   13.30788  -6.31552  L 
 H-H_                 0     2.79356   13.65375  -7.1044   L 
 H-H_                 0     2.081     14.04599  -5.48604  L 
 H-H_                 0     2.48261   12.36062  -5.89067  L 
 C-C_3                0    -6.48324   16.67074  -4.68773  L 
 H-H_                 0    -5.39275   16.67964  -4.89346  L 
 C-C_3                0     0.20623   18.29804  -7.42154  L 
 C-C_3                0    -9.21505   16.89578  -4.42152  L 
 H-H_                 0    -10.31316   17.06068  -4.40103  L 
 C-C_3                0    -8.25137   12.65597  -6.3738   L 
 H-H_                 0    -7.40847   12.14196  -6.87542  L 
 C-C_3                0     0.73455   11.88543  -7.84629  L 
 H-H_                 0     1.46656   12.07295  -8.66082  L 
 H-H_                 0     1.04464   10.9668  -7.30299  L 
 H-H_                 0    -0.25297   11.68783  -8.3119   L 
 C-C_3                0    -9.40128   13.12415  -11.87204  L 
 H-H_                 0    -9.46948   12.5696  -12.83103  L 
 C-C_3                0    -8.33006   12.48314  -10.97076  L 
 H-H_                 0    -8.63664   11.45123  -10.69927  L 
 C-C_3                0    -0.28798   12.7803  -5.7295   L 
 H-H_                 0     0.11718   11.95371  -5.10887  L 
 H-H_                 0    -0.42536   13.66977  -5.08     L 
 H-H_                 0    -1.27994   12.45174  -6.10252  L 
 C-C_3                0    -8.36797   17.93612  -8.54966  L 
 H-H_                 0    -7.61289   18.16564  -7.77043  L 
 C-C_3                0    -9.11412   14.60756  -12.14211  L 
 H-H_                 0    -9.96808   15.0509  -12.69599  L 
 C-C_3                0    -6.94611   18.08442  -4.33408  L 
 H-H_                 0    -6.44473   18.43457  -3.40948  L 
 C-C_3                0    -9.57215   12.21898  -7.01616  L 
 H-H_                 0    -9.70972   11.12522  -6.9048   L 
 C-C_3                0    -9.96752   17.56242  -10.77668  L 
 H-H_                 0    -10.50608   17.48519  -11.74442  L 
 C-C_3                0    -10.55728   14.51342  -6.42806  L 
 H-H_                 0    -11.37602   14.99929  -5.85949  L 
 C-C_3                0    -8.46937   18.21104  -4.1798   L 
 H-H_                 0    -8.84112   19.00025  -4.86619  L 
 C-C_3                0    -10.77891   12.99226  -6.44262  L 
 H-H_                 0    -11.68842   12.75592  -7.03153  L 
 C-C_3                0    -8.77967   19.23805  -9.23368  L 
 H-H_                 0    -9.21902   19.9397  -8.49314  L 
 C-C_3                0    -9.73152   19.0317  -10.42456  L 
 H-H_                 0    -10.70859   19.52375  -10.2314  L 
 C-C_3                0     1.50674   18.496   -6.61502  L 
 H-H_                 0     1.59388   19.54025  -6.24388  L 
 H-H_                 0     1.53825   17.83821  -5.7232   L 
 H-H_                 0     2.38426   18.27709  -7.2576   L 
 C-C_3                0     0.16388   19.40353  -8.50166  L 
 H-H_                 0     0.31848   20.40706  -8.04889  L 
 H-H_                 0     0.95942   19.23636  -9.25972  L 
 H-H_                 0    -0.81923   19.43482  -9.01619  L 
 C-C_3                0    -1.00271   18.47368  -6.476    L 
 H-H_                 0    -1.96005   18.41094  -7.03592  L 
 H-H_                 0    -1.011     17.68657  -5.69414  L 
 H-H_                 0    -0.9651    19.4645  -5.97367  L 
 O-O_3                0    -3.42997   13.87837   5.2699   L 
 O-O_3                0    -3.18648   16.55929   4.56899  L 
 N-N_3                0    -8.06263   16.54453   3.40978  L 
 N-N_3                0    -8.28558   13.95605   4.97204  L 
 N-N_3                0    -5.22736   12.21068   6.82076  L 
 C-C_3                0    -5.59754   16.75029   4.08427  L 
 C-C_3                0    -2.40061   15.6393   3.84734  L 
 C-C_3                0    -4.56571   14.48676   4.69156  L 
 C-C_3                0    -0.11302   13.86142   3.36802  L 
 H-H_                 0     0.29915   13.16514   2.6145   L 
 N-N_3                0    -4.5376    18.97078   4.04536  L 
 C-C_3                0    -4.47326   16.01377   4.83461  L 
 C-C_3                0    -2.23214   14.34431   4.66013  L 
 C-C_3                0    -1.4659    13.27054   3.85243  L 
 C-C_3                0    -7.01332   14.55186   4.50585  L 
 C-C_3                0    -0.2253    15.24965   2.68638  L 
 C-C_3                0    -5.90897   12.55617   5.58598  L 
 C-C_3                0    -9.23252   14.92749   5.54432  L 
 C-C_3                0    -10.43353   13.36968   4.21211  L 
 C-C_3                0    -5.85448   14.06199   5.37502  L 
 C-C_3                0    -7.67416   16.48054   2.00279  L 
 C-C_3                0    -8.60748   17.43602   1.31785  L 
 C-C_3                0    -7.00048   16.10588   4.34304  L 
 C-C_3                0    -1.03543   16.22341   3.55829  L 
 H-H_                 0    -1.17582   17.19756   3.05517  L 
 C-C_3                0    -8.9885    13.39189   3.82793  L 
 C-C_3                0    -5.63161   18.19067   4.59536  L 
 C-C_3                0    -1.33252   11.86053   4.5586   L 
 C-C_3                0    -10.58911   14.72469   4.83461  L 
 C-C_3                0    -8.3758    17.96536   3.62624  L 
 C-C_3                0    -8.62694   18.61592   2.24766  L 
 C-C_3                0    -7.85247   15.11253   1.35017  L 
 H-H_                 0    -7.16873   14.37618   1.81781  L 
 C-C_3                0    -0.21519   10.99928   3.92383  L 
 H-H_                 0    -0.36768   10.90205   2.82751  L 
 H-H_                 0     0.78724   11.43353   4.11659  L 
 H-H_                 0    -0.20814   9.97936   4.36503  L 
 C-C_3                0    -9.32576   14.73893   7.05825  L 
 H-H_                 0    -8.3387    14.9343   7.5249   L 
 C-C_3                0     1.14966   15.84414   2.21011  L 
 C-C_3                0    -11.7933   14.76801   5.77169  L 
 H-H_                 0    -12.71123   14.94581   5.17564  L 
 C-C_3                0    -8.55624   11.98285   3.44781  L 
 H-H_                 0    -7.48608   11.99484   3.15657  L 
 C-C_3                0    -2.64469   11.06927   4.37499  L 
 H-H_                 0    -2.92596   11.03134   3.3029   L 
 H-H_                 0    -2.53893   10.02618   4.74577  L 
 H-H_                 0    -3.48162   11.51407   4.93415  L 
 C-C_3                0    -8.24247   16.3507  -0.85703  L 
 H-H_                 0    -7.83441   16.46725  -1.88072  L 
 C-C_3                0    -7.48872   15.21994  -0.13827  L 
 H-H_                 0    -7.68557   14.25641  -0.64809  L 
 C-C_3                0    -1.02095   11.99666   6.0657   L 
 H-H_                 0    -0.7934    11.00384   6.50925  L 
 H-H_                 0    -0.14571   12.65989   6.2229   L 
 H-H_                 0    -1.88433   12.40689   6.62712  L 
 C-C_3                0    -9.53903   18.12896   4.60541  L 
 H-H_                 0    -9.23788   17.76718   5.61003  L 
 C-C_3                0    -8.13519   17.68087  -0.10327  L 
 H-H_                 0    -8.78185   18.43605  -0.59682  L 
 C-C_3                0    -10.38099   15.65919   7.68439  L 
 H-H_                 0    -10.68527   15.24575   8.66806  L 
 C-C_3                0    -9.38449   11.5321   2.23601  L 
 H-H_                 0    -9.14137   10.4783   1.98851  L 
 C-C_3                0    -9.97146   19.33929   2.15659  L 
 H-H_                 0    -10.03283   19.91166   1.20733  L 
 C-C_3                0    -11.26849   13.07693   2.97763  L 
 H-H_                 0    -12.34586   13.09807   3.24142  L 
 C-C_3                0    -11.6255   15.87152   6.8123   L 
 H-H_                 0    -11.57515   16.86331   6.31571  L 
 C-C_3                0    -10.89792   11.67407   2.47834  L 
 H-H_                 0    -11.44934   11.45042   1.54126  L 
 C-C_3                0    -9.96572   19.59342   4.70758  L 
 H-H_                 0    -10.88582   19.67165   5.32487  L 
 C-C_3                0    -10.16198   20.28058   3.34455  L 
 H-H_                 0    -11.16178   20.76143   3.28906  L 
 C-C_3                0     1.95806   14.80314   1.399    L 
 H-H_                 0     2.86085   15.26697   0.9462   L 
 H-H_                 0     2.32085   13.97452   2.04333  L 
 H-H_                 0     1.33787   14.38372   0.57872  L 
 C-C_3                0     0.90254   17.05177   1.27573  L 
 H-H_                 0     1.84949   17.38181   0.79829  L 
 H-H_                 0     0.18851   16.77943   0.46851  L 
 H-H_                 0     0.50555   17.92968   1.825    L 
 C-C_3                0     1.99756   16.29774   3.41692  L 
 H-H_                 0     1.4865    17.09961   3.99107  L 
 H-H_                 0     2.19074   15.44604   4.09811  L 
 H-H_                 0     2.9776    16.69191   3.08295  L 
 O-O_3                0    -4.4659    13.23372   16.92332  L 
 O-O_3                0    -4.97789   15.8593   16.37035  L 
 N-N_3                0    -9.30227   14.36879   14.40747  L 
 N-N_3                0    -9.24255   12.22275   16.69249  L 
 N-N_3                0    -7.15264   10.36771   17.65899  L 
 C-C_3                0    -7.17387   15.30498   15.43224  L 
 C-C_3                0    -3.92704   15.2764   15.63903  L 
 C-C_3                0    -5.68374   13.48221   16.25371  L 
 C-C_3                0    -1.33121   14.18736   14.93175  L 
 H-H_                 0    -0.86533   13.69703   14.05675  L 
 N-N_3                0    -6.73928   17.62681   14.83094  L 
 C-C_3                0    -6.07537   14.95453   16.4291  L 
 C-C_3                0    -3.41891   14.02598   16.37058  L 
 C-C_3                0    -2.44024   13.23947   15.46926  L 
 C-C_3                0    -8.11424   12.89207   16.01888  L 
 C-C_3                0    -1.75592   15.61573   14.49292  L 
 C-C_3                0    -6.4314    11.15783   16.67696  L 
 C-C_3                0    -9.92186   13.11946   17.6429  L 
 C-C_3                0    -11.55744   11.85327   16.44929  L 
 C-C_3                0    -6.81192   12.62908   16.79923  L 
 C-C_3                0    -8.53956   14.22902   13.16678  L 
 C-C_3                0    -9.27129   15.01616   12.12694  L 
 C-C_3                0    -8.41253   14.37105   15.59027  L 
 C-C_3                0    -2.78276   16.23865   15.45298  L 
 H-H_                 0    -3.20147   17.16773   15.01609  L 
 C-C_3                0    -10.25769   11.88224   15.71107  L 
 C-C_3                0    -7.5884    16.7583   15.6272  L 
 C-C_3                0    -1.81675   11.95391   16.13892  L 
 C-C_3                0    -11.44149   13.03884   17.36475  L 
 C-C_3                0    -9.99338   15.6628   14.29539  L 
 C-C_3                0    -9.71641   16.22991   12.88316  L 
 C-C_3                0    -8.40881   12.80266   12.65725  L 
 H-H_                 0    -7.88218   12.17765   13.4048  L 
 C-C_3                0    -0.81516   11.27322   15.17283  L 
 H-H_                 0    -1.29537   11.07307   14.19144  L 
 H-H_                 0     0.09103   11.89451   15.0137  L 
 H-H_                 0    -0.45311   10.30957   15.59016  L 
 C-C_3                0    -9.56234   12.72903   19.07841  L 
 H-H_                 0    -8.47212   12.84776   19.2498  L 
 C-C_3                0    -0.52123   16.54959   14.23721  L 
 C-C_3                0    -12.2842   12.82669   18.62559  L 
 H-H_                 0    -13.35847   12.99714   18.40297  L 
 C-C_3                0    -10.06809   10.53119   15.04523  L 
 H-H_                 0    -9.07349   10.47363   14.55881  L 
 C-C_3                0    -2.91264   10.90917   16.463   L 
 H-H_                 0    -3.65717   10.85787   15.64123  L 
 H-H_                 0    -2.48158   9.8945    16.6041  L 
 H-H_                 0    -3.43731   11.14047   17.41216  L 
 C-C_3                0    -8.06414   13.84894   10.33493  L 
 H-H_                 0    -7.31751   13.9381   9.51882  L 
 C-C_3                0    -7.56716   12.82466   11.37414  L 
 H-H_                 0    -7.57191   11.81353   10.92481  L 
 C-C_3                0    -1.0675    12.32166   17.43811  L 
 H-H_                 0    -0.62102   11.41455   17.90034  L 
 H-H_                 0    -0.24885   13.04388   17.23158  L 
 H-H_                 0    -1.75677   12.7802   18.17855  L 
 C-C_3                0    -11.48862   15.48018   14.56822  L 
 H-H_                 0    -11.65009   15.10875   15.59901  L 
 C-C_3                0    -8.33123   15.22793   10.9547  L 
 H-H_                 0    -8.79876   15.8928   10.20008  L 
 C-C_3                0    -10.33585   13.57811   20.09117  L 
 H-H_                 0    -10.23432   13.13301   21.10245  L 
 C-C_3                0    -11.16966   10.38811   13.98766  L 
 H-H_                 0    -11.09765   9.38915   13.51264  L 
 C-C_3                0    -10.94489   16.85133   12.21218  L 
 H-H_                 0    -10.62326   17.50141   11.37155  L 
 C-C_3                0    -12.67968   11.87818   15.42509  L 
 H-H_                 0    -13.66308   11.90782   15.93912  L 
 C-C_3                0    -11.82309   13.75476   19.74914  L 
 H-H_                 0    -12.01249   14.81302   19.46926  L 
 C-C_3                0    -12.57863   10.59304   14.58623  L 
 H-H_                 0    -13.33741   10.61154   13.77691  L 
 C-C_3                0    -12.27074   16.78455   14.3757  L 
 H-H_                 0    -13.34347   16.54102   14.2222  L 
 C-C_3                0    -11.74651   17.65908   13.22616  L 
 H-H_                 0    -12.58448   18.19175   12.72831  L 
 C-C_3                0     0.38382   15.94155   13.14505  L 
 H-H_                 0     1.19867   16.64544   12.87304  L 
 H-H_                 0     0.8702    15.00922   13.49708  L 
 H-H_                 0    -0.20162   15.71508   12.23023  L 
 C-C_3                0    -0.9792    17.94055   13.73832  L 
 H-H_                 0    -0.11534   18.53961   13.37661  L 
 H-H_                 0    -1.70489   17.83795   12.90496  L 
 H-H_                 0    -1.45327   18.52847   14.5522  L 
 C-C_3                0     0.3074    16.73047   15.52811  L 
 H-H_                 0    -0.31102   17.177    16.33565  L 
 H-H_                 0     0.70047   15.75602   15.8891  L 
 H-H_                 0     1.17357   17.40256   15.34439  L 
 O-O_3                0    -23.21063  -5.4299   -8.41986  L 
 O-O_3                0    -22.79043  -7.60768  -6.73767  L 
 N-N_3                0    -27.45937  -9.11531  -7.54645  L 
 N-N_3                0    -27.32502  -7.46744  -10.11273  L 
 N-N_3                0    -26.06452  -4.9829   -11.0902  L 
 C-C_3                0    -25.06045  -8.42747  -7.03737  L 
 C-C_3                0    -21.70364  -6.89213  -7.31081  L 
 C-C_3                0    -24.29512  -6.30266  -8.11573  L 
 C-C_3                0    -19.48584  -5.96203  -8.93864  L 
 H-H_                 0    -18.69666  -5.19163  -8.98634  L 
 N-N_3                0    -24.02934  -9.66844  -5.1985   L 
 C-C_3                0    -23.86644  -7.70172  -7.64675  L 
 C-C_3                0    -22.02338  -6.16035  -8.61966  L 
 C-C_3                0    -20.85696  -5.24684  -9.06706  L 
 C-C_3                0    -26.48087  -7.27833  -8.91754  L 
 C-C_3                0    -19.28349  -6.79112  -7.65383  L 
 C-C_3                0    -25.72737  -5.02452  -9.67886  L 
 C-C_3                0    -26.94719  -8.66101  -10.88549  L 
 C-C_3                0    -29.31829  -8.59252  -10.73929  L 
 C-C_3                0    -25.25664  -6.42205  -9.28849  L 
 C-C_3                0    -27.85977  -8.46769  -6.29634  L 
 C-C_3                0    -28.79067  -9.44705  -5.64646  L 
 C-C_3                0    -26.1915  -8.58342  -8.0987   L 
 C-C_3                0    -20.46919  -7.7474   -7.45969  L 
 H-H_                 0    -20.36384  -8.33903  -6.5291   L 
 C-C_3                0    -28.71957  -7.65658  -9.73344  L 
 C-C_3                0    -24.60037  -9.79193  -6.52812  L 
 C-C_3                0    -21.05821  -4.6809   -10.51923  L 
 C-C_3                0    -28.19354  -9.57062  -10.90739  L 
 C-C_3                0    -27.31301  -10.5313  -7.17239  L 
 C-C_3                0    -28.09615  -10.76234  -5.85954  L 
 C-C_3                0    -28.59938  -7.14011  -6.45542  L 
 H-H_                 0    -27.93298  -6.38176  -6.91131  L 
 C-C_3                0    -19.85171  -3.80501  -10.94267  L 
 H-H_                 0    -19.65152  -3.02465  -10.17717  L 
 H-H_                 0    -18.93432  -4.41224  -11.09078  L 
 H-H_                 0    -20.04636  -3.29733  -11.91188  L 
 C-C_3                0    -26.51715  -8.18122  -12.2788  L 
 H-H_                 0    -25.50774  -7.72374  -12.21883  L 
 C-C_3                0    -17.87824  -7.482    -7.5869   L 
 C-C_3                0    -28.31125  -10.51364  -12.11198  L 
 H-H_                 0    -29.32161  -10.96893  -12.17288  L 
 C-C_3                0    -29.55307  -6.38723  -9.71035  L 
 H-H_                 0    -29.09448  -5.63739  -9.03267  L 
 C-C_3                0    -22.31094  -3.78247  -10.58101  L 
 H-H_                 0    -22.33676  -3.09102  -9.71511  L 
 H-H_                 0    -22.32096  -3.17446  -11.5035  L 
 H-H_                 0    -23.24165  -4.37936  -10.60451  L 
 C-C_3                0    -29.80389  -7.68458  -4.27587  L 
 H-H_                 0    -30.0235  -7.30917  -3.25622  L 
 C-C_3                0    -29.01287  -6.6299   -5.06681  L 
 H-H_                 0    -29.61827  -5.70523  -5.17088  L 
 C-C_3                0    -21.21672  -5.84007  -11.52735  L 
 H-H_                 0    -21.25832  -5.44825  -12.56213  L 
 H-H_                 0    -20.36404  -6.54692  -11.45622  L 
 H-H_                 0    -22.1484  -6.41454  -11.33685  L 
 C-C_3                0    -27.73449  -11.46188  -8.31136  L 
 H-H_                 0    -27.02681  -11.35303  -9.15893  L 
 C-C_3                0    -29.05307  -9.02075  -4.21257  L 
 H-H_                 0    -29.68685  -9.77522  -3.70124  L 
 C-C_3                0    -26.5258  -9.29516  -13.31252  L 
 H-H_                 0    -26.20786  -8.88626  -14.29452  L 
 C-C_3                0    -30.94858  -6.76679  -9.19107  L 
 H-H_                 0    -31.61684  -5.88118  -9.22061  L 
 C-C_3                0    -29.12316  -11.89237  -5.96502  L 
 H-H_                 0    -29.57493  -12.10349  -4.9727   L 
 C-C_3                0    -30.61842  -9.11879  -10.15321  L 
 H-H_                 0    -31.07238  -9.86569  -10.83679  L 
 C-C_3                0    -27.9343  -9.84783  -13.4259  L 
 H-H_                 0    -27.97195  -10.60052  -14.24119  L 
 C-C_3                0    -31.57717  -7.92628  -9.99342  L 
 H-H_                 0    -32.51471  -8.25903  -9.50138  L 
 C-C_3                0    -27.72148  -12.91943  -7.84505  L 
 H-H_                 0    -28.13484  -13.57234  -8.63954  L 
 C-C_3                0    -28.4863  -13.16095  -6.53515  L 
 H-H_                 0    -27.80166  -13.61885  -5.78977  L 
 C-C_3                0    -16.76861  -6.40882  -7.49265  L 
 H-H_                 0    -15.78095  -6.87556  -7.29083  L 
 H-H_                 0    -16.66262  -5.83434  -8.43489  L 
 H-H_                 0    -16.98188  -5.70242  -6.66258  L 
 C-C_3                0    -17.772   -8.35095  -6.31722  L 
 H-H_                 0    -16.71981  -8.60892  -6.08818  L 
 H-H_                 0    -18.17363  -7.78653  -5.45312  L 
 H-H_                 0    -18.32754  -9.30747  -6.42355  L 
 C-C_3                0    -17.64008  -8.36376  -8.83063  L 
 H-H_                 0    -18.48944  -9.06228  -8.97945  L 
 H-H_                 0    -17.54792  -7.74359  -9.74744  L 
 H-H_                 0    -16.70825  -8.95814  -8.71936  L 
 O-O_3                0     21.03741  -4.27061  -8.18956  L 
 O-O_3                0     20.84535  -6.51991  -6.37318  L 
 N-N_3                0     16.01465  -6.75843  -7.19887  L 
 N-N_3                0     16.34989  -4.78692  -9.50154  L 
 N-N_3                0     18.44786  -3.10174  -10.78832  L 
 C-C_3                0     18.53422  -6.91458  -6.96854  L 
 C-C_3                0     22.01108  -5.72925  -6.57304  L 
 C-C_3                0     19.78236  -4.8452   -7.82359  L 
 C-C_3                0     24.67827  -5.06737  -7.61194  L 
 H-H_                 0     25.48921  -4.32145  -7.67065  L 
 N-N_3                0     19.126   -8.8702   -5.6409   L 
 C-C_3                0     19.87692  -6.32629  -7.3997   L 
 C-C_3                0     22.11407  -5.16927  -7.99983  L 
 C-C_3                0     23.44901  -4.474    -8.34894  L 
 C-C_3                0     17.37152  -5.09114  -8.46881  L 
 C-C_3                0     24.4267  -5.44693  -6.13786  L 
 C-C_3                0     18.75734  -3.20403  -9.37505  L 
 C-C_3                0     15.85692  -5.97771  -10.21944  L 
 C-C_3                0     13.97905  -4.66905  -9.59916  L 
 C-C_3                0     18.76835  -4.66908  -8.94879  L 
 C-C_3                0     16.01665  -6.20417  -5.83648  L 
 C-C_3                0     15.3269  -7.19687  -4.95161  L 
 C-C_3                0     17.31808  -6.53139  -7.86995  L 
 C-C_3                0     23.26583  -6.44982  -6.10997  L 
 H-H_                 0     23.07242  -6.83429  -5.09149  L 
 C-C_3                0     15.18214  -4.22895  -8.83492  L 
 C-C_3                0     18.6869  -8.42887  -6.95066  L 
 C-C_3                0     23.68257  -4.39251  -9.90297  L 
 C-C_3                0     14.33161  -6.07306  -9.97099  L 
 C-C_3                0     15.79599  -8.20653  -7.02675  L 
 C-C_3                0     15.85235  -8.47527  -5.50974  L 
 C-C_3                0     15.31392  -4.86824  -5.67601  L 
 H-H_                 0     15.81848  -4.10917  -6.2996   L 
 C-C_3                0     24.8863  -3.47875  -10.20625  L 
 H-H_                 0     24.75615  -2.50422  -9.69635  L 
 H-H_                 0     25.83581  -3.93881  -9.87144  L 
 H-H_                 0     24.98292  -3.28554  -11.29585  L 
 C-C_3                0     16.15202  -5.83278  -11.71536  L 
 H-H_                 0     17.23082  -5.68188  -11.91245  L 
 C-C_3                0     25.72708  -5.89216  -5.36272  L 
 C-C_3                0     13.5219  -6.50651  -11.19927  L 
 H-H_                 0     12.52263  -6.87862  -10.89241  L 
 C-C_3                0     15.15098  -2.71304  -8.7562   L 
 H-H_                 0     16.06427  -2.3342   -8.25186  L 
 C-C_3                0     22.4603  -3.77887  -10.6243  L 
 H-H_                 0     22.18313  -2.80284  -10.16951  L 
 H-H_                 0     22.68422  -3.61082  -11.69636  L 
 H-H_                 0     21.58524  -4.4589   -10.59351  L 
 C-C_3                0     15.04359  -5.50561  -3.1997   L 
 H-H_                 0     15.33289  -5.18199  -2.17853  L 
 C-C_3                0     15.449   -4.41978  -4.21507  L 
 H-H_                 0     14.83434  -3.51163  -4.06664  L 
 C-C_3                0     23.9533  -5.79595  -10.49203  L 
 H-H_                 0     24.08403  -5.7396   -11.59362  L 
 H-H_                 0     24.87752  -6.23926  -10.06349  L 
 H-H_                 0     23.10782  -6.48337  -10.27961  L 
 C-C_3                0     14.45365  -8.5812   -7.66744  L 
 H-H_                 0     14.57388  -8.61207  -8.76922  L 
 C-C_3                0     15.68965  -6.85943  -3.52024  L 
 H-H_                 0     15.30539  -7.63797  -2.83333  L 
 C-C_3                0     15.62216  -7.03344  -12.5089  L 
 H-H_                 0     15.53653  -6.75508  -13.57945  L 
 C-C_3                0     13.91344  -2.31624  -7.93475  L 
 H-H_                 0     13.79348  -1.21924  -7.97589  L 
 C-C_3                0     15.12388  -9.7271   -5.02346  L 
 H-H_                 0     15.75232  -10.61554  -5.2485   L 
 C-C_3                0     12.76928  -4.47795  -8.7055   L 
 H-H_                 0     11.86157  -4.86231  -9.21329  L 
 C-C_3                0     14.27481  -7.56412  -12.00022  L 
 H-H_                 0     14.4502  -8.45442  -11.36144  L 
 C-C_3                0     12.61291  -2.97363  -8.44216  L 
 H-H_                 0     11.7932  -2.79811  -7.71441  L 
 C-C_3                0     13.92493  -9.92317  -7.17965  L 
 H-H_                 0     12.94346  -10.13304  -7.64922  L 
 C-C_3                0     13.7573  -9.88279  -5.67278  L 
 H-H_                 0     13.28232  -10.82242  -5.31983  L 
 C-C_3                0     26.80082  -4.78045  -5.44394  L 
 H-H_                 0     27.61329  -4.94633  -4.70426  L 
 H-H_                 0     27.28681  -4.76331  -6.43664  L 
 H-H_                 0     26.35104  -3.78481  -5.23845  L 
 C-C_3                0     25.44133  -6.10675  -3.85801  L 
 H-H_                 0     26.36555  -6.42198  -3.32746  L 
 H-H_                 0     25.09684  -5.16831  -3.38769  L 
 H-H_                 0     24.69048  -6.89327  -3.66925  L 
 C-C_3                0     26.30799  -7.19635  -5.94704  L 
 H-H_                 0     25.71339  -8.07014  -5.61909  L 
 H-H_                 0     26.32821  -7.16862  -7.0565   L 
 H-H_                 0     27.3456  -7.36173  -5.59213  L 
 O-O_3                0    -22.88698  -6.74279   3.21941  L 
 O-O_3                0    -22.85454  -9.15856   4.87376  L 
 N-N_3                0    -27.73306  -8.79456   5.31001  L 
 N-N_3                0    -27.72538  -6.91435   2.88928  L 
 N-N_3                0    -24.76753  -5.33847   1.24644  L 
 C-C_3                0    -25.26145  -9.21171   4.92594  L 
 C-C_3                0    -21.79509  -8.22756   4.78964  L 
 C-C_3                0    -24.05942  -7.23267   3.86271  L 
 C-C_3                0    -19.18298  -7.3095    3.79708  L 
 H-H_                 0    -18.43198  -6.50201   3.82872  L 
 N-N_3                0    -24.47127  -11.2198   6.07378  L 
 C-C_3                0    -24.0152  -8.74558   4.16277  L 
 C-C_3                0    -21.74404  -7.56035   3.4051   L 
 C-C_3                0    -20.46034  -6.71957   3.14659  L 
 C-C_3                0    -26.57006  -7.26246   3.74287  L 
 C-C_3                0    -19.40037  -7.84902   5.21962  L 
 C-C_3                0    -25.29686  -5.47392   2.58836  L 
 C-C_3                0    -28.03567  -7.96343   1.90494  L 
 C-C_3                0    -30.07865  -7.21572   2.84134  L 
 C-C_3                0    -25.27762  -6.9366    2.99919  L 
 C-C_3                0    -27.37886  -8.27999   6.6353   L 
 C-C_3                0    -28.31446  -8.96243   7.58432  L 
 C-C_3                0    -26.6145  -8.6986    4.34294  L 
 C-C_3                0    -20.49215  -8.91465   5.13701  L 
 H-H_                 0    -20.6311  -9.45451   6.0926   L 
 C-C_3                0    -28.93521  -6.73187   3.68272  L 
 C-C_3                0    -25.26087  -10.73766   4.95441  L 
 C-C_3                0    -20.22937  -6.38945   1.62398  L 
 C-C_3                0    -29.46704  -8.43942   2.22551  L 
 C-C_3                0    -28.07035  -10.20452   5.55913  L 
 C-C_3                0    -28.3542  -10.37152   7.06768  L 
 C-C_3                0    -27.54218  -6.77346   6.8252   L 
 H-H_                 0    -26.86746  -6.22281   6.14099  L 
 C-C_3                0    -19.01213  -5.45085   1.45612  L 
 H-H_                 0    -19.0866  -4.60666   2.16493  L 
 H-H_                 0    -18.05558  -5.98238   1.63556  L 
 H-H_                 0    -18.96099  -5.02436   0.43311  L 
 C-C_3                0    -27.93248  -7.31656   0.51811  L 
 H-H_                 0    -26.87546  -7.11446   0.25938  L 
 C-C_3                0    -18.09033  -8.33137   5.93972  L 
 C-C_3                0    -30.24197  -9.05241   1.04849  L 
 H-H_                 0    -31.31705  -9.17633   1.29452  L 
 C-C_3                0    -29.21827  -5.29589   4.08369  L 
 H-H_                 0    -28.35836  -4.87864   4.64742  L 
 C-C_3                0    -21.44682  -5.65476   1.02367  L 
 H-H_                 0    -21.74605  -4.79706   1.66475  L 
 H-H_                 0    -21.21598  -5.26669   0.01116  L 
 H-H_                 0    -22.30388  -6.34202   0.89673  L 
 C-C_3                0    -27.88122  -7.26919   9.31711  L 
 H-H_                 0    -27.45169  -7.07808   10.32115  L 
 C-C_3                0    -27.14775  -6.41342   8.26769  L 
 H-H_                 0    -27.33625  -5.33588   8.45767  L 
 C-C_3                0    -19.98041  -7.68431   0.82012  L 
 H-H_                 0    -19.90689  -7.46519  -0.26466  L 
 H-H_                 0    -19.03619  -8.17403   1.14009  L 
 H-H_                 0    -20.81268  -8.40388   0.95927  L 
 C-C_3                0    -29.21869  -10.67165   4.66257  L 
 H-H_                 0    -28.87915  -10.68167   3.60718  L 
 C-C_3                0    -27.80266  -8.76797   9.00015  L 
 H-H_                 0    -28.44065  -9.32753   9.71542  L 
 C-C_3                0    -28.5888  -8.15544  -0.5599   L 
 H-H_                 0    -28.44973  -7.65391  -1.5382   L 
 C-C_3                0    -30.4669  -5.30435   4.97872  L 
 H-H_                 0    -30.75231  -4.26328   5.23684  L 
 C-C_3                0    -29.71724  -11.00235   7.35759  L 
 H-H_                 0    -29.82391  -11.21752   8.44167  L 
 C-C_3                0    -31.27452  -7.4078    3.75838  L 
 H-H_                 0    -32.13045  -7.82429   3.18823  L 
 C-C_3                0    -30.0687  -8.27529  -0.24838  L 
 H-H_                 0    -30.57723  -8.81918  -1.07188  L 
 C-C_3                0    -31.65929  -6.02627   4.31502  L 
 H-H_                 0    -32.48908  -6.13072   5.04457  L 
 C-C_3                0    -29.65878  -12.08723   5.04281  L 
 H-H_                 0    -30.56813  -12.36724   4.47198  L 
 C-C_3                0    -29.90663  -12.28341   6.54569  L 
 H-H_                 0    -29.23264  -13.08043   6.92609  L 
 C-C_3                0    -17.0236  -7.21036   5.95327  L 
 H-H_                 0    -16.15377  -7.49414   6.58303  L 
 H-H_                 0    -16.62223  -7.00419   4.94249  L 
 H-H_                 0    -17.45126  -6.27576   6.37008  L 
 C-C_3                0    -18.40074  -8.66445   7.41543  L 
 H-H_                 0    -17.46504  -8.81119   7.99355  L 
 H-H_                 0    -18.96911  -7.83713   7.88785  L 
 H-H_                 0    -18.9857  -9.5993    7.51422  L 
 C-C_3                0    -17.50864  -9.58112   5.2467   L 
 H-H_                 0    -18.17958  -10.45609   5.38079  L 
 H-H_                 0    -17.381   -9.40213   4.16007  L 
 H-H_                 0    -16.51941  -9.84777   5.66908  L 
 O-O_3                0     19.11365  -4.48399   1.66365  L 
 O-O_3                0     19.4852  -6.52215   3.54927  L 
 N-N_3                0     14.51431  -7.05734   3.84521  L 
 N-N_3                0     14.28231  -5.02692   1.64901  L 
 N-N_3                0     17.32807  -3.57325  -0.41693  L 
 C-C_3                0     17.05659  -6.7737    3.82493  L 
 C-C_3                0     20.17103  -5.30834   3.76342  L 
 C-C_3                0     17.98676  -4.89845   2.39804  L 
 C-C_3                0     22.26185  -3.27164   3.42548  L 
 H-H_                 0     22.53039  -2.29805   3.88228  L 
 N-N_3                0     18.02059  -8.14201   5.58123  L 
 C-C_3                0     18.21891  -6.31647   2.93721  L 
 C-C_3                0     20.29261  -4.51424   2.45516  L 
 C-C_3                0     20.89165  -3.11835   2.72447  L 
 C-C_3                0     15.53411  -5.28022   2.39214  L 
 C-C_3                0     22.39155  -4.34478   4.53377  L 
 C-C_3                0     16.54575  -3.59532   0.80707  L 
 C-C_3                0     13.55637  -6.22564   1.21273  L 
 C-C_3                0     12.00571  -4.52462   1.87533  L 
 C-C_3                0     16.74282  -4.92831   1.51726  L 
 C-C_3                0     14.60055  -6.63206   5.24611  L 
 C-C_3                0     13.90586  -7.69337   6.04712  L 
 C-C_3                0     15.70543  -6.68335   3.04988  L 
 C-C_3                0     21.56696  -5.61485   4.26204  L 
 H-H_                 0     21.4657  -6.19778   5.20106  L 
 C-C_3                0     13.33519  -4.38018   2.53538  L 
 C-C_3                0     17.3264  -8.19065   4.3083   L 
 C-C_3                0     20.95079  -2.1652    1.46411  L 
 C-C_3                0     12.04231  -5.89021   1.23726  L 
 C-C_3                0     14.4082  -8.52817   3.89079  L 
 C-C_3                0     14.42815  -8.92468   5.38312  L 
 C-C_3                0     13.96566  -5.28179   5.55387  L 
 H-H_                 0     14.5124  -4.48937   5.007    L 
 C-C_3                0     22.04842  -1.0837    1.59653  L 
 H-H_                 0     21.88089  -0.48438   2.51109  L 
 H-H_                 0     23.06385  -1.52788   1.63683  L 
 H-H_                 0     22.03277  -0.40381   0.72107  L 
 C-C_3                0     14.07028  -6.74069  -0.1319   L 
 H-H_                 0     15.03252  -7.27392   0.01876  L 
 C-C_3                0     23.89973  -4.65992   4.83469  L 
 C-C_3                0     11.43146  -5.76196  -0.16742  L 
 H-H_                 0     10.33239  -5.60417  -0.11464  L 
 C-C_3                0     13.56832  -2.89431   2.7775   L 
 H-H_                 0     14.57583  -2.72887   3.21129  L 
 C-C_3                0     19.61152  -1.41209   1.33819  L 
 H-H_                 0     19.4576  -0.74947   2.21421  L 
 H-H_                 0     19.59416  -0.78329   0.42075  L 
 H-H_                 0     18.75313  -2.10065   1.29138  L 
 C-C_3                0     13.61003  -6.1681    7.9231   L 
 H-H_                 0     13.81962  -5.96713   8.98848  L 
 C-C_3                0     14.10841  -4.9968    7.05712  L 
 H-H_                 0     13.55647  -4.06929   7.31538  L 
 C-C_3                0     21.22958  -2.94659   0.16258  L 
 H-H_                 0     21.49407  -2.25163  -0.65544  L 
 H-H_                 0     22.0684  -3.65705   0.3073   L 
 H-H_                 0     20.34196  -3.50754  -0.18644  L 
 C-C_3                0     13.13122  -8.94463   3.15112  L 
 H-H_                 0     13.31387  -8.89483   2.0583   L 
 C-C_3                0     14.26652  -7.48556   7.50359  L 
 H-H_                 0     13.89083  -8.31792   8.13225  L 
 C-C_3                0     13.03635  -7.68415  -0.72973  L 
 H-H_                 0     13.43875  -8.21977  -1.6121   L 
 C-C_3                0     12.50252  -2.415     3.77771  L 
 H-H_                 0     12.58589  -1.31792   3.92567  L 
 C-C_3                0     13.69554  -10.21406   5.7675   L 
 H-H_                 0     14.36736  -11.07858   5.59419  L 
 C-C_3                0     10.94098  -4.2553    2.91481  L 
 H-H_                 0     9.94069  -4.44633   2.48147  L 
 C-C_3                0     11.77792  -6.91284  -1.12492  L 
 H-H_                 0     10.92441  -7.61081  -1.24501  L 
 C-C_3                0     11.06912  -2.78026   3.33444  L 
 H-H_                 0     10.35805  -2.55743   4.15586  L 
 C-C_3                0     12.66441  -10.34525   3.51364  L 
 H-H_                 0     11.73027  -10.57517   2.95995  L 
 C-C_3                0     12.39118  -10.40116   5.00421  L 
 H-H_                 0     11.93858  -11.37913   5.27357  L 
 C-C_3                0     24.5804  -3.40047   5.40997  L 
 H-H_                 0     25.60592  -3.63399   5.75881  L 
 H-H_                 0     24.67214  -2.5994    4.64684  L 
 H-H_                 0     24.00372  -3.00685   6.27402  L 
 C-C_3                0     24.04281  -5.78418   5.88286  L 
 H-H_                 0     25.10685  -5.92801   6.16678  L 
 H-H_                 0     23.45273  -5.55035   6.79134  L 
 H-H_                 0     23.70541  -6.75525   5.47777  L 
 C-C_3                0     24.64173  -5.09903   3.55151  L 
 H-H_                 0     24.12913  -5.95913   3.07256  L 
 H-H_                 0     24.6945  -4.2702    2.81644  L 
 H-H_                 0     25.68169  -5.40697   3.78628  L 
 O-O_3                0    -23.65341   9.35807  -8.33042  L 
 O-O_3                0    -23.62264   6.84421  -7.089    L 
 N-N_3                0    -28.57487   6.98468  -6.82793  L 
 N-N_3                0    -28.52263   9.25071  -8.85213  L 
 N-N_3                0    -25.38237   11.1814  -10.04483  L 
 C-C_3                0    -26.05882   6.79441  -7.00572  L 
 C-C_3                0    -22.94411   7.90607  -6.4574   L 
 C-C_3                0    -24.88037   8.86112  -7.83098  L 
 C-C_3                0    -20.716    9.71155  -5.88604  L 
 H-H_                 0    -20.43124   10.59874  -5.29314  L 
 N-N_3                0    -25.41481   4.86845  -5.67015  L 
 C-C_3                0    -24.8138   7.32524  -7.71126  L 
 C-C_3                0    -22.55347   8.96128  -7.51239  L 
 C-C_3                0    -21.80455   10.17154  -6.89486  L 
 C-C_3                0    -27.37001   8.78709  -8.05049  L 
 C-C_3                0    -21.18239   8.62121  -4.89929  L 
 C-C_3                0    -26.09345   10.78232  -8.8443   L 
 C-C_3                0    -28.7311   8.43718  -10.06129  L 
 C-C_3                0    -30.86218   8.93377  -9.09038  L 
 C-C_3                0    -26.05997   9.26498  -8.7004   L 
 C-C_3                0    -28.30011   7.09518  -5.39916  L 
 C-C_3                0    -29.39576   6.33957  -4.72117  L 
 C-C_3                0    -27.38758   7.26744  -7.67058  L 
 C-C_3                0    -21.74255   7.42577  -5.68255  L 
 H-H_                 0    -22.08637   6.62678  -4.99891  L 
 C-C_3                0    -29.76739   9.17131  -8.09838  L 
 C-C_3                0    -26.00885   5.27652  -6.92978  L 
 C-C_3                0    -21.22641   11.18942  -7.95281  L 
 C-C_3                0    -30.19698   7.95056  -10.0092  L 
 C-C_3                0    -29.00842   5.58536  -6.96806  L 
 C-C_3                0    -29.52084   5.11138  -5.58251  L 
 C-C_3                0    -28.2257   8.50093  -4.8268   L 
 H-H_                 0    -27.43995   9.08723  -5.34493  L 
 C-C_3                0    -20.49454   12.35431  -7.2427   L 
 H-H_                 0    -21.14417   12.80831  -6.46457  L 
 H-H_                 0    -19.54753   12.01372  -6.77511  L 
 H-H_                 0    -20.20717   13.14543  -7.96559  L 
 C-C_3                0    -28.41344   9.33328  -11.26752  L 
 H-H_                 0    -27.31393   9.38578  -11.40748  L 
 C-C_3                0    -20.11684   8.22462  -3.81696  L 
 C-C_3                0    -30.89329   7.73225  -11.35862  L 
 H-H_                 0    -31.99033   7.61866  -11.23316  L 
 C-C_3                0    -30.11048   10.3997  -7.27814  L 
 H-H_                 0    -29.28147   10.62052  -6.57896  L 
 C-C_3                0    -22.36372   11.81677  -8.79347  L 
 H-H_                 0    -23.23647   12.0609  -8.15209  L 
 H-H_                 0    -22.03863   12.75371  -9.28924  L 
 H-H_                 0    -22.68594   11.1411  -9.61129  L 
 C-C_3                0    -28.81118   7.45688  -2.5903   L 
 H-H_                 0    -28.44714   7.31219  -1.55445  L 
 C-C_3                0    -27.82456   8.34687  -3.35668  L 
 H-H_                 0    -27.74841   9.32967  -2.86044  L 
 C-C_3                0    -20.22412   10.48806  -8.89515  L 
 H-H_                 0    -19.80839   11.21072  -9.63053  L 
 H-H_                 0    -19.37803   10.05632  -8.31947  L 
 H-H_                 0    -20.71463   9.66678  -9.45752  L 
 C-C_3                0    -30.04923   5.43951  -8.08193  L 
 H-H_                 0    -29.55209   5.5823   -9.06107  L 
 C-C_3                0    -29.00341   6.09652  -3.27364  L 
 H-H_                 0    -29.82075   5.55066  -2.7618   L 
 C-C_3                0    -29.07228   8.87757  -12.55869  L 
 H-H_                 0    -28.83038   9.59847  -13.36752  L 
 C-C_3                0    -31.37234   10.06947  -6.46755  L 
 H-H_                 0    -31.70445   10.96611  -5.90346  L 
 C-C_3                0    -30.97936   4.65159  -5.60581  L 
 H-H_                 0    -31.27937   4.24493  -4.61726  L 
 C-C_3                0    -32.07258   8.43428  -8.31495  L 
 H-H_                 0    -32.90128   8.19366  -9.01244  L 
 C-C_3                0    -30.57425   8.82435  -12.36336  L 
 H-H_                 0    -31.06486   8.58692  -13.33051  L 
 C-C_3                0    -32.52272   9.54979  -7.35501  L 
 H-H_                 0    -33.35574   9.18726  -6.71765  L 
 C-C_3                0    -30.69395   4.05176  -8.0712   L 
 H-H_                 0    -31.51931   4.00993  -8.81153  L 
 C-C_3                0    -31.20295   3.60538  -6.69503  L 
 H-H_                 0    -30.70988   2.64971  -6.4162   L 
 C-C_3                0    -19.51636   9.47613  -3.13045  L 
 H-H_                 0    -18.89262   9.191    -2.25509  L 
 H-H_                 0    -18.84789   10.0366  -3.81803  L 
 H-H_                 0    -20.32257   10.15291  -2.77667  L 
 C-C_3                0    -20.80009   7.38259  -2.71787  L 
 H-H_                 0    -20.14096   7.27482  -1.83525  L 
 H-H_                 0    -21.73415   7.87006  -2.37385  L 
 H-H_                 0    -21.03958   6.35842  -3.06923  L 
 C-C_3                0    -18.96855   7.41009  -4.44434  L 
 H-H_                 0    -19.34761   6.46684  -4.8907   L 
 H-H_                 0    -18.46213   7.99725  -5.23999  L 
 H-H_                 0    -18.21646   7.14193  -3.67319  L 
 O-O_3                0     18.70062   11.18957  -9.29778  L 
 O-O_3                0     19.70982   8.67317  -8.81572  L 
 N-N_3                0     15.43576   7.52696  -6.5328   L 
 N-N_3                0     14.1558   9.6267   -8.36137  L 
 N-N_3                0     16.16287   12.62258  -9.96579  L 
 C-C_3                0     17.67067   8.01695  -7.62489  L 
 C-C_3                0     20.38478   9.74565  -8.20959  L 
 C-C_3                0     17.89658   10.34814  -8.49704  L 
 C-C_3                0     22.06947   12.01877  -7.63722  L 
 H-H_                 0     22.17876   12.67853  -6.75667  L 
 N-N_3                0     19.35804   6.29703  -7.21877  L 
 C-C_3                0     18.3064   8.88093  -8.70851  L 
 C-C_3                0     20.08154   11.04204  -8.97176  L 
 C-C_3                0     20.67006   12.28247  -8.26128  L 
 C-C_3                0     15.56506   9.59514  -7.90603  L 
 C-C_3                0     22.45118   10.57536  -7.22534  L 
 C-C_3                0     15.97838   11.93378  -8.70063  L 
 C-C_3                0     13.93193   8.68659  -9.47636  L 
 C-C_3                0     12.04628   8.62706  -8.00265  L 
 C-C_3                0     16.42014   10.48287  -8.83135  L 
 C-C_3                0     16.06704   7.76489  -5.2347   L 
 C-C_3                0     15.60152   6.62594  -4.37696  L 
 C-C_3                0     16.12359   8.14839  -7.67899  L 
 C-C_3                0     21.86894   9.52867  -8.18172  L 
 H-H_                 0     22.04459   8.50356  -7.79655  L 
 C-C_3                0     13.25941   9.15982  -7.30947  L 
 C-C_3                0     18.07348   6.56154  -7.83971  L 
 C-C_3                0     20.71691   13.57506  -9.1565   L 
 C-C_3                0     12.63576   7.89699  -9.1748   L 
 C-C_3                0     15.39201   6.06787  -6.68451  L 
 C-C_3                0     15.79527   5.47152  -5.31143  L 
 C-C_3                0     15.65783   9.0676   -4.55966  L 
 H-H_                 0     15.99071   9.92927  -5.17343  L 
 C-C_3                0     21.13974   14.78533  -8.29324  L 
 H-H_                 0     20.49514   14.85698  -7.3931   L 
 H-H_                 0     22.19898   14.70463  -7.97142  L 
 H-H_                 0     21.05088   15.73661  -8.85781  L 
 C-C_3                0     13.86989   9.44365  -10.80712  L 
 H-H_                 0     14.83953   9.9329   -11.03103  L 
 C-C_3                0     23.98924   10.41983  -6.9889   L 
 C-C_3                0     11.64831   7.85615  -10.34194  L 
 H-H_                 0     10.85073   7.11027  -10.14336  L 
 C-C_3                0     12.81202   10.21289  -6.30869  L 
 H-H_                 0     13.69053   10.67202  -5.81318  L 
 C-C_3                0     19.33176   13.90195  -9.75557  L 
 H-H_                 0     18.54944   13.8655  -8.96754  L 
 H-H_                 0     19.32413   14.91624  -10.20436  L 
 H-H_                 0     19.06674   13.20381  -10.57642  L 
 C-C_3                0     16.08752   7.90007  -2.32574  L 
 H-H_                 0     16.69452   7.95103  -1.39748  L 
 C-C_3                0     16.34571   9.14803  -3.18895  L 
 H-H_                 0     16.00863   10.0586  -2.65294  L 
 C-C_3                0     21.73205   13.40755  -10.30975  L 
 H-H_                 0     21.72781   14.30376  -10.96747  L 
 H-H_                 0     22.76511   13.28051  -9.92151  L 
 H-H_                 0     21.48475   12.51599  -10.92372  L 
 C-C_3                0     13.99657   5.70138  -7.20145  L 
 H-H_                 0     13.99772   5.76152  -8.30798  L 
 C-C_3                0     16.39907   6.60544  -3.08597  L 
 H-H_                 0     16.0918   5.73693  -2.46742  L 
 C-C_3                0     13.48162   8.52829  -11.97214  L 
 H-H_                 0     13.17788   9.14576  -12.8416  L 
 C-C_3                0     11.93746   9.5202   -5.25249  L 
 H-H_                 0     11.5379   10.27302  -4.54128  L 
 C-C_3                0     15.06305   4.20674  -4.86291  L 
 H-H_                 0     15.5726   3.31362  -5.28444  L 
 C-C_3                0     11.25235   7.79496  -7.0076   L 
 H-H_                 0     10.37421   7.33498  -7.50648  L 
 C-C_3                0     12.37187   7.52102  -11.64256  L 
 H-H_                 0     12.80583   6.5      -11.58343  L 
 C-C_3                0     10.77461   8.7306   -5.88624  L 
 H-H_                 0     10.24873   8.14465  -5.10397  L 
 C-C_3                0     13.52671   4.32772  -6.78536  L 
 H-H_                 0     12.48047   4.18169  -7.1252   L 
 C-C_3                0     13.60288   4.2255   -5.27832  L 
 H-H_                 0     13.1208   3.28857  -4.95467  L 
 C-C_3                0     24.42396   11.318   -5.81113  L 
 H-H_                 0     25.48296   11.12979  -5.53458  L 
 H-H_                 0     24.34582   12.39006  -6.07754  L 
 H-H_                 0     23.7924   11.12228  -4.91758  L 
 C-C_3                0     24.33514   8.96586  -6.61756  L 
 H-H_                 0     25.35369   8.89832  -6.19067  L 
 H-H_                 0     23.61489   8.58157  -5.86672  L 
 H-H_                 0     24.31803   8.30875  -7.5128   L 
 C-C_3                0     24.78104   10.8076  -8.255    L 
 H-H_                 0     24.44999   10.19871  -9.12327  L 
 H-H_                 0     24.63854   11.88091  -8.50306  L 
 H-H_                 0     25.86636   10.63116  -8.10809  L 
 O-O_3                0    -24.73923   8.14053   3.13284  L 
 O-O_3                0    -24.24737   5.57732   4.33626  L 
 N-N_3                0    -29.02227   5.41845   5.6204   L 
 N-N_3                0    -29.52551   7.63655   3.53447  L 
 N-N_3                0    -26.94987   9.74124   1.79792  L 
 C-C_3                0    -26.62566   5.28124   4.78868  L 
 C-C_3                0    -23.3608   6.65927   4.54673  L 
 C-C_3                0    -25.74009   7.53092   3.92638  L 
 C-C_3                0    -21.05329   8.42436   4.08641  L 
 H-H_                 0    -20.6135   9.32212   4.56508  L 
 N-N_3                0    -25.58346   3.1264    5.30793  L 
 C-C_3                0    -25.55277   6.00652   3.96238  L 
 C-C_3                0    -23.4272   7.65609   3.37699  L 
 C-C_3                0    -22.4334   8.84013   3.51929  L 
 C-C_3                0    -28.23605   7.28387   4.16674  L 
 C-C_3                0    -21.01868   7.27926   5.11398  L 
 C-C_3                0    -27.26187   9.348     3.16025  L 
 C-C_3                0    -29.89235   6.7155    2.44455  L 
 C-C_3                0    -31.82869   7.10468   3.75144  L 
 C-C_3                0    -27.09639   7.84171   3.31372  L 
 C-C_3                0    -28.48047   5.73287   6.94418  L 
 C-C_3                0    -29.164    4.79357   7.88773  L 
 C-C_3                0    -28.0848   5.77274   4.52706  L 
 C-C_3                0    -21.94505   6.13892   4.66999  L 
 H-H_                 0    -21.92527   5.29428   5.38649  L 
 C-C_3                0    -30.61931   7.58196   4.49853  L 
 C-C_3                0    -26.55138   3.7934    4.45615  L 
 C-C_3                0    -22.2425   9.69104   2.20348  L 
 C-C_3                0    -31.21583   6.05561   2.8747   L 
 C-C_3                0    -29.25058   3.96177   5.65629  L 
 C-C_3                0    -29.16932   3.50094   7.1306   L 
 C-C_3                0    -28.7395   7.15232   7.43978  L 
 H-H_                 0    -28.26842   7.89217   6.76286  L 
 C-C_3                0    -21.38433   10.94128   2.5071   L 
 H-H_                 0    -21.82342   11.52277   3.34586  L 
 H-H_                 0    -20.33801   10.67318   2.763    L 
 H-H_                 0    -21.32519   11.5964   1.6148   L 
 C-C_3                0    -30.03598   7.56164   1.17032  L 
 H-H_                 0    -29.03106   7.83861   0.78987  L 
 C-C_3                0    -19.55589   6.79611   5.42696  L 
 C-C_3                0    -32.10221   5.53929   1.73522  L 
 H-H_                 0    -33.10386   5.24255   2.10989  L 
 C-C_3                0    -30.96669   8.91409   5.13641  L 
 H-H_                 0    -30.07218   9.34606   5.62971  L 
 C-C_3                0    -23.59228   10.19341   1.64151  L 
 H-H_                 0    -24.21636   10.62363   2.45055  L 
 H-H_                 0    -23.44275   10.97882   0.87314  L 
 H-H_                 0    -24.15245   9.37888   1.13776  L 
 C-C_3                0    -28.56251   6.20457   9.8149   L 
 H-H_                 0    -27.96913   6.26809   10.75079  L 
 C-C_3                0    -28.10683   7.30117   8.83439  L 
 H-H_                 0    -28.34947   8.29577   9.25819  L 
 C-C_3                0    -21.53345   8.86322   1.10843  L 
 H-H_                 0    -21.3694   9.47578   0.1964   L 
 H-H_                 0    -20.54284   8.49833   1.45319  L 
 H-H_                 0    -22.14868   7.98861   0.825    L 
 C-C_3                0    -30.58065   3.60948   4.98244  L 
 H-H_                 0    -30.4943   3.79802   3.89613  L 
 C-C_3                0    -28.43034   4.79998   9.21572  L 
 H-H_                 0    -28.88828   4.06189   9.90695  L 
 C-C_3                0    -30.84005   6.87036   0.07833  L 
 H-H_                 0    -30.94232   7.56006  -0.78465  L 
 C-C_3                0    -32.06923   8.65459   6.17623  L 
 H-H_                 0    -32.41078   9.61642   6.61077  L 
 C-C_3                0    -30.35898   2.64864   7.57634  L 
 H-H_                 0    -30.15173   2.18967   8.56605  L 
 C-C_3                0    -32.85471   6.65653   4.77767  L 
 H-H_                 0    -33.74412   6.23015   4.26946  L 
 C-C_3                0    -32.22549   6.53897   0.59945  L 
 H-H_                 0    -32.83137   6.094    -0.21752  L 
 C-C_3                0    -33.27595   7.89804   5.58094  L 
 H-H_                 0    -33.97375   7.60454   6.39254  L 
 C-C_3                0    -30.96347   2.13716   5.16452  L 
 H-H_                 0    -32.03916   2.00173   4.92933  L 
 C-C_3                0    -30.65508   1.56279   6.55015  L 
 H-H_                 0    -29.79069   0.87276   6.47365  L 
 C-C_3                0    -18.57314   7.98691   5.57624  L 
 H-H_                 0    -17.58392   7.64532   5.94938  L 
 H-H_                 0    -18.39323   8.48461   4.59899  L 
 H-H_                 0    -18.96185   8.73986   6.28992  L 
 C-C_3                0    -19.55399   6.02183   6.76085  L 
 H-H_                 0    -18.51478   5.79702   7.07047  L 
 H-H_                 0    -20.02523   6.61843   7.56797  L 
 H-H_                 0    -20.09517   5.05684   6.68059  L 
 C-C_3                0    -19.03103   5.8778    4.30241  L 
 H-H_                 0    -19.54965   4.90017   4.32247  L 
 H-H_                 0    -19.20628   6.34269   3.31079  L 
 H-H_                 0    -17.94476   5.68221   4.41223  L 
 O-O_3                0     19.13773   9.94626   1.21323  L 
 O-O_3                0     19.44938   7.34774   2.03194  L 
 N-N_3                0     14.91898   7.53563   3.9967   L 
 N-N_3                0     14.3241   9.89869   2.13745  L 
 N-N_3                0     16.94857   11.69972  -0.10998  L 
 C-C_3                0     17.15201   7.2319    2.8467   L 
 C-C_3                0     20.25322   8.30202   2.68661  L 
 C-C_3                0     18.05593   9.38839   1.92635  L 
 C-C_3                0     22.38806   10.18755   3.25741  L 
 H-H_                 0     22.63738   10.90216   4.06491  L 
 N-N_3                0     17.30828   5.05404   3.90238  L 
 C-C_3                0     18.13143   7.85808   1.85692  L 
 C-C_3                0     20.37874   9.55404   1.8033   L 
 C-C_3                0     21.09006   10.69507   2.56584  L 
 C-C_3                0     15.6622   9.35874   2.4546   L 
 C-C_3                0     22.38617   8.76714   3.87663  L 
 C-C_3                0     16.63818   11.33056   1.25764  L 
 C-C_3                0     13.63249   9.0973    1.11606  L 
 C-C_3                0     12.07366   9.7121    2.83669  L 
 C-C_3                0     16.69626   9.81898   1.41654  L 
 C-C_3                0     15.72607   7.56098   5.21321  L 
 C-C_3                0     14.985    6.73332   6.2167   L 
 C-C_3                0     15.70998   7.82401   2.77575  L 
 C-C_3                0     21.62085   7.75516   3.00884  L 
 H-H_                 0     21.4702   6.81928   3.58082  L 
 C-C_3                0     13.48095   9.81272   3.31428  L 
 C-C_3                0     17.10333   5.73109   2.63362  L 
 C-C_3                0     21.40545   11.96896   1.69358  L 
 C-C_3                0     12.17285   8.87613   1.58891  L 
 C-C_3                0     14.41355   6.15522   3.96269  L 
 C-C_3                0     14.56852   5.55485   5.38228  L 
 C-C_3                0     16.03627   8.9281    5.79843  L 
 H-H_                 0     16.55639   9.55678   5.04738  L 
 C-C_3                0     21.95749   13.09322   2.60394  L 
 H-H_                 0     21.28114   13.25153   3.47058  L 
 H-H_                 0     22.97446   12.85806   2.98196  L 
 H-H_                 0     22.03932   14.05393   2.05477  L 
 C-C_3                0     13.71195   9.80561  -0.24014  L 
 H-H_                 0     14.7626   9.85882  -0.58299  L 
 C-C_3                0     23.83234   8.27432   4.2485   L 
 C-C_3                0     11.12937   9.3571    0.57283  L 
 H-H_                 0     10.10535   9.06749   0.88572  L 
 C-C_3                0     13.57947   10.98608   4.27002  L 
 H-H_                 0     14.62828   11.1412   4.59482  L 
 C-C_3                0     20.13587   12.52564   1.00906  L 
 H-H_                 0     19.28249   12.53     1.71811  L 
 H-H_                 0     20.28901   13.56511   0.65448  L 
 H-H_                 0     19.86825   11.93826   0.10686  L 
 C-C_3                0     16.3771   7.7333    8.00856  L 
 H-H_                 0     17.12662   7.52911   8.79632  L 
 C-C_3                0     16.99009   8.68613   6.97228  L 
 H-H_                 0     17.27291   9.64019   7.45276  L 
 C-C_3                0     22.45151   11.63441   0.60536  L 
 H-H_                 0     22.61453   12.50156  -0.06483  L 
 H-H_                 0     23.43045   11.36504   1.05609  L 
 H-H_                 0     22.11079   10.78022  -0.01699  L 
 C-C_3                0     12.97295   6.11032   3.46299  L 
 H-H_                 0     12.94193   6.46136   2.41715  L 
 C-C_3                0     15.92307   6.4137    7.36899  L 
 H-H_                 0     15.39407   5.79829   8.12655  L 
 C-C_3                0     12.87538   9.06393  -1.27934  L 
 H-H_                 0     12.89315   9.6124   -2.24387  L 
 C-C_3                0     12.70038   10.66987   5.48768  L 
 H-H_                 0     12.65323   11.56873   6.1307   L 
 C-C_3                0     13.28286   4.92655   5.92423  L 
 H-H_                 0     13.49015   4.37117   6.86315  L 
 C-C_3                0     11.26326   9.16341   3.99412  L 
 H-H_                 0     10.22754   8.95085   3.67435  L 
 C-C_3                0     11.42409   8.83827  -0.83706  L 
 H-H_                 0     11.18559   7.75863  -0.91256  L 
 C-C_3                0     11.26918   10.23298   5.09944  L 
 H-H_                 0     10.73301   9.85742   5.99489  L 
 C-C_3                0     12.42989   4.68008   3.53065  L 
 H-H_                 0     11.34862   4.66067   3.29089  L 
 C-C_3                0     12.66738   3.99323   4.88098  L 
 H-H_                 0     13.3322   3.11955   4.71818  L 
 C-C_3                0     24.56115   9.32211   5.12073  L 
 H-H_                 0     25.54232   8.93082   5.4613   L 
 H-H_                 0     24.77543   10.25268   4.55377  L 
 H-H_                 0     23.95312   9.57135   6.01654  L 
 C-C_3                0     23.75739   6.96887   5.07468  L 
 H-H_                 0     24.75906   6.68897   5.4676   L 
 H-H_                 0     23.06805   7.09424   5.93771  L 
 H-H_                 0     23.41074   6.11265   4.46301  L 
 C-C_3                0     24.67325   8.02305   2.97674  L 
 H-H_                 0     24.21194   7.23708   2.34197  L 
 H-H_                 0     24.76103   8.95146   2.37264  L 
 H-H_                 0     25.69861   7.68692   3.24537  L 
 O-O_3                0     4.94039  -13.12343  -2.14393  L 
 O-O_3                0     4.31546  -15.93193  -1.87764  L 
 N-N_3                0     9.17589  -16.95542  -1.62939  L 
 N-N_3                0     9.75707  -14.0637  -2.1335   L 
 N-N_3                0     7.01385  -11.19782  -2.69084  L 
 C-C_3                0     6.67581  -16.48281  -1.91861  L 
 C-C_3                0     3.54506  -15.08479  -2.70323  L 
 C-C_3                0     5.92176  -14.10949  -2.42695  L 
 C-C_3                0     1.24131  -13.299   -3.10605  L 
 H-H_                 0     0.69495  -12.66285  -3.82321  L 
 N-N_3                0     6.03273  -18.81658  -2.10342  L 
 C-C_3                0     5.62196  -15.41098  -1.65073  L 
 C-C_3                0     3.60877  -13.63331  -2.17722  L 
 C-C_3                0     2.64205  -12.66092  -2.91148  L 
 C-C_3                0     8.4085   -14.65384  -2.31878  L 
 C-C_3                0     1.27383  -14.72185  -3.6889   L 
 C-C_3                0     7.62264  -12.43683  -3.13257  L 
 C-C_3                0     10.46452  -14.53921  -0.93209  L 
 C-C_3                0     12.00314  -14.4796  -2.76015  L 
 C-C_3                0     7.33018  -13.56596  -2.14731  L 
 C-C_3                0     9.02524  -17.87928  -2.75225  L 
 C-C_3                0     9.74342  -19.12907  -2.34527  L 
 C-C_3                0     8.08286  -15.95702  -1.52739  L 
 C-C_3                0     2.13011  -15.61359  -2.78469  L 
 H-H_                 0     2.17706  -16.65176  -3.16794  L 
 C-C_3                0     10.59114  -14.50088  -3.24242  L 
 C-C_3                0     6.29645  -17.74706  -1.15784  L 
 C-C_3                0     2.53615  -11.23319  -2.23867  L 
 C-C_3                0     11.88129  -14.99217  -1.35508  L 
 C-C_3                0     9.13521  -17.82474  -0.44106  L 
 C-C_3                0     9.35751  -19.28318  -0.90211  L 
 C-C_3                0     9.6236   -17.41234  -4.06852  L 
 H-H_                 0     9.15218  -16.46358  -4.3805   L 
 C-C_3                0     1.46797  -10.35823  -2.94079  L 
 H-H_                 0     1.6494   -10.32895  -4.03469  L 
 H-H_                 0     0.43863  -10.72866  -2.7498   L 
 H-H_                 0     1.48912  -9.31771  -2.55096  L 
 C-C_3                0     10.4638  -13.46656   0.1577   L 
 H-H_                 0     9.42425  -13.30757   0.50743  L 
 C-C_3                0    -0.14398  -15.33446  -3.99778  L 
 C-C_3                0     12.99067  -14.40473  -0.48263  L 
 H-H_                 0     13.95744  -14.90276  -0.70013  L 
 C-C_3                0     10.51291  -13.65106  -4.5033   L 
 H-H_                 0     9.46784  -13.58445  -4.86309  L 
 C-C_3                0     3.87618  -10.46754  -2.33353  L 
 H-H_                 0     4.29521  -10.53881  -3.35984  L 
 H-H_                 0     3.74481  -9.3935   -2.08038  L 
 H-H_                 0     4.61736  -10.84067  -1.59999  L 
 C-C_3                0     9.81468  -19.88002  -4.69557  L 
 H-H_                 0     9.46805  -20.6417  -5.42466  L 
 C-C_3                0     9.32688  -18.48367  -5.1281   L 
 H-H_                 0     9.79855  -18.20089  -6.0922   L 
 C-C_3                0     2.1466   -11.3561  -0.75719  L 
 H-H_                 0     1.93663  -10.35405  -0.33957  L 
 H-H_                 0     1.23351  -11.96978  -0.63735  L 
 H-H_                 0     2.9706   -11.80931  -0.171    L 
 C-C_3                0     10.13139  -17.35672   0.6222   L 
 H-H_                 0     9.82141  -16.36697   1.01382  L 
 C-C_3                0     9.33316  -20.25074  -3.28475  L 
 H-H_                 0     9.81031  -21.20271  -2.97109  L 
 C-C_3                0     11.32304  -13.87127   1.36046  L 
 H-H_                 0     11.5199  -12.98134   1.99282  L 
 C-C_3                0     11.36286  -14.34231  -5.58103  L 
 H-H_                 0     11.39669  -13.71537  -6.49651  L 
 C-C_3                0     10.46397  -20.00274  -0.13092  L 
 H-H_                 0     10.45812  -21.08433  -0.38131  L 
 C-C_3                0     12.82241  -15.32322  -3.72137  L 
 H-H_                 0     13.86786  -15.39136  -3.36699  L 
 C-C_3                0     12.6466  -14.55369   0.99501  L 
 H-H_                 0     12.60179  -15.62866   1.27164  L 
 C-C_3                0     12.79623  -14.64084  -5.09775  L 
 H-H_                 0     13.32156  -15.2747  -5.84119  L 
 C-C_3                0     10.20969  -18.3386   1.79356  L 
 H-H_                 0     11.0792  -18.07653   2.43349  L 
 C-C_3                0     10.27112  -19.81637   1.37126  L 
 H-H_                 0     11.07039  -20.34937   1.92896  L 
 C-C_3                0    -1.07603  -14.31125  -4.68922  L 
 H-H_                 0    -2.00146  -14.80349  -5.05698  L 
 H-H_                 0    -1.39986  -13.51471  -3.98519  L 
 H-H_                 0    -0.56541  -13.83933  -5.55027  L 
 C-C_3                0     0.0277   -16.52478  -4.96485  L 
 H-H_                 0    -0.96085  -16.90564  -5.30103  L 
 H-H_                 0     0.60669  -16.2156  -5.86265  L 
 H-H_                 0     0.5472   -17.37589  -4.48077  L 
 C-C_3                0    -0.84814  -15.82321  -2.71545  L 
 H-H_                 0    -0.25066  -16.59393  -2.18823  L 
 H-H_                 0    -1.03223  -14.97355  -2.02919  L 
 H-H_                 0    -1.82589  -16.28173  -2.96341  L 
 O-O_3                0     2.88675  -12.12462   9.64447  L 
 O-O_3                0     3.28861  -14.64308   8.45384  L 
 N-N_3                0     8.08776  -13.43104   7.72699  L 
 N-N_3                0     7.65565  -11.28634   9.80665  L 
 N-N_3                0     4.29173  -9.90007   11.07537  L 
 C-C_3                0     5.6125   -14.0604   7.91844  L 
 C-C_3                0     2.19847  -13.87402   8.00219  L 
 C-C_3                0     4.0914   -12.32732   8.93927  L 
 C-C_3                0    -0.58194  -12.92084   8.38998  L 
 H-H_                 0    -1.40158  -12.33791   7.93509  L 
 N-N_3                0     5.05248  -16.08885   6.678    L 
 C-C_3                0     4.39476  -13.82827   8.81599  L 
 C-C_3                0     1.80545  -12.84339   9.07297  L 
 C-C_3                0     0.62362  -11.97665   8.59691  L 
 C-C_3                0     6.58598  -11.8942   8.99196  L 
 C-C_3                0    -0.28808  -14.08166   7.41167  L 
 C-C_3                0     4.98972  -10.17319   9.83114  L 
 C-C_3                0     8.31551  -12.2472   10.70556  L 
 C-C_3                0     9.9556   -10.80888   9.76339  L 
 C-C_3                0     5.24115  -11.66956   9.69373  L 
 C-C_3                0     7.85635  -13.15691   6.31035  L 
 C-C_3                0     9.05077  -13.74305   5.61816  L 
 C-C_3                0     6.85614  -13.36776   8.54844  L 
 C-C_3                0     1.02963  -14.81123   7.74403  L 
 H-H_                 0     1.31091  -15.50678   6.92774  L 
 C-C_3                0     8.70637  -10.78098   8.94216  L 
 C-C_3                0     5.8456   -15.56184   7.77414  L 
 C-C_3                0     0.30719  -10.68214   9.44678  L 
 C-C_3                0     9.84114  -12.12298   10.48205  L 
 C-C_3                0     8.63092  -14.79697   7.71192  L 
 C-C_3                0     9.24706  -15.05853   6.31713  L 
 C-C_3                0     7.77107  -11.68137   5.93334  L 
 H-H_                 0     6.89003  -11.21444   6.41684  L 
 C-C_3                0    -1.10468  -10.12909   9.14427  L 
 H-H_                 0    -1.23143  -9.97564   8.05176  L 
 H-H_                 0    -1.89716  -10.81244   9.51183  L 
 H-H_                 0    -1.26741  -9.15671   9.65479  L 
 C-C_3                0     7.92472  -11.94487   12.15208  L 
 H-H_                 0     6.82691  -12.02066   12.28267  L 
 C-C_3                0    -1.49005  -15.07825   7.20512  L 
 C-C_3                0     10.65731  -12.09783   11.78018  L 
 H-H_                 0     11.72783  -12.29993   11.56556  L 
 C-C_3                0     8.48515  -9.35534   8.46209  L 
 H-H_                 0     7.53094  -9.27745   7.90043  L 
 C-C_3                0     1.2945   -9.56447   9.05447  L 
 H-H_                 0     1.19864  -9.32802   7.97458  L 
 H-H_                 0     1.09221  -8.63822   9.63517  L 
 H-H_                 0     2.34291  -9.84117   9.24068  L 
 C-C_3                0     8.67518  -12.34753   3.63802  L 
 H-H_                 0     8.44249  -12.34135   2.55542  L 
 C-C_3                0     7.59276  -11.5731   4.41182  L 
 H-H_                 0     7.6115   -10.50625   4.11487  L 
 C-C_3                0     0.39429  -10.94207   10.96551  L 
 H-H_                 0     0.02088  -10.06345   11.52826  L 
 H-H_                 0    -0.21771  -11.82301   11.24645  L 
 H-H_                 0     1.43711  -11.10062   11.30077  L 
 C-C_3                0     9.59113  -15.06099   8.87141  L 
 H-H_                 0     9.03059  -15.05014   9.82954  L 
 C-C_3                0     8.79368  -13.79414   4.12625  L 
 H-H_                 0     9.64093  -14.29252   3.61256  L 
 C-C_3                0     8.62944  -12.9075   13.10791  L 
 H-H_                 0     8.49349  -12.57544   14.15661  L 
 C-C_3                0     9.65442  -8.98226   7.54449  L 
 H-H_                 0     9.57226  -7.91622   7.25706  L 
 C-C_3                0     10.74255  -15.38677   6.37711  L 
 H-H_                 0     11.12678  -15.65208   5.36964  L 
 C-C_3                0     11.1398  -10.61644   8.83571  L 
 H-H_                 0     12.08241  -10.67667   9.41643  L 
 C-C_3                0     10.12048  -13.10145   12.80364  L 
 H-H_                 0     10.27391  -14.13662   12.44244  L 
 C-C_3                0     11.01701  -9.21472   8.21983  L 
 H-H_                 0     11.81247  -9.06616   7.47013  L 
 C-C_3                0     10.2198  -16.43625   8.66049  L 
 H-H_                 0     10.81733  -16.75869   9.53473  L 
 C-C_3                0     11.04653  -16.51588   7.36731  L 
 H-H_                 0     12.13273  -16.51172   7.59949  L 
 C-C_3                0    -2.85761  -14.35744   7.22358  L 
 H-H_                 0    -3.6794   -15.06136   6.9701   L 
 H-H_                 0    -3.08602  -13.9512   8.23088  L 
 H-H_                 0    -2.87187  -13.52554   6.49253  L 
 C-C_3                0    -1.33712  -15.74453   5.82322  L 
 H-H_                 0    -2.21686  -16.38478   5.59577  L 
 H-H_                 0    -1.25393  -14.97381   5.02599  L 
 H-H_                 0    -0.43676  -16.39115   5.78058  L 
 C-C_3                0    -1.52599  -16.17256   8.2966   L 
 H-H_                 0    -0.60703  -16.79471   8.28425  L 
 H-H_                 0    -1.6338   -15.71495   9.30017  L 
 H-H_                 0    -2.38902  -16.85502   8.13816  L 
 O-O_3                0     2.04514   2.76554  -2.1482   L 
 O-O_3                0     1.8093    0.33751  -3.483    L 
 N-N_3                0     6.67728   0.66544  -4.68074  L 
 N-N_3                0     6.89649   2.76566  -2.52604  L 
 N-N_3                0     3.82973   4.21652  -0.44571  L 
 C-C_3                0     4.18991   0.38268  -4.13586  L 
 C-C_3                0     0.94696   1.37349  -3.89426  L 
 C-C_3                0     3.15482   2.3596   -2.91947  L 
 C-C_3                0    -1.4188    3.11868  -3.64598  L 
 H-H_                 0    -1.97722   3.93483  -4.13696  L 
 N-N_3                0     3.12735  -1.58759  -5.10764  L 
 C-C_3                0     3.09844   0.84387  -3.15718  L 
 C-C_3                0     0.82101   2.43429  -2.79001  L 
 C-C_3                0     0.00464   3.63511  -3.3195   L 
 C-C_3                0     5.62656   2.34351  -3.1521   L 
 C-C_3                0    -1.41071   1.93144  -4.6408   L 
 C-C_3                0     4.53759   4.08551  -1.70761  L 
 C-C_3                0     7.62895   1.65599  -1.90444  L 
 C-C_3                0     9.17066   3.13776  -2.96501  L 
 C-C_3                0     4.46558   2.6458   -2.20004  L 
 C-C_3                0     6.27556   1.03214  -6.0395   L 
 C-C_3                0     7.1112    0.17914  -6.94139  L 
 C-C_3                0     5.60181   0.87308  -3.68294  L 
 C-C_3                0    -0.43026   0.8164   -4.21123  L 
 H-H_                 0    -0.32388   0.05816  -5.01353  L 
 C-C_3                0     7.79999   3.26251  -3.5434   L 
 C-C_3                0     4.17067  -1.14016  -4.20471  L 
 C-C_3                0     0.04947   4.96196  -2.465    L 
 C-C_3                0     9.13959   1.85582  -2.17167  L 
 C-C_3                0     7.02828  -0.7635   -4.75991  L 
 C-C_3                0     7.09153  -1.15359  -6.25495  L 
 C-C_3                0     6.53678   2.4893   -6.40841  L 
 H-H_                 0     5.9117    3.14908  -5.77594  L 
 C-C_3                0    -1.07055   5.94871  -2.87247  L 
 H-H_                 0    -1.05354   6.12638  -3.96931  L 
 H-H_                 0    -2.07064   5.56993  -2.57581  L 
 H-H_                 0    -0.93561   6.92996  -2.37074  L 
 C-C_3                0     7.25262   1.52817  -0.43594  L 
 H-H_                 0     6.22405   1.12822  -0.37934  L 
 C-C_3                0    -2.82843   1.38427  -5.04716  L 
 C-C_3                0     9.96438   2.06096  -0.89151  L 
 H-H_                 0     11.0484   2.03636  -1.11378  L 
 C-C_3                0     7.60266   4.72603  -3.91302  L 
 H-H_                 0     6.56648   4.90478  -4.26725  L 
 C-C_3                0     1.37629   5.7007   -2.7382   L 
 H-H_                 0     1.47747   5.93189  -3.82097  L 
 H-H_                 0     1.42471   6.65414  -2.16926  L 
 H-H_                 0     2.25143   5.11228  -2.43849  L 
 C-C_3                0     6.74918   1.69072  -8.84068  L 
 H-H_                 0     6.30129   1.81155  -9.84903  L 
 C-C_3                0     6.1407    2.72553  -7.87564  L 
 H-H_                 0     6.43034   3.751    -8.18424  L 
 C-C_3                0    -0.09628   4.67599  -0.95514  L 
 H-H_                 0    -0.10894   5.62875  -0.3867   L 
 H-H_                 0    -1.04148   4.12799  -0.75397  L 
 H-H_                 0     0.74668   4.07932  -0.55512  L 
 C-C_3                0     8.33989  -1.03049  -4.01483  L 
 H-H_                 0     8.20761  -0.83483  -2.93187  L 
 C-C_3                0     6.54915   0.25098  -8.34893  L 
 H-H_                 0     7.10141  -0.44416  -9.01552  L 
 C-C_3                0     8.20439   0.55905   0.23066  L 
 H-H_                 0     7.86489   0.32508   1.25764  L 
 C-C_3                0     8.59956   5.05856  -5.03565  L 
 H-H_                 0     8.54104   6.13769  -5.28853  L 
 C-C_3                0     8.33936  -1.95601  -6.63263  L 
 H-H_                 0     8.20403  -2.40978  -7.63537  L 
 C-C_3                0     10.15914   3.251    -4.10524  L 
 H-H_                 0     11.1803   3.07103  -3.72769  L 
 C-C_3                0     9.63088   1.10198   0.26089  L 
 H-H_                 0     10.34821   0.25827   0.30736  L 
 C-C_3                0     10.04975   4.68176  -4.66206  L 
 H-H_                 0     10.70407   4.79766  -5.54888  L 
 C-C_3                0     8.83305  -2.4709   -4.19596  L 
 H-H_                 0     9.90726  -2.53256  -3.92553  L 
 C-C_3                0     8.61816  -3.04436  -5.60199  L 
 H-H_                 0     7.78142  -3.77508  -5.58388  L 
 C-C_3                0    -3.88802   2.50798  -5.14117  L 
 H-H_                 0    -4.84975   2.11542  -5.53726  L 
 H-H_                 0    -4.09826   2.94328  -4.141    L 
 H-H_                 0    -3.54972   3.31792  -5.81457  L 
 C-C_3                0    -2.7159    0.73277  -6.44297  L 
 H-H_                 0    -3.71645   0.45696  -6.83505  L 
 H-H_                 0    -2.25464   1.43748  -7.16724  L 
 H-H_                 0    -2.10079  -0.19026  -6.41655  L 
 C-C_3                0    -3.33697   0.33955  -4.03006  L 
 H-H_                 0    -2.69935  -0.56681  -4.03492  L 
 H-H_                 0    -3.33708   0.76391  -3.00531  L 
 H-H_                 0    -4.37073   0.01889  -4.27447  L 
 O-O_3                0     1.36937   3.15867   8.64311  L 
 O-O_3                0     1.4125    1.40687   6.48572  L 
 N-N_3                0     6.13473   0.22345   7.45655  L 
 N-N_3                0     5.88577   1.81949   9.9693   L 
 N-N_3                0     3.75986   3.28453   11.63193  L 
 C-C_3                0     3.67009   0.5978    6.92715  L 
 C-C_3                0     0.17798   1.79194   7.07795  L 
 C-C_3                0     2.59068   2.53098   8.24397  L 
 C-C_3                0    -2.20531   1.8331    8.76565  L 
 H-H_                 0    -3.1506    2.38482   8.91916  L 
 N-N_3                0     2.37408  -0.9278    5.48704  L 
 C-C_3                0     2.3832    1.20831   7.48673  L 
 C-C_3                0     0.29      2.25359   8.54323  L 
 C-C_3                0    -1.04573   2.82703   9.06275  L 
 C-C_3                0     4.89191   1.86796   8.8749   L 
 C-C_3                0    -2.22637   1.26977   7.32118  L 
 C-C_3                0     3.65336   3.59423   10.2183  L 
 C-C_3                0     6.11007   0.45879   10.48078  L 
 C-C_3                0     8.20722   1.60608   10.33884  L 
 C-C_3                0     3.52449   2.30431   9.41931  L 
 C-C_3                0     6.4375    0.83974   6.1635   L 
 C-C_3                0     7.45181  -0.06809   5.53249  L 
 C-C_3                0     4.80442   0.58243   7.99243  L 
 C-C_3                0    -0.85135   0.69493   6.94952  L 
 H-H_                 0    -0.83014   0.35445   5.89675  L 
 C-C_3                0     7.18017   2.23502   9.45408  L 
 C-C_3                0     3.37682  -0.84994   6.53259  L 
 C-C_3                0    -0.99819   3.26808   10.57837  L 
 C-C_3                0     7.63917   0.23973   10.58735  L 
 C-C_3                0     6.21381  -1.22731   7.20957  L 
 C-C_3                0     6.82812  -1.40346   5.79822  L 
 C-C_3                0     7.02046   2.24528   6.23786  L 
 H-H_                 0     6.28459   2.93452   6.69936  L 
 C-C_3                0    -2.41188   3.62563   11.09629  L 
 H-H_                 0    -2.89718   4.36167   10.4225  L 
 H-H_                 0    -3.05847   2.72652   11.1802  L 
 H-H_                 0    -2.35906   4.06795   12.11119  L 
 C-C_3                0     5.36934   0.25692   11.80469  L 
 H-H_                 0     4.27288   0.32971   11.64807  L 
 C-C_3                0    -3.41456   0.28479   7.03014  L 
 C-C_3                0     8.07572  -0.28815   11.95324  L 
 H-H_                 0     9.14195  -0.59447   11.93164  L 
 C-C_3                0     7.41947   3.73497   9.4596   L 
 H-H_                 0     6.62964   4.25051   8.87473  L 
 C-C_3                0    -0.12861   4.53678   10.74105  L 
 H-H_                 0    -0.38119   5.28067   9.95812  L 
 H-H_                 0    -0.2864    5.01131   11.73437  L 
 H-H_                 0     0.95283   4.31066   10.68735  L 
 C-C_3                0     8.1922    1.74269   4.0295   L 
 H-H_                 0     8.28992   2.08229   2.9777   L 
 C-C_3                0     7.30987   2.72972   4.81016  L 
 H-H_                 0     7.81236   3.71626   4.84856  L 
 C-C_3                0    -0.42611   2.14451   11.47026  L 
 H-H_                 0    -0.41832   2.45702   12.53683  L 
 H-H_                 0    -1.0434    1.22817   11.37964  L 
 H-H_                 0     0.6179    1.89381   11.1859  L 
 C-C_3                0     6.99039  -1.8827    8.36026  L 
 H-H_                 0     6.29819  -2.07175   9.2068   L 
 C-C_3                0     7.62946   0.31657   4.07432  L 
 H-H_                 0     8.35192  -0.37444   3.59279  L 
 C-C_3                0     5.7107   -1.09337   12.44106  L 
 H-H_                 0     5.40425  -1.07972   13.50467  L 
 C-C_3                0     8.78649   3.98481   8.80462  L 
 H-H_                 0     9.04052   5.06233   8.86947  L 
 C-C_3                0     7.78411  -2.58212   5.58747  L 
 H-H_                 0     7.19316  -3.47817   5.30192  L 
 C-C_3                0     9.54708   1.6737    9.62962  L 
 H-H_                 0     10.32644   1.17654   10.24416  L 
 C-C_3                0     7.19568  -1.46627   12.35482  L 
 H-H_                 0     7.32259  -2.2964    11.62912  L 
 C-C_3                0     9.91644   3.1541    9.44749  L 
 H-H_                 0     10.82863   3.23116   8.82165  L 
 C-C_3                0     7.67332  -3.17812   7.96856  L 
 H-H_                 0     8.23863  -3.57571   8.8334   L 
 C-C_3                0     8.61644  -2.88339   6.82291  L 
 H-H_                 0     9.27791  -3.7533    6.63604  L 
 C-C_3                0    -4.76802   0.93388   7.40257  L 
 H-H_                 0    -5.61082   0.28431   7.08846  L 
 H-H_                 0    -4.876     1.06074   8.50011  L 
 H-H_                 0    -4.87893   1.92332   6.90792  L 
 C-C_3                0    -3.46787  -0.06007   5.52522  L 
 H-H_                 0    -4.36554  -0.67188   5.30395  L 
 H-H_                 0    -3.50598   0.86465   4.91045  L 
 H-H_                 0    -2.60401  -0.67638   5.20418  L 
 C-C_3                0    -3.26185  -1.0224    7.82728  L 
 H-H_                 0    -2.31618  -1.5431    7.5649   L 
 H-H_                 0    -3.26946  -0.80827   8.91486  L 
 H-H_                 0    -4.10339  -1.71461   7.60585  L 
 O-O_3                0     0.06504   20.63103  -1.06943  L 
 O-O_3                0    -0.34483   18.86668  -3.24421  L 
 N-N_3                0     4.23009   17.26517  -2.92002  L 
 N-N_3                0     4.72752   19.28488  -0.76302  L 
 N-N_3                0     2.02805   21.25821   1.17199  L 
 C-C_3                0     1.73705   17.7401  -2.84652  L 
 C-C_3                0    -1.41087   19.61369  -2.69084  L 
 C-C_3                0     1.14121   19.99169  -1.71425  L 
 C-C_3                0    -2.80932   20.90023  -0.42893  L 
 H-H_                 0    -3.66451   21.49336  -0.06147  L 
 N-N_3                0     0.21052   16.08565  -3.82071  L 
 C-C_3                0     0.64488   18.64178  -2.25735  L 
 C-C_3                0    -0.88992   20.91646  -2.06516  L 
 C-C_3                0    -2.06875   21.71625  -1.50251  L 
 C-C_3                0     3.46682   19.20171  -1.5366   L 
 C-C_3                0    -3.33448   19.55532  -0.98488  L 
 C-C_3                0     2.69184   21.11708  -0.11144  L 
 C-C_3                0     5.17176   17.98935  -0.22189  L 
 C-C_3                0     7.05028   19.07337  -1.2013   L 
 C-C_3                0     2.30002   19.78727  -0.74675  L 
 C-C_3                0     4.20073   17.68091  -4.32169  L 
 C-C_3                0     4.9668    16.61982  -5.05388  L 
 C-C_3                0     3.10999   17.80658  -2.11943  L 
 C-C_3                0    -2.2182    18.76673  -1.70495  L 
 H-H_                 0    -2.64416   17.91968  -2.27844  L 
 C-C_3                0     5.77646   19.68292  -1.68604  L 
 C-C_3                0     1.22222   16.30319  -2.80304  L 
 C-C_3                0    -1.74537   23.20233  -1.12974  L 
 C-C_3                0     6.60038   17.71598  -0.74918  L 
 C-C_3                0     4.10513   15.80391  -2.98936  L 
 C-C_3                0     4.45334   15.35753  -4.42555  L 
 C-C_3                0     4.85478   19.02597  -4.61251  L 
 H-H_                 0     4.30171   19.83318  -4.0915   L 
 C-C_3                0    -3.06191   24.00589  -1.04892  L 
 H-H_                 0    -3.6669    23.85582  -1.96929  L 
 H-H_                 0    -3.6718    23.7095  -0.17103  L 
 H-H_                 0    -2.85534   25.09311  -0.94302  L 
 C-C_3                0     5.11675   18.00768   1.30285  L 
 H-H_                 0     4.08625   18.22689   1.64869  L 
 C-C_3                0    -4.05135   18.68606   0.10639  L 
 C-C_3                0     7.55416   17.15732   0.31234  L 
 H-H_                 0     8.45305   16.71826  -0.16982  L 
 C-C_3                0     5.97655   21.18252  -1.82957  L 
 H-H_                 0     5.02509   21.66568  -2.13559  L 
 C-C_3                0    -0.87177   23.84794  -2.23014  L 
 H-H_                 0    -1.36003   23.74669  -3.22363  L 
 H-H_                 0    -0.71301   24.92928  -2.02691  L 
 H-H_                 0     0.13059   23.37104  -2.27965  L 
 C-C_3                0     5.33478   18.12909  -6.96151  L 
 H-H_                 0     5.12425   18.3169  -8.03459  L 
 C-C_3                0     4.7822    19.2956  -6.12222  L 
 H-H_                 0     5.33089   20.22907  -6.36567  L 
 C-C_3                0    -1.00779   23.3088   0.22184  L 
 H-H_                 0    -0.83995   24.37467   0.48875  L 
 H-H_                 0    -1.59752   22.84187   1.03883  L 
 H-H_                 0    -0.01666   22.8165   0.17472  L 
 C-C_3                0     4.9526    15.12853  -1.91405  L 
 H-H_                 0     4.56165   15.39324  -0.91138  L 
 C-C_3                0     4.73304   16.7804  -6.54405  L 
 H-H_                 0     5.23685   15.96104  -7.09797  L 
 C-C_3                0     5.59111   16.66615   1.86984  L 
 H-H_                 0     5.75526   16.76302   2.96218  L 
 C-C_3                0     7.03041   21.40239  -2.92555  L 
 H-H_                 0     7.27003   22.48278  -3.00895  L 
 C-C_3                0     5.51444   14.25731  -4.46796  L 
 H-H_                 0     5.61772   13.86363  -5.50062  L 
 C-C_3                0     8.03394   19.11841  -2.35568  L 
 H-H_                 0     8.97252   18.60157  -2.07684  L 
 C-C_3                0     6.85918   16.1189   1.19369  L 
 H-H_                 0     6.60588   15.2178   0.5969   L 
 C-C_3                0     8.32044   20.59679  -2.6695   L 
 H-H_                 0     8.99018   20.67806  -3.54941  L 
 C-C_3                0     4.89511   13.61429  -2.07218  L 
 H-H_                 0     5.60088   13.13676  -1.36927  L 
 C-C_3                0     5.14603   13.12707  -3.5059   L 
 H-H_                 0     4.22371   12.62653  -3.86348  L 
 C-C_3                0    -5.19217   19.4813   0.78252  L 
 H-H_                 0    -5.79678   18.82152   1.43999  L 
 H-H_                 0    -4.7996    20.29135   1.43148  L 
 H-H_                 0    -5.86588   19.92396   0.01743  L 
 C-C_3                0    -4.68732   17.43816  -0.53998  L 
 H-H_                 0    -5.28046   16.87606   0.21027  L 
 H-H_                 0    -5.35614   17.72751  -1.37661  L 
 H-H_                 0    -3.92032   16.73727  -0.92196  L 
 C-C_3                0    -3.04945   18.22642   1.1854   L 
 H-H_                 0    -2.22202   17.63812   0.73671  L 
 H-H_                 0    -2.60955   19.09697   1.71694  L 
 H-H_                 0    -3.55605   17.57743   1.92972  L 
 O-O_3                0     1.07528   17.41065   8.34121  L 
 O-O_3                0     0.935     15.33806   6.4187   L 
 N-N_3                0     5.4439    13.8801   7.7728   L 
 N-N_3                0     4.95833   15.35643   10.42035  L 
 N-N_3                0     2.32769   18.23244   10.84925  L 
 C-C_3                0     3.07037   14.48276   7.09574  L 
 C-C_3                0    -0.14693   16.20019   6.69892  L 
 C-C_3                0     2.22209   16.63471   8.06639  L 
 C-C_3                0    -1.81381   17.99496   8.33227  L 
 H-H_                 0    -2.68695   18.66973   8.35353  L 
 N-N_3                0     2.7269    13.05367   5.15648  L 
 C-C_3                0     1.81886   15.2482   7.52623  L 
 C-C_3                0     0.37355   17.5607   7.13279  L 
 C-C_3                0    -0.81763   18.51315   7.27719  L 
 C-C_3                0     4.2921    15.61262   9.1244   L 
 C-C_3                0    -2.30474   16.55998   8.015    L 
 C-C_3                0     3.38912   17.77251   9.97171  L 
 C-C_3                0     4.50719   14.09487   11.03572  L 
 C-C_3                0     6.85909   14.28392   11.31578  L 
 C-C_3                0     3.01314   16.42808   9.35887  L 
 C-C_3                0     5.93119   14.62411   6.60298  L 
 C-C_3                0     6.75436   13.6474   5.81638  L 
 C-C_3                0     4.11676   14.34281   8.23665  L 
 C-C_3                0    -1.11295   15.61315   7.73503  L 
 H-H_                 0    -1.46522   14.64033   7.35181  L 
 C-C_3                0     6.39154   15.19396   10.22485  L 
 C-C_3                0     2.63941   13.10818   6.60373  L 
 C-C_3                0    -0.44039   20.02772   7.36574  L 
 C-C_3                0     5.76317   13.26713   11.39275  L 
 C-C_3                0     5.37638   12.47432   7.33999  L 
 C-C_3                0     5.86808   12.44737   5.87493  L 
 C-C_3                0     6.79873   15.83629   6.92559  L 
 H-H_                 0     6.19494   16.5881   7.46862  L 
 C-C_3                0    -1.69799   20.89083   7.12074  L 
 H-H_                 0    -2.22634   20.55804   6.20085  L 
 H-H_                 0    -2.40288   20.83988   7.97616  L 
 H-H_                 0    -1.42495   21.96123   6.99626  L 
 C-C_3                0     3.65358   14.4079   12.26343  L 
 H-H_                 0     2.75317   14.97316   11.95657  L 
 C-C_3                0    -3.28975   15.99875   9.10327  L 
 C-C_3                0     5.72091   12.65082   12.79343  L 
 H-H_                 0     6.50243   11.87128   12.8883  L 
 C-C_3                0     7.19914   16.47761   10.33111  L 
 H-H_                 0     6.83056   17.2389   9.61463  L 
 C-C_3                0     0.58592   20.37431   6.26248  L 
 H-H_                 0     0.1938    20.08661   5.26259  L 
 H-H_                 0     0.80485   21.4641   6.25294  L 
 H-H_                 0     1.54902   19.84528   6.42702  L 
 C-C_3                0     7.94124   15.45923   4.67184  L 
 H-H_                 0     8.19091   15.93972   3.7039   L 
 C-C_3                0     7.27521   16.47785   5.61201  L 
 H-H_                 0     7.98416   17.30273   5.83346  L 
 C-C_3                0     0.15761   20.38573   8.7421   L 
 H-H_                 0     0.3402    21.47985   8.81266  L 
 H-H_                 0    -0.53257   20.09847   9.56359  L 
 H-H_                 0     1.12904   19.87527   8.89981  L 
 C-C_3                0     6.21423   11.62492   8.30448  L 
 H-H_                 0     5.6439    11.46497   9.24254  L 
 C-C_3                0     7.04497   14.23677   4.44778  L 
 H-H_                 0     7.58764   13.49873   3.82537  L 
 C-C_3                0     3.24057   13.1347   13.00869  L 
 H-H_                 0     2.8938    13.39817   14.02913  L 
 C-C_3                0     8.66055   16.12319   10.01727  L 
 H-H_                 0     9.29878   17.02349   10.12709  L 
 C-C_3                0     6.52878   11.1559   5.39398  L 
 H-H_                 0     5.74473   10.43685   5.07676  L 
 C-C_3                0     8.2457    13.78073   10.96301  L 
 H-H_                 0     8.60038   13.06221   11.73182  L 
 C-C_3                0     4.34213   12.06949   13.09053  L 
 H-H_                 0     4.11669   11.24562   12.38029  L 
 C-C_3                0     9.18415   14.99486   10.92905  L 
 H-H_                 0     10.1941   14.67935   10.60439  L 
 C-C_3                0     6.58799   10.28033   7.70459  L 
 H-H_                 0     7.18226   9.6986    8.43599  L 
 C-C_3                0     7.41344   10.5271   6.45624  L 
 H-H_                 0     7.825     9.57522   6.06989  L 
 C-C_3                0    -4.49022   16.95483   9.30059  L 
 H-H_                 0    -5.27387   16.48508   9.93461  L 
 H-H_                 0    -4.18862   17.89     9.81713  L 
 H-H_                 0    -4.94579   17.2136   8.31994  L 
 C-C_3                0    -3.86786   14.6385   8.65721  L 
 H-H_                 0    -4.6412    14.28164   9.37155  L 
 H-H_                 0    -4.34037   14.73891   7.66043  L 
 H-H_                 0    -3.09284   13.84875   8.61047  L 
 C-C_3                0    -2.56399   15.82051   10.45143  L 
 H-H_                 0    -1.70336   15.13029   10.3426  L 
 H-H_                 0    -2.17787   16.79401   10.81707  L 
 H-H_                 0    -3.25111   15.40511   11.22036  L 
 O-O_3                0    -19.18938  -11.38874  -15.44362  L 
 O-O_3                0    -19.97527  -8.9481   -14.33942  L 
 N-N_3                0    -15.27371  -7.38798  -14.5903  L 
 N-N_3                0    -14.68843  -9.73021  -16.42517  L 
 N-N_3                0    -15.88121  -12.25582  -17.39919  L 
 C-C_3                0    -17.72602  -8.05054  -14.54242  L 
 C-C_3                0    -20.20197  -10.11254  -13.57813  L 
 C-C_3                0    -18.16542  -10.48197  -15.08943  L 
 C-C_3                0    -21.60641  -12.51972  -12.68639  L 
 H-H_                 0    -21.49831  -13.37495  -11.99393  L 
 N-N_3                0    -18.61798  -6.09768  -13.41702  L 
 C-C_3                0    -18.74575  -9.05806  -15.05537  L 
 C-C_3                0    -20.27574  -11.32975  -14.52116  L 
 C-C_3                0    -20.48554  -12.66072  -13.75781  L 
 C-C_3                0    -15.87957  -9.61055  -15.55723  L 
 C-C_3                0    -21.55338  -11.22784  -11.83831  L 
 C-C_3                0    -16.49063  -11.98609  -16.10915  L 
 C-C_3                0    -14.5976  -8.64998  -17.42096  L 
 C-C_3                0    -12.42067  -9.08519  -16.53196  L 
 C-C_3                0    -16.99519  -10.54667  -16.05528  L 
 C-C_3                0    -15.32267  -7.57593  -13.13882  L 
 C-C_3                0    -14.85462  -6.29423  -12.52837  L 
 C-C_3                0    -16.35038  -8.1454   -15.27178  L 
 C-C_3                0    -21.45721  -9.99623  -12.75079  L 
 H-H_                 0    -21.3892  -9.06315  -12.1573  L 
 C-C_3                0    -13.48903  -9.59026  -15.6159  L 
 C-C_3                0    -18.32212  -6.66413  -14.71792  L 
 C-C_3                0    -20.74419  -13.90028  -14.70225  L 
 C-C_3                0    -13.15768  -8.08463  -17.37469  L 
 C-C_3                0    -15.48161  -5.94266  -14.79281  L 
 C-C_3                0    -15.49984  -5.26483  -13.40306  L 
 C-C_3                0    -14.46065  -8.7092   -12.60026  L 
 H-H_                 0    -14.80707  -9.67178  -13.02208  L 
 C-C_3                0    -20.96359  -15.1787  -13.85994  L 
 H-H_                 0    -20.13656  -15.3044  -13.12996  L 
 H-H_                 0    -21.9257  -15.13914  -13.31263  L 
 H-H_                 0    -21.00835  -16.0866  -14.4994  L 
 C-C_3                0    -14.98474  -9.17588  -18.80424  L 
 H-H_                 0    -16.0407  -9.51826  -18.80353  L 
 C-C_3                0    -22.68527  -11.10788  -10.75339  L 
 C-C_3                0    -12.5071  -7.95758  -18.75459  L 
 H-H_                 0    -11.57637  -7.35611  -18.68656  L 
 C-C_3                0    -12.98486  -10.87721  -14.98226  L 
 H-H_                 0    -13.77765  -11.34976  -14.36593  L 
 C-C_3                0    -19.53116  -14.17606  -15.62445  L 
 H-H_                 0    -18.58127  -14.08492  -15.05886  L 
 H-H_                 0    -19.57784  -15.19705  -16.06152  L 
 H-H_                 0    -19.50533  -13.48887  -16.49436  L 
 C-C_3                0    -14.42597  -7.41161  -10.39587  L 
 H-H_                 0    -14.69149  -7.49527  -9.32534  L 
 C-C_3                0    -14.63299  -8.77514  -11.07577  L 
 H-H_                 0    -13.91556  -9.50662  -10.65541  L 
 C-C_3                0    -21.99275  -13.66363  -15.57839  L 
 H-H_                 0    -22.19807  -14.55177  -16.2118  L 
 H-H_                 0    -22.88548  -13.46913  -14.94983  L 
 H-H_                 0    -21.84823  -12.7902  -16.24904  L 
 C-C_3                0    -14.40136  -5.37235  -15.71629  L 
 H-H_                 0    -14.49118  -5.82246  -16.72423  L 
 C-C_3                0    -15.25622  -6.31026  -11.06756  L 
 H-H_                 0    -15.04748  -5.3304   -10.59729  L 
 C-C_3                0    -14.79589  -8.09737  -19.87484  L 
 H-H_                 0    -14.86814  -8.55747  -20.8819  L 
 C-C_3                0    -11.79044  -10.50175  -14.09285  L 
 H-H_                 0    -11.35468  -11.41354  -13.64314  L 
 C-C_3                0    -14.73022  -3.94463  -13.33733  L 
 H-H_                 0    -15.06183  -3.37259  -12.44639  L 
 C-C_3                0    -11.27993  -8.55639  -15.67657  L 
 H-H_                 0    -10.48697  -8.12643  -16.32353  L 
 C-C_3                0    -13.47521  -7.32174  -19.75225  L 
 H-H_                 0    -13.69158  -6.27315  -19.45569  L 
 C-C_3                0    -10.7031  -9.73549  -14.8737  L 
 H-H_                 0    -9.92329  -9.37154  -14.17246  L 
 C-C_3                0    -14.4934  -3.84812  -15.85832  L 
 H-H_                 0    -13.5024  -3.45535  -16.16969  L 
 C-C_3                0    -14.98581  -3.1285   -14.59544  L 
 H-H_                 0    -14.52423  -2.12253  -14.51432  L 
 C-C_3                0    -22.91873  -12.44542  -10.01142  L 
 H-H_                 0    -23.62086  -12.31151  -9.1596   L 
 H-H_                 0    -23.37752  -13.20083  -10.6841  L 
 H-H_                 0    -21.96642  -12.84534  -9.6084   L 
 C-C_3                0    -22.25595  -10.06482  -9.69829  L 
 H-H_                 0    -22.95454  -10.06941  -8.83711  L 
 H-H_                 0    -21.23731  -10.29371  -9.31658  L 
 H-H_                 0    -22.25627  -9.03355  -10.10729  L 
 C-C_3                0    -24.0229  -10.67479  -11.38757  L 
 H-H_                 0    -23.9463  -9.6561   -11.82085  L 
 H-H_                 0    -24.31646  -11.37822  -12.19524  L 
 H-H_                 0    -24.83097  -10.65835  -10.6245  L 
 O-O_3                0     25.08736  -10.42357  -13.81579  L 
 O-O_3                0     24.4605  -7.66782  -14.03388  L 
 N-N_3                0     29.16823  -6.54147  -12.85571  L 
 N-N_3                0     29.81906  -9.46201  -13.05308  L 
 N-N_3                0     28.5867  -12.12675  -13.32544  L 
 C-C_3                0     26.73146  -7.05316  -13.42285  L 
 C-C_3                0     23.63017  -8.50384  -13.26002  L 
 C-C_3                0     26.00711  -9.47777  -13.2994  L 
 C-C_3                0     21.38915  -10.33563  -12.79801  L 
 H-H_                 0     20.9098  -10.94059  -12.0091  L 
 N-N_3                0     26.17763  -4.69356  -13.28079  L 
 C-C_3                0     25.81166  -8.12164  -14.00472  L 
 C-C_3                0     23.74043  -9.95338  -13.77641  L 
 C-C_3                0     22.80055  -10.94164  -13.03403  L 
 C-C_3                0     28.44265  -8.93708  -12.92215  L 
 C-C_3                0     21.36718  -8.86386  -12.33672  L 
 C-C_3                0     27.57716  -11.28846  -12.70365  L 
 C-C_3                0     30.50384  -8.99514  -14.2687  L 
 C-C_3                0     32.05015  -9.02306  -12.44564  L 
 C-C_3                0     27.4381  -9.97285  -13.46499  L 
 C-C_3                0     28.62664  -5.93957  -11.63718  L 
 C-C_3                0     29.28999  -4.60441  -11.51233  L 
 C-C_3                0     28.2234  -7.49575  -13.48493  L 
 C-C_3                0     22.20466  -8.01289  -13.2964  L 
 H-H_                 0     22.2051  -6.94929  -12.98806  L 
 C-C_3                0     30.6385  -8.97385  -11.95711  L 
 C-C_3                0     26.51069  -5.76369  -14.201   L 
 C-C_3                0     22.69421  -12.36783  -13.70595  L 
 C-C_3                0     31.9225  -8.52871  -13.85818  L 
 C-C_3                0     29.39052  -5.3965   -13.75805  L 
 C-C_3                0     29.27539  -4.09976  -12.92277  L 
 C-C_3                0     28.86141  -6.72385  -10.35207  L 
 H-H_                 0     28.36434  -7.71188  -10.42034  L 
 C-C_3                0     21.83618  -13.30702  -12.82491  L 
 H-H_                 0     22.20784  -13.29123  -11.77878  L 
 H-H_                 0     20.76595  -13.01535  -12.83581  L 
 H-H_                 0     21.87234  -14.35544  -13.19229  L 
 C-C_3                0     30.52591  -10.10491  -15.32156  L 
 H-H_                 0     29.49128  -10.36439  -15.62853  L 
 C-C_3                0     19.92458  -8.28667  -12.10757  L 
 C-C_3                0     33.03379  -9.11107  -14.73518  L 
 H-H_                 0     33.99359  -8.58966  -14.53626  L 
 C-C_3                0     30.55857  -9.8046   -10.69031  L 
 H-H_                 0     29.5089  -9.87318  -10.34243  L 
 C-C_3                0     24.08141  -13.03738  -13.85127  L 
 H-H_                 0     24.6624  -12.93598  -12.91148  L 
 H-H_                 0     23.98542  -14.1207  -14.08147  L 
 H-H_                 0     24.65976  -12.60402  -14.69314  L 
 C-C_3                0     28.68878  -4.47764  -9.14381  L 
 H-H_                 0     28.12498  -3.92405  -8.37086  L 
 C-C_3                0     28.23028  -5.94717  -9.18468  L 
 H-H_                 0     28.48205  -6.44456  -8.22491  L 
 C-C_3                0     22.04253  -12.26686  -15.1024  L 
 H-H_                 0     21.98505  -13.26921  -15.57939  L 
 H-H_                 0     21.0101  -11.86199  -15.03334  L 
 H-H_                 0     22.63444  -11.60082  -15.76562  L 
 C-C_3                0     30.7309  -5.52297  -14.48731  L 
 H-H_                 0     30.70537  -6.39617  -15.16867  L 
 C-C_3                0     28.51253  -3.78988  -10.50141  L 
 H-H_                 0     28.89776  -2.75237  -10.45971  L 
 C-C_3                0     31.33237  -9.67861  -16.55137  L 
 H-H_                 0     31.51263  -10.55973  -17.20115  L 
 C-C_3                0     31.4241  -9.11664  -9.62389  L 
 H-H_                 0     31.43914  -9.72689  -8.6969   L 
 C-C_3                0     30.41915  -3.11087  -13.1486  L 
 H-H_                 0     30.15836  -2.1284   -12.70107  L 
 C-C_3                0     32.90803  -8.20017  -11.49808  L 
 H-H_                 0     33.95593  -8.1707   -11.86304  L 
 C-C_3                0     32.66909  -8.99965  -16.2155  L 
 H-H_                 0     32.62386  -7.93113  -16.51633  L 
 C-C_3                0     32.86595  -8.8768   -10.11682  L 
 H-H_                 0     33.4188  -8.26144  -9.37691  L 
 C-C_3                0     31.05493  -4.27567  -15.31816  L 
 H-H_                 0     32.1347  -4.28402  -15.57826  L 
 C-C_3                0     30.67125  -2.94981  -14.64184  L 
 H-H_                 0     31.44776  -2.17688  -14.82481  L 
 C-C_3                0     19.06041  -9.24306  -11.2549  L 
 H-H_                 0     18.09234  -8.77102  -10.97746  L 
 H-H_                 0     18.81007  -10.16727  -11.81366  L 
 H-H_                 0     19.59314  -9.51346  -10.32193  L 
 C-C_3                0     20.02895  -6.95646  -11.32932  L 
 H-H_                 0     19.04021  -6.64111  -10.94359  L 
 H-H_                 0     20.70496  -7.06547  -10.45597  L 
 H-H_                 0     20.40279  -6.13382  -11.96836  L 
 C-C_3                0     19.20717  -8.04896  -13.45381  L 
 H-H_                 0     19.72871  -7.2777   -14.05795  L 
 H-H_                 0     19.1686  -8.98768  -14.046   L 
 H-H_                 0     18.16863  -7.69995  -13.28797  L 
 O-O_3                0    -19.52892  -11.48623  -3.74182  L 
 O-O_3                0    -19.95548  -8.83182  -3.04098  L 
 N-N_3                0    -15.11787  -8.3884   -1.9682   L 
 N-N_3                0    -14.7072  -10.86399  -3.71008  L 
 N-N_3                0    -16.24745  -13.27524  -4.69587  L 
 C-C_3                0    -17.60051  -8.50421  -2.49794  L 
 C-C_3                0    -20.71558  -9.8014   -2.36744  L 
 C-C_3                0    -18.45955  -10.81575  -3.10323  L 
 C-C_3                0    -22.94183  -11.66865  -2.02627  L 
 H-H_                 0    -23.36111  -12.41385  -1.33042  L 
 N-N_3                0    -18.04055  -6.27045  -1.64828  L 
 C-C_3                0    -18.63762  -9.3026   -3.27868  L 
 C-C_3                0    -20.79091  -11.07352  -3.22595  L 
 C-C_3                0    -21.55738  -12.19551  -2.49011  L 
 C-C_3                0    -15.96439  -10.48318  -3.04088  L 
 C-C_3                0    -22.87512  -10.32127  -1.26424  L 
 C-C_3                0    -16.95955  -12.72942  -3.55462  L 
 C-C_3                0    -14.3167  -9.92645  -4.77463  L 
 C-C_3                0    -12.37722  -10.63395  -3.58229  L 
 C-C_3                0    -17.13372  -11.22309  -3.71633  L 
 C-C_3                0    -15.50121  -8.45532  -0.55521  L 
 C-C_3                0    -14.84186  -7.28719   0.113    L 
 C-C_3                0    -16.15738  -8.94001  -2.86826  L 
 C-C_3                0    -22.10415  -9.28005  -2.08857  L 
 H-H_                 0    -21.99361  -8.33022  -1.53044  L 
 C-C_3                0    -13.61212  -10.82492  -2.76181  L 
 C-C_3                0    -17.78331  -7.0358   -2.84998  L 
 C-C_3                0    -21.63205  -13.5679  -3.26184  L 
 C-C_3                0    -12.80924  -9.62022  -4.60244  L 
 C-C_3                0    -14.90777  -6.95473  -2.24124  L 
 C-C_3                0    -15.08071  -6.211    -0.89184  L 
 C-C_3                0    -15.07474  -9.72191   0.17017  L 
 H-H_                 0    -15.56033  -10.59058  -0.30881  L 
 C-C_3                0    -22.53514  -14.57705  -2.51479  L 
 H-H_                 0    -22.20061  -14.66986  -1.46169  L 
 H-H_                 0    -23.60214  -14.27422  -2.5412   L 
 H-H_                 0    -22.48886  -15.58425  -2.98154  L 
 C-C_3                0    -14.63532  -10.5313  -6.14215  L 
 H-H_                 0    -15.72199  -10.71058  -6.23869  L 
 C-C_3                0    -24.26753  -9.79736  -0.76788  L 
 C-C_3                0    -12.01264  -9.78562  -5.90097  L 
 H-H_                 0    -10.98009  -9.39921  -5.78693  L 
 C-C_3                0    -13.4388  -12.09955  -1.95821  L 
 H-H_                 0    -14.36455  -12.34386  -1.40308  L 
 C-C_3                0    -20.2247  -14.20805  -3.33568  L 
 H-H_                 0    -19.66955  -14.03454  -2.389    L 
 H-H_                 0    -20.28392  -15.3029  -3.49612  L 
 H-H_                 0    -19.62922  -13.81793  -4.18269  L 
 C-C_3                0    -15.08933  -8.33113   2.30715  L 
 H-H_                 0    -15.51397  -8.25862   3.32493  L 
 C-C_3                0    -15.55556  -9.62978   1.62887  L 
 H-H_                 0    -15.19054  -10.50119   2.2071   L 
 C-C_3                0    -22.19469  -13.37201  -4.68494  L 
 H-H_                 0    -22.1797  -14.33291  -5.2421   L 
 H-H_                 0    -23.24065  -12.99851  -4.64503  L 
 H-H_                 0    -21.59134  -12.63981  -5.25908  L 
 C-C_3                0    -13.53757  -6.78492  -2.90524  L 
 H-H_                 0    -13.6315  -7.0073   -3.98786  L 
 C-C_3                0    -15.48112  -7.10646   1.4769   L 
 H-H_                 0    -15.11723  -6.18132   1.96437  L 
 C-C_3                0    -14.16242  -9.60158  -7.25873  L 
 H-H_                 0    -14.2523  -10.11922  -8.23424  L 
 C-C_3                0    -12.29004  -11.86156  -0.97607  L 
 H-H_                 0    -12.09806  -12.79213  -0.42055  L 
 C-C_3                0    -14.22253  -4.96453  -0.65627  L 
 H-H_                 0    -14.72877  -4.07911  -1.09075  L 
 C-C_3                0    -11.24514  -10.25053  -2.65158  L 
 H-H_                 0    -10.33053  -10.06697  -3.24144  L 
 C-C_3                0    -12.72794  -9.08937  -7.06001  L 
 H-H_                 0    -12.74736  -7.99064  -6.89737  L 
 C-C_3                0    -11.00198  -11.42869  -1.69692  L 
 H-H_                 0    -10.23517  -11.15718  -0.9455   L 
 C-C_3                0    -12.95754  -5.39288  -2.72343  L 
 H-H_                 0    -11.96186  -5.32781  -3.20676  L 
 C-C_3                0    -12.82943  -5.10538  -1.24333  L 
 H-H_                 0    -12.26123  -4.16688  -1.09032  L 
 C-C_3                0    -24.99003  -10.87055   0.07676  L 
 H-H_                 0    -25.91563  -10.46246   0.5388   L 
 H-H_                 0    -25.3045  -11.72871  -0.54542  L 
 H-H_                 0    -24.32716  -11.23499   0.88928  L 
 C-C_3                0    -24.06818  -8.56888   0.14454  L 
 H-H_                 0    -25.00016  -8.33443   0.69223  L 
 H-H_                 0    -23.27537  -8.76465   0.89731  L 
 H-H_                 0    -23.80723  -7.6617   -0.43762  L 
 C-C_3                0    -25.16346  -9.40381  -1.96147  L 
 H-H_                 0    -24.71023  -8.57478  -2.54539  L 
 H-H_                 0    -25.31222  -10.26676  -2.64286  L 
 H-H_                 0    -26.15723  -9.06251  -1.60746  L 
 O-O_3                0     25.03908  -8.70059  -0.29315  L 
 O-O_3                0     23.98831  -6.12723   0.11552  L 
 N-N_3                0     28.54546  -4.53034   0.88005  L 
 N-N_3                0     29.49723  -6.82161  -1.03315  L 
 N-N_3                0     28.51057  -9.61437  -1.69678  L 
 C-C_3                0     26.1819  -5.09427   0.17026  L 
 C-C_3                0     23.18752  -7.22392  -0.31669  L 
 C-C_3                0     25.91128  -7.60216  -0.03644  L 
 C-C_3                0     21.65963  -9.08563  -1.97108  L 
 H-H_                 0     20.99928  -9.96848  -1.91386  L 
 N-N_3                0     24.65245  -3.21025   0.31503  L 
 C-C_3                0     25.31288  -6.22769  -0.37395  L 
 C-C_3                0     23.9513  -8.30832  -1.10082  L 
 C-C_3                0     23.04992  -9.52035  -1.44225  L 
 C-C_3                0     28.23798  -6.7182   -0.2718   L 
 C-C_3                0     20.98237  -7.92549  -1.21233  L 
 C-C_3                0     27.78009  -9.15674  -0.52959  L 
 C-C_3                0     29.42583  -6.09317  -2.31214  L 
 C-C_3                0     31.53145  -5.63051  -1.30167  L 
 C-C_3                0     27.22797  -7.75877  -0.77472  L 
 C-C_3                0     28.18386  -4.84103   2.26543  L 
 C-C_3                0     28.61542  -3.64466   3.05675  L 
 C-C_3                0     27.70629  -5.25856  -0.1013   L 
 C-C_3                0     21.96118  -6.75141  -1.06457  L 
 H-H_                 0     21.50066  -5.93793  -0.47257  L 
 C-C_3                0     30.59596  -6.21518  -0.28976  L 
 C-C_3                0     25.71908  -3.79553  -0.47096  L 
 C-C_3                0     23.7035  -10.59379  -2.39585  L 
 C-C_3                0     30.55522  -5.03858  -2.27518  L 
 C-C_3                0     28.33425  -3.07575   0.76655  L 
 C-C_3                0     28.17441  -2.50161   2.19495  L 
 C-C_3                0     28.8797  -6.06368   2.85722  L 
 H-H_                 0     28.58555  -6.97892   2.30811  L 
 C-C_3                0     22.90493  -11.9125  -2.29698  L 
 H-H_                 0     22.79612  -12.22178  -1.23532  L 
 H-H_                 0     21.89503  -11.81116  -2.73912  L 
 H-H_                 0     23.41437  -12.73278  -2.84661  L 
 C-C_3                0     29.57855  -7.13053  -3.4362   L 
 H-H_                 0     28.62135  -7.67194  -3.57631  L 
 C-C_3                0     19.60281  -7.50285  -1.83664  L 
 C-C_3                0     31.15913  -4.65419  -3.63183  L 
 H-H_                 0     32.10326  -4.08481  -3.5042   L 
 C-C_3                0     31.38091  -7.1701    0.59192  L 
 H-H_                 0     30.70326  -7.66792   1.31331  L 
 C-C_3                0     25.15966  -10.91951  -2.00631  L 
 H-H_                 0     25.22634  -11.16883  -0.92899  L 
 H-H_                 0     25.54828  -11.78551  -2.58593  L 
 H-H_                 0     25.82466  -10.06421  -2.24004  L 
 C-C_3                0     28.64214  -4.9476    5.14329  L 
 H-H_                 0     28.19466  -5.07988   6.14855  L 
 C-C_3                0     28.43252  -6.22688   4.31727  L 
 H-H_                 0     28.98126  -7.06934   4.78426  L 
 C-C_3                0     23.70467  -10.10476  -3.86021  L 
 H-H_                 0     24.26004  -10.81483  -4.50665  L 
 H-H_                 0     22.67268  -10.00831  -4.25956  L 
 H-H_                 0     24.20201  -9.11913  -3.93795  L 
 C-C_3                0     29.48003  -2.42317  -0.00964  L 
 H-H_                 0     29.49349  -2.80198  -1.05141  L 
 C-C_3                0     28.03456  -3.71901   4.45673  L 
 H-H_                 0     28.30493  -2.80794   5.03074  L 
 C-C_3                0     30.03004  -6.52693  -4.75499  L 
 H-H_                 0     30.13378  -7.33073  -5.51349  L 
 C-C_3                0     32.41735  -6.34002   1.3634   L 
 H-H_                 0     33.06047  -7.01027   1.97097  L 
 C-C_3                0     29.05439  -1.28009   2.47251  L 
 H-H_                 0     28.74554  -0.79532   3.42193  L 
 C-C_3                0     32.45209  -4.6653   -0.57118  L 
 H-H_                 0     33.12797  -4.15945  -1.29116  L 
 C-C_3                0     31.36855  -5.85258  -4.54145  L 
 H-H_                 0     31.77471  -5.51472  -5.51618  L 
 C-C_3                0     33.29127  -5.48012   0.427    L 
 H-H_                 0     33.92854  -4.79894   1.02841  L 
 C-C_3                0     29.325   -0.89941  -0.03612  L 
 H-H_                 0     30.24727  -0.43446  -0.44157  L 
 C-C_3                0     28.98405  -0.27685   1.32589  L 
 H-H_                 0     27.97427   0.18251   1.28721  L 
 C-C_3                0     18.70286  -8.73711  -2.08347  L 
 H-H_                 0     17.67931  -8.43041  -2.3793   L 
 H-H_                 0     19.08946  -9.36549  -2.91117  L 
 H-H_                 0     18.62472  -9.35353  -1.16261  L 
 C-C_3                0     18.84624  -6.58412  -0.85543  L 
 H-H_                 0     17.80741  -6.39588  -1.20404  L 
 H-H_                 0     18.79708  -7.05094   0.15157  L 
 H-H_                 0     19.33315  -5.59444  -0.76933  L 
 C-C_3                0     19.8086  -6.75761  -3.17323  L 
 H-H_                 0     20.31989  -5.78505  -3.01406  L 
 H-H_                 0     20.43495  -7.36372  -3.85943  L 
 H-H_                 0     18.83372  -6.55184  -3.66665  L 
 O-O_3                0    -18.85531  -10.76466   9.82797  L 
 O-O_3                0    -19.04249  -9.21493   12.19406  L 
 N-N_3                0    -14.1392  -8.4402    11.97836  L 
 N-N_3                0    -14.00031  -10.49591   9.85466  L 
 N-N_3                0    -16.97021  -12.12309   7.95626  L 
 C-C_3                0    -16.66786  -8.79324   12.14788  L 
 C-C_3                0    -20.20118  -9.63003   11.48917  L 
 C-C_3                0    -17.73847  -10.54374   10.64885  L 
 C-C_3                0    -21.76612  -10.19901   9.05767  L 
 H-H_                 0    -22.68551  -10.56458   8.56954  L 
 N-N_3                0    -17.56207  -7.53908   14.04101  L 
 C-C_3                0    -17.91295  -9.17573   11.33525  L 
 C-C_3                0    -19.94984  -10.92346   10.69041  L 
 C-C_3                0    -21.20719  -11.34543   9.91877  L 
 C-C_3                0    -15.2297  -10.26039   10.64435  L 
 C-C_3                0    -22.08294  -8.97101   9.93059  L 
 C-C_3                0    -16.31231  -12.03055   9.247    L 
 C-C_3                0    -13.62072  -9.34848   9.01614  L 
 C-C_3                0    -11.65281  -10.31107   9.97765  L 
 C-C_3                0    -16.46259  -10.62192   9.80985  L 
 C-C_3                0    -14.13577  -8.75563   13.40511  L 
 C-C_3                0    -13.11552  -7.83918   14.00488  L 
 C-C_3                0    -15.3804  -8.84806   11.27792  L 
 C-C_3                0    -20.79509  -8.50264   10.63953  L 
 H-H_                 0    -20.99896  -7.64762   11.3123  L 
 C-C_3                0    -12.87082  -10.71392   10.7404  L 
 C-C_3                0    -16.86884  -7.41662   12.77102  L 
 C-C_3                0    -21.13901  -12.73695   9.20785  L 
 C-C_3                0    -12.10776  -9.09132   9.23046  L 
 C-C_3                0    -14.02767  -6.97432   11.96889  L 
 C-C_3                0    -13.38224  -6.53276   13.30533  L 
 C-C_3                0    -13.78159  -10.18941   13.76908  L 
 H-H_                 0    -14.52493  -10.8831   13.32636  L 
 C-C_3                0    -22.55289  -13.34176   9.23212  L 
 H-H_                 0    -22.91947  -13.40086   10.27398  L 
 H-H_                 0    -23.26712  -12.7294   8.64774  L 
 H-H_                 0    -22.56117  -14.36927   8.81804  L 
 C-C_3                0    -13.96087  -9.65716   7.55749  L 
 H-H_                 0    -15.05484  -9.77646   7.44159  L 
 C-C_3                0    -22.8661  -7.8234    9.19725  L 
 C-C_3                0    -11.3161  -8.95767   7.92595  L 
 H-H_                 0    -10.29764  -8.56549   8.12852  L 
 C-C_3                0    -12.67814  -12.14991   11.19574  L 
 H-H_                 0    -13.59593  -12.52569   11.69373  L 
 C-C_3                0    -20.20654  -13.70819   9.96116  L 
 H-H_                 0    -20.45632  -13.72841   11.04045  L 
 H-H_                 0    -20.31315  -14.73716   9.55898  L 
 H-H_                 0    -19.1429  -13.41077   9.85164  L 
 C-C_3                0    -12.97399  -9.26548   16.0109  L 
 H-H_                 0    -13.13652  -9.32436   17.10726  L 
 C-C_3                0    -13.83823  -10.3232   15.29823  L 
 H-H_                 0    -13.51153  -11.34056   15.59856  L 
 C-C_3                0    -20.64953  -12.61727   7.74653  L 
 H-H_                 0    -20.52197  -13.62323   7.2943   L 
 H-H_                 0    -21.37319  -12.05523   7.11891  L 
 H-H_                 0    -19.67389  -12.09368   7.70083  L 
 C-C_3                0    -13.28773  -6.46412   10.73064  L 
 H-H_                 0    -13.90586  -6.64108   9.82605  L 
 C-C_3                0    -13.27777  -7.84481   15.51473  L 
 H-H_                 0    -12.56108  -7.13248   15.97476  L 
 C-C_3                0    -13.4561  -8.57067   6.60733  L 
 H-H_                 0    -13.48271  -8.95125   5.56508  L 
 C-C_3                0    -11.50748  -12.16227   12.19054  L 
 H-H_                 0    -11.27544  -13.2052   12.4908  L 
 C-C_3                0    -12.06312  -5.78214   13.1103  L 
 H-H_                 0    -11.67475  -5.41603   14.08261  L 
 C-C_3                0    -10.53126  -10.12061   10.97997  L 
 H-H_                 0    -9.62238  -9.74516   10.46798  L 
 C-C_3                0    -12.04949  -8.05538   6.9373   L 
 H-H_                 0    -12.12737  -7.02623   7.34605  L 
 C-C_3                0    -10.24139  -11.48623   11.62314  L 
 H-H_                 0    -9.50115  -11.36056   12.43638  L 
 C-C_3                0    -13.02595  -4.96703   10.87541  L 
 H-H_                 0    -12.53768  -4.56517   9.96458  L 
 C-C_3                0    -12.20858  -4.61672   12.12929  L 
 H-H_                 0    -11.1985  -4.25462   11.84456  L 
 C-C_3                0    -24.05077  -8.38307   8.37532  L 
 H-H_                 0    -24.68297  -7.55958   7.98503  L 
 H-H_                 0    -23.69662  -8.93784   7.48364  L 
 H-H_                 0    -24.68412  -9.05077   8.99865  L 
 C-C_3                0    -23.45917  -6.86248   10.24813  L 
 H-H_                 0    -24.13035  -6.11984   9.76573  L 
 H-H_                 0    -24.05547  -7.42394   10.99764  L 
 H-H_                 0    -22.67082  -6.29324   10.78068  L 
 C-C_3                0    -21.94531  -7.03474   8.24556  L 
 H-H_                 0    -21.15325  -6.49972   8.80306  L 
 H-H_                 0    -21.45645  -7.72242   7.53134  L 
 H-H_                 0    -22.5241  -6.28076   7.66894  L 
 O-O_3                0     21.51763  -8.60565   10.08699  L 
 O-O_3                0     21.40539  -8.0444    12.86535  L 
 N-N_3                0     25.90403  -6.09809   12.75182  L 
 N-N_3                0     26.13229  -6.90518   9.87547  L 
 N-N_3                0     23.19419  -8.47766   7.69743  L 
 C-C_3                0     23.51118  -6.92833   12.82169  L 
 C-C_3                0     20.26713  -8.47083   12.14996  L 
 C-C_3                0     22.68655  -8.30734   10.827   L 
 C-C_3                0     18.4096  -8.735     9.89058  L 
 H-H_                 0     17.47399  -9.17685   9.49722  L 
 N-N_3                0     22.58815  -6.51275   15.04212  L 
 C-C_3                0     22.30649  -7.38149   11.99889  L 
 C-C_3                0     20.66811  -9.33297   10.94806  L 
 C-C_3                0     19.39965  -9.85813   10.24643  L 
 C-C_3                0     25.0044  -7.31338   10.75425  L 
 C-C_3                0     18.07737  -7.84035   11.10505  L 
 C-C_3                0     24.12279  -8.61873   8.80344  L 
 C-C_3                0     26.49522  -5.47778   9.97356  L 
 C-C_3                0     28.4989  -6.7166    10.23997  L 
 C-C_3                0     23.75126  -7.65924   9.92981  L 
 C-C_3                0     26.15008  -7.06968   13.81551  L 
 C-C_3                0     27.02862  -6.35937   14.79846  L 
 C-C_3                0     24.68219  -6.38312   11.96229  L 
 C-C_3                0     19.36482  -7.30177   11.75032  L 
 H-H_                 0     19.13932  -6.74148   12.67939  L 
 C-C_3                0     27.31584  -7.63216   10.3274  L 
 C-C_3                0     23.0366  -5.87468   13.81714  L 
 C-C_3                0     19.61137  -10.94292   9.1417   L 
 C-C_3                0     27.87582  -5.42532   10.66341  L 
 C-C_3                0     25.74059  -4.83148   13.48443  L 
 C-C_3                0     26.42002  -4.98369   14.86557  L 
 C-C_3                0     26.84453  -8.35622   13.38967  L 
 H-H_                 0     26.22091  -8.89679   12.65038  L 
 C-C_3                0     18.34393  -11.81928   9.05813  L 
 H-H_                 0     18.05584  -12.17329   10.06905  L 
 H-H_                 0     17.48642  -11.26554   8.62258  L 
 H-H_                 0     18.51917  -12.71201   8.42386  L 
 C-C_3                0     26.53723  -4.89382   8.55723  L 
 H-H_                 0     25.51029  -4.801     8.16362  L 
 C-C_3                0     16.94177  -6.78925   10.82611  L 
 C-C_3                0     28.71078  -4.16285   10.4005  L 
 H-H_                 0     29.75844  -4.2919    10.74347  L 
 C-C_3                0     27.64923  -8.89405   9.55916  L 
 H-H_                 0     26.76727  -9.55778   9.48809  L 
 C-C_3                0     20.79098  -11.85916   9.51176  L 
 H-H_                 0     20.63655  -12.27111   10.52732  L 
 H-H_                 0     20.89342  -12.70174   8.79305  L 
 H-H_                 0     21.74108  -11.28918   9.50807  L 
 C-C_3                0     27.70602  -8.5136    15.79009  L 
 H-H_                 0     27.6911  -9.14892   16.70006  L 
 C-C_3                0     27.00323  -9.24626   14.63111  L 
 H-H_                 0     27.5693  -10.16359   14.36608  L 
 C-C_3                0     19.88809  -10.30767   7.76538  L 
 H-H_                 0     20.08466  -11.09233   7.00573  L 
 H-H_                 0     19.01571  -9.71649   7.42405  L 
 H-H_                 0     20.77    -9.63869   7.80735  L 
 C-C_3                0     26.24565  -3.63324   12.67628  L 
 H-H_                 0     25.60226  -3.47814   11.78613  L 
 C-C_3                0     27.05702  -7.15502   16.09197  L 
 H-H_                 0     27.66152  -6.61892   16.85331  L 
 C-C_3                0     27.22089  -3.53603   8.52565  L 
 H-H_                 0     27.19204  -3.12837   7.4951   L 
 C-C_3                0     28.77127  -9.5993    10.33455  L 
 H-H_                 0     29.10921  -10.48897   9.76873  L 
 C-C_3                0     27.51474  -3.94251   15.10885  L 
 H-H_                 0     27.90033  -4.02545   16.14676  L 
 C-C_3                0     29.56813  -7.29308   11.15512  L 
 H-H_                 0     30.45601  -6.6279    11.17481  L 
 C-C_3                0     28.66694  -3.70988   8.94983  L 
 H-H_                 0     29.19773  -2.73979   8.85614  L 
 C-C_3                0     29.97685  -8.67224   10.60772  L 
 H-H_                 0     30.68335  -9.16581   11.30672  L 
 C-C_3                0     26.23272  -2.36949   13.53316  L 
 H-H_                 0     26.62552  -1.50937   12.94984  L 
 C-C_3                0     26.99627  -2.52452   14.86025  L 
 H-H_                 0     27.84182  -1.806     14.91098  L 
 C-C_3                0     15.59222  -7.50432   11.01872  L 
 H-H_                 0     14.74525  -6.79303   10.92879  L 
 H-H_                 0     15.44998  -8.3063    10.2649  L 
 H-H_                 0     15.54249  -7.95713   12.03205  L 
 C-C_3                0     16.9766  -5.59568   11.81137  L 
 H-H_                 0     16.11454  -4.91524   11.6402  L 
 H-H_                 0     16.92371  -5.9509    12.86303  L 
 H-H_                 0     17.89833  -4.99084   11.67524  L 
 C-C_3                0     17.01646  -6.2287    9.38866  L 
 H-H_                 0     18.0027  -5.76004   9.20019  L 
 H-H_                 0     16.8594  -7.02044   8.62742  L 
 H-H_                 0     16.22273  -5.4715    9.23179  L 
 O-O_3                0    -17.93108   4.52224  -12.67918  L 
 O-O_3                0    -18.33887   6.48524  -10.81212  L 
 N-N_3                0    -13.66228   8.07763  -11.53024  L 
 N-N_3                0    -13.90374   6.83037  -14.29364  L 
 N-N_3                0    -15.27836   4.54784  -15.6037  L 
 C-C_3                0    -16.06012   7.35771  -11.03619  L 
 C-C_3                0    -19.45207   5.93576  -11.51075  L 
 C-C_3                0    -16.8422   5.38067  -12.34881  L 
 C-C_3                0    -21.56103   5.35893  -13.43205  L 
 H-H_                 0    -22.44105   4.71272  -13.58436  L 
 N-N_3                0    -17.12234   8.38443  -9.09175  L 
 C-C_3                0    -17.26877   6.70782  -11.70567  L 
 C-C_3                0    -19.1035   5.2818   -12.85769  L 
 C-C_3                0    -20.30271   4.4525   -13.36263  L 
 C-C_3                0    -14.70893   6.46881  -13.10965  L 
 C-C_3                0    -21.83881   6.2291   -12.17965  L 
 C-C_3                0    -15.51526   4.36224  -14.18319  L 
 C-C_3                0    -14.20891   8.18549  -14.77982  L 
 C-C_3                0    -11.85005   7.81936  -14.89487  L 
 C-C_3                0    -15.9539   5.67586  -13.54816  L 
 C-C_3                0    -13.25017   7.30911  -10.35818  L 
 C-C_3                0    -12.23863   8.18368  -9.68187  L 
 C-C_3                0    -14.95706   7.64227  -12.09951  L 
 C-C_3                0    -20.56325   6.94858  -11.69674  L 
 H-H_                 0    -20.74187   7.42235  -10.71071  L 
 C-C_3                0    -12.49504   6.8706   -13.93547  L 
 C-C_3                0    -16.49796   8.65861  -10.37366  L 
 C-C_3                0    -20.05566   3.69075  -14.7208  L 
 C-C_3                0    -12.86577   8.92045  -15.00126  L 
 C-C_3                0    -13.72363   9.46504  -11.0418  L 
 C-C_3                0    -12.89666   9.53108  -9.73432  L 
 C-C_3                0    -12.59986   5.96272  -10.66159  L 
 H-H_                 0    -13.33073   5.28632  -11.14838  L 
 C-C_3                0    -21.31946   2.89448  -15.13172  L 
 H-H_                 0    -21.66879   2.26377  -14.28599  L 
 H-H_                 0    -22.14346   3.56492  -15.45334  L 
 H-H_                 0    -21.11318   2.22826  -15.99739  L 
 C-C_3                0    -15.05969   8.1094   -16.04924  L 
 H-H_                 0    -16.03357   7.6226   -15.83241  L 
 C-C_3                0    -23.05997   7.19761  -12.38111  L 
 C-C_3                0    -12.76774   9.61818  -16.36033  L 
 H-H_                 0    -11.89268   10.30126  -16.37879  L 
 C-C_3                0    -11.77005   5.53783  -14.03575  L 
 H-H_                 0    -12.26337   4.77855  -13.39381  L 
 C-C_3                0    -18.91344   2.66115  -14.57671  L 
 H-H_                 0    -19.016    2.09657  -13.62488  L 
 H-H_                 0    -18.91331   1.93789  -15.41971  L 
 H-H_                 0    -17.9202   3.14443  -14.61393  L 
 C-C_3                0    -11.26725   6.256    -8.51469  L 
 H-H_                 0    -11.02406   5.78861  -7.53809  L 
 C-C_3                0    -12.16589   5.32056  -9.33789  L 
 H-H_                 0    -11.62704   4.37656  -9.54634  L 
 C-C_3                0    -19.70089   4.68254  -15.8495  L 
 H-H_                 0    -19.5327   4.14081  -16.80544  L 
 H-H_                 0    -20.52204   5.41416  -16.00604  L 
 H-H_                 0    -18.77465   5.24576  -15.60544  L 
 C-C_3                0    -13.22625   10.43768  -12.11627  L 
 H-H_                 0    -13.9389   10.45226  -12.96554  L 
 C-C_3                0    -11.9232   7.62671  -8.30753  L 
 H-H_                 0    -11.22414   8.30075  -7.77052  L 
 C-C_3                0    -15.30219   9.50421  -16.63311  L 
 H-H_                 0    -15.7195   9.41027  -17.65687  L 
 C-C_3                0    -10.32714   5.75948  -13.55502  L 
 H-H_                 0    -9.74124   4.82712  -13.68632  L 
 C-C_3                0    -11.84608   10.64068  -9.72125  L 
 H-H_                 0    -11.43884   10.74964  -8.69604  L 
 C-C_3                0    -10.48659   8.19336  -14.33899  L 
 H-H_                 0    -10.00094   8.94503  -14.9958  L 
 C-C_3                0    -14.04979   10.39392  -16.66268  L 
 H-H_                 0    -14.1718   11.22371  -15.93399  L 
 C-C_3                0    -9.63035   6.91671  -14.30143  L 
 H-H_                 0    -8.64992   7.13302  -13.82825  L 
 C-C_3                0    -13.06795   11.86692  -11.58338  L 
 H-H_                 0    -12.45474   12.4576  -12.29647  L 
 C-C_3                0    -12.48106   11.95102  -10.1656  L 
 H-H_                 0    -11.75512   12.78762  -10.08428  L 
 C-C_3                0    -24.35304   6.39438  -12.65257  L 
 H-H_                 0    -25.23835   7.06648  -12.67021  L 
 H-H_                 0    -24.3267   5.88708  -13.63896  L 
 H-H_                 0    -24.5164   5.6363   -11.8593  L 
 C-C_3                0    -23.30512   8.0361   -11.1076  L 
 H-H_                 0    -24.26817   8.588    -11.16933  L 
 H-H_                 0    -23.33578   7.37572  -10.21517  L 
 H-H_                 0    -22.51398   8.80124  -10.96562  L 
 C-C_3                0    -22.81133   8.15184  -13.56568  L 
 H-H_                 0    -21.89903   8.76026  -13.39281  L 
 H-H_                 0    -22.67943   7.58777  -14.51332  L 
 H-H_                 0    -23.67633   8.83677  -13.69597  L 
 O-O_3                0     25.51681   7.8309   -15.0037  L 
 O-O_3                0     24.85161   10.05373  -13.4979  L 
 N-N_3                0     29.00081   9.27867  -10.81234  L 
 N-N_3                0     30.08512   7.89529  -13.32039  L 
 N-N_3                0     29.05286   6.14224  -15.45452  L 
 C-C_3                0     26.86544   9.80161  -12.10402  L 
 C-C_3                0     23.92367   8.9925   -13.50251  L 
 C-C_3                0     26.31729   8.07572  -13.86526  L 
 C-C_3                0     21.77131   7.26318  -14.46584  L 
 H-H_                 0     21.20674   6.35855  -14.17393  L 
 N-N_3                0     25.48491   11.64823  -11.27177  L 
 C-C_3                0     26.18442   9.55039  -13.4534  L 
 C-C_3                0     24.14698   8.11061  -14.74133  L 
 C-C_3                0     23.25022   6.85151  -14.69606  L 
 C-C_3                0     28.66575   8.05137  -12.94041  L 
 C-C_3                0     21.52835   8.32894  -13.36721  L 
 C-C_3                0     27.9084   6.31732  -14.57801  L 
 C-C_3                0     30.68118   9.16284  -13.77626  L 
 C-C_3                0     32.27115   7.97061  -12.45238  L 
 C-C_3                0     27.77596   7.77932  -14.16564  L 
 C-C_3                0     28.14645   8.69924  -9.78227  L 
 C-C_3                0     28.80769   9.08426  -8.49458  L 
 C-C_3                0     28.35898   9.36191  -12.14289  L 
 C-C_3                0     22.50279   9.51298  -13.50802  L 
 H-H_                 0     22.40843   10.20077  -12.64353  L 
 C-C_3                0     30.87771   7.50801  -12.1643  L 
 C-C_3                0     26.79979   11.29104  -11.77361  L 
 C-C_3                0     23.41972   5.86343  -15.91714  L 
 C-C_3                0     32.04788   9.3217   -13.06795  L 
 C-C_3                0     29.30062   10.61066  -10.27133  L 
 C-C_3                0     29.1917   10.51986  -8.72925  L 
 C-C_3                0     28.00982   7.18412  -9.81476  L 
 H-H_                 0     27.53555   6.87012  -10.76605  L 
 C-C_3                0     22.33286   4.75628  -15.905   L 
 H-H_                 0     22.31948   4.22618  -14.9301  L 
 H-H_                 0     21.32298   5.1719   -16.10758  L 
 H-H_                 0     22.5214   4.00199  -16.69959  L 
 C-C_3                0     30.80274   9.17015  -15.30219  L 
 H-H_                 0     29.79845   9.11173  -15.77071  L 
 C-C_3                0     20.01944   8.75803  -13.26909  L 
 C-C_3                0     33.19352   9.67661  -14.01934  L 
 H-H_                 0     34.09044   9.98531  -13.44236  L 
 C-C_3                0     30.92423   6.01284  -11.89973  L 
 H-H_                 0     29.8993   5.62558  -11.73417  L 
 C-C_3                0     24.78746   5.14277  -15.83744  L 
 H-H_                 0     24.99737   4.81542  -14.79603  L 
 H-H_                 0     24.8107   4.24323  -16.49011  L 
 H-H_                 0     25.6172   5.7831   -16.19345  L 
 C-C_3                0     27.58962   7.30375  -7.30471  L 
 H-H_                 0     26.84216   7.07404  -6.52366  L 
 C-C_3                0     27.08999   6.77295  -8.6558   L 
 H-H_                 0     27.0013   5.66907  -8.60566  L 
 C-C_3                0     23.31307   6.62391  -17.2564  L 
 H-H_                 0     23.39101   5.91986  -18.11308  L 
 H-H_                 0     22.33913   7.1543   -17.32644  L 
 H-H_                 0     24.12594   7.37317  -17.36002  L 
 C-C_3                0     30.65787   11.12094  -10.75967  L 
 H-H_                 0     30.58705   11.37237  -11.83783  L 
 C-C_3                0     27.86257   8.81216  -7.33986  L 
 H-H_                 0     28.32898   9.12516  -6.38213  L 
 C-C_3                0     31.5209   10.43095  -15.79171  L 
 H-H_                 0     31.78999   10.31293  -16.86165  L 
 C-C_3                0     31.76508   5.78778  -10.63442  L 
 H-H_                 0     31.88721   4.70254  -10.45896  L 
 C-C_3                0     30.51113   10.82097  -8.01725  L 
 H-H_                 0     30.37192   10.81179  -6.91557  L 
 C-C_3                0     33.06643   7.92263  -11.15911  L 
 H-H_                 0     34.08941   8.31961  -11.32648  L 
 C-C_3                0     32.77374   10.79005  -14.97845  L 
 H-H_                 0     32.58776   11.72805  -14.41289  L 
 C-C_3                0     33.15407   6.45088  -10.72734  L 
 H-H_                 0     33.67765   6.37094  -9.75191  L 
 C-C_3                0     31.06166   12.37374  -9.98399  L 
 H-H_                 0     32.0409   12.75186  -10.34726  L 
 C-C_3                0     31.08965   12.16469  -8.46003  L 
 H-H_                 0     32.12523   12.26319  -8.07072  L 
 C-C_3                0     19.15728   7.55199  -12.8305  L 
 H-H_                 0     18.11797   7.8706   -12.59999  L 
 H-H_                 0     19.08192   6.78839  -13.63185  L 
 H-H_                 0     19.58163   7.07955  -11.91889  L 
 C-C_3                0     19.83096   9.86451  -12.20773  L 
 H-H_                 0     18.75473   10.03633  -11.98774  L 
 H-H_                 0     20.34229   9.57285  -11.26835  L 
 H-H_                 0     20.24119   10.83572  -12.5541  L 
 C-C_3                0     19.50266   9.2797   -14.62631  L 
 H-H_                 0     20.09822   10.15527  -14.96253  L 
 H-H_                 0     19.56598   8.49369  -15.40842  L 
 H-H_                 0     18.4376   9.5859   -14.54328  L 
 O-O_3                0    -20.11281   2.75779  -1.79581  L 
 O-O_3                0    -20.15231   4.9296   -0.02605  L 
 N-N_3                0    -15.55244   6.25629  -1.47948  L 
 N-N_3                0    -15.72032   4.05467  -3.4882   L 
 N-N_3                0    -17.4962   2.01095  -4.60028  L 
 C-C_3                0    -17.82332   5.51974  -0.51204  L 
 C-C_3                0    -21.3507   4.36011  -0.54796  L 
 C-C_3                0    -18.90697   3.46122  -1.50536  L 
 C-C_3                0    -23.71322   3.88551  -2.21343  L 
 H-H_                 0    -24.61571   3.25396  -2.29965  L 
 N-N_3                0    -17.57502   7.04108   1.37123  L 
 C-C_3                0    -19.12899   4.8992   -0.99795  L 
 C-C_3                0    -21.19482   3.65525  -1.90829  L 
 C-C_3                0    -22.49324   2.94725  -2.35859  L 
 C-C_3                0    -16.63605   4.14397  -2.3356   L 
 C-C_3                0    -23.81176   4.63953  -0.87449  L 
 C-C_3                0    -17.72143   2.04507  -3.16609  L 
 C-C_3                0    -15.68732   5.26144  -4.32301  L 
 C-C_3                0    -13.49613   4.31881  -4.16103  L 
 C-C_3                0    -17.96993   3.47463  -2.7064   L 
 C-C_3                0    -14.99064   6.02253  -0.14554  L 
 C-C_3                0    -14.19593   7.25592   0.18099  L 
 C-C_3                0    -16.83822   5.56388  -1.71798  L 
 C-C_3                0    -22.49049   5.35353  -0.54377  L 
 H-H_                 0    -22.53897   5.75941   0.48396  L 
 C-C_3                0    -14.35769   3.8691   -3.02987  L 
 C-C_3                0    -18.12964   6.90754   0.03714  L 
 C-C_3                0    -22.40833   2.36462  -3.81834  L 
 C-C_3                0    -14.20266   5.56357  -4.62818  L 
 C-C_3                0    -15.77847   7.71135  -1.54274  L 
 C-C_3                0    -15.15951   8.31297  -0.26074  L 
 C-C_3                0    -14.08225   4.80815  -0.02225  L 
 H-H_                 0    -14.65518   3.89126  -0.25849  L 
 C-C_3                0    -23.74616   1.69615  -4.22656  L 
 H-H_                 0    -24.06683   0.96312  -3.45515  L 
 H-H_                 0    -24.55262   2.44335  -4.37665  L 
 H-H_                 0    -23.6458   1.16013  -5.19329  L 
 C-C_3                0    -16.51134   5.03867  -5.59159  L 
 H-H_                 0    -17.57443   4.85101  -5.33761  L 
 C-C_3                0    -25.06051   5.58697  -0.8091   L 
 C-C_3                0    -13.92135   5.80322  -6.10973  L 
 H-H_                 0    -12.90933   6.23245  -6.21456  L 
 C-C_3                0    -13.99817   2.42864  -2.70842  L 
 H-H_                 0    -14.66894   2.02776  -1.91955  L 
 C-C_3                0    -21.32089   1.27523  -3.90336  L 
 H-H_                 0    -21.37685   0.61011  -3.02     L 
 H-H_                 0    -21.44079   0.64757  -4.80732  L 
 H-H_                 0    -20.30916   1.71662  -3.97306  L 
 C-C_3                0    -12.95399   6.01774   1.92291  L 
 H-H_                 0    -12.72117   5.93844   3.00483  L 
 C-C_3                0    -13.59575   4.70904   1.43061  L 
 H-H_                 0    -12.86773   3.87608   1.52558  L 
 C-C_3                0    -22.08167   3.48507  -4.82846  L 
 H-H_                 0    -22.03664   3.0738   -5.85297  L 
 H-H_                 0    -22.85911   4.27601  -4.80804  L 
 H-H_                 0    -21.09964   3.95533  -4.60688  L 
 C-C_3                0    -15.19705   8.26061  -2.84852  L 
 H-H_                 0    -15.87277   8.00973  -3.69138  L 
 C-C_3                0    -13.85293   7.23423   1.66197  L 
 H-H_                 0    -13.30498   8.15949   1.93663  L 
 C-C_3                0    -16.40424   6.24782  -6.52069  L 
 H-H_                 0    -16.8774   6.01908  -7.4965   L 
 C-C_3                0    -12.54842   2.40707  -2.20849  L 
 H-H_                 0    -12.24168   1.35829  -2.02851  L 
 C-C_3                0    -14.58249   9.73193  -0.34504  L 
 H-H_                 0    -15.38933   10.46039  -0.11403  L 
 C-C_3                0    -12.06704   4.45734  -3.65746  L 
 H-H_                 0    -11.41021   4.83239  -4.47025  L 
 C-C_3                0    -14.96419   6.73039  -6.73924  L 
 H-H_                 0    -14.86271   7.76008  -6.33784  L 
 C-C_3                0    -11.5799   3.07099  -3.2076   L 
 H-H_                 0    -10.56964   3.15563  -2.75478  L 
 C-C_3                0    -15.00436   9.76412  -2.78591  L 
 H-H_                 0    -14.63893   10.13322  -3.765    L 
 C-C_3                0    -13.98122   10.05632  -1.70394  L 
 H-H_                 0    -13.68788   11.12633  -1.72864  L 
 C-C_3                0    -26.35871   4.80393  -1.11808  L 
 H-H_                 0    -27.2535   5.40723  -0.86529  L 
 H-H_                 0    -26.44076   4.55294  -2.19687  L 
 H-H_                 0    -26.40172   3.86672  -0.52296  L 
 C-C_3                0    -25.20602   6.15943   0.61293  L 
 H-H_                 0    -26.17207   6.69566   0.73501  L 
 H-H_                 0    -25.15954   5.33766   1.35816  L 
 H-H_                 0    -24.40898   6.89544   0.8303   L 
 C-C_3                0    -24.92231   6.75447  -1.80949  L 
 H-H_                 0    -24.00931   7.34921  -1.60005  L 
 H-H_                 0    -24.86543   6.38013  -2.85414  L 
 H-H_                 0    -25.79181   7.43829  -1.72668  L 
 O-O_3                0     25.95362   6.05297  -4.3174   L 
 O-O_3                0     25.16486   8.68824  -3.49276  L 
 N-N_3                0     29.74494   9.39956  -1.7817   L 
 N-N_3                0     30.63604   7.1836   -3.73314  L 
 N-N_3                0     28.20296   4.50691  -5.22548  L 
 C-C_3                0     27.40379   9.16463  -2.71799  L 
 C-C_3                0     24.3768   7.56619  -3.17756  L 
 C-C_3                0     26.84526   6.8415   -3.5437   L 
 C-C_3                0     22.25152   5.57925  -3.54743  L 
 H-H_                 0     21.90417   4.68168  -2.9963   L 
 N-N_3                0     26.0166   11.06778  -2.0688   L 
 C-C_3                0     26.53238   8.34489  -3.66522  L 
 C-C_3                0     24.59999   6.47801  -4.23613  L 
 C-C_3                0     23.64986   5.25796  -4.13711  L 
 C-C_3                0     29.28735   7.39046  -3.17015  L 
 C-C_3                0     22.08483   6.82454  -2.64891  L 
 C-C_3                0     28.61637   5.13015  -3.98252  L 
 C-C_3                0     30.89486   8.0617   -4.88681  L 
 C-C_3                0     32.84481   8.02041  -3.52347  L 
 C-C_3                0     28.27365   6.61368  -4.0173   L 
 C-C_3                0     29.14368   9.10253  -0.48118  L 
 C-C_3                0     29.66981   10.143    0.45468  L 
 C-C_3                0     28.92521   8.88724  -2.90455  L 
 C-C_3                0     22.9321   7.98525  -3.15971  L 
 H-H_                 0     22.85131   8.85996  -2.48439  L 
 C-C_3                0     31.67078   7.49144  -2.75423  L 
 C-C_3                0     27.10835   10.6472  -2.92967  L 
 C-C_3                0     23.49656   4.49634  -5.50841  L 
 C-C_3                0     32.14418   8.8918   -4.52585  L 
 C-C_3                0     29.79042   10.86994  -1.81926  L 
 C-C_3                0     29.63608   11.3958  -0.37416  L 
 C-C_3                0     29.46676   7.73336   0.1064   L 
 H-H_                 0     29.1182   6.92756  -0.56907  L 
 C-C_3                0     22.63541   3.22319  -5.33954  L 
 H-H_                 0     23.10669   2.52843  -4.62296  L 
 H-H_                 0     21.60462   3.45803  -5.00152  L 
 H-H_                 0     22.5422   2.6815   -6.30288  L 
 C-C_3                0     31.10427   7.1556   -6.10566  L 
 H-H_                 0     30.13656   6.7305   -6.43788  L 
 C-C_3                0     20.5802   7.21925  -2.45783  L 
 C-C_3                0     32.99843   9.37292  -5.7092   L 
 H-H_                 0     33.98537   9.75006  -5.36939  L 
 C-C_3                0     32.13391   6.30991  -1.91991  L 
 H-H_                 0     31.27238   5.84844  -1.39418  L 
 C-C_3                0     24.86557   4.04795  -6.07308  L 
 H-H_                 0     25.45152   3.50832  -5.29983  L 
 H-H_                 0     24.7344   3.36827  -6.94362  L 
 H-H_                 0     25.45666   4.91185  -6.44081  L 
 C-C_3                0     28.99303   8.77741   2.39444  L 
 H-H_                 0     28.32385   8.71222   3.27751  L 
 C-C_3                0     28.71217   7.60081   1.43876  L 
 H-H_                 0     28.98116   6.64209   1.9281   L 
 C-C_3                0     22.81186   5.40282  -6.54687  L 
 H-H_                 0     22.64782   4.84066  -7.48302  L 
 H-H_                 0     21.827    5.76163  -6.18456  L 
 H-H_                 0     23.44286   6.27989  -6.78101  L 
 C-C_3                0     31.05046   11.37163  -2.52708  L 
 H-H_                 0     30.993    11.10669  -3.60127  L 
 C-C_3                0     28.8112   10.13795   1.70553  L 
 H-H_                 0     29.14542   10.94625   2.38524  L 
 C-C_3                0     31.79151   7.86587  -7.25572  L 
 H-H_                 0     31.89919   7.16054  -8.10351  L 
 C-C_3                0     33.13858   6.84546  -0.88873  L 
 H-H_                 0     33.55656   6.00528  -0.2962   L 
 C-C_3                0     30.77219   12.33011   0.04715  L 
 H-H_                 0     30.56633   12.774    1.04385  L 
 C-C_3                0     33.76673   8.7094   -2.52989  L 
 H-H_                 0     34.62671   9.16833  -3.06002  L 
 C-C_3                0     33.16331   8.31999  -6.79494  L 
 H-H_                 0     33.71359   8.76087  -7.65265  L 
 C-C_3                0     34.28341   7.64331  -1.5484   L 
 H-H_                 0     34.90725   8.12232  -0.76534  L 
 C-C_3                0     31.16704   12.89347  -2.41481  L 
 H-H_                 0     32.14243   13.22998  -2.8227   L 
 C-C_3                0     30.98353   13.43317  -0.98904  L 
 H-H_                 0     30.12899   14.14268  -0.97351  L 
 C-C_3                0     19.78843   6.00662  -1.93608  L 
 H-H_                 0     18.76802   6.302    -1.61404  L 
 H-H_                 0     19.67481   5.23846  -2.72905  L 
 H-H_                 0     20.30813   5.55057  -1.06719  L 
 C-C_3                0     20.44445   8.34012  -1.40456  L 
 H-H_                 0     19.38011   8.49767  -1.1253   L 
 H-H_                 0     21.0158   8.07587  -0.48939  L 
 H-H_                 0     20.8093   9.3119   -1.78852  L 
 C-C_3                0     19.95592   7.69307  -3.78982  L 
 H-H_                 0     20.49295   8.57676  -4.19325  L 
 H-H_                 0     19.99406   6.88673  -4.55167  L 
 H-H_                 0     18.89471   7.9793   -3.64344  L 
 O-O_3                0    -19.67564   3.24059   8.73     L 
 O-O_3                0    -19.62045   4.41461   11.30955  L 
 N-N_3                0    -15.10864   6.21568   10.25516  L 
 N-N_3                0    -14.94653   4.22955   8.08955  L 
 N-N_3                0    -17.7248   2.60523   6.23479  L 
 C-C_3                0    -17.43628   5.34988   10.88418  L 
 C-C_3                0    -20.82358   3.90356   10.75954  L 
 C-C_3                0    -18.46991   3.56008   9.3683   L 
 C-C_3                0    -22.66636   3.39568   8.5075   L 
 H-H_                 0    -23.60241   2.96608   8.10988  L 
 N-N_3                0    -18.21956   6.36255   12.96186  L 
 C-C_3                0    -18.72381   4.78149   10.27389  L 
 C-C_3                0    -20.54121   2.78506   9.73836  L 
 C-C_3                0    -21.84708   2.2538    9.14113  L 
 C-C_3                0    -16.09402   4.25432   9.02363  L 
 C-C_3                0    -22.99743   4.48511   9.5544   L 
 C-C_3                0    -17.12593   2.50127   7.55303  L 
 C-C_3                0    -14.68344   5.53642   7.47558  L 
 C-C_3                0    -12.59767   4.58678   8.19308  L
[truncated: 990,673 more chars]
