# Supplementary material for: Regioisomeric carbazole–dicyano–dioxin AIDF emitters for efficient triplet harvesting, two-photon absorption and bioimaging
Source: Chem Sci. 2026 Jul 24. Online ahead of print. doi: 10.1039/d6sc03725a (PMC13430608; doi:10.1039/d6sc03725a)
Supplement: SC-OLF-D6SC03725A-s002 [file SC-OLF-D6SC03725A-s002.zip › oCN2_e_QMMM.log]

 Entering Gaussian System, Link 0=g09
 Input=CZOCNB_TD_QMMM_PBE.com
 Output=CZOCNB_TD_QMMM_PBE.log
 Initial command:
 /home/apps/iiser/g09/new/g09/l1.exe "/scratch/partha/Basil/QAO/Gau-47180.inp" -scrdir="/scratch/partha/Basil/QAO/"
 Entering Link 1 = /home/apps/iiser/g09/new/g09/l1.exe PID=     47181.
  
 Copyright (c) 1988,1990,1992,1993,1995,1998,2003,2009,2013,
            Gaussian, Inc.  All Rights Reserved.
  
 This is part of the Gaussian(R) 09 program.  It is based on
 the Gaussian(R) 03 system (copyright 2003, Gaussian, Inc.),
 the Gaussian(R) 98 system (copyright 1998, Gaussian, Inc.),
 the Gaussian(R) 94 system (copyright 1995, Gaussian, Inc.),
 the Gaussian 92(TM) system (copyright 1992, Gaussian, Inc.),
 the Gaussian 90(TM) system (copyright 1990, Gaussian, Inc.),
 the Gaussian 88(TM) system (copyright 1988, Gaussian, Inc.),
 the Gaussian 86(TM) system (copyright 1986, Carnegie Mellon
 University), and the Gaussian 82(TM) system (copyright 1983,
 Carnegie Mellon University). Gaussian is a federally registered
 trademark of Gaussian, Inc.
  
 This software contains proprietary and confidential information,
 including trade secrets, belonging to Gaussian, Inc.
  
 This software is provided under written license and may be
 used, copied, transmitted, or stored only in accord with that
 written license.
  
 The following legend is applicable only to US Government
 contracts under FAR:
  
                    RESTRICTED RIGHTS LEGEND
  
 Use, reproduction and disclosure by the US Government is
 subject to restrictions as set forth in subparagraphs (a)
 and (c) of the Commercial Computer Software - Restricted
 Rights clause in FAR 52.227-19.
  
 Gaussian, Inc.
 340 Quinnipiac St., Bldg. 40, Wallingford CT 06492
  
  
 ---------------------------------------------------------------
 Warning -- This program may not be used in any manner that
 competes with the business of Gaussian, Inc. or will provide
 assistance to any competitor of Gaussian, Inc.  The licensee
 of this program is prohibited from giving any competitor of
 Gaussian, Inc. access to this program.  By using this program,
 the user acknowledges that Gaussian, Inc. is engaged in the
 business of creating and licensing software in the field of
 computational chemistry and represents and warrants to the
 licensee that it is not a competitor of Gaussian, Inc. and that
 it will not use this program in any manner prohibited above.
 ---------------------------------------------------------------
  

 Cite this work as:
 Gaussian 09, Revision D.01,
 M. J. Frisch, G. W. Trucks, H. B. Schlegel, G. E. Scuseria, 
 M. A. Robb, J. R. Cheeseman, G. Scalmani, V. Barone, B. Mennucci, 
 G. A. Petersson, H. Nakatsuji, M. Caricato, X. Li, H. P. Hratchian, 
 A. F. Izmaylov, J. Bloino, G. Zheng, J. L. Sonnenberg, M. Hada, 
 M. Ehara, K. Toyota, R. Fukuda, J. Hasegawa, M. Ishida, T. Nakajima, 
 Y. Honda, O. Kitao, H. Nakai, T. Vreven, J. A. Montgomery, Jr., 
 J. E. Peralta, F. Ogliaro, M. Bearpark, J. J. Heyd, E. Brothers, 
 K. N. Kudin, V. N. Staroverov, T. Keith, R. Kobayashi, J. Normand, 
 K. Raghavachari, A. Rendell, J. C. Burant, S. S. Iyengar, J. Tomasi, 
 M. Cossi, N. Rega, J. M. Millam, M. Klene, J. E. Knox, J. B. Cross, 
 V. Bakken, C. Adamo, J. Jaramillo, R. Gomperts, R. E. Stratmann, 
 O. Yazyev, A. J. Austin, R. Cammi, C. Pomelli, J. W. Ochterski, 
 R. L. Martin, K. Morokuma, V. G. Zakrzewski, G. A. Voth, 
 P. Salvador, J. J. Dannenberg, S. Dapprich, A. D. Daniels, 
 O. Farkas, J. B. Foresman, J. V. Ortiz, J. Cioslowski, 
 and D. J. Fox, Gaussian, Inc., Wallingford CT, 2013.
 
 ******************************************
 Gaussian 09:  AM64L-G09RevD.01 24-Apr-2013
                13-Nov-2025 
 ******************************************
 %nprocshared=48
 Will use up to   48 processors via shared memory.
 %mem=30GB
 ----------------------------------------------------------------------
 # oniom(tda=(50-50,nstates=10)/pbepbe/6-31g(d,p):uff)=embedcharge geom
 =connectivity
 ----------------------------------------------------------------------
 1/38=1,52=12,56=1,57=2,61=3,64=2,74=500/1;
 2/12=2,17=6,18=5,40=1/2;
 1/38=1,52=12,53=3172,61=3,64=2,74=500/20;
 3/5=30,11=9,16=1,25=1,30=1,41=10200000,43=2/1;
 4/20=10,24=3/2;
 1/52=12,53=2032,61=3,74=500/20;
 3/5=1,6=6,7=101,11=9,16=1,25=1,30=1,74=1009/1,2,8,3;
 4//1;
 5/5=2,38=5/2;
 8/6=1,10=2,108=10/1;
 9/41=10,42=1,48=2/14;
 6/7=2,8=2,9=2,10=2/1;
 1/52=12,53=1022,61=3,64=2,74=500/20;
 3/5=30,11=9,16=1,25=1,30=1,41=10200000,43=2/1;
 4/20=10,24=3/2;
 1/52=12,53=3014,61=3,64=2,74=500/20;
 99/5=1,9=1/99;
 ------------------
 CZOCNB_TD_QMMM_PBE
 ------------------
 Symbolic Z-matrix:
 Charge =  0 Multiplicity = 1 for low   level calculation on real  system.
 Charge =  0 Multiplicity = 1 for high  level calculation on model system.
 Charge =  0 Multiplicity = 1 for low   level calculation on model system.
 O-O_3                0     14.52199  -16.16526  -1.70933  L 
 O-O_3                0     13.70595  -15.16143  -4.02623  L 
 N-N_3                0     10.70565  -14.76746  -4.67789  L 
 N-N_3                0     9.062    -16.09459  -2.83625  L 
 N-N_3                0     13.26062  -19.66718  -0.94047  L 
 C-C_3                0     8.7901   -15.67596  -1.46426  L 
 C-C_3                0     12.5245  -17.52107  -1.83561  L 
 C-C_3                0     7.29577  -15.62712  -1.36421  L 
 C-C_3                0     13.10888  -16.10915  -1.83859  L 
 N-N_3                0     10.00759  -19.1817  -0.41865  L 
 C-C_3                0     12.66439  -15.27337  -3.07833  L 
 C-C_3                0     10.71709  -13.90868  -6.89211  L 
 C-C_3                0     10.9897  -17.44187  -1.80916  L 
 C-C_3                0     10.41412  -16.66535  -3.01561  L 
 C-C_3                0     13.04907  -18.26869  -0.61197  L 
 C-C_3                0     8.07184  -17.16685  -3.01742  L 
 C-C_3                0     10.9869  -12.75354  -5.96237  L 
 C-C_3                0     11.34037  -13.44027  -4.67211  L 
 C-C_3                0     10.28107  -16.31031  -6.65925  L 
 H-H_                 0     10.50446  -17.22153  -6.06864  L 
 C-C_3                0     5.24822  -17.6622  -3.89629  L 
 H-H_                 0     4.69295  -18.47834  -3.38795  L 
 C-C_3                0     14.87092  -14.60669  -3.43903  L 
 C-C_3                0     11.02246  -15.12749  -6.0612   L 
 C-C_3                0     11.38535  -15.74958  -3.79736  L 
 C-C_3                0     11.37704  -14.01845  -8.25081  L 
 H-H_                 0     11.16286  -13.10787  -8.84861  L 
 C-C_3                0     10.36427  -18.83099  -1.78168  L 
 C-C_3                0     6.85995  -16.86263  -2.10553  L 
 C-C_3                0     16.48073  -14.65207  -1.55925  L 
 C-C_3                0     8.93104  -14.02445   0.39014  L 
 H-H_                 0     9.22304  -12.98794   0.6519   L 
 C-C_3                0     15.00875  -14.87392  -1.94778  L 
 C-C_3                0     10.8145  -16.51974  -8.08881  L 
 H-H_                 0     10.2452  -17.33212  -8.5865   L 
 C-C_3                0     11.04204  -12.48076  -3.53947  L 
 H-H_                 0     11.2509  -12.9587  -2.56922  L 
 C-C_3                0     10.75845  -15.23874  -8.95155  L 
 H-H_                 0     11.26626  -15.41419  -9.9225   L 
 C-C_3                0     5.59303  -16.54815  -2.90363  L 
 H-H_                 0     4.73473  -16.36173  -2.2242   L 
 C-C_3                0     6.90994  -15.54722   0.09993  L 
 H-H_                 0     5.80711  -15.59926   0.20996  L 
 C-C_3                0     15.02251  -13.12861  -3.70465  L 
 H-H_                 0     14.86103  -12.96396  -4.7891   L 
 C-C_3                0     9.35623  -14.3249  -1.05819  L 
 H-H_                 0     10.46188  -14.39055  -1.07252  L 
 C-C_3                0     16.87066  -15.11836  -0.1037   L 
 C-C_3                0     7.41917  -14.20253   0.62874  L 
 H-H_                 0     7.19407  -14.11286   1.71166  L 
 C-C_3                0     16.8428  -13.17424  -1.87465  L 
 H-H_                 0     17.93832  -13.06241  -1.79131  L 
 C-C_3                0     7.71543  -17.3839  -4.49016  L 
 H-H_                 0     8.55711  -17.89345  -4.9973   L 
 C-C_3                0     16.44355  -12.68121  -3.29936  L 
 C-C_3                0     6.46846  -18.25534  -4.61189  L 
 H-H_                 0     6.22409  -18.43465  -5.6795   L 
 C-C_3                0     16.95999  -16.66144  -0.05433  L 
 H-H_                 0     17.4081  -17.00279   0.90407  L 
 H-H_                 0     17.59376  -17.04284  -0.88213  L 
 H-H_                 0     15.96618  -17.14439  -0.1126   L 
 C-C_3                0     12.09207  -11.75297  -6.24092  L 
 H-H_                 0     11.93349  -11.2667  -7.22494  L 
 C-C_3                0     16.66367  -11.14124  -3.4942   L 
 C-C_3                0     18.25746  -14.57512   0.31696  L 
 H-H_                 0     18.23172  -13.47316   0.44438  L 
 H-H_                 0     19.02891  -14.84155  -0.43247  L 
 H-H_                 0     18.57304  -14.99673   1.29623  L 
 C-C_3                0     12.01677  -11.29955  -3.70062  L 
 H-H_                 0     11.79053  -10.51317  -2.9525   L 
 C-C_3                0     15.84744  -14.63653   0.93998  L 
 H-H_                 0     15.81309  -13.52872   0.97147  L 
 H-H_                 0     16.14716  -14.99559   1.94336  L 
 H-H_                 0     14.83099  -15.02978   0.7316   L 
 C-C_3                0     12.02419  -10.69325  -5.12429  L 
 H-H_                 0     12.87003  -9.98243  -5.2247   L 
 C-C_3                0     16.35036  -10.72424  -4.95004  L 
 H-H_                 0     16.87647  -11.38617  -5.66328  L 
 H-H_                 0     16.67761  -9.68129  -5.14898  L 
 H-H_                 0     15.26228  -10.76632  -5.16318  L 
 C-C_3                0     18.13338  -10.76222  -3.20873  L 
 H-H_                 0     18.36406  -10.84047  -2.12629  L 
 H-H_                 0     18.34025  -9.70925  -3.49831  L 
 H-H_                 0     18.82218  -11.42029  -3.77825  L 
 C-C_3                0     15.75611  -10.34739  -2.53922  L 
 H-H_                 0     14.68445  -10.57053  -2.72413  L 
 H-H_                 0     15.9138  -9.26091  -2.67947  L 
 H-H_                 0     15.9926  -10.59314  -1.4835   L 
 O-O_3                0     0.05878  -14.3427  -3.27816  L 
 O-O_3                0    -1.06826  -12.7768  -5.1824   L 
 N-N_3                0    -4.21613  -12.54476  -5.32092  L 
 N-N_3                0    -5.01258  -14.579   -3.3077   L 
 N-N_3                0     0.28272  -17.21474  -3.49827  L 
 C-C_3                0    -4.40386  -14.76158  -1.99132  L 
 C-C_3                0    -1.67562  -15.84539  -3.99353  L 
 C-C_3                0    -5.44632  -15.3567  -1.09693  L 
 C-C_3                0    -1.35125  -14.45761  -3.41083  L 
 N-N_3                0    -3.08837  -18.41969  -4.99161  L 
 C-C_3                0    -1.98134  -13.2882  -4.23804  L 
 C-C_3                0    -4.97598  -11.36623  -7.25824  L 
 C-C_3                0    -3.17416  -16.11952  -4.18089  L 
 C-C_3                0    -4.03692  -14.86144  -4.38     L 
 C-C_3                0    -1.09062  -16.94256  -3.11229  L 
 C-C_3                0    -6.00605  -15.66378  -3.3854   L 
 C-C_3                0    -4.32476  -10.37479  -6.33377  L 
 C-C_3                0    -3.55261  -11.23083  -5.3653   L 
 C-C_3                0    -5.48706  -13.75042  -7.19112  L 
 H-H_                 0    -5.19701  -14.74975  -6.81077  L 
 C-C_3                0    -8.53579  -16.97846  -2.64336  L 
 H-H_                 0    -8.35863  -18.072   -2.7192   L 
 C-C_3                0     0.14475  -12.38042  -4.56574  L 
 C-C_3                0    -4.48308  -12.6947  -6.75648  L 
 C-C_3                0    -3.29566  -13.64938  -4.96099  L 
 C-C_3                0    -4.79829  -11.29802  -8.76218  L 
 H-H_                 0    -5.13829  -10.31089  -9.1392   L 
 C-C_3                0    -3.39688  -17.05008  -5.36331  L 
 C-C_3                0    -6.18761  -16.29689  -1.99116  L 
 C-C_3                0     1.9331   -12.82698  -2.88981  L 
 C-C_3                0    -3.16141  -13.96174  -0.04803  L 
 H-H_                 0    -2.82153  -13.08006   0.52467  L 
 C-C_3                0     0.42406  -12.99078  -3.19366  L 
 C-C_3                0    -5.4616   -13.78898  -8.73044  L 
 H-H_                 0    -6.22837  -14.49932  -9.10383  L 
 C-C_3                0    -3.47822  -10.43319  -4.07644  L 
 H-H_                 0    -3.01643  -11.02506  -3.26712  L 
 C-C_3                0    -5.67423  -12.40163  -9.37986  L 
 H-H_                 0    -5.47737  -12.46586  -10.46918  L 
 C-C_3                0    -7.65302  -16.37282  -1.55091  L 
 H-H_                 0    -7.75181  -16.95179  -0.60849  L 
 C-C_3                0    -4.73583  -15.98784   0.08582  L 
 H-H_                 0    -5.4714   -16.48248   0.75431  L 
 C-C_3                0     0.33676  -10.88577  -4.54092  L 
 H-H_                 0     0.00727  -10.49557  -5.5253   L 
 C-C_3                0    -3.91821  -13.50242  -1.3008   L 
 H-H_                 0    -3.23475  -12.92609  -1.94612  L 
 C-C_3                0     2.41092  -13.39192  -1.49671  L 
 C-C_3                0    -4.01437  -14.87563   0.85883  L 
 H-H_                 0    -3.37409  -15.33412   1.63929  L 
 C-C_3                0     2.40193  -11.35812  -3.10293  L 
 H-H_                 0     3.50381  -11.36374  -3.20163  L 
 C-C_3                0    -7.3111   -15.18706  -4.01382  L 
 H-H_                 0    -7.1107   -14.86893  -5.05537  L 
 C-C_3                0     1.83426  -10.60664  -4.33654  L 
 C-C_3                0    -8.3234   -16.33604  -4.02159  L 
 H-H_                 0    -9.2988   -16.00248  -4.42828  L 
 C-C_3                0     2.00129  -14.87015  -1.3033   L 
 H-H_                 0     2.51057  -15.31296  -0.41964  L 
 H-H_                 0     2.2759   -15.47187  -2.19551  L 
 H-H_                 0     0.91297  -14.96956  -1.10878  L 
 C-C_3                0    -3.41052  -9.2681   -6.82392  L 
 H-H_                 0    -3.91987  -8.66043  -7.60024  L 
 C-C_3                0     2.18936  -9.07874  -4.32143  L 
 C-C_3                0     3.95228  -13.33659  -1.41383  L 
 H-H_                 0     4.31953  -12.29236  -1.35868  L 
 H-H_                 0     4.40167  -13.83719  -2.29587  L 
 H-H_                 0     4.32201  -13.84181  -0.4975   L 
 C-C_3                0    -2.62176  -9.18246  -4.36605  L 
 H-H_                 0    -2.60287  -8.52066  -3.47547  L 
 C-C_3                0     1.83119  -12.5654  -0.33355  L 
 H-H_                 0     2.12658  -11.49835  -0.41338  L 
 H-H_                 0     2.21166  -12.94181   0.6368   L 
 H-H_                 0     0.7265   -12.64054  -0.31666  L 
 C-C_3                0    -3.10338  -8.38155  -5.602    L 
 H-H_                 0    -2.35514  -7.60649  -5.86956  L 
 C-C_3                0     1.62441  -8.36866  -5.57428  L 
 H-H_                 0     1.93726  -8.899    -6.4998   L 
 H-H_                 0     1.98815  -7.32015  -5.62911  L 
 H-H_                 0     0.51589  -8.3113   -5.5471   L 
 C-C_3                0     3.72454  -8.89215  -4.3384   L 
 H-H_                 0     4.18887  -9.2192   -3.3843   L 
 H-H_                 0     3.99181  -7.82105  -4.47037  L 
 H-H_                 0     4.17764  -9.46896  -5.17361  L 
 C-C_3                0     1.61409  -8.39785  -3.06213  L 
 H-H_                 0     0.50766  -8.49264  -3.03544  L 
 H-H_                 0     1.87355  -7.31767  -3.05332  L 
 H-H_                 0     2.02676  -8.85302  -2.13672  L 
 O-O_3                0    -14.46798  -14.86373  -3.47269  L 
 O-O_3                0    -15.99638  -13.3559  -5.0436   L 
 N-N_3                0    -19.03381  -13.49261  -4.9736   L 
 N-N_3                0    -19.66939  -14.62308  -2.37258  L 
 N-N_3                0    -15.34075  -18.50963  -2.94816  L 
 C-C_3                0    -19.87626  -15.39    -1.13226  L 
 C-C_3                0    -16.35982  -16.30464  -3.15692  L 
 C-C_3                0    -21.34104  -15.39312  -0.83269  L 
 C-C_3                0    -15.82753  -14.87059  -3.08662  L 
 N-N_3                0    -18.30307  -18.52068  -1.62963  L 
 C-C_3                0    -16.68758  -13.84111  -3.9003   L 
 C-C_3                0    -19.92412  -12.8905  -7.09652  L 
 C-C_3                0    -17.80579  -16.36788  -2.64804  L 
 C-C_3                0    -18.74912  -15.33211  -3.29851  L 
 C-C_3                0    -15.46718  -17.20985  -2.31361  L 
 C-C_3                0    -20.99267  -14.66317  -3.02664  L 
 C-C_3                0    -19.31391  -11.65468  -6.48371  L 
 C-C_3                0    -18.47124  -12.19592  -5.36249  L 
 C-C_3                0    -20.26732  -15.20551  -6.40072  L 
 H-H_                 0    -19.88904  -16.05232  -5.79217  L 
 C-C_3                0    -23.77047  -14.55178  -3.57011  L 
 H-H_                 0    -23.61294  -15.29159  -4.38415  L 
 C-C_3                0    -14.67268  -12.92742  -4.753    L 
 C-C_3                0    -19.32145  -14.01998  -6.30673  L 
 C-C_3                0    -18.06342  -14.41431  -4.33913  L 
 C-C_3                0    -19.81169  -13.20059  -8.57487  L 
 H-H_                 0    -20.23003  -12.36024  -9.16629  L 
 C-C_3                0    -18.40836  -17.74983  -2.85566  L 
 C-C_3                0    -21.91482  -15.58014  -2.19608  L 
 C-C_3                0    -12.53313  -13.36586  -3.52838  L 
 C-C_3                0    -19.40872  -15.79815   1.27426  L 
 H-H_                 0    -18.96242  -15.36637   2.19338  L 
 C-C_3                0    -14.06638  -13.52863  -3.50061  L 
 C-C_3                0    -20.3049  -15.6319  -7.8799   L 
 H-H_                 0    -21.03266  -16.45851  -8.01673  L 
 C-C_3                0    -18.41395  -11.11092  -4.31227  L 
 H-H_                 0    -17.92077  -11.48269  -3.39586  L 
 C-C_3                0    -20.64876  -14.46555  -8.83682  L 
 H-H_                 0    -20.51965  -14.79075  -9.8901   L 
 C-C_3                0    -23.39418  -15.17083  -2.22511  L 
 H-H_                 0    -24.03653  -16.04937  -2.00758  L 
 C-C_3                0    -21.62635  -16.46159   0.20665  L 
 H-H_                 0    -22.71868  -16.52444   0.39449  L 
 C-C_3                0    -14.48921  -11.42887  -4.77062  L 
 H-H_                 0    -15.01342  -11.04716  -5.67017  L 
 C-C_3                0    -19.12357  -14.87058   0.08128  L 
 H-H_                 0    -18.03714  -14.8981  -0.13042  L 
 C-C_3                0    -11.8198  -13.90043  -2.22931  L 
 C-C_3                0    -20.91414  -16.03714   1.49787  L 
 H-H_                 0    -21.06084  -16.80691   2.28389  L 
 C-C_3                0    -12.14864  -11.88891  -3.81542  L 
 H-H_                 0    -11.09197  -11.87181  -4.14264  L 
 C-C_3                0    -21.59779  -13.25618  -3.12581  L 
 H-H_                 0    -20.92028  -12.52678  -3.60824  L 
 C-C_3                0    -12.98019  -11.13078  -4.88291  L 
 C-C_3                0    -22.94571  -13.2901  -3.85776  L 
 H-H_                 0    -23.5374  -12.40025  -3.57011  L 
 C-C_3                0    -11.95651  -15.43602  -2.12122  L 
 H-H_                 0    -11.28352  -15.84324  -1.33545  L 
 H-H_                 0    -11.69579  -15.91898  -3.08752  L 
 H-H_                 0    -12.97899  -15.74032  -1.82837  L 
 C-C_3                0    -18.45661  -10.67912  -7.27044  L 
 H-H_                 0    -19.02388  -10.28468  -8.13906  L 
 C-C_3                0    -12.6341  -9.60022  -4.9152   L 
 C-C_3                0    -10.30711  -13.58543  -2.26623  L 
 H-H_                 0    -10.12763  -12.49667  -2.16479  L 
 H-H_                 0    -9.86278  -13.93549  -3.21974  L 
 H-H_                 0    -9.76946  -14.07466  -1.42504  L 
 C-C_3                0    -17.58643  -9.97088  -4.93272  L 
 H-H_                 0    -17.55896  -9.10979  -4.24243  L 
 C-C_3                0    -12.41819  -13.24222  -0.96974  L 
 H-H_                 0    -12.32339  -12.1366  -1.01919  L 
 H-H_                 0    -11.89302  -13.59567  -0.05999  L 
 H-H_                 0    -13.49115  -13.49643  -0.86117  L 
 C-C_3                0    -18.10801  -9.51398  -6.31911  L 
 H-H_                 0    -17.37231  -8.83336  -6.7949   L 
 C-C_3                0    -13.53221  -8.85098  -5.92218  L 
 H-H_                 0    -13.50192  -9.36017  -6.90818  L 
 H-H_                 0    -13.18975  -7.80189  -6.05788  L 
 H-H_                 0    -14.58508  -8.79921  -5.57094  L 
 C-C_3                0    -11.17076  -9.40081  -5.36819  L 
 H-H_                 0    -10.45125  -9.77322  -4.60969  L 
 H-H_                 0    -10.94424  -8.32246  -5.51712  L 
 H-H_                 0    -10.99026  -9.92989  -6.32886  L 
 C-C_3                0    -12.81912  -8.96977  -3.52204  L 
 H-H_                 0    -13.8505  -9.14234  -3.16253  L 
 H-H_                 0    -12.63933  -7.87567  -3.5581   L 
 H-H_                 0    -12.11445  -9.40691  -2.78259  L 
 O-O_3                0     15.50118  -3.96175  -4.72606  L 
 O-O_3                0     14.11709  -2.65328  -6.557    L 
 N-N_3                0     11.13572  -3.00203  -6.97381  L 
 N-N_3                0     10.00344  -4.74286  -5.0101   L 
 N-N_3                0     14.8562  -7.74085  -4.48163  L 
 C-C_3                0     9.93077  -4.48313  -3.57211  L 
 C-C_3                0     13.74876  -5.60288  -4.73719  L 
 C-C_3                0     8.58736  -4.9682   -3.13176  L 
 C-C_3                0     14.10971  -4.13154  -4.57835  L 
 N-N_3                0     11.94351  -7.58445  -2.8239   L 
 C-C_3                0     13.29916  -3.19397  -5.53239  L 
 C-C_3                0     10.98079  -2.18029  -9.22798  L 
 C-C_3                0     12.2682  -5.75098  -4.39149  L 
 C-C_3                0     11.38257  -5.03593  -5.44321  L 
 C-C_3                0     14.64024  -6.45656  -3.84382  L 
 C-C_3                0     9.23966  -5.99076  -5.16987  L 
 C-C_3                0     11.13222  -0.98782  -8.31755  L 
 C-C_3                0     11.58344  -1.60246  -7.02334  L 
 C-C_3                0     10.71731  -4.58562  -8.93147  L 
 H-H_                 0     10.94609  -5.45931  -8.29388  L 
 C-C_3                0     6.96942  -7.76415  -5.14837  L 
 H-H_                 0     7.57984  -8.64448  -4.865    L 
 C-C_3                0     15.30015  -2.06449  -6.04191  L 
 C-C_3                0     11.3907  -3.34866  -8.37275  L 
 C-C_3                0     12.05766  -3.8552   -6.1824   L 
 C-C_3                0     11.73725  -2.28487  -10.53882  L 
 H-H_                 0     11.52131  -1.40744  -11.18002  L 
 C-C_3                0     11.83744  -7.203    -4.22069  L 
 C-C_3                0     8.50682  -6.28189  -3.84313  L 
 C-C_3                0     17.21596  -2.25036  -4.47194  L 
 C-C_3                0     10.02907  -2.96972  -1.61293  L 
 H-H_                 0     10.0443  -1.91503  -1.28298  L 
 C-C_3                0     15.73413  -2.5872   -4.68338  L 
 C-C_3                0     11.30424  -4.81848  -10.33653  L 
 H-H_                 0     10.77671  -5.65917  -10.83134  L 
 C-C_3                0     11.24318  -0.66034  -5.88703  L 
 H-H_                 0     11.5216  -1.10625  -4.91629  L 
 C-C_3                0     11.24053  -3.56283  -11.23902  L 
 H-H_                 0     11.81868  -3.73544  -12.17036  L 
 C-C_3                0     7.05621  -6.73453  -4.026    L 
 H-H_                 0     6.67463  -7.17433  -3.08086  L 
 C-C_3                0     8.57974  -5.04618  -1.62374  L 
 H-H_                 0     7.61256  -5.45333  -1.27854  L 
 C-C_3                0     15.2959  -0.55883  -6.06893  L 
 H-H_                 0     14.89724  -0.24884  -7.05586  L 
 C-C_3                0     10.13497  -3.03877  -3.14454  L 
 H-H_                 0     11.1586  -2.72667  -3.42606  L 
 C-C_3                0     17.83106  -2.75836  -3.113    L 
 C-C_3                0     8.75169  -3.63209  -1.07778  L 
 H-H_                 0     8.80284  -3.68293   0.02511  L 
 C-C_3                0     17.45343  -0.72598  -4.68713  L 
 H-H_                 0     18.53949  -0.54747  -4.77608  L 
 C-C_3                0     8.28425  -5.91722  -6.35949  L 
 H-H_                 0     8.8346   -5.73087  -7.29945  L 
 C-C_3                0     16.74888  -0.07635  -5.91257  L 
 C-C_3                0     7.49483  -7.22256  -6.48575  L 
 H-H_                 0     6.66413  -7.1052   -7.20765  L 
 C-C_3                0     17.41308  -4.20367  -2.75795  L 
 H-H_                 0     17.98078  -4.56634  -1.87454  L 
 H-H_                 0     17.61526  -4.89332  -3.60594  L 
 H-H_                 0     16.34193  -4.2584   -2.47028  L 
 C-C_3                0     12.11157   0.12861  -8.63953  L 
 H-H_                 0     11.86897   0.58523  -9.619    L 
 C-C_3                0     16.88383   1.48573  -5.93354  L 
 C-C_3                0     19.36613  -2.76919  -3.24564  L 
 H-H_                 0     19.7793  -1.76061  -3.40396  L 
 H-H_                 0     19.6726  -3.40759  -4.09878  L 
 H-H_                 0     19.84035  -3.17502  -2.33268  L 
 C-C_3                0     12.11338   0.59038  -6.10968  L 
 H-H_                 0     11.90473   1.35421  -5.33499  L 
 C-C_3                0     17.40995  -1.84817  -1.94051  L 
 H-H_                 0     17.79832  -0.8169   -2.06925  L 
 H-H_                 0     17.79535  -2.23853  -0.97665  L 
 H-H_                 0     16.3038  -1.81027  -1.86425  L 
 C-C_3                0     11.96911   1.18757  -7.53024  L 
 H-H_                 0     12.70695   2.00226  -7.68108  L 
 C-C_3                0     16.21702   2.07961  -7.19334  L 
 H-H_                 0     16.56793   1.55857  -8.10452  L 
 H-H_                 0     16.45327   3.16075  -7.29204  L 
 H-H_                 0     15.11206   1.9985   -7.14506  L 
 C-C_3                0     18.37201   1.88716  -5.96094  L 
 H-H_                 0     18.84403   1.70097  -4.97695  L 
 H-H_                 0     18.48679   2.97252  -6.15822  L 
 H-H_                 0     18.91886   1.32433  -6.748    L 
 C-C_3                0     16.22672   2.10969  -4.68883  L 
 H-H_                 0     15.13903   1.88915  -4.67365  L 
 H-H_                 0     16.35809   3.21326  -4.68837  L 
 H-H_                 0     16.68571   1.71331  -3.75851  L 
 O-O_3                0    -0.07966  -2.27388  -5.30056  L 
 O-O_3                0    -1.87378  -0.91772  -6.69269  L 
 N-N_3                0    -4.87947  -1.58676  -6.41156  L 
 N-N_3                0    -5.49478  -3.96226  -5.15759  L 
 N-N_3                0    -0.3346   -5.76785  -3.73127  L 
 C-C_3                0    -6.01979  -3.56431  -3.85754  L 
 C-C_3                0    -1.67595  -3.88899  -4.51652  L 
 C-C_3                0    -7.36098  -4.23594  -3.78415  L 
 C-C_3                0    -1.37349  -2.42393  -4.77341  L 
 N-N_3                0    -3.11859  -5.57059  -2.18649  L 
 C-C_3                0    -2.43311  -1.62088  -5.59052  L 
 C-C_3                0    -6.05796  -0.63583  -8.24445  L 
 C-C_3                0    -3.13983  -4.05498  -4.08927  L 
 C-C_3                0    -4.03717  -3.7257   -5.30537  L 
 C-C_3                0    -0.68878  -4.3863   -3.46209  L 
 C-C_3                0    -5.79739  -5.4037   -5.14499  L 
 C-C_3                0    -5.73089   0.46984  -7.27709  L 
 C-C_3                0    -4.65282  -0.12834  -6.4119   L 
 C-C_3                0    -5.72065  -3.05124  -8.33673  L 
 H-H_                 0    -5.05831  -3.89183  -8.05913  L 
 C-C_3                0    -7.89486  -7.42083  -5.85538  L 
 H-H_                 0    -8.02649  -8.28313  -5.17095  L 
 C-C_3                0    -0.64159  -0.274    -6.38692  L 
 C-C_3                0    -5.11989  -1.74386  -7.84922  L 
 C-C_3                0    -3.68736  -2.40396  -6.06322  L 
 C-C_3                0    -5.98877  -0.42711  -9.74201  L 
 H-H_                 0    -6.64258   0.41605  -10.03296  L 
 C-C_3                0    -3.38989  -5.4799   -3.60589  L 
 C-C_3                0    -7.06515  -5.62085  -4.28298  L 
 C-C_3                0     1.60855  -0.47216  -5.37465  L 
 C-C_3                0    -6.81884  -1.86268  -2.25611  L 
 H-H_                 0    -6.99095  -0.78392  -2.0937   L 
 C-C_3                0     0.14079  -0.90202  -5.24878  L 
 C-C_3                0    -5.78789  -2.97982  -9.87528  L 
 H-H_                 0    -6.30538  -3.87317  -10.27249  L 
 C-C_3                0    -4.6814    0.62348  -5.08816  L 
 H-H_                 0    -3.94166   0.20693  -4.37719  L 
 C-C_3                0    -6.50215  -1.71555  -10.39907  L 
 H-H_                 0    -6.38705  -1.64915  -11.50012  L 
 C-C_3                0    -8.24427  -6.12842  -5.11457  L 
 H-H_                 0    -9.1543   -6.26473  -4.49569  L 
 C-C_3                0    -7.91787  -4.12888  -2.37856  L 
 H-H_                 0    -8.89324  -4.6513   -2.32208  L 
 C-C_3                0    -0.78106   1.20911  -6.13669  L 
 H-H_                 0    -1.36327   1.64495  -6.97453  L 
 C-C_3                0    -6.19428  -2.07241  -3.64073  L 
 H-H_                 0    -5.19329  -1.60545  -3.63279  L 
 C-C_3                0     2.6157   -1.20405  -4.40849  L 
 C-C_3                0    -8.13382  -2.64141  -2.10531  L 
 H-H_                 0    -8.56761  -2.49869  -1.09936  L 
 C-C_3                0     1.65302   1.06908  -5.22417  L 
 H-H_                 0     2.65267   1.41848  -5.54425  L 
 C-C_3                0    -5.87327  -6.02944  -6.53652  L 
 H-H_                 0    -4.85326  -6.09392  -6.96859  L 
 C-C_3                0     0.61634   1.87517  -6.05715  L 
 C-C_3                0    -6.46194  -7.43399  -6.40719  L 
 H-H_                 0    -6.42122  -7.98526  -7.36641  L 
 C-C_3                0     2.82659  -2.66972  -4.85378  L 
 H-H_                 0     3.64184  -3.1474   -4.26835  L 
 H-H_                 0     3.1107   -2.70762  -5.92573  L 
 H-H_                 0     1.93481  -3.30204  -4.68877  L 
 C-C_3                0    -5.27529   1.83361  -7.75593  L 
 H-H_                 0    -6.04036   2.26355  -8.43462  L 
 C-C_3                0     0.53422   3.3709   -5.59898  L 
 C-C_3                0     4.00779  -0.52656  -4.45774  L 
 H-H_                 0     3.99648   0.47015  -3.9669   L 
 H-H_                 0     4.34882  -0.41     -5.50945  L 
 H-H_                 0     4.7623   -1.13393  -3.91842  L 
 C-C_3                0    -4.29985   2.08822  -5.38978  L 
 H-H_                 0    -4.38737   2.7017   -4.47081  L 
 C-C_3                0     2.11087  -1.17986  -2.95046  L 
 H-H_                 0     1.96006  -0.13482  -2.60299  L 
 H-H_                 0     2.85048  -1.66894  -2.28094  L 
 H-H_                 0     1.14947  -1.72596  -2.84834  L 
 C-C_3                0    -5.15568   2.72496  -6.50909  L 
 H-H_                 0    -4.74027   3.71587  -6.78887  L 
 C-C_3                0    -0.28462   4.17975  -6.6234   L 
 H-H_                 0     0.1135    4.01626  -7.64645  L 
 H-H_                 0    -0.24215   5.26822  -6.40351  L 
 H-H_                 0    -1.35229   3.88165  -6.6041   L 
 C-C_3                0     1.93783   4.01286  -5.5194   L 
 H-H_                 0     2.53968   3.5796   -4.69238  L 
 H-H_                 0     1.86883   5.10638  -5.32936  L 
 H-H_                 0     2.4772    3.86116  -6.47254  L 
 C-C_3                0    -0.12775   3.47547  -4.21143  L 
 H-H_                 0    -1.17382   3.10272  -4.2344   L 
 H-H_                 0    -0.14408   4.53385  -3.87688  L 
 H-H_                 0     0.43653   2.87967  -3.46257  L 
 O-O_3                0    -15.30411  -5.00231  -5.08727  L 
 O-O_3                0    -16.92184  -4.21633  -7.02448  L 
 N-N_3                0    -19.93614  -4.7899   -6.879    L 
 N-N_3                0    -20.82455  -6.30352  -4.75834  L 
 N-N_3                0    -16.00403  -7.90044  -2.47189  L 
 C-C_3                0    -21.27915  -5.39296  -3.70965  L 
 C-C_3                0    -17.03186  -6.29619  -4.00148  L 
 C-C_3                0    -22.63396  -5.89926  -3.3226   L 
 C-C_3                0    -16.64703  -4.98824  -4.67385  L 
 N-N_3                0    -18.83278  -6.75275  -1.26612  L 
 C-C_3                0    -17.60224  -4.50274  -5.8074   L 
 C-C_3                0    -20.87707  -4.66058  -9.05951  L 
 C-C_3                0    -18.51406  -6.21016  -3.61857  L 
 C-C_3                0    -19.34895  -6.30536  -4.9177   L 
 C-C_3                0    -16.1161  -6.49445  -2.8002   L 
 C-C_3                0    -21.27695  -7.61742  -4.25928  L 
 C-C_3                0    -20.54911  -3.25448  -8.6138   L 
 C-C_3                0    -19.61802  -3.47006  -7.4489   L 
 C-C_3                0    -20.59608  -6.92269  -8.12538  L 
 H-H_                 0    -19.92905  -7.5465   -7.50387  L 
 C-C_3                0    -23.43283  -9.59863  -3.82798  L 
 H-H_                 0    -23.20216  -10.10472  -2.86705  L 
 C-C_3                0    -15.7019  -3.50469  -6.83797  L 
 C-C_3                0    -20.03532  -5.51232  -8.14869  L 
 C-C_3                0    -18.83556  -5.40816  -6.09452  L 
 C-C_3                0    -20.66351  -5.10069  -10.49468  L 
 H-H_                 0    -21.25833  -4.45785  -11.17617  L 
 C-C_3                0    -18.91332  -7.28773  -2.61241  L 
 C-C_3                0    -22.41039  -7.37869  -3.23224  L 
 C-C_3                0    -13.57001  -3.32374  -5.55336  L 
 C-C_3                0    -21.94832  -3.12612  -2.93929  L 
 H-H_                 0    -22.11771  -2.07563  -3.25553  L 
 C-C_3                0    -15.06127  -3.68612  -5.47641  L 
 C-C_3                0    -20.5274  -7.48129  -9.55762  L 
 H-H_                 0    -21.00297  -8.48339  -9.59731  L 
 C-C_3                0    -19.7057  -2.23773  -6.56582  L 
 H-H_                 0    -19.08106  -2.35104  -5.66104  L 
 C-C_3                0    -21.16649  -6.54799  -10.6071  L 
 H-H_                 0    -20.96437  -6.93695  -11.62681  L 
 C-C_3                0    -23.70323  -8.11705  -3.57945  L 
 H-H_                 0    -24.45184  -7.99691  -2.76794  L 
 C-C_3                0    -23.08972  -5.20803  -2.05268  L 
 H-H_                 0    -24.06627  -5.62144  -1.72404  L 
 C-C_3                0    -15.79338  -2.02959  -7.15569  L 
 H-H_                 0    -16.33442  -1.92342  -8.11802  L 
 C-C_3                0    -21.39182  -3.93501  -4.12018  L 
 H-H_                 0    -20.37243  -3.56501  -4.31779  L 
 C-C_3                0    -12.81607  -3.45184  -4.17652  L 
 C-C_3                0    -23.2517  -3.7229   -2.37952  L 
 H-H_                 0    -23.56889  -3.17532  -1.46909  L 
 C-C_3                0    -13.39928  -1.89961  -6.15555  L 
 H-H_                 0    -12.36796  -1.8207   -6.55405  L 
 C-C_3                0    -21.67323  -8.57003  -5.39026  L 
 H-H_                 0    -20.77038  -8.862    -5.95372  L 
 C-C_3                0    -14.36563  -1.45475  -7.29018  L 
 C-C_3                0    -22.28416  -9.84854  -4.8154   L 
 H-H_                 0    -22.62654  -10.5139  -5.63487  L 
 C-C_3                0    -12.84087  -4.90558  -3.65608  L 
 H-H_                 0    -12.09981  -5.04973  -2.84158  L 
 H-H_                 0    -12.60299  -5.61662  -4.47616  L 
 H-H_                 0    -13.81939  -5.16305  -3.21113  L 
 C-C_3                0    -19.89118  -2.255    -9.54828  L 
 H-H_                 0    -20.52396  -2.10258  -10.44684  L 
 C-C_3                0    -14.3266   0.09818  -7.52128  L 
 C-C_3                0    -11.32904  -3.0722   -4.34113  L 
 H-H_                 0    -11.21111  -2.01716  -4.65363  L 
 H-H_                 0    -10.84798  -3.7321   -5.09159  L 
 H-H_                 0    -10.78158  -3.18424  -3.38068  L 
 C-C_3                0    -19.13358  -1.06886  -7.38472  L 
 H-H_                 0    -19.23978  -0.12628  -6.81103  L 
 C-C_3                0    -13.45014  -2.52742  -3.11592  L 
 H-H_                 0    -13.37291  -1.46061  -3.41629  L 
 H-H_                 0    -12.93449  -2.65074  -2.14455  L 
 H-H_                 0    -14.51982  -2.77771  -2.95977  L 
 C-C_3                0    -19.77968  -0.92223  -8.78368  L 
 H-H_                 0    -19.19692  -0.19666  -9.38687  L 
 C-C_3                0    -15.21359   0.49648  -8.71968  L 
 H-H_                 0    -14.93548  -0.07351  -9.62942  L 
 H-H_                 0    -15.1022   1.57944  -8.94604  L 
 H-H_                 0    -16.28699   0.31901  -8.50015  L 
 C-C_3                0    -12.88389   0.5543   -7.84072  L 
 H-H_                 0    -12.21827   0.44862  -6.95812  L 
 H-H_                 0    -12.85977   1.62644  -8.13456  L 
 H-H_                 0    -12.46624  -0.04308  -8.67789  L 
 C-C_3                0    -14.82399   0.85485  -6.27159  L 
 H-H_                 0    -15.88592   0.60997  -6.06679  L 
 H-H_                 0    -14.7539   1.95375  -6.42497  L 
 H-H_                 0    -14.21905   0.59453  -5.37701  L 
 O-O_3                0     13.51294   7.02116  -6.93341  L 
 O-O_3                0     11.90255   8.02247  -8.78343  L 
 N-N_3                0     8.99299   7.28605  -9.0187   L 
 N-N_3                0     8.08862   5.56015  -7.07152  L 
 N-N_3                0     14.10545   4.35445  -5.84718  L 
 C-C_3                0     7.83522   5.4814   -5.63455  L 
 C-C_3                0     11.9307   5.20023  -6.56677  L 
 C-C_3                0     6.47219   4.8854   -5.47721  L 
 C-C_3                0     12.15178   6.71228  -6.6978   L 
 N-N_3                0     10.02869   3.22327  -4.59875  L 
 C-C_3                0     11.1982   7.43601  -7.70344  L 
 C-C_3                0     8.56099   8.39502  -11.07526  L 
 C-C_3                0     10.44966   4.9303   -6.28072  L 
 C-C_3                0     9.5207    5.41373  -7.41478  L 
 C-C_3                0     12.76572   4.67813  -5.40064  L 
 C-C_3                0     7.39881   4.37309  -7.60458  L 
 C-C_3                0     8.32719   9.38366  -9.95689  L 
 C-C_3                0     8.99535   8.73392  -8.77747  L 
 C-C_3                0     9.18044   6.03629  -11.22709  L 
 H-H_                 0     9.74006   5.21237  -10.74643  L 
 C-C_3                0     5.11054   2.69135  -8.28626  L 
 H-H_                 0     5.54816   1.67671  -8.22498  L 
 C-C_3                0     12.97767   8.83235  -8.33984  L 
 C-C_3                0     9.37565   7.30964  -10.42792  L 
 C-C_3                0     10.05689   6.57074  -8.27872  L 
 C-C_3                0     9.24143   8.78989  -12.36802  L 
 H-H_                 0     8.7087    9.6359   -12.83885  L 
 C-C_3                0     10.17888   3.45292  -6.02522  L 
 C-C_3                0     6.5368    3.76479  -6.47344  L 
 C-C_3                0     14.96906   9.04273  -6.88063  L 
 C-C_3                0     7.72127   6.45502  -3.38494  L 
 H-H_                 0     7.80364   7.36539  -2.76123  L 
 C-C_3                0     13.56744   8.4183   -7.00382  L 
 C-C_3                0     9.75312   6.2885   -12.63428  L 
 H-H_                 0     9.56203   5.40995  -13.28439  L 
 C-C_3                0     8.35481   9.26197  -7.51002  L 
 H-H_                 0     8.82496   8.78956  -6.62821  L 
 C-C_3                0     9.18115   7.56381  -13.2947  L 
 H-H_                 0     9.71744   7.77556  -14.24276  L 
 C-C_3                0     5.12762   3.35529  -6.9088   L 
 H-H_                 0     4.6804    2.6791   -6.15138  L 
 C-C_3                0     6.27167   4.48814  -4.02328  L 
 H-H_                 0     5.27319   4.02153  -3.89285  L 
 C-C_3                0     12.65857   10.3096  -8.33206  L 
 H-H_                 0     12.1986   10.55263  -9.31068  L 
 C-C_3                0     7.95353   6.78618  -4.86318  L 
 H-H_                 0     8.98366   7.18295  -4.97278  L 
 C-C_3                0     15.85786   8.50284  -5.69652  L 
 C-C_3                0     6.36174   5.7699   -3.18486  L 
 H-H_                 0     6.19583   5.54601  -2.11655  L 
 C-C_3                0     14.80992   10.58823  -6.93206  L 
 H-H_                 0     15.81667   11.03656  -7.02067  L 
 C-C_3                0     6.55716   4.74161  -8.82639  L 
 H-H_                 0     7.1948    5.17     -9.62152  L 
 C-C_3                0     13.96847   11.10669  -8.13781  L 
 C-C_3                0     5.84209   3.50202  -9.36565  L 
 H-H_                 0     5.13618   3.78408  -10.17313  L 
 C-C_3                0     16.49976   7.16428  -6.11717  L 
 H-H_                 0     17.1361   6.75652  -5.30171  L 
 H-H_                 0     17.14036   7.3132   -7.01142  L 
 H-H_                 0     15.74814   6.39251  -6.35846  L 
 C-C_3                0     8.84004   10.8068  -10.02599  L 
 H-H_                 0     8.46134   11.30875  -10.93711  L 
 C-C_3                0     13.75001   12.66086  -8.13136  L 
 C-C_3                0     17.0207   9.46338  -5.35663  L 
 H-H_                 0     16.63533   10.39273  -4.88959  L 
 H-H_                 0     17.60332   9.71878  -6.26747  L 
 H-H_                 0     17.71774   9.00239  -4.62448  L 
 C-C_3                0     8.64011   10.77809  -7.45794  L 
 H-H_                 0     8.08207   11.23798  -6.61659  L 
 C-C_3                0     15.02882   8.29983  -4.4152   L 
 H-H_                 0     14.5492   9.25068  -4.10814  L 
 H-H_                 0     15.6763   7.95264  -3.58398  L 
 H-H_                 0     14.2424   7.53662  -4.56559  L 
 C-C_3                0     8.30113   11.52248  -8.77389  L 
 H-H_                 0     8.6912    12.56067  -8.73186  L 
 C-C_3                0     13.08865   13.11298  -9.45263  L 
 H-H_                 0     13.66176   12.7249  -10.32045  L 
 H-H_                 0     13.05987   14.22188  -9.52411  L 
 H-H_                 0     12.03691   12.76605  -9.5263   L 
 C-C_3                0     15.1041   13.39461  -8.01991  L 
 H-H_                 0     15.53252   13.28922  -7.00235  L 
 H-H_                 0     14.98804   14.48484  -8.20244  L 
 H-H_                 0     15.82526   12.98993  -8.76041  L 
 C-C_3                0     12.85781   13.08863  -6.94937  L 
 H-H_                 0     11.85899   12.60736  -7.00945  L 
 H-H_                 0     12.70794   14.18993  -6.95099  L 
 H-H_                 0     13.33282   12.81027  -5.98597  L 
 O-O_3                0    -2.39757   8.52572  -7.46613  L 
 O-O_3                0    -4.37743   9.41055  -8.97795  L 
 N-N_3                0    -7.30523   8.80721  -8.26421  L 
 N-N_3                0    -7.70813   6.85269  -6.33112  L 
 N-N_3                0    -2.53999   5.55062  -4.78259  L 
 C-C_3                0    -8.02217   7.47782  -5.05173  L 
 C-C_3                0    -3.84436   7.10523  -6.14704  L 
 C-C_3                0    -9.17669   6.72279  -4.47785  L 
 C-C_3                0    -3.63689   8.45583  -6.80769  L 
 N-N_3                0    -5.13014   6.28838  -3.2443   L 
 C-C_3                0    -4.80156   9.00484  -7.68704  L 
 C-C_3                0    -8.55187   9.39281  -10.19936  L 
 C-C_3                0    -5.25471   7.07032  -5.54707  L 
 C-C_3                0    -6.28781   7.04638  -6.7048   L 
 C-C_3                0    -2.75372   6.95228  -5.08836  L 
 C-C_3                0    -7.9214    5.42537  -6.04517  L 
 C-C_3                0    -8.20187   10.67685  -9.49419  L 
 C-C_3                0    -7.12329   10.24462  -8.53979  L 
 C-C_3                0    -8.14241   7.00356  -9.86559  L 
 H-H_                 0    -7.45213   6.24231  -9.46293  L 
 C-C_3                0    -10.11266   3.36349  -6.11417  L 
 H-H_                 0    -10.24669   2.46142  -5.4835   L 
 C-C_3                0    -3.17766   10.17106  -8.94726  L 
 C-C_3                0    -7.56891   8.39205  -9.64639  L 
 C-C_3                0    -6.06483   8.11878  -7.81459  L 
 C-C_3                0    -8.61271   9.30662  -11.71174  L 
 H-H_                 0    -9.32588   10.0598  -12.10449  L 
 C-C_3                0    -5.43434   5.88126  -4.60398  L 
 C-C_3                0    -8.91851   5.29082  -4.87153  L 
 C-C_3                0    -0.84802   10.34079  -8.10623  L 
 C-C_3                0    -8.60486   9.42973  -3.65871  L 
 H-H_                 0    -8.97115   10.47778  -3.6555   L 
 C-C_3                0    -2.26925   9.87925  -7.76752  L 
 C-C_3                0    -8.30232   6.78821  -11.38223  L 
 H-H_                 0    -8.79595   5.81461  -11.57015  L 
 C-C_3                0    -7.08383   11.24196  -7.39752  L 
 H-H_                 0    -6.32752   10.93945  -6.65192  L 
 C-C_3                0    -9.1237    7.90345  -12.06186  L 
 H-H_                 0    -9.1172    7.76252  -13.16271  L 
 C-C_3                0    -10.25058   4.64839  -5.28341  L 
 H-H_                 0    -10.90057   4.47659  -4.39967  L 
 C-C_3                0    -9.21571   7.04102  -2.99797  L 
 H-H_                 0    -9.97954   6.4288   -2.48828  L 
 C-C_3                0    -3.40078   11.65796  -9.04931  L 
 H-H_                 0    -4.11403   11.83662  -9.87876  L 
 C-C_3                0    -8.39038   8.94735  -5.10056  L 
 H-H_                 0    -7.52871   9.49753  -5.50093  L 
 C-C_3                0     0.23977   9.97114  -7.02895  L 
 C-C_3                0    -9.56576   8.52815  -2.86085  L 
 H-H_                 0    -9.52198   8.81316  -1.79391  L 
 C-C_3                0    -0.89531   11.86374  -8.41514  L 
 H-H_                 0     0.05451   12.13952  -8.91281  L 
 C-C_3                0    -8.27555   4.62731  -7.29574  L 
 H-H_                 0    -7.35462   4.49812  -7.89902  L 
 C-C_3                0    -2.05171   12.35176  -9.34023  L 
 C-C_3                0    -8.8031    3.25707  -6.8982   L 
 H-H_                 0    -8.9596    2.62724  -7.79848  L 
 C-C_3                0     0.48786   8.44339  -6.994    L 
 H-H_                 0     1.39656   8.20137  -6.40115  L 
 H-H_                 0     0.63326   8.04431  -8.01974  L 
 H-H_                 0    -0.33743   7.89399  -6.5033   L 
 C-C_3                0    -7.64753   11.86428  -10.2583  L 
 H-H_                 0    -8.35221   12.17519  -11.05279  L 
 C-C_3                0    -2.17215   13.91429  -9.37435  L 
 C-C_3                0     1.59104   10.63433  -7.38413  L 
 H-H_                 0     1.54986   11.73535  -7.24822  L 
 H-H_                 0     1.87084   10.41011  -8.43614  L 
 H-H_                 0     2.40248   10.26486  -6.72434  L 
 C-C_3                0    -6.64525   12.58957  -8.00288  L 
 H-H_                 0    -6.68248   13.38542  -7.23163  L 
 C-C_3                0    -0.19219   10.44847  -5.62698  L 
 H-H_                 0    -0.36125   11.54356  -5.62986  L 
 H-H_                 0     0.58941   10.22315  -4.87508  L 
 H-H_                 0    -1.12669   9.94612  -5.29961  L 
 C-C_3                0    -7.47511   13.00714  -9.24086  L 
 H-H_                 0    -7.00373   13.88353  -9.73196  L 
 C-C_3                0    -3.21488   14.34897  -10.42981  L 
 H-H_                 0    -2.99401   13.87681  -11.41125  L 
 H-H_                 0    -3.2064    15.45229  -10.56451  L 
 H-H_                 0    -4.24618   14.07549  -10.12297  L 
 C-C_3                0    -0.81887   14.54928  -9.77017  L 
 H-H_                 0    -0.06109   14.42529  -8.96759  L 
 H-H_                 0    -0.92714   15.64257  -9.93941  L 
 H-H_                 0    -0.43172   14.08787  -10.70453  L 
 C-C_3                0    -2.59626   14.4592  -7.99342  L 
 H-H_                 0    -3.59088   14.06181  -7.69922  L 
 H-H_                 0    -2.66272   15.5684  -8.01381  L 
 H-H_                 0    -1.86002   14.17275  -7.21253  L 
 O-O_3                0    -17.72782   6.02415  -7.28031  L 
 O-O_3                0    -19.44019   7.83828  -8.29624  L 
 N-N_3                0    -22.42102   7.87119  -7.21225  L 
 N-N_3                0    -22.15999   5.76695  -5.22256  L 
 N-N_3                0    -18.86033   2.2813   -7.8824   L 
 C-C_3                0    -21.02923   5.39327  -4.36724  L 
 C-C_3                0    -19.61762   4.55171  -7.42699  L 
 C-C_3                0    -21.59248   4.67345  -3.18264  L 
 C-C_3                0    -19.06908   5.86436  -6.86245  L 
 N-N_3                0    -22.95611   2.82613  -7.50994  L 
 C-C_3                0    -19.96046   7.10602  -7.20354  L 
 C-C_3                0    -23.97733   9.15606  -8.5097   L 
 C-C_3                0    -21.05801   4.26096  -6.97819  L 
 C-C_3                0    -21.8793   5.5266   -6.65228  L 
 C-C_3                0    -18.71653   3.40759  -6.98194  L 
 C-C_3                0    -23.23713   4.83069  -4.8726   L 
 C-C_3                0    -22.96126   10.0942  -7.92151  L 
 C-C_3                0    -21.84296   9.19968  -7.46227  L 
 C-C_3                0    -24.46718   6.77884  -8.30824  L 
 H-H_                 0    -24.06804   5.75859  -8.14499  L 
 C-C_3                0    -25.16883   3.429    -3.2836   L 
 H-H_                 0    -25.16461   2.54268  -3.95352  L 
 C-C_3                0    -18.07795   8.18775  -8.08409  L 
 C-C_3                0    -23.34422   7.8042   -8.35076  L 
 C-C_3                0    -21.44952   6.77457  -7.4288   L 
 C-C_3                0    -24.46543   9.28719  -9.93859  L 
 H-H_                 0    -24.88565   10.30059  -10.10564  L 
 C-C_3                0    -21.76699   3.45591  -8.05659  L 
 C-C_3                0    -22.73297   3.89426  -3.75444  L 
 C-C_3                0    -15.8405   7.55585  -7.11648  L 
 C-C_3                0    -19.02605   5.9578   -3.05299  L 
 H-H_                 0    -18.43325   6.7692   -2.58686  L 
 C-C_3                0    -17.36132   7.34905  -7.03165  L 
 C-C_3                0    -25.16032   6.8162   -9.68436  L 
 H-H_                 0    -26.04372   6.1445   -9.68313  L 
 C-C_3                0    -21.20107   9.91606  -6.28614  L 
 H-H_                 0    -20.42768   9.29034  -5.80219  L 
 C-C_3                0    -25.58056   8.2408   -10.12236  L 
 H-H_                 0    -25.91531   8.22667  -11.18039  L 
 C-C_3                0    -23.78319   3.62365  -2.67051  L 
 H-H_                 0    -23.49845   2.73381  -2.07324  L 
 C-C_3                0    -20.46742   3.90955  -2.50733  L 
 H-H_                 0    -20.86668   3.32671  -1.65478  L 
 C-C_3                0    -17.8718   9.66134  -7.83579  L 
 H-H_                 0    -18.46635   10.19522  -8.6039   L 
 C-C_3                0    -20.22562   6.55576  -3.80358  L 
 H-H_                 0    -19.86735   7.23948  -4.59288  L 
 C-C_3                0    -15.04331   6.7433   -6.02604  L 
 C-C_3                0    -19.46277   4.9436   -1.97459  L 
 H-H_                 0    -18.57479   4.42837  -1.55329  L 
 C-C_3                0    -15.49888   9.07243  -7.09736  L 
 H-H_                 0    -14.44609   9.18571  -7.41407  L 
 C-C_3                0    -24.49478   5.60653  -4.47623  L 
 H-H_                 0    -24.82835   6.26137  -5.30814  L 
 C-C_3                0    -16.37569   9.97071  -8.01353  L 
 C-C_3                0    -25.63225   4.66321  -4.07118  L 
 H-H_                 0    -26.38061   5.22781  -3.47765  L 
 C-C_3                0    -15.2334   5.2177   -6.2218   L 
 H-H_                 0    -14.46528   4.63781  -5.66677  L 
 H-H_                 0    -15.15053   4.94801  -7.29724  L 
 H-H_                 0    -16.21092   4.86975  -5.82939  L 
 C-C_3                0    -22.36528   11.25625  -8.69009  L 
 H-H_                 0    -23.17306   11.90223  -9.09207  L 
 C-C_3                0    -16.01931   11.49828  -7.91156  L 
 C-C_3                0    -13.535    7.02401  -6.15142  L 
 H-H_                 0    -13.27958   8.05588  -5.83578  L 
 H-H_                 0    -13.23976   6.87735  -7.20466  L 
 H-H_                 0    -12.93319   6.34056  -5.51411  L 
 C-C_3                0    -20.54974   11.19238  -6.85515  L 
 H-H_                 0    -20.09827   11.79399  -6.04314  L 
 C-C_3                0    -15.49442   7.13496  -4.60692  L 
 H-H_                 0    -15.35197   8.22228  -4.43271  L 
 H-H_                 0    -14.89692   6.58786  -3.85056  L 
 H-H_                 0    -16.56376   6.88424  -4.44889  L 
 C-C_3                0    -21.52717   12.065   -7.68099  L 
 H-H_                 0    -20.96635   12.86458  -8.20817  L 
 C-C_3                0    -16.99943   12.36144  -8.74004  L 
 H-H_                 0    -17.08587   11.96311  -9.77181  L 
 H-H_                 0    -16.64856   13.41444  -8.80285  L 
 H-H_                 0    -18.00839   12.39037  -8.27648  L 
 C-C_3                0    -14.61075   11.73341  -8.49364  L 
 H-H_                 0    -13.82634   11.24345  -7.88763  L 
 H-H_                 0    -14.3647   12.81712  -8.52074  L 
 H-H_                 0    -14.55749   11.33842  -9.52938  L 
 C-C_3                0    -16.05548   11.98609  -6.44825  L 
 H-H_                 0    -17.06887   11.8421  -6.01939  L 
 H-H_                 0    -15.80823   13.06822  -6.38996  L 
 H-H_                 0    -15.3195   11.43829  -5.82231  L 
 O-O_3                0     15.21685  -10.833    9.01851  L 
 O-O_3                0     13.48329  -10.49858   6.99776  L 
 N-N_3                0     10.42422  -10.38994   7.54848  L 
 N-N_3                0     10.31015  -10.45879   10.40124  L 
 N-N_3                0     14.75424  -14.18744   10.78182  L 
 C-C_3                0     11.01062  -9.94128   11.57809  L 
 C-C_3                0     13.49553  -12.30288   9.89058  L 
 C-C_3                0     9.92973  -9.55832   12.54295  L 
 C-C_3                0     13.85561  -10.89674   9.40226  L 
 N-N_3                0     11.83479  -14.21362   11.99486  L 
 C-C_3                0     12.89262  -10.38962   8.27938  L 
 C-C_3                0     9.42407  -10.36737   5.3875   L 
 C-C_3                0     12.08117  -12.31192   10.49928  L 
 C-C_3                0     11.05488  -11.50403   9.67713  L 
 C-C_3                0     14.51278  -12.76322   10.92736  L 
 C-C_3                0     9.13029  -11.13081   10.95746  L 
 C-C_3                0     9.95325  -8.98288   5.66548  L 
 C-C_3                0     10.86742  -9.18384   6.8388   L 
 C-C_3                0     9.26102  -12.45784   6.63172  L 
 H-H_                 0     9.71033  -13.09923   7.41817  L 
 C-C_3                0     6.46512  -11.12318   12.19177  L 
 H-H_                 0     6.42255  -12.04702   12.80622  L 
 C-C_3                0     14.74093  -9.8368    6.95201  L 
 C-C_3                0     10.12519  -11.2332   6.39356  L 
 C-C_3                0     11.5135  -11.07134   8.28308  L 
 C-C_3                0     9.52322  -11.0139   4.02186  L 
 H-H_                 0     9.01723  -10.37463   3.26771  L 
 C-C_3                0     11.5595  -13.73086   10.65361  L 
 C-C_3                0     8.95194  -10.68604   12.42358  L 
 C-C_3                0     16.85413  -9.20748   8.19135  L 
 C-C_3                0     12.51416  -8.29876   12.66492  L 
 H-H_                 0     13.0994  -7.36822   12.52903  L 
 C-C_3                0     15.38449  -9.63214   8.3197   L 
 C-C_3                0     9.22108  -13.23749   5.30468  L 
 H-H_                 0     8.54052  -14.10907   5.39846  L 
 C-C_3                0     10.9105  -7.87702   7.60517  L 
 H-H_                 0     11.50953  -7.98621   8.53037  L 
 C-C_3                0     8.79343  -12.36746   4.09848  L 
 H-H_                 0     8.94578  -12.9308   3.15689  L 
 C-C_3                0     7.54319  -10.17864   12.731   L 
 H-H_                 0     7.42744  -10.02865   13.82248  L 
 C-C_3                0     10.53572  -9.30589   13.91182  L 
 H-H_                 0     9.73359  -9.06692   14.64144  L 
 C-C_3                0     14.67054  -8.52444   6.21677  L 
 H-H_                 0     14.11355  -8.69788   5.27361  L 
 C-C_3                0     11.85711  -8.69756   11.33461  L 
 H-H_                 0     12.64468  -8.88676   10.58507  L 
 C-C_3                0     17.51167  -8.85662   9.58052  L 
 C-C_3                0     11.47065  -8.09798   13.77932  L 
 H-H_                 0     11.96833  -7.89381   14.74798  L 
 C-C_3                0     17.00047  -8.03275   7.18251  L 
 H-H_                 0     18.0558  -8.01484   6.84679  L 
 C-C_3                0     7.9039   -10.86117   10.08914  L 
 H-H_                 0     8.06296  -11.28083   9.07506  L 
 C-C_3                0     16.10244  -8.05302   5.91299  L 
 C-C_3                0     6.67215  -11.50599   10.71839  L 
 H-H_                 0     5.77105  -11.25169   10.12824  L 
 C-C_3                0     17.51259  -10.08409   10.52317  L 
 H-H_                 0     18.19114  -9.92703   11.38763  L 
 H-H_                 0     17.85078  -10.99318   9.9805   L 
 H-H_                 0     16.51013  -10.26844   10.96098  L 
 C-C_3                0     10.72753  -8.18614   4.63719  L 
 H-H_                 0     10.13149  -8.0856    3.71036  L 
 C-C_3                0     16.12933  -6.69134   5.13558  L 
 C-C_3                0     18.98551  -8.44355   9.3791   L 
 H-H_                 0     19.07567  -7.49244   8.81403  L 
 H-H_                 0     19.52977  -9.24853   8.84429  L 
 H-H_                 0     19.49055  -8.27858   10.35203  L 
 C-C_3                0     11.59163  -6.84942   6.67759  L 
 H-H_                 0     11.56973  -5.84135   7.14184  L 
 C-C_3                0     16.75981  -7.69741   10.2719  L 
 H-H_                 0     16.71867  -6.80836   9.61315  L 
 H-H_                 0     17.26982  -7.40268   11.21435  L 
 H-H_                 0     15.71692  -7.99004   10.51957  L 
 C-C_3                0     10.97453  -6.79353   5.25472  L 
 H-H_                 0     11.62375  -6.1909    4.58557  L 
 C-C_3                0     15.37383  -6.82643   3.79383  L 
 H-H_                 0     15.70864  -7.73442   3.26019  L 
 H-H_                 0     15.57325  -5.96174   3.12845  L 
 H-H_                 0     14.27446  -6.88199   3.93896  L 
 C-C_3                0     17.58336  -6.28884   4.80009  L 
 H-H_                 0     18.16731  -6.06135   5.71444  L 
 H-H_                 0     17.60909  -5.37414   4.16844  L 
 H-H_                 0     18.08745  -7.10639   4.2445   L 
 C-C_3                0     15.47425  -5.57728   5.98025  L 
 H-H_                 0     14.38172  -5.74642   6.08792  L 
 H-H_                 0     15.62845  -4.58318   5.51436  L 
 H-H_                 0     15.91309  -5.54708   6.99617  L 
 O-O_3                0     0.02835  -11.7699   7.98519  L 
 O-O_3                0    -1.42973  -10.73028   5.97093  L 
 N-N_3                0    -4.53504  -10.87041   6.02244  L 
 N-N_3                0    -5.4068   -12.42843   8.20728  L 
 N-N_3                0    -0.39267  -15.45505   8.43931  L 
 C-C_3                0    -5.22089  -11.862    9.53876  L 
 C-C_3                0    -1.70212  -13.43229   8.07414  L 
 C-C_3                0    -6.56728  -11.98438   10.18997  L 
 C-C_3                0    -1.36952  -11.94222   8.13102  L 
 N-N_3                0    -3.46777  -15.78466   9.58816  L 
 C-C_3                0    -2.19588  -11.09336   7.10733  L 
 C-C_3                0    -5.45711  -10.26251   3.9188   L 
 C-C_3                0    -3.1722   -13.65513   8.44424  L 
 C-C_3                0    -4.13308  -12.82231   7.57065  L 
 C-C_3                0    -0.78925  -14.19126   9.03409  L 
 C-C_3                0    -6.18678  -13.63649   8.5183   L 
 C-C_3                0    -4.96386  -9.00932   4.59266  L 
 C-C_3                0    -4.05471  -9.52012   5.68084  L 
 C-C_3                0    -5.5419   -12.64432   4.48309  L 
 H-H_                 0    -5.03327  -13.47626   5.00782  L 
 C-C_3                0    -9.01844  -14.59468   8.79391  L 
 H-H_                 0    -9.29019  -15.36682   9.54419  L 
 C-C_3                0    -0.19094  -10.13261   6.32847  L 
 C-C_3                0    -4.74611  -11.36079   4.65714  L 
 C-C_3                0    -3.51449  -11.74858   6.64165  L 
 C-C_3                0    -5.33193  -10.47968   2.42652  L 
 H-H_                 0    -5.83679  -9.65384   1.88364  L 
 C-C_3                0    -3.5412   -15.12621   8.29615  L 
 C-C_3                0    -7.02628  -13.35752   9.78447  L 
 C-C_3                0     1.73943  -10.03088   7.93757  L 
 C-C_3                0    -4.70352  -9.96825   11.05372  L 
 H-H_                 0    -4.47535  -8.88451   11.11268  L 
 C-C_3                0     0.26049  -10.41291   7.75407  L 
 C-C_3                0    -5.57199  -12.97778   2.98013  L 
 H-H_                 0    -6.21894  -13.86214   2.80271  L 
 C-C_3                0    -4.04673  -8.45926   6.77259  L 
 H-H_                 0    -3.41294  -8.77107   7.62059  L 
 C-C_3                0    -6.04036  -11.80155   2.09525  L 
 H-H_                 0    -5.89209  -12.05218   1.02406  L 
 C-C_3                0    -8.5271   -13.31841   9.48912  L 
 H-H_                 0    -9.10277  -13.1378   10.42001  L 
 C-C_3                0    -6.42884  -11.73426   11.6781  L 
 H-H_                 0    -7.40995  -11.87721   12.17857  L 
 C-C_3                0    -0.13064  -8.65018   6.03277  L 
 H-H_                 0    -0.54566  -8.50901   5.01459  L 
 C-C_3                0    -4.79793  -10.4028   9.58388  L 
 H-H_                 0    -3.78255  -10.32156   9.16034  L 
 C-C_3                0     2.33008  -10.38833   9.36096  L 
 C-C_3                0    -5.9784   -10.28204   11.85646  L 
 H-H_                 0    -5.79684  -10.08644   12.93161  L 
 C-C_3                0     1.98406  -8.57497   7.46039  L 
 H-H_                 0     3.07517  -8.41164   7.38908  L 
 C-C_3                0    -6.99331  -14.1508   7.32478  L 
 H-H_                 0    -6.30776  -14.62733   6.59621  L 
 C-C_3                0     1.35133  -8.22803   6.08417  L 
 C-C_3                0    -8.0025   -15.18822   7.80943  L 
 H-H_                 0    -8.53128  -15.66143   6.95639  L 
 C-C_3                0     2.91546  -11.8123   9.28499  L 
 H-H_                 0     3.37863  -12.10155   10.25331  L 
 H-H_                 0     3.69323  -11.87075   8.49321  L 
 H-H_                 0     2.13251  -12.56268   9.05331  L 
 C-C_3                0    -4.25104  -7.90314   3.84204  L 
 H-H_                 0    -4.87579  -7.55615   2.9941   L 
 C-C_3                0     1.64302  -6.75569   5.6201   L 
 C-C_3                0     3.47194  -9.43397   9.78566  L 
 H-H_                 0     3.10094  -8.39212   9.88906  L 
 H-H_                 0     4.29336  -9.45266   9.04481  L 
 H-H_                 0     3.89738  -9.73159   10.76868  L 
 C-C_3                0    -3.41515  -7.18945   6.16931  L 
 H-H_                 0    -3.45437  -6.35965   6.90507  L 
 C-C_3                0     1.26234  -10.34884   10.48075  L 
 H-H_                 0     0.7565   -9.36544   10.49984  L 
 H-H_                 0     1.73047  -10.5197   11.47409  L 
 H-H_                 0     0.49373  -11.13786   10.35593  L 
 C-C_3                0    -4.07274  -6.74698   4.84201  L 
 H-H_                 0    -3.46887  -5.93991   4.38382  L 
 C-C_3                0     0.81334  -6.37291   4.37303  L 
 H-H_                 0     0.94158  -7.12707   3.56965  L 
 H-H_                 0     1.13342  -5.3866    3.97262  L 
 H-H_                 0    -0.26558  -6.2858    4.62086  L 
 C-C_3                0     3.13108  -6.63351   5.23054  L 
 H-H_                 0     3.79883  -6.75638   6.10579  L 
 H-H_                 0     3.34406  -5.63725   4.78732  L 
 H-H_                 0     3.40001  -7.40097   4.47928  L 
 C-C_3                0     1.32755  -5.74913   6.74439  L 
 H-H_                 0     0.27627  -5.86687   7.07656  L 
 H-H_                 0     1.47437  -4.70473   6.39295  L 
 H-H_                 0     1.99104  -5.90608   7.6207   L 
 O-O_3                0    -15.66267  -12.62776   5.5567   L 
 O-O_3                0    -16.9047  -10.99638   3.85428  L 
 N-N_3                0    -19.98274  -10.84319   3.69376  L 
 N-N_3                0    -21.20083  -12.74512   5.31719  L 
 N-N_3                0    -16.72261  -16.35695   5.70284  L 
 C-C_3                0    -21.15449  -12.691    6.78064  L 
 C-C_3                0    -17.56925  -14.08127   5.36142  L 
 C-C_3                0    -22.40918  -13.33554   7.28208  L 
 C-C_3                0    -17.07577  -12.6669   5.66957  L 
 N-N_3                0    -19.7995  -16.37871   6.32186  L 
 C-C_3                0    -17.77149  -11.5511   4.82519  L 
 C-C_3                0    -20.64625  -9.62692   1.75568  L 
 C-C_3                0    -19.08987  -14.18387   5.54486  L 
 C-C_3                0    -19.88477  -13.12043   4.75345  L 
 C-C_3                0    -16.86204  -15.04658   6.31321  L 
 C-C_3                0    -22.14095  -13.83479   5.0017   L 
 C-C_3                0    -20.07741  -8.64588   2.74703  L 
 C-C_3                0    -19.34332  -9.51854   3.72755  L 
 C-C_3                0    -21.08337  -12.02821   1.71535  L 
 H-H_                 0    -20.75884  -13.03067   2.06086  L 
 C-C_3                0    -24.4614  -15.4827   4.95972  L 
 H-H_                 0    -23.83471  -16.36071   4.69305  L 
 C-C_3                0    -15.66565  -10.59393   4.412    L 
 C-C_3                0    -20.14061  -10.95834   2.24035  L 
 C-C_3                0    -19.09375  -11.95076   4.127    L 
 C-C_3                0    -20.39186  -9.50509   0.26668  L 
 H-H_                 0    -20.71675  -8.50735  -0.09257  L 
 C-C_3                0    -19.59188  -15.56343   5.13837  L 
 C-C_3                0    -22.59076  -14.47465   6.33217  L 
 C-C_3                0    -13.73532  -11.13635   5.89062  L 
 C-C_3                0    -21.0201  -11.40075   8.88929  L 
 H-H_                 0    -21.08602  -10.39236   9.34629  L 
 C-C_3                0    -15.26468  -11.29338   5.69965  L 
 C-C_3                0    -21.03621  -11.99398   0.17567  L 
 H-H_                 0    -21.80138  -12.68364  -0.23372  L 
 C-C_3                0    -19.30245  -8.76488   5.0462   L 
 H-H_                 0    -18.81761  -9.36879   5.83531  L 
 C-C_3                0    -21.24591  -10.5827  -0.41959  L 
 H-H_                 0    -21.02866  -10.59744  -1.50815  L 
 C-C_3                0    -24.0504  -14.94982   6.33196  L 
 H-H_                 0    -24.19812  -15.72683   7.11067  L 
 C-C_3                0    -22.22775  -13.65401   8.75363  L 
 H-H_                 0    -23.11131  -14.20687   9.13563  L 
 C-C_3                0    -15.48134  -9.09994   4.51744  L 
 H-H_                 0    -15.88472  -8.65774   3.5839   L 
 C-C_3                0    -21.10493  -11.28969   7.35626  L 
 H-H_                 0    -20.20457  -10.77734   6.9753   L 
 C-C_3                0    -13.16515  -11.78958   7.20418  L 
 C-C_3                0    -22.1102  -12.31214   9.49116  L 
 H-H_                 0    -21.90181  -12.48819   10.56696  L 
 C-C_3                0    -13.31887  -9.64234   5.77515  L 
 H-H_                 0    -12.22287  -9.60129   5.63318  L 
 C-C_3                0    -23.34277  -13.29074   4.22317  L 
 H-H_                 0    -23.03069  -12.7673   3.30177  L 
 C-C_3                0    -13.96767  -8.83641   4.62089  L 
 C-C_3                0    -24.32851  -14.41008   3.86922  L 
 H-H_                 0    -25.32263  -13.96614   3.6554   L 
 C-C_3                0    -13.38758  -13.31868   7.19758  L 
 H-H_                 0    -12.82557  -13.80894   8.02182  L 
 H-H_                 0    -13.0439  -13.75587   6.2354   L 
 H-H_                 0    -14.44809  -13.58343   7.35742  L 
 C-C_3                0    -19.14168  -7.52901   2.33199  L 
 H-H_                 0    -19.62008  -6.9065    1.55148  L 
 C-C_3                0    -13.5584  -7.32218   4.63386  L 
 C-C_3                0    -11.63761  -11.56472   7.30019  L 
 H-H_                 0    -11.38832  -10.50461   7.51828  L 
 H-H_                 0    -11.15379  -11.86142   6.34745  L 
 H-H_                 0    -11.18824  -12.16365   8.12047  L 
 C-C_3                0    -18.44033  -7.51114   4.80866  L 
 H-H_                 0    -18.43614  -6.88313   5.71999  L 
 C-C_3                0    -13.82966  -11.17157   8.45116  L 
 H-H_                 0    -13.5941  -10.0892   8.53016  L 
 H-H_                 0    -13.46919  -11.66566   9.37481  L 
 H-H_                 0    -14.92993  -11.28444   8.40891  L 
 C-C_3                0    -18.89521  -6.6749    3.58841  L 
 H-H_                 0    -18.15119  -5.88064   3.37548  L 
 C-C_3                0    -14.33323  -6.52983   3.56005  L 
 H-H_                 0    -14.24139  -7.01987   2.56655  L 
 H-H_                 0    -13.94396  -5.4928    3.47644  L 
 H-H_                 0    -15.40762  -6.44638   3.82877  L 
 C-C_3                0    -12.05611  -7.19205   4.30686  L 
 H-H_                 0    -11.41695  -7.57851   5.12731  L 
 H-H_                 0    -11.78106  -6.12835   4.15641  L 
 H-H_                 0    -11.81593  -7.7417    3.37463  L 
 C-C_3                0    -13.83057  -6.68018   6.00958  L 
 H-H_                 0    -14.90198  -6.77353   6.2686   L 
 H-H_                 0    -13.56863  -5.60052   5.99681  L 
 H-H_                 0    -13.23197  -7.1651    6.80964  L 
 O-O_3                0     13.88563  -0.88707   7.08326  L 
 O-O_3                0     12.37569  -0.4915    4.92367  L 
 N-N_3                0     9.50668   0.04726   4.88656  L 
 N-N_3                0     8.17438  -1.47966   6.98942  L 
 N-N_3                0     13.89612  -3.3956    8.4696   L 
 C-C_3                0     7.82764  -0.75259   8.20873  L 
 C-C_3                0     11.93729  -2.1391    7.7401   L 
 C-C_3                0     6.36459  -1.01429   8.39043  L 
 C-C_3                0     12.49327  -0.76769   7.3491   L 
 N-N_3                0     9.29153  -3.19511   9.86904  L 
 C-C_3                0     11.73371  -0.17422   6.13679  L 
 C-C_3                0     10.16523   0.0103    2.53722  L 
 C-C_3                0     10.43407  -2.05266   8.05114  L 
 C-C_3                0     9.63545  -1.64595   6.78036  L 
 C-C_3                0     12.71961  -2.68216   8.936    L 
 C-C_3                0     7.48541  -2.76074   7.21659  L 
 C-C_3                0     9.7398    1.38897   2.94577  L 
 C-C_3                0     9.99574   1.34122   4.4202   L 
 C-C_3                0     8.66084  -1.86021   3.61793  L 
 H-H_                 0     8.98338  -2.78796   4.11758  L 
 C-C_3                0     4.8182   -3.94628   6.48816  L 
 H-H_                 0     4.28279  -4.62257   7.1839   L 
 C-C_3                0     13.68629   0.06253   4.92923  L 
 C-C_3                0     9.81457  -0.86372   3.77166  L 
 C-C_3                0     10.20274  -0.36081   6.12778  L 
 C-C_3                0     9.57281  -0.42982   1.19592  L 
 H-H_                 0     9.59552   0.39288   0.45563  L 
 C-C_3                0     9.95288  -3.39649   8.59267  L 
 C-C_3                0     6.1912   -2.45721   8.00261  L 
 C-C_3                0     15.81648   0.34999   6.19305  L 
 C-C_3                0     7.55476   1.34209   9.51749  L 
 H-H_                 0     7.60005   2.44901   9.47471  L 
 C-C_3                0     14.293    0.22215   6.32498  L 
 C-C_3                0     8.29384  -2.2262    2.19419  L 
 H-H_                 0     7.34227  -2.79528   2.18695  L 
 C-C_3                0     9.37079   2.56064   5.06471  L 
 H-H_                 0     9.48946   2.50509   6.16117  L 
 C-C_3                0     8.1731   -0.98228   1.35202  L 
 H-H_                 0     7.78016  -1.26775   0.35825  L 
 C-C_3                0     4.9633   -2.55518   7.10057  L 
 H-H_                 0     4.04232  -2.27599   7.64823  L 
 C-C_3                0     5.95555  -0.62177   9.79351  L 
 H-H_                 0     4.89301  -0.89108   9.95931  L 
 C-C_3                0     13.7583   1.39471   4.2264   L 
 H-H_                 0     13.23898   1.30242   3.24946  L 
 C-C_3                0     8.01736   0.75593   8.17184  L 
 H-H_                 0     9.08917   0.98542   8.04726  L 
 C-C_3                0     16.58672   0.54205   7.55322  L 
 C-C_3                0     6.13003   0.89792   9.90269  L 
 H-H_                 0     5.89569   1.23193   10.93484  L 
 C-C_3                0     16.18933   1.46806   5.17916  L 
 H-H_                 0     17.19439   1.24901   4.76403  L 
 C-C_3                0     7.2772   -3.57217   5.93439  L 
 H-H_                 0     8.212    -4.13015   5.72029  L 
 C-C_3                0     15.23128   1.78383   3.99173  L 
 C-C_3                0     6.15322  -4.58913   6.1031   L 
 H-H_                 0     6.02321  -5.1682    5.16708  L 
 C-C_3                0     16.26779  -0.5937    8.5533   L 
 H-H_                 0     16.98943  -0.60245   9.39656  L 
 H-H_                 0     16.31248  -1.58001   8.0501   L 
 H-H_                 0     15.26478  -0.46838   9.00952  L 
 C-C_3                0     10.56274   2.52623   2.35442  L 
 H-H_                 0     10.41203   2.57918   1.25605  L 
 C-C_3                0     15.39088   3.26185   3.49929  L 
 C-C_3                0     18.10703   0.50197   7.2868   L 
 H-H_                 0     18.43801   1.38889   6.70762  L 
 H-H_                 0     18.37203  -0.41515   6.72014  L 
 H-H_                 0     18.68415   0.50611   8.23718  L 
 C-C_3                0     10.13658   3.77706   4.53204  L 
 H-H_                 0     9.72378   4.7052    4.97111  L 
 C-C_3                0     16.2364   1.89544   8.21039  L 
 H-H_                 0     16.46456   2.74574   7.53425  L 
 H-H_                 0     16.82478   2.03898   9.14165  L 
 H-H_                 0     15.16151   1.93662   8.47442  L 
 C-C_3                0     10.10118   3.84292   2.99283  L 
 H-H_                 0     10.73797   4.67663   2.63191  L 
 C-C_3                0     14.46791   3.54252   2.29708  L 
 H-H_                 0     14.57789   2.75681   1.52345  L 
 H-H_                 0     14.73131   4.51923   1.84396  L 
 H-H_                 0     13.40087   3.59101   2.60203  L 
 C-C_3                0     16.8411   3.51324   3.02919  L 
 H-H_                 0     17.57642   3.30732   3.82847  L 
 H-H_                 0     16.97769   4.5708    2.71615  L 
 H-H_                 0     17.08685   2.86932   2.16296  L 
 C-C_3                0     15.03795   4.25685   4.62786  L 
 H-H_                 0     13.97987   4.13251   4.94197  L 
 H-H_                 0     15.17092   5.30553   4.28329  L 
 H-H_                 0     15.68386   4.1036    5.51633  L 
 O-O_3                0    -1.53695  -1.06272   5.54655  L 
 O-O_3                0    -3.2054    0.28709   3.98948  L 
 N-N_3                0    -6.23463   0.37198   4.55008  L 
 N-N_3                0    -7.15908  -1.61082   6.25349  L 
 N-N_3                0    -1.45086  -3.98009   6.20868  L 
 C-C_3                0    -7.19551  -1.19423   7.6509   L 
 C-C_3                0    -3.38343  -2.50055   6.15907  L 
 C-C_3                0    -8.57703  -1.53245   8.12366  L 
 C-C_3                0    -2.86286  -1.06832   6.03536  L 
 N-N_3                0    -5.30026  -4.06052   8.53182  L 
 C-C_3                0    -3.79085  -0.11624   5.21634  L 
 C-C_3                0    -7.29844   1.34731   2.67621  L 
 C-C_3                0    -4.79132  -2.4778    6.75682  L 
 C-C_3                0    -5.77796  -1.82791   5.76067  L 
 C-C_3                0    -2.43816  -3.3136    7.0344   L 
 C-C_3                0    -7.87843  -2.89572   6.29711  L 
 C-C_3                0    -6.69994   2.46108   3.49655  L 
 C-C_3                0    -5.72009   1.74194   4.38692  L 
 C-C_3                0    -7.35255  -1.11057   2.81236  L 
 H-H_                 0    -6.74712  -1.99653   3.08029  L 
 C-C_3                0    -10.64095  -4.07231   6.10069  L 
 H-H_                 0    -11.00073  -4.98566   6.61775  L 
 C-C_3                0    -1.88928   0.78955   4.16663  L 
 C-C_3                0    -6.54928   0.13222   3.14321  L 
 C-C_3                0    -5.21838  -0.63002   4.9413   L 
 C-C_3                0    -7.31132   1.38381   1.16604  L 
 H-H_                 0    -7.83193   2.29772   0.82646  L 
 C-C_3                0    -5.24804  -3.89547   7.09107  L 
 C-C_3                0    -8.84283  -2.87948   7.50516  L 
 C-C_3                0     0.33631   0.50464   5.27793  L 
 C-C_3                0    -7.03285   0.53459   9.41642  L 
 H-H_                 0    -6.93776   1.6199    9.62594  L 
 C-C_3                0    -1.18145   0.28289   5.41077  L 
 C-C_3                0    -7.56554  -1.15986   1.29359  L 
 H-H_                 0    -8.26502  -1.98897   1.06935  L 
 C-C_3                0    -5.50935   2.60516   5.61917  L 
 H-H_                 0    -4.81266   2.1101    6.32141  L 
 C-C_3                0    -8.11838   0.16047   0.71787  L 
 H-H_                 0    -8.15477   0.11488  -0.384    L 
 C-C_3                0    -10.31876  -2.95359   7.10023  L 
 H-H_                 0    -10.96792  -3.0358    7.99723  L 
 C-C_3                0    -8.61098  -1.45787   9.63865  L 
 H-H_                 0    -9.61291  -1.75994   10.00978  L 
 C-C_3                0    -1.79717   2.29444   4.09774  L 
 H-H_                 0    -2.4148    2.62724   3.23932  L 
 C-C_3                0    -6.94623   0.28397   7.90154  L 
 H-H_                 0    -5.92079   0.53316   7.57032  L 
 C-C_3                0     1.14067   0.08457   6.56488  L 
 C-C_3                0    -8.33985   0.00023   10.03315  L 
 H-H_                 0    -8.2969    0.08959   11.1386  L 
 C-C_3                0     0.63883   1.98052   4.88017  L 
 H-H_                 0     1.66007   2.01377   4.4518   L 
 C-C_3                0    -8.53323  -3.25378   4.96419  L 
 H-H_                 0    -7.74208  -3.58429   4.26535  L 
 C-C_3                0    -0.32051   2.66777   3.86584  L 
 C-C_3                0    -9.48354  -4.42446   5.16263  L 
 H-H_                 0    -9.87956  -4.76015   4.18295  L 
 C-C_3                0     0.94712  -1.41685   6.8831   L 
 H-H_                 0     1.6861   -1.76287   7.63491  L 
 H-H_                 0     1.06955  -2.03224   5.96551  L 
 H-H_                 0    -0.04493  -1.61673   7.3339   L 
 C-C_3                0    -5.985     3.62912   2.85071  L 
 H-H_                 0    -6.66812   4.13853   2.14627  L 
 C-C_3                0    -0.06767   4.21293   3.75008  L 
 C-C_3                0     2.65702   0.3002    6.34563  L 
 H-H_                 0     2.91411   1.36638   6.19891  L 
 H-H_                 0     2.99994  -0.27448   5.45958  L 
 H-H_                 0     3.23788  -0.03552   7.23107  L 
 C-C_3                0    -4.85152   3.91604   5.13723  L 
 H-H_                 0    -4.74794   4.62709   5.97999  L 
 C-C_3                0     0.68329   0.91285   7.7852   L 
 H-H_                 0     0.84896   1.99592   7.61951  L 
 H-H_                 0     1.24462   0.61061   8.69027  L 
 H-H_                 0    -0.39635   0.75836   7.9893   L 
 C-C_3                0    -5.61578   4.60135   3.98159  L 
 H-H_                 0    -5.01581   5.44373   3.57806  L 
 C-C_3                0    -0.99594   4.84696   2.68748  L 
 H-H_                 0    -0.92566   4.29679   1.7292   L 
 H-H_                 0    -0.71946   5.9072    2.49914  L 
 H-H_                 0    -2.05559   4.85037   3.01988  L 
 C-C_3                0     1.39263   4.47443   3.31354  L 
 H-H_                 0     2.10886   4.24969   4.13165  L 
 H-H_                 0     1.54131   5.53687   3.02818  L 
 H-H_                 0     1.65673   3.85233   2.43625  L 
 C-C_3                0    -0.32174   4.91419   5.09981  L 
 H-H_                 0    -1.37841   4.78564   5.40669  L 
 H-H_                 0    -0.11603   6.00372   5.02023  L 
 H-H_                 0     0.3258    4.49865   5.8989   L 
 O-O_3                0    -16.57769  -2.27485   5.37638  L 
 O-O_3                0    -17.66992  -1.21773   3.20495  L 
 N-N_3                0    -20.96585  -0.80095   3.57049  L 
 N-N_3                0    -21.96151  -3.43421   3.81518  L 
 N-N_3                0    -16.81167  -4.95729   6.74058  L 
 C-C_3                0    -22.87297  -3.31667   4.95351  L 
 C-C_3                0    -18.54922  -3.66448   5.63956  L 
 C-C_3                0    -24.06429  -4.15236   4.59596  L 
 C-C_3                0    -17.99243  -2.25771   5.43735  L 
 N-N_3                0    -20.79969  -5.20987   7.36791  L 
 C-C_3                0    -18.59528  -1.49419   4.22812  L 
 C-C_3                0    -21.60813   0.97473   2.11068  L 
 C-C_3                0    -20.08797  -3.66155   5.60126  L 
 C-C_3                0    -20.54024  -3.24021   4.17942  L 
 C-C_3                0    -18.02684  -4.19885   6.96732  L 
 C-C_3                0    -22.13157  -4.82831   3.37337  L 
 C-C_3                0    -21.17112   1.60494   3.40949  L 
 C-C_3                0    -20.45458   0.47418   4.09044  L 
 C-C_3                0    -21.84245  -1.29785   1.23181  L 
 H-H_                 0    -21.43901  -2.32677   1.24972  L 
 C-C_3                0    -23.65387  -6.96453   2.02863  L 
 H-H_                 0    -23.40567  -7.89372   2.58441  L 
 C-C_3                0    -16.52698  -0.56504   3.73711  L 
 C-C_3                0    -21.0281  -0.41704   2.16017  L 
 C-C_3                0    -19.97172  -1.89646   3.67371  L 
 C-C_3                0    -21.27684   1.60395   0.77124  L 
 H-H_                 0    -21.66205   2.64445   0.73709  L 
 C-C_3                0    -20.61623  -5.0603    5.93541  L 
 C-C_3                0    -23.4427  -5.37529   3.98365  L 
 C-C_3                0    -14.71616  -0.62444   5.42616  L 
 C-C_3                0    -24.30269  -1.97812   6.47899  L 
 H-H_                 0    -24.72767  -0.97394   6.68631  L 
 C-C_3                0    -16.19625  -0.94197   5.17352  L 
 C-C_3                0    -21.66987  -0.73865  -0.19123  L 
 H-H_                 0    -22.32273  -1.29426  -0.88668  L 
 C-C_3                0    -20.42646   0.73197   5.58023  L 
 H-H_                 0    -20.0036  -0.13254   6.13145  L 
 C-C_3                0    -21.99795   0.76529  -0.29478  L 
 H-H_                 0    -21.74655   1.13298  -1.30942  L 
 C-C_3                0    -24.38792  -5.98057   2.94172  L 
 H-H_                 0    -25.24497  -6.48312   3.43755  L 
 C-C_3                0    -24.90379  -4.36921   5.84212  L 
 H-H_                 0    -25.75813  -5.03983   5.61235  L 
 C-C_3                0    -16.62453   0.93604   3.66939  L 
 H-H_                 0    -16.95153   1.21073   2.64503  L 
 C-C_3                0    -23.35023  -1.9061    5.27434  L 
 H-H_                 0    -22.48579  -1.28084   5.56854  L 
 C-C_3                0    -14.19295  -1.06218   6.84477  L 
 C-C_3                0    -25.43695  -2.99997   6.28181  L 
 H-H_                 0    -26.0139  -3.10554   7.2241   L 
 C-C_3                0    -14.47868   0.89074   5.15291  L 
 H-H_                 0    -13.39488   1.06243   4.99739  L 
 C-C_3                0    -22.07767  -4.94458   1.84816  L 
 H-H_                 0    -21.06793  -4.6616    1.4871   L 
 C-C_3                0    -15.24248   1.55545   3.9634   L 
 C-C_3                0    -22.36911  -6.384     1.42305  L 
 H-H_                 0    -22.39213  -6.47108   0.31906  L 
 C-C_3                0    -14.13421  -2.60292   6.94594  L 
 H-H_                 0    -13.52215  -2.92841   7.81462  L 
 H-H_                 0    -13.69046  -3.03893   6.02475  L 
 H-H_                 0    -15.13491  -3.03785   7.11263  L 
 C-C_3                0    -20.21773   2.78959   3.41419  L 
 H-H_                 0    -20.67961   3.65333   2.89314  L 
 C-C_3                0    -15.28718   3.11712   4.09319  L 
 C-C_3                0    -12.75694  -0.54641   7.0815   L 
 H-H_                 0    -12.7271   0.55832   7.14078  L 
 H-H_                 0    -12.09331  -0.89076   6.26383  L 
 H-H_                 0    -12.34999  -0.92      8.04592  L 
 C-C_3                0    -19.50004   1.94868   5.74005  L 
 H-H_                 0    -19.42559   2.23814   6.79937  L 
 C-C_3                0    -15.09744  -0.50738   7.96351  L 
 H-H_                 0    -15.13618   0.60122   7.91727  L 
 H-H_                 0    -14.70386  -0.80324   8.95757  L 
 H-H_                 0    -16.13257  -0.90093   7.87848  L 
 C-C_3                0    -19.94546   3.16106   4.88601  L 
 H-H_                 0    -19.17937   3.96231   4.93654  L 
 C-C_3                0    -16.17777   3.75048   2.99976  L 
 H-H_                 0    -15.84033   3.43806   1.98737  L 
 H-H_                 0    -16.13872   4.8568    3.06282  L 
 H-H_                 0    -17.24423   3.47098   3.12952  L 
 C-C_3                0    -13.86489   3.68298   3.91257  L 
 H-H_                 0    -13.19042   3.35628   4.72959  L 
 H-H_                 0    -13.87937   4.79383   3.91639  L 
 H-H_                 0    -13.43999   3.34718   2.94313  L 
 C-C_3                0    -15.83394   3.54243   5.47405  L 
 H-H_                 0    -16.83748   3.10259   5.64949  L 
 H-H_                 0    -15.91873   4.64859   5.53719  L 
 H-H_                 0    -15.16267   3.21181   6.29349  L 
 O-O_3                0     11.57779   9.71684   2.73827  L 
 O-O_3                0     9.81257   10.47004   0.88791  L 
 N-N_3                0     6.77476   10.50639   1.4761   L 
 N-N_3                0     6.46177   9.31878   4.09584  L 
 N-N_3                0     12.08835   6.96499   3.59333  L 
 C-C_3                0     6.91117   9.19698   5.48342  L 
 C-C_3                0     9.9094    8.01729   3.22575  L 
 C-C_3                0     5.67867   9.17728   6.33032  L 
 C-C_3                0     10.21809   9.51621   3.10847  L 
 N-N_3                0     7.05911   5.97548   4.52666  L 
 C-C_3                0     9.23057   10.26564   2.15832  L 
 C-C_3                0     6.31329   11.85488  -0.42926  L 
 C-C_3                0     8.48419   7.78185   3.73733  L 
 C-C_3                0     7.39078   8.69339   3.13333  L 
 C-C_3                0     10.85676   7.37917   4.23694  L 
 C-C_3                0     5.24171   8.50043   4.07929  L 
 C-C_3                0     6.36548   12.7555   0.76411  L 
 C-C_3                0     6.99824   11.92007   1.83743  L 
 C-C_3                0     6.26504   9.46338  -0.78063  L 
 H-H_                 0     6.69431   8.48476  -0.49841  L 
 C-C_3                0     2.44084   7.9345    4.70766  L 
 H-H_                 0     2.4136    6.83376   4.82755  L 
 C-C_3                0     11.00563   11.22794   1.00893  L 
 C-C_3                0     6.93714   10.56883   0.01805  L 
 C-C_3                0     7.84406   9.6211    1.99493  L 
 C-C_3                0     6.79401   12.22861  -1.8101   L 
 H-H_                 0     6.36842   13.20619  -2.10264  L 
 C-C_3                0     8.09041   6.32676   3.57078  L 
 C-C_3                0     4.79826   8.25256   5.54001  L 
 C-C_3                0     13.14354   11.58875   2.23209  L 
 C-C_3                0     8.28807   9.87376   7.39765  L 
 H-H_                 0     8.97765   10.629    7.82433  L 
 C-C_3                0     11.70644   11.06008   2.35375  L 
 C-C_3                0     6.53836   9.70864  -2.28045  L 
 H-H_                 0     5.95353   8.98938  -2.89065  L 
 C-C_3                0     6.40667   12.41266   3.14793  L 
 H-H_                 0     6.82581   11.84225   3.99456  L 
 C-C_3                0     6.2313    11.1514  -2.74873  L 
 H-H_                 0     6.59534   11.30935  -3.78487  L 
 C-C_3                0     3.32195   8.55778   5.78967  L 
 H-H_                 0     3.0151    8.18952   6.79136  L 
 C-C_3                0     6.05699   8.69726   7.72547  L 
 H-H_                 0     5.15572   8.65353   8.37177  L 
 C-C_3                0     10.77782   12.69697   0.73789  L 
 H-H_                 0     10.25126   12.78539  -0.2334   L 
 C-C_3                0     7.85447   10.27691   5.98154  L 
 H-H_                 0     8.74686   10.32747   5.32855  L 
 C-C_3                0     14.09349   11.26121   3.44686  L 
 C-C_3                0     7.07688   9.67549   8.32638  L 
 H-H_                 0     7.4194    9.29825   9.31267  L 
 C-C_3                0     13.05723   13.09864   1.88612  L 
 H-H_                 0     14.07048   13.44261   1.60352  L 
 C-C_3                0     4.14944   9.14469   3.22481  L 
 H-H_                 0     4.48662   9.22923   2.1713   L 
 C-C_3                0     12.124    13.45346   0.69289  L 
 C-C_3                0     2.88187   8.2896    3.27962  L 
 H-H_                 0     2.05126   8.7931    2.74416  L 
 C-C_3                0     14.61213   9.81448   3.3079   L 
 H-H_                 0     15.35548   9.582     4.10123  L 
 H-H_                 0     15.10632   9.67541   2.32263  L 
 H-H_                 0     13.80061   9.07007   3.40045  L 
 C-C_3                0     7.01912   14.11605   0.76599  L 
 H-H_                 0     6.65523   14.72032  -0.08614  L 
 C-C_3                0     11.92607   14.99917   0.51425  L 
 C-C_3                0     15.33799   12.18362   3.46291  L 
 H-H_                 0     15.06062   13.23355   3.69865  L 
 H-H_                 0     15.85557   12.15689   2.48137  L 
 H-H_                 0     16.06188   11.86541   4.24078  L 
 C-C_3                0     6.80464   13.89594   3.328    L 
 H-H_                 0     6.25758   14.32905   4.19061  L 
 C-C_3                0     13.36519   11.42378   4.79657  L 
 H-H_                 0     12.95526   12.44759   4.879    L 
 H-H_                 0     14.06268   11.26465   5.64294  L 
 H-H_                 0     12.53563   10.69657   4.91153  L 
 C-C_3                0     6.57459   14.78168   2.07826  L 
 H-H_                 0     7.08864   15.75699   2.20566  L 
 C-C_3                0     11.28046   15.2886  -0.85883  L 
 H-H_                 0     11.86723   14.80679  -1.66961  L 
 H-H_                 0     11.24559   16.38161  -1.05777  L 
 H-H_                 0     10.23375   14.92316  -0.90738  L 
 C-C_3                0     13.28403   15.74145   0.555    L 
 H-H_                 0     13.72601   15.72429   1.57427  L 
 H-H_                 0     13.16275   16.81082   0.27719  L 
 H-H_                 0     14.0035   15.27711  -0.15134  L 
 C-C_3                0     11.01974   15.56303   1.62931  L 
 H-H_                 0     10.00217   15.11918   1.5881   L 
 H-H_                 0     10.91144   16.66409   1.52636  L 
 H-H_                 0     11.45462   15.34061   2.62579  L 
 O-O_3                0    -3.02036   9.87777   5.01015  L 
 O-O_3                0    -4.77351   10.55528   3.10329  L 
 N-N_3                0    -7.62459   11.25867   3.55373  L 
 N-N_3                0    -8.71357   9.33234   5.46946  L 
 N-N_3                0    -2.91628   7.07983   5.67052  L 
 C-C_3                0    -8.78647   9.7091    6.88122  L 
 C-C_3                0    -4.91447   8.4692    5.49777  L 
 C-C_3                0    -10.18167   9.36865   7.30825  L 
 C-C_3                0    -4.39241   9.90559   5.40391  L 
 N-N_3                0    -6.73677   6.6482    7.58653  L 
 C-C_3                0    -5.25719   10.72142   4.41323  L 
 C-C_3                0    -7.67354   11.94355   1.25818  L 
 C-C_3                0    -6.37357   8.44842   5.98188  L 
 C-C_3                0    -7.31998   9.18069   4.98389  L 
 C-C_3                0    -4.01834   7.64998   6.42367  L 
 C-C_3                0    -9.41058   8.03812   5.4761   L 
 C-C_3                0    -7.63522   13.17135   2.12434  L 
 C-C_3                0    -7.20515   12.66337   3.47106  L 
 C-C_3                0    -7.89002   9.54581   1.66037  L 
 H-H_                 0    -7.61853   8.70186   2.32203  L 
 C-C_3                0    -12.1758   6.92167   5.10509  L 
 H-H_                 0    -12.54189   6.04452   5.67847  L 
 C-C_3                0    -3.46809   11.10695   3.02634  L 
 C-C_3                0    -7.28611   10.83033   2.19108  L 
 C-C_3                0    -6.78654   10.56696   4.56396  L 
 C-C_3                0    -6.83971   11.81037   0.0048   L 
 H-H_                 0    -7.02758   12.66423  -0.67237  L 
 C-C_3                0    -6.82533   7.00248   6.18111  L 
 C-C_3                0    -10.46709   8.07008   6.60087  L 
 C-C_3                0    -1.20669   11.27572   4.05153  L 
 C-C_3                0    -8.65594   11.35392   8.7392   L 
 H-H_                 0    -8.57096   12.42919   9.00148  L 
 C-C_3                0    -2.69984   11.07759   4.35127  L 
 C-C_3                0    -7.26255   9.29205   0.2736   L 
 H-H_                 0    -7.77044   8.44408  -0.21768  L 
 C-C_3                0    -7.75896   13.62031   4.50819  L 
 H-H_                 0    -7.49454   13.27595   5.52349  L 
 C-C_3                0    -7.31123   10.51535  -0.67084  L 
 H-H_                 0    -6.70982   10.31365  -1.57926  L 
 C-C_3                0    -11.89448   8.09833   6.04782  L 
 H-H_                 0    -12.63852   8.11683   6.87153  L 
 C-C_3                0    -10.21087   9.33963   8.82405  L 
 H-H_                 0    -11.19067   8.97409   9.18982  L 
 C-C_3                0    -3.47608   12.52069   2.49637  L 
 H-H_                 0    -4.07779   12.52581   1.56414  L 
 C-C_3                0    -8.52875   11.17439   7.21551  L 
 H-H_                 0    -7.48945   11.43781   6.94219  L 
 C-C_3                0    -0.2474    11.10266   5.29019  L 
 C-C_3                0    -9.96852   10.77577   9.30505  L 
 H-H_                 0    -9.94664   10.80471   10.41435  L 
 C-C_3                0    -1.0319    12.64966   3.34566  L 
 H-H_                 0    -0.01596   12.68977   2.90973  L 
 C-C_3                0    -9.95134   7.63301   4.10441  L 
 H-H_                 0    -9.11372   7.28484   3.46846  L 
 C-C_3                0    -2.03326   12.97439   2.19653  L 
 C-C_3                0    -10.96195   6.50094   4.26767  L 
 H-H_                 0    -11.29474   6.11356   3.28301  L 
 C-C_3                0    -0.25176   9.63555   5.77983  L 
 H-H_                 0     0.59557   9.44009   6.47123  L 
 H-H_                 0    -0.17844   8.93706   4.91908  L 
 H-H_                 0    -1.15735   9.38877   6.36056  L 
 C-C_3                0    -6.82059   14.39692   1.77414  L 
 H-H_                 0    -7.08333   14.74884   0.75633  L 
 C-C_3                0    -1.96002   14.47442   1.74609  L 
 C-C_3                0     1.2093    11.43713   4.89023  L 
 H-H_                 0     1.3435    12.52199   4.71671  L 
 H-H_                 0     1.49594   10.88664   3.97085  L 
 H-H_                 0     1.92276   11.166    5.69397  L 
 C-C_3                0    -7.11403   14.99994   4.26022  L 
 H-H_                 0    -7.57963   15.75613   4.92422  L 
 C-C_3                0    -0.66237   12.02888   6.4528   L 
 H-H_                 0    -0.63604   13.09168   6.13385  L 
 H-H_                 0     0.0276    11.91007   7.31601  L 
 H-H_                 0    -1.68891   11.79356   6.8023   L 
 C-C_3                0    -7.21312   15.47926   2.79262  L 
 H-H_                 0    -6.5843    16.38204   2.64712  L 
 C-C_3                0    -2.91334   14.73211   0.55454  L 
 H-H_                 0    -2.76867   13.96797  -0.23533  L 
 H-H_                 0    -2.73614   15.73485   0.1092   L 
 H-H_                 0    -3.97673   14.70866   0.87282  L 
 C-C_3                0    -0.52608   14.81665   1.28375  L 
 H-H_                 0     0.17829   14.84696   2.13948  L 
 H-H_                 0    -0.48693   15.81739   0.80203  L 
 H-H_                 0    -0.16179   14.06214   0.55647  L 
 C-C_3                0    -2.35296   15.4144   2.907    L 
 H-H_                 0    -3.39653   15.22117   3.23406  L 
 H-H_                 0    -2.28394   16.47684   2.58806  L 
 H-H_                 0    -1.68225   15.27346   3.78122  L 
 O-O_3                0    -18.13705   9.81308   3.24211  L 
 O-O_3                0    -19.7737   10.52384   1.28346  L 
 N-N_3                0    -22.73706   9.85131   1.27238  L 
 N-N_3                0    -23.46318   8.75635   3.71517  L 
 N-N_3                0    -17.49383   7.07792   4.2198   L 
 C-C_3                0    -23.40362   8.9753    5.16053  L 
 C-C_3                0    -19.69419   8.00407   3.70271  L 
 C-C_3                0    -24.73366   8.55243   5.70276  L 
 C-C_3                0    -19.49657   9.51457   3.51531  L 
 N-N_3                0    -22.18048   5.89992   5.37627  L 
 C-C_3                0    -20.46322   10.13516   2.45407  L 
 C-C_3                0    -23.46848   10.31022  -0.93603  L 
 C-C_3                0    -21.14095   7.70895   4.11854  L 
 C-C_3                0    -22.18171   8.29855   3.14062  L 
 C-C_3                0    -18.75971   7.49432   4.79153  L 
 C-C_3                0    -24.42163   7.65501   3.53792  L 
 C-C_3                0    -23.35877   11.62866  -0.20391  L 
 C-C_3                0    -22.54121   11.28066   1.00951  L 
 C-C_3                0    -23.12981   7.95451  -0.37285  L 
 H-H_                 0    -22.57585   7.2281    0.25768  L 
 C-C_3                0    -26.90517   6.2163    3.64979  L 
 H-H_                 0    -26.39819   5.22788   3.67079  L 
 C-C_3                0    -18.6805   11.37261   1.58075  L 
 C-C_3                0    -22.64214   9.36668  -0.10282  L 
 C-C_3                0    -21.63916   9.2236    2.04156  L 
 C-C_3                0    -23.09287   10.1606  -2.39748  L 
 H-H_                 0    -23.67956   10.87046  -3.01662  L 
 C-C_3                0    -21.36195   6.20615   4.2174   L 
 C-C_3                0    -25.01821   7.30959   4.91978  L 
 C-C_3                0    -16.64257   11.76447   2.92077  L 
 C-C_3                0    -23.14185   10.49594   7.10474  L 
 H-H_                 0    -23.08532   11.55282   7.43217  L 
 C-C_3                0    -18.0736   11.18524   2.96326  L 
 C-C_3                0    -22.85132   7.65303  -1.85484  L 
 H-H_                 0    -23.26698   6.65818  -2.1086   L 
 C-C_3                0    -22.89027   12.27215   2.10116  L 
 H-H_                 0    -22.37906   12.01092   3.04901  L 
 C-C_3                0    -23.43549   8.71799  -2.8128   L 
 H-H_                 0    -23.08046   8.52792  -3.84769  L 
 C-C_3                0    -26.52447   7.02236   4.89092  L 
 H-H_                 0    -26.82784   6.48088   5.81126  L 
 C-C_3                0    -24.61828   8.41522   7.20853  L 
 H-H_                 0    -25.5679   8.0232    7.62914  L 
 C-C_3                0    -18.94612   12.83197   1.30342  L 
 H-H_                 0    -19.46134   12.89431   0.32441  L 
 C-C_3                0    -23.16628   10.42001   5.56724  L 
 H-H_                 0    -22.18616   10.75659   5.17096  L 
 C-C_3                0    -15.77536   11.55461   4.2177   L 
 C-C_3                0    -24.35675   9.8188    7.76852  L 
 H-H_                 0    -24.20201   9.76457   8.86628  L 
 C-C_3                0    -16.71434   13.26092   2.49415  L 
 H-H_                 0    -15.68961   13.60006   2.26035  L 
 C-C_3                0    -25.50763   8.06482   2.53871  L 
 H-H_                 0    -25.06783   8.33271   1.5586   L 
 C-C_3                0    -17.58885   13.55895   1.24343  L 
 C-C_3                0    -26.54095   6.9492    2.35045  L 
 H-H_                 0    -27.45687   7.37251   1.88894  L 
 C-C_3                0    -15.57775   10.05237   4.51749  L 
 H-H_                 0    -14.79239   9.89022   5.28479  L 
 H-H_                 0    -15.26986   9.51652   3.59802  L 
 H-H_                 0    -16.49209   9.58828   4.92853  L 
 C-C_3                0    -22.72328   12.85415  -0.83265  L 
 H-H_                 0    -23.25568   13.12151  -1.76888  L 
 C-C_3                0    -17.71087   15.08965   0.92353  L 
 C-C_3                0    -14.36338   12.1552   4.01625  L 
 H-H_                 0    -14.38131   13.26396   4.00405  L 
 H-H_                 0    -13.92182   11.79254   3.063    L 
 H-H_                 0    -13.68231   11.87122   4.84592  L 
 C-C_3                0    -22.37859   13.64103   1.61085  L 
 H-H_                 0    -22.66724   14.4365   2.32887  L 
 C-C_3                0    -16.43767   12.23539   5.42945  L 
 H-H_                 0    -16.53908   13.32382   5.25295  L 
 H-H_                 0    -15.83505   12.08933   6.34898  L 
 H-H_                 0    -17.44828   11.8213   5.6072   L 
 C-C_3                0    -22.86919   14.00617   0.18475  L 
 H-H_                 0    -22.32965   14.90454  -0.18081  L 
 C-C_3                0    -18.45319   15.30417  -0.41494  L 
 H-H_                 0    -17.96865   14.71729  -1.22286  L 
 H-H_                 0    -18.43479   16.3755  -0.7107   L 
 H-H_                 0    -19.52253   15.01601  -0.34498  L 
 C-C_3                0    -16.30681   15.72121   0.77153  L 
 H-H_                 0    -15.78086   15.79002   1.74444  L 
 H-H_                 0    -16.37456   16.75743   0.37522  L 
 H-H_                 0    -15.68434   15.1209   0.07511  L 
 C-C_3                0    -18.47659   15.8217   2.04496  L 
 H-H_                 0    -19.50725   15.41956   2.14732  L 
 H-H_                 0    -18.55024   16.90817   1.82278  L 
 H-H_                 0    -17.95805   15.7038   3.0192   L 
 O-O_3                0     17.93117  -12.24088  -7.913    L 
 O-O_3                0     20.10737  -12.35982  -6.28417  L 
 N-N_3                0     22.55565  -12.47343  -9.00456  L 
 N-N_3                0     23.06056  -9.72179  -8.5497   L 
 N-N_3                0     16.82586  -9.74808  -8.85321  L 
 C-C_3                0     23.22355  -9.09179  -9.85748  L 
 C-C_3                0     19.19234  -10.32001  -8.66447  L 
 C-C_3                0     24.35734  -8.12917  -9.70078  L 
 C-C_3                0     19.17415  -11.84751  -8.48646  L 
 N-N_3                0     20.20374  -7.85449  -10.63187  L 
 C-C_3                0     20.38607  -12.36259  -7.66454  L 
 C-C_3                0     23.77902  -14.51562  -9.19765  L 
 C-C_3                0     20.54399  -9.79119  -9.19218  L 
 C-C_3                0     21.69842  -10.22571  -8.25563  L 
 C-C_3                0     18.05888  -9.9132   -9.60334  L 
 C-C_3                0     23.35929  -8.64536  -7.59643  L 
 C-C_3                0     22.7037  -14.50997  -10.25596  L 
 C-C_3                0     21.77051  -13.41381  -9.81883  L 
 C-C_3                0     24.5738  -12.93079  -7.51717  L 
 H-H_                 0     24.30064  -12.09902  -6.83722  L 
 C-C_3                0     25.33272  -6.93463  -6.20293  L 
 H-H_                 0     24.85392  -5.96084  -5.97435  L 
 C-C_3                0     19.00336  -13.22509  -6.0285   L 
 C-C_3                0     23.34206  -13.44129  -8.24194  L 
 C-C_3                0     21.7404  -11.73704  -8.01249  L 
 C-C_3                0     24.11713  -15.75681  -8.39485  L 
 H-H_                 0     24.39839  -16.58518  -9.07782  L 
 C-C_3                0     20.48043  -8.26747  -9.26741  L 
 C-C_3                0     24.10645  -7.5194   -8.35181  L 
 C-C_3                0     16.78745  -14.14564  -6.82005  L 
 C-C_3                0     23.65917  -9.20085  -12.28606  L 
 H-H_                 0     23.96725  -9.84767  -13.13376  L 
 C-C_3                0     18.09978  -13.46761  -7.24803  L 
 C-C_3                0     25.11376  -14.10631  -6.6801   L 
 H-H_                 0     26.06324  -13.81426  -6.18518  L 
 C-C_3                0     21.0893  -12.89305  -11.0704  L 
 H-H_                 0     20.46032  -12.00991  -10.85295  L 
 C-C_3                0     25.32605  -15.39777  -7.50885  L 
 H-H_                 0     25.56559  -16.24519  -6.83338  L 
 C-C_3                0     25.4474  -7.14158  -7.71461  L 
 H-H_                 0     25.86981  -6.23693  -8.20031  L 
 C-C_3                0     24.36703  -7.18396  -10.88782  L 
 H-H_                 0     25.17857  -6.43766  -10.76378  L 
 C-C_3                0     19.4517  -14.55392  -5.46119  L 
 H-H_                 0     20.11156  -14.34085  -4.59709  L 
 C-C_3                0     23.56599  -10.03546  -10.99875  L 
 H-H_                 0     22.76021  -10.78097  -11.12235  L 
 C-C_3                0     15.75329  -14.34698  -7.99454  L 
 C-C_3                0     24.63798  -8.01793  -12.14811  L 
 H-H_                 0     24.57653  -7.37068  -13.04774  L 
 C-C_3                0     17.13764  -15.47451  -6.10283  L 
 H-H_                 0     16.21984  -15.84303  -5.60971  L 
 C-C_3                0     24.14708  -9.19629  -6.40677  L 
 H-H_                 0     23.51911  -9.91546  -5.8412   L 
 C-C_3                0     18.23229  -15.38236  -5.00657  L 
 C-C_3                0     24.5803  -8.06111  -5.48181  L 
 H-H_                 0     25.21567  -8.46499  -4.66716  L 
 C-C_3                0     15.14096  -12.9856  -8.40221  L 
 H-H_                 0     14.23215  -13.12408  -9.02707  L 
 H-H_                 0     14.85354  -12.40139  -7.5013   L 
 H-H_                 0     15.83561  -12.38329  -9.01844  L 
 C-C_3                0     21.87094  -15.7356  -10.57968  L 
 H-H_                 0     22.53244  -16.58177  -10.8591  L 
 C-C_3                0     18.64001  -16.79046  -4.44541  L 
 C-C_3                0     14.57524  -15.25157  -7.55578  L 
 H-H_                 0     14.90465  -16.29425  -7.36424  L 
 H-H_                 0     14.08865  -14.8439  -6.64472  L 
 H-H_                 0     13.81191  -15.32097  -8.35872  L 
 C-C_3                0     20.20436  -14.04002  -11.59425  L 
 H-H_                 0     19.72416  -13.74286  -12.54961  L 
 C-C_3                0     16.42752  -14.99757  -9.22319  L 
 H-H_                 0     16.88671  -15.97068  -8.94611  L 
 H-H_                 0     15.68243  -15.17876  -10.02794  L 
 H-H_                 0     17.22181  -14.34373  -9.6418   L 
 C-C_3                0     20.98347  -15.36622  -11.78584  L 
 H-H_                 0     20.27577  -16.19294  -12.00355  L 
 C-C_3                0     19.59406  -16.62289  -3.24136  L 
 H-H_                 0     19.17661  -15.88841  -2.52306  L 
 H-H_                 0     19.74475  -17.58778  -2.71067  L 
 H-H_                 0     20.59921  -16.27607  -3.56002  L 
 C-C_3                0     17.3941  -17.5618  -3.94873  L 
 H-H_                 0     16.7528  -17.88841  -4.79434  L 
 H-H_                 0     17.68663  -18.48244  -3.39897  L 
 H-H_                 0     16.78944  -16.92889  -3.26835  L 
 C-C_3                0     19.34312  -17.63244  -5.53244  L 
 H-H_                 0     20.27168  -17.13443  -5.88435  L 
 H-H_                 0     19.62026  -18.63179  -5.13237  L 
 H-H_                 0     18.67638  -17.78293  -6.4083   L 
 O-O_3                0     2.87987  -10.22024  -9.4929   L 
 O-O_3                0     4.73183  -10.99697  -7.74306  L 
 N-N_3                0     7.42109  -12.17573  -8.6336   L 
 N-N_3                0     8.58699  -9.93321  -9.91418  L 
 N-N_3                0     2.76908  -8.1623   -11.40159  L 
 C-C_3                0     8.75657  -9.72999  -11.35161  L 
 C-C_3                0     4.78793  -8.95924  -10.23176  L 
 C-C_3                0     10.1951  -9.37393  -11.53869  L 
 C-C_3                0     4.20703  -10.36671  -10.0094  L 
 N-N_3                0     6.68806  -6.63661  -11.28835  L 
 C-C_3                0     5.08045  -11.24449  -9.0852   L 
 C-C_3                0     7.5176   -13.60602  -6.70958  L 
 C-C_3                0     6.32736  -8.8561   -10.33921  L 
 C-C_3                0     7.17909  -9.81509  -9.4603   L 
 C-C_3                0     4.19846  -8.3929   -11.52485  L 
 C-C_3                0     9.40332  -8.8594   -9.33456  L 
 C-C_3                0     7.55596  -14.45556  -7.95718  L 
 C-C_3                0     7.07402  -13.5353  -9.04941  L 
 C-C_3                0     7.40806  -11.18829  -6.25691  L 
 H-H_                 0     7.06462  -10.2135  -6.65383  L 
 C-C_3                0     12.20753  -8.16353  -8.50598  L 
 H-H_                 0     12.57286  -7.11886  -8.56629  L 
 C-C_3                0     3.41744  -11.49212  -7.53276  L 
 C-C_3                0     7.02797  -12.28503  -7.22649  L 
 C-C_3                0     6.58013  -11.21755  -9.39223  L 
 C-C_3                0     6.653    -13.98455  -5.52273  L 
 H-H_                 0     6.96311  -14.96845  -5.13218  L 
 C-C_3                0     6.75646  -7.41862  -10.06782  L 
 C-C_3                0     10.48159  -8.45983  -10.37826  L 
 C-C_3                0     1.08875  -11.56287  -8.34265  L 
 C-C_3                0     8.64203  -10.50093  -13.69775  L 
 H-H_                 0     8.48592  -11.37131  -14.36855  L 
 C-C_3                0     2.53874  -11.38487  -8.7801   L 
 C-C_3                0     6.6328   -11.48934  -4.96111  L 
 H-H_                 0     6.87078  -10.74468  -4.17848  L 
 C-C_3                0     7.65086  -14.03742  -10.35967  L 
 H-H_                 0     7.34483  -13.37085  -11.1885  L 
 C-C_3                0     6.88546  -12.92024  -4.43791  L 
 H-H_                 0     6.23437  -13.12383  -3.56634  L 
 C-C_3                0     11.91746  -8.72115  -9.9035   L 
 H-H_                 0     12.65767  -8.33861  -10.63819  L 
 C-C_3                0     10.37531  -8.79089  -12.92868  L 
 H-H_                 0     11.42792  -8.46766  -13.07064  L 
 C-C_3                0     3.43578  -12.93897  -7.07278  L 
 H-H_                 0     3.96792  -12.98763  -6.10088  L 
 C-C_3                0     8.42953  -10.92398  -12.23509  L 
 H-H_                 0     7.36338  -11.19952  -12.10589  L 
 C-C_3                0    -0.01145  -11.04037  -9.33533  L 
 C-C_3                0     10.03893  -9.89552  -13.94115  L 
 H-H_                 0     10.09891  -9.49174  -14.97326  L 
 C-C_3                0     0.97348  -13.0592  -7.97071  L 
 H-H_                 0    -0.02703  -13.26122  -7.54721  L 
 C-C_3                0     9.99581  -9.28001  -7.99091  L 
 H-H_                 0     9.1953   -9.34799  -7.23218  L 
 C-C_3                0     2.02148  -13.55706  -6.9273   L 
 C-C_3                0     11.01022  -8.23354  -7.55525  L 
 H-H_                 0     11.36398  -8.44149  -6.53121  L 
 C-C_3                0    -0.0824   -9.49877  -9.24671  L 
 H-H_                 0    -0.91921  -9.10457  -9.86341  L 
 H-H_                 0    -0.24999  -9.1823   -8.1943   L 
 H-H_                 0     0.83769  -9.00799  -9.61166  L 
 C-C_3                0     6.81791  -15.77411  -8.06452  L 
 H-H_                 0     7.12845  -16.44884  -7.24105  L 
 C-C_3                0     2.08799  -15.12001  -6.8358   L 
 C-C_3                0    -1.41066  -11.5684  -8.94134  L 
 H-H_                 0    -1.50833  -12.65651  -9.1424   L 
 H-H_                 0    -1.61399  -11.37832  -7.86525  L 
 H-H_                 0    -2.19818  -11.06489  -9.54084  L 
 C-C_3                0     7.05244  -15.43605  -10.60826  L 
 H-H_                 0     7.50156  -15.88252  -11.51966  L 
 C-C_3                0     0.27518  -11.47467  -10.78922  L 
 H-H_                 0     0.39296  -12.578   -10.84737  L 
 H-H_                 0    -0.56161  -11.17675  -11.45765  L 
 H-H_                 0     1.19694  -11.00229  -11.18499  L 
 C-C_3                0     7.2289   -16.39972  -9.40935  L 
 H-H_                 0     6.65246  -17.33166  -9.58467  L 
 C-C_3                0     2.8983   -15.53633  -5.5879   L 
 H-H_                 0     2.49297  -15.04264  -4.68034  L 
 H-H_                 0     2.85409  -16.63625  -5.43545  L 
 H-H_                 0     3.97022  -15.26706  -5.68888  L 
 C-C_3                0     0.6721   -15.72117  -6.6988   L 
 H-H_                 0     0.09219  -15.61363  -7.64011  L 
 H-H_                 0     0.71712  -16.80714  -6.46653  L 
 H-H_                 0     0.12152  -15.20981  -5.88706  L 
 C-C_3                0     2.75632  -15.71465  -8.09501  L 
 H-H_                 0     3.80629  -15.36603  -8.19471  L 
 H-H_                 0     2.77058  -16.82483  -8.04191  L 
 H-H_                 0     2.2027   -15.4164  -9.01096  L 
 O-O_3                0    -13.84266  -10.46026  -11.45191  L 
 O-O_3                0    -12.45924  -10.64841  -9.20859  L 
 N-N_3                0    -9.40113  -11.95826  -9.85509  L 
 N-N_3                0    -8.12604  -9.90204  -11.24193  L 
 N-N_3                0    -13.53506  -8.42707  -13.72961  L 
 C-C_3                0    -7.5137   -10.50289  -12.4238  L 
 C-C_3                0    -11.81304  -9.59518  -12.46229  L 
 C-C_3                0    -6.10933  -9.97912  -12.43865  L 
 C-C_3                0    -12.4679  -10.73386  -11.67616  L 
 N-N_3                0    -9.63606  -9.156    -14.89939  L 
 C-C_3                0    -11.74317  -11.06549  -10.34654  L 
 C-C_3                0    -8.88819  -13.26592  -7.92219  L 
 C-C_3                0    -10.30295  -9.83946  -12.65279  L 
 C-C_3                0    -9.6066   -9.85401  -11.27178  L 
 C-C_3                0    -12.51822  -9.45986  -13.80886  L 
 C-C_3                0    -7.61422  -8.52744  -11.28614  L 
 C-C_3                0    -9.46528  -14.17992  -8.97386  L 
 C-C_3                0    -10.13384  -13.23208  -9.92605  L 
 C-C_3                0    -8.20585  -10.92639  -7.85043  L 
 H-H_                 0    -8.42549  -9.8967   -8.18967  L 
 C-C_3                0    -5.35077  -6.72278  -10.53659  L 
 H-H_                 0    -5.12273  -5.87281  -11.21321  L 
 C-C_3                0    -13.73617  -11.27132  -9.20847  L 
 C-C_3                0    -9.24081  -11.88777  -8.40386  L 
 C-C_3                0    -10.23691  -10.79725  -10.22975  L 
 C-C_3                0    -9.30217  -13.3381  -6.47119  L 
 H-H_                 0    -9.1865   -14.37127  -6.09774  L 
 C-C_3                0    -9.71137  -8.72389  -13.51519  L 
 C-C_3                0    -6.2848   -8.52837  -12.08238  L 
 C-C_3                0    -15.84257  -11.54786  -10.43929  L 
 C-C_3                0    -6.77381  -12.46885  -13.73846  L 
 H-H_                 0    -6.65919  -13.57284  -13.74157  L 
 C-C_3                0    -14.32314  -11.47049  -10.6027  L 
 C-C_3                0    -8.30078  -10.96719  -6.31119  L 
 H-H_                 0    -7.44125  -10.42221  -5.87396  L 
 C-C_3                0    -10.25876  -13.91309  -11.27611  L 
 H-H_                 0    -10.72441  -13.22356  -12.01037  L 
 C-C_3                0    -8.35087  -12.3941  -5.71482  L 
 H-H_                 0    -8.62615  -12.34464  -4.64248  L 
 C-C_3                0    -5.08602  -8.05788  -11.24707  L 
 H-H_                 0    -4.1653   -7.99688  -11.86524  L 
 C-C_3                0    -5.48217  -10.27519  -13.78877  L 
 H-H_                 0    -4.45907  -9.84628  -13.83253  L 
 C-C_3                0    -13.72643  -12.62642  -8.53341  L 
 H-H_                 0    -13.31121  -12.53629  -7.50826  L 
 C-C_3                0    -7.46473  -12.02099  -12.44104  L 
 H-H_                 0    -8.49692  -12.40646  -12.46    L 
 C-C_3                0    -16.67571  -11.56284  -11.7733  L 
 C-C_3                0    -5.40096  -11.79999  -13.93528  L 
 H-H_                 0    -4.99585  -12.06126  -14.93503  L 
 C-C_3                0    -16.1824  -12.75078  -9.51556  L 
 H-H_                 0    -17.14113  -12.56926  -8.9931   L 
 C-C_3                0    -7.48043  -7.93024  -9.88908  L 
 H-H_                 0    -8.47985  -7.80469  -9.43025  L 
 C-C_3                0    -15.13606  -13.26614  -8.47616  L 
 C-C_3                0    -6.78769  -6.58204  -10.01614  L 
 H-H_                 0    -6.80462  -6.02688  -9.0593   L 
 C-C_3                0    -16.68017  -10.15908  -12.41591  L 
 H-H_                 0    -17.38597  -10.11909  -13.27379  L 
 H-H_                 0    -17.00008  -9.3965   -11.6749  L 
 H-H_                 0    -15.69089  -9.87928  -12.82089  L 
 C-C_3                0    -10.4448  -15.28184  -8.62179  L 
 H-H_                 0    -9.98948  -15.97318  -7.8825   L 
 C-C_3                0    -15.09336  -14.83081  -8.44078  L 
 C-C_3                0    -18.15426  -11.92446  -11.48902  L 
 H-H_                 0    -18.25573  -12.97538  -11.14351  L 
 H-H_                 0    -18.57555  -11.24698  -10.71505  L 
 H-H_                 0    -18.77341  -11.82834  -12.4073  L 
 C-C_3                0    -11.17713  -15.13333  -11.08675  L 
 H-H_                 0    -11.23352  -15.71665  -12.02908  L 
 C-C_3                0    -16.1044  -12.58603  -12.77754  L 
 H-H_                 0    -16.08835  -13.60243  -12.33241  L 
 H-H_                 0    -16.72692  -12.61977  -13.69775  L 
 H-H_                 0    -15.0697  -12.31858  -13.07924  L 
 C-C_3                0    -10.74238  -16.0529  -9.9206   L 
 H-H_                 0    -11.52552  -16.81687  -9.73315  L 
 C-C_3                0    -14.06861  -15.3453  -7.40428  L 
 H-H_                 0    -14.31251  -14.97654  -6.39102  L 
 H-H_                 0    -14.07076  -16.45624  -7.36691  L 
 H-H_                 0    -13.03827  -15.02589  -7.65912  L 
 C-C_3                0    -16.47971  -15.37941  -8.04119  L 
 H-H_                 0    -17.2562  -15.10671  -8.78695  L 
 H-H_                 0    -16.45988  -16.48842  -7.96964  L 
 H-H_                 0    -16.78354  -14.9748  -7.0542   L 
 C-C_3                0    -14.71031  -15.38866  -9.82767  L 
 H-H_                 0    -13.75992  -14.93764  -10.17752  L 
 H-H_                 0    -14.58296  -16.49214  -9.78913  L 
 H-H_                 0    -15.49694  -15.16667  -10.57822  L 
 O-O_3                0     19.89919  -0.7617   -8.47498  L 
 O-O_3                0     20.35843  -2.33389  -6.42175  L 
 N-N_3                0     23.1964  -3.20907  -5.63783  L 
 N-N_3                0     24.54864  -2.91712  -8.12696  L 
 N-N_3                0     20.95231   1.94328  -8.98676  L 
 C-C_3                0     24.30256  -2.97778  -9.5695   L 
 C-C_3                0     22.21491  -0.02305  -8.30728  L 
 C-C_3                0     25.53927  -3.55891  -10.18033  L 
 C-C_3                0     21.24078  -1.20534  -8.4227   L 
 N-N_3                0     24.98387   1.39029  -9.13351  L 
 C-C_3                0     21.45227  -2.29558  -7.31668  L 
 C-C_3                0     23.18133  -3.80535  -3.32739  L 
 C-C_3                0     23.67038  -0.52021  -8.37849  L 
 C-C_3                0     23.93094  -1.7452   -7.47563  L 
 C-C_3                0     21.95694   0.9878   -9.41683  L 
 C-C_3                0     25.99959  -2.73031  -8.00114  L 
 C-C_3                0     22.53341  -4.90842  -4.1256   L 
 C-C_3                0     22.20175  -4.26992  -5.44774  L 
 C-C_3                0     24.3644  -1.7577   -3.89444  L 
 H-H_                 0     24.47618  -0.92105  -4.61399  L 
 C-C_3                0     28.79249  -3.47946  -8.20502  L 
 H-H_                 0     29.1957  -2.45213  -8.33173  L 
 C-C_3                0     19.13636  -2.52028  -7.1224   L 
 C-C_3                0     23.1999  -2.64923  -4.28728  L 
 C-C_3                0     22.77604  -2.12136  -6.54593  L 
 C-C_3                0     22.62201  -3.29591  -2.01429  L 
 H-H_                 0     22.49864  -4.12659  -1.29138  L 
 C-C_3                0     24.64635   0.57673  -7.97912  L 
 C-C_3                0     26.641   -2.91885  -9.39303  L 
 C-C_3                0     17.6648  -1.71315  -8.94778  L 
 C-C_3                0     22.99496  -3.75068  -11.51947  L 
 H-H_                 0     22.1974  -4.43636  -11.87429  L 
 C-C_3                0     19.12486  -1.9258   -8.52258  L 
 C-C_3                0     24.03722  -1.19196  -2.49768  L 
 H-H_                 0     24.89163  -0.5955   -2.11568  L 
 C-C_3                0     22.17769  -5.37937  -6.48648  L 
 H-H_                 0     21.98422  -4.97149  -7.49753  L 
 C-C_3                0     23.64423  -2.28023  -1.4666   L 
 H-H_                 0     23.25274  -1.8021   -0.54497  L 
 C-C_3                0     27.87425  -3.82785  -9.37583  L 
 H-H_                 0     28.42634  -3.74496  -10.33542  L 
 C-C_3                0     25.50947  -3.29139  -11.67553  L 
 H-H_                 0     26.44511  -3.65928  -12.14621  L 
 C-C_3                0     18.71159  -3.96389  -7.20734  L 
 H-H_                 0     18.78954  -4.40879  -6.19432  L 
 C-C_3                0     23.14303  -3.86836  -9.99425  L 
 H-H_                 0     22.19856  -3.54673  -9.52158  L 
 C-C_3                0     17.47061  -1.06144  -10.36815  L 
 C-C_3                0     24.31175  -4.05418  -12.26306  L 
 H-H_                 0     24.20133  -3.816    -13.3413  L 
 C-C_3                0     16.89966  -3.0653   -8.8516   L 
 H-H_                 0     15.81093  -2.86502  -8.81743  L 
 C-C_3                0     26.55887  -3.69044  -6.94869  L 
 H-H_                 0     26.1033  -3.48784  -5.95684  L 
 C-C_3                0     17.25074  -4.04922  -7.69462  L 
 C-C_3                0     28.08265  -3.58364  -6.84709  L 
 H-H_                 0     28.47567  -4.45578  -6.28489  L 
 C-C_3                0     18.25619   0.26463  -10.50916  L 
 H-H_                 0     17.90698   0.84901  -11.3878  L 
 H-H_                 0     18.13782   0.89712  -9.6071   L 
 H-H_                 0     19.33671   0.07743  -10.67943  L 
 C-C_3                0     21.34916  -5.70998  -3.63318  L 
 H-H_                 0     21.57228  -6.13487  -2.63448  L 
 C-C_3                0     16.81832  -5.51667  -8.02834  L 
 C-C_3                0     15.97228  -0.73321  -10.57735  L 
 H-H_                 0     15.35795  -1.65333  -10.66505  L 
 H-H_                 0     15.58424  -0.12736  -9.7302   L 
 H-H_                 0     15.81518  -0.16001  -11.51663  L 
 C-C_3                0     21.04106  -6.34345  -6.10049  L 
 H-H_                 0     21.02087  -7.20559  -6.79403  L 
 C-C_3                0     17.93689  -2.02322  -11.48461  L 
 H-H_                 0     17.32962  -2.95313  -11.49616  L 
 H-H_                 0     17.83674  -1.54126  -12.48128  L 
 H-H_                 0     19.00203  -2.30485  -11.33948  L 
 C-C_3                0     21.15487  -6.85216  -4.64669  L 
 H-H_                 0     20.2618  -7.45641  -4.39028  L 
 C-C_3                0     17.12838  -6.46222  -6.84407  L 
 H-H_                 0     16.72781  -6.04426  -5.89788  L 
 H-H_                 0     16.67504  -7.46438  -7.003    L 
 H-H_                 0     18.22065  -6.61929  -6.72603  L 
 C-C_3                0     15.2973  -5.57854  -8.29047  L 
 H-H_                 0     15.01533  -5.01712  -9.2058   L 
 H-H_                 0     14.97011  -6.6295   -8.4409   L 
 H-H_                 0     14.73614  -5.15958  -7.43047  L 
 C-C_3                0     17.56446  -6.02283  -9.2807   L 
 H-H_                 0     18.66286  -5.97848  -9.12529  L 
 H-H_                 0     17.28401  -7.07263  -9.50559  L 
 H-H_                 0     17.31564  -5.40709  -10.17102  L 
 O-O_3                0     1.57403   0.05873  -10.19628  L 
 O-O_3                0     2.85243  -1.34872  -8.38043  L 
 N-N_3                0     5.82716  -2.18854  -8.87063  L 
 N-N_3                0     7.24725  -0.50941  -10.60485  L 
 N-N_3                0     3.17736   2.56188  -12.84989  L 
 C-C_3                0     7.50209  -1.33494  -11.78966  L 
 C-C_3                0     3.62497   0.68749  -11.34078  L 
 C-C_3                0     8.86367  -0.95345  -12.28238  L 
 C-C_3                0     2.81151  -0.41142  -10.67719  L 
 N-N_3                0     5.55641   0.6424   -14.05888  L 
 C-C_3                0     3.54698  -1.27605  -9.61514  L 
 C-C_3                0     6.49277  -3.2272   -6.83323  L 
 C-C_3                0     4.99237   0.1125   -11.74719  L 
 C-C_3                0     5.80572  -0.18385  -10.45717  L 
 C-C_3                0     2.82167   1.18794  -12.54185  L 
 C-C_3                0     7.96921   0.74806  -10.88539  L 
 C-C_3                0     5.6639   -4.22417  -7.59513  L 
 C-C_3                0     4.98855  -3.37825  -8.63504  L 
 C-C_3                0     7.33584  -0.96742  -7.21797  L 
 H-H_                 0     7.09143   0.0151   -7.64691  L 
 C-C_3                0     10.27711   2.45168  -11.3588  L 
 H-H_                 0     9.81191   3.15334  -12.08191  L 
 C-C_3                0     1.47345  -1.64805  -8.56618  L 
 C-C_3                0     6.16933  -1.90557  -7.47491  L 
 C-C_3                0     5.05792  -1.02242  -9.37675  L 
 C-C_3                0     6.4073   -3.08178  -5.33146  L 
 H-H_                 0     6.55496  -4.06251  -4.84141  L 
 C-C_3                0     5.72878   1.07039  -12.68218  L 
 C-C_3                0     8.86523   0.53238  -12.12511  L 
 C-C_3                0    -0.62413  -0.99766  -9.68514  L 
 C-C_3                0     7.74163  -3.52973  -12.91091  L 
 H-H_                 0     7.82235  -4.62592  -12.76525  L 
 C-C_3                0     0.89123  -1.11228  -9.86123  L 
 C-C_3                0     7.47086  -0.78733  -5.6938   L 
 H-H_                 0     8.36212  -0.16878  -5.46059  L 
 C-C_3                0     4.62697  -4.27492  -9.80601  L 
 H-H_                 0     4.17493  -3.68992  -10.63258  L 
 C-C_3                0     7.54742  -2.13259  -4.94194  L 
 H-H_                 0     7.54786  -1.9664   -3.8496   L 
 C-C_3                0     10.29228   1.04689  -11.9458  L 
 H-H_                 0     10.83036   1.04347  -12.91679  L 
 C-C_3                0     9.03974  -1.4812   -13.69556  L 
 H-H_                 0     10.02059  -1.15741  -14.10232  L 
 C-C_3                0     1.15185  -3.12438  -8.4835   L 
 H-H_                 0     1.59592  -3.53019  -7.55351  L 
 C-C_3                0     7.50433  -2.83715  -11.55862  L 
 H-H_                 0     6.5146   -3.14841  -11.19377  L 
 C-C_3                0    -1.37834  -0.22752  -10.82953  L 
 C-C_3                0     9.00198  -3.01251  -13.62758  L 
 H-H_                 0     9.05599  -3.4386   -14.65089  L 
 C-C_3                0    -1.17204  -2.43658  -9.46312  L 
 H-H_                 0    -2.21104  -2.36913  -9.08484  L 
 C-C_3                0     8.74028   1.26303  -9.66643  L 
 H-H_                 0     8.03213   1.53935  -8.86552  L 
 C-C_3                0    -0.38124  -3.34929  -8.47316  L 
 C-C_3                0     9.52937   2.52652  -10.02065  L 
 H-H_                 0     10.23256   2.78328  -9.20247  L 
 C-C_3                0    -0.97185   1.26484  -10.84216  L 
 H-H_                 0    -1.67658   1.86464  -11.454   L 
 H-H_                 0    -0.96792   1.6784   -9.81018  L 
 H-H_                 0     0.01883   1.42536  -11.3088  L 
 C-C_3                0     4.59201  -5.0659   -6.92706  L 
 H-H_                 0     5.01663  -5.64455  -6.08235  L 
 C-C_3                0    -0.76278  -4.86359  -8.62758  L 
 C-C_3                0    -2.90321  -0.27159  -10.58194  L 
 H-H_                 0    -3.31053  -1.29313  -10.73363  L 
 H-H_                 0    -3.13463   0.06323  -9.54713  L 
 H-H_                 0    -3.44698   0.38926  -11.29192  L 
 C-C_3                0     3.59428  -5.28714  -9.27886  L 
 H-H_                 0     3.33835  -6.01152  -10.07265  L 
 C-C_3                0    -1.08064  -0.85211  -12.209   L 
 H-H_                 0    -1.3796   -1.92199  -12.22921  L 
 H-H_                 0    -1.64141  -0.31874  -13.00691  L 
 H-H_                 0     0.00177  -0.78816  -12.44981  L 
 C-C_3                0     4.07094  -6.02965  -8.00828  L 
 H-H_                 0     3.25805  -6.66476  -7.60482  L 
 C-C_3                0    -0.07046  -5.70729  -7.53413  L 
 H-H_                 0    -0.25833  -5.27319  -6.53103  L 
 H-H_                 0    -0.44739  -6.7523   -7.5385   L 
 H-H_                 0     1.02425  -5.75957  -7.69682  L 
 C-C_3                0    -2.28638  -5.05859  -8.46526  L 
 H-H_                 0    -2.85058  -4.58576  -9.29646  L 
 H-H_                 0    -2.55239  -6.13833  -8.46784  L 
 H-H_                 0    -2.62639  -4.62245  -7.50558  L 
 C-C_3                0    -0.3393   -5.39397  -10.01419  L 
 H-H_                 0     0.75661  -5.2938   -10.16006  L 
 H-H_                 0    -0.6034   -6.46845  -10.11877  L 
 H-H_                 0    -0.85036  -4.83284  -10.82542  L 
 O-O_3                0    -14.96916  -1.56574  -12.31076  L 
 O-O_3                0    -13.44838  -2.1264   -10.21647  L 
 N-N_3                0    -10.271   -2.27803  -10.71407  L 
 N-N_3                0    -9.41038  -0.14825  -12.23213  L 
 N-N_3                0    -15.2704   0.92062  -13.88954  L 
 C-C_3                0    -8.90702  -0.69551  -13.48882  L 
 C-C_3                0    -13.20353  -0.0952   -13.08462  L 
 C-C_3                0    -7.54961  -0.08697  -13.65883  L 
 C-C_3                0    -13.58609  -1.49222  -12.60433  L 
 N-N_3                0    -11.31648   1.08872  -15.53126  L 
 C-C_3                0    -12.7221  -2.01792  -11.42189  L 
 C-C_3                0    -9.25687  -3.21125  -8.7874   L 
 C-C_3                0    -11.70363  -0.05525  -13.41098  L 
 C-C_3                0    -10.88555  -0.2228   -12.10682  L 
 C-C_3                0    -14.04673   0.26107  -14.30784  L 
 C-C_3                0    -8.99196   1.25994  -12.31198  L 
 C-C_3                0    -9.73334  -4.3602   -9.64692  L 
 C-C_3                0    -10.68278  -3.68673  -10.60339  L 
 C-C_3                0    -9.39261  -0.75294  -8.86725  L 
 H-H_                 0    -10.00565   0.10151  -9.20617  L 
 C-C_3                0    -6.76766   3.1876   -11.83438  L 
 H-H_                 0    -6.74681   4.02311  -12.56557  L 
 C-C_3                0    -14.62528  -2.89992  -10.40041  L 
 C-C_3                0    -10.06946  -2.04516  -9.28449  L 
 C-C_3                0    -11.3504  -1.36871  -11.1672  L 
 C-C_3                0    -9.32114  -3.28042  -7.2753   L 
 H-H_                 0    -8.7173   -4.13966  -6.92373  L 
 C-C_3                0    -11.34541   1.26638  -14.09051  L 
 C-C_3                0    -7.76191   1.34392  -13.24893  L 
 C-C_3                0    -16.65421  -3.30157  -11.79434  L 
 C-C_3                0    -8.20895  -2.59845  -14.91548  L 
 H-H_                 0    -8.02736  -3.69292  -14.95097  L 
 C-C_3                0    -15.18468  -2.85739  -11.81524  L 
 C-C_3                0    -9.36026  -0.72478  -7.33142  L 
 H-H_                 0    -8.82283   0.18265  -6.99457  L 
 C-C_3                0    -10.77748  -4.54333  -11.85249  L 
 H-H_                 0    -11.42268  -4.06132  -12.61414  L 
 C-C_3                0    -8.70253  -1.98412  -6.73087  L 
 H-H_                 0    -8.77017  -1.96321  -5.62409  L 
 C-C_3                0    -6.50961   1.85424  -12.53504  L 
 H-H_                 0    -5.65824   1.94908  -13.24203  L 
 C-C_3                0    -7.07061  -0.32606  -15.07889  L 
 H-H_                 0    -6.08812   0.167    -15.23453  L 
 C-C_3                0    -14.44272  -4.34154  -10.00315  L 
 H-H_                 0    -13.94351  -4.36816  -9.01267  L 
 C-C_3                0    -8.76833  -2.20777  -13.53842  L 
 H-H_                 0    -9.77421  -2.65214  -13.44807  L 
 C-C_3                0    -17.34047  -3.30712  -13.21174  L 
 C-C_3                0    -6.91379  -1.84108  -15.26238  L 
 H-H_                 0    -6.61618  -2.06522  -16.30787  L 
 C-C_3                0    -16.7682  -4.69407  -11.11113  L 
 H-H_                 0    -17.80944  -4.82054  -10.75405  L 
 C-C_3                0    -8.76837   1.87198  -10.92813  L 
 H-H_                 0    -9.74857   2.01444  -10.43002  L 
 C-C_3                0    -15.81994  -5.02955  -9.92162  L 
 C-C_3                0    -8.08912   3.23084  -11.05739  L 
 H-H_                 0    -7.92028   3.67489  -10.05799  L 
 C-C_3                0    -17.42066  -1.87552  -13.79058  L 
 H-H_                 0    -18.13181  -1.82468  -14.64331  L 
 H-H_                 0    -17.76163  -1.15751  -13.01414  L 
 H-H_                 0    -16.44527  -1.545    -14.19731  L 
 C-C_3                0    -10.47709  -5.54063  -9.0465   L 
 H-H_                 0    -9.84816  -6.03935  -8.27983  L 
 C-C_3                0    -15.69968  -6.57404  -9.69696  L 
 C-C_3                0    -18.79186  -3.83052  -13.10412  L 
 H-H_                 0    -18.82045  -4.90554  -12.82787  L 
 H-H_                 0    -19.3548  -3.24407  -12.34881  L 
 H-H_                 0    -19.32275  -3.74235  -14.07676  L 
 C-C_3                0    -11.43938  -5.86567  -11.42318  L 
 H-H_                 0    -11.46033  -6.57557  -12.27507  L 
 C-C_3                0    -16.5639  -4.20989  -14.19625  L 
 H-H_                 0    -16.51456  -5.2544   -13.82071  L 
 H-H_                 0    -17.06207  -4.22228  -15.18982  L 
 H-H_                 0    -15.52535  -3.84252  -14.33924  L 
 C-C_3                0    -10.76509  -6.52721  -10.19661  L 
 H-H_                 0    -11.38658  -7.37131  -9.83058  L 
 C-C_3                0    -14.84871  -6.88419  -8.44744  L 
 H-H_                 0    -15.23687  -6.34079  -7.56107  L 
 H-H_                 0    -14.88121  -7.97132  -8.228    L 
 H-H_                 0    -13.78174  -6.61611  -8.59829  L 
 C-C_3                0    -17.09385  -7.19524  -9.46651  L 
 H-H_                 0    -17.73672  -7.10245  -10.3663  L 
 H-H_                 0    -17.01288  -8.28095  -9.24136  L 
 H-H_                 0    -17.5931  -6.69989  -8.609    L 
 C-C_3                0    -15.04841  -7.24895  -10.91949  L 
 H-H_                 0    -14.03811  -6.83505  -11.11164  L 
 H-H_                 0    -14.94218  -8.33584  -10.73748  L 
 H-H_                 0    -15.66484  -7.10638  -11.83245  L 
 O-O_3                0     15.94681   10.63432  -11.12259  L 
 O-O_3                0     17.03538   9.07844  -9.25955  L 
 N-N_3                0     20.12002   8.84506  -8.97681  L 
 N-N_3                0     20.95145   10.24727  -11.32336  L 
 N-N_3                0     17.12857   14.41981  -10.90124  L 
 C-C_3                0     20.54931   10.55451  -12.69879  L 
 C-C_3                0     17.83903   12.09269  -10.66973  L 
 C-C_3                0     21.81131   10.66943  -13.49645  L 
 C-C_3                0     17.36258   10.69628  -11.07933  L 
 N-N_3                0     21.20283   13.77045  -10.3971  L 
 C-C_3                0     17.97693   9.56464  -10.19247  L 
 C-C_3                0     20.5639   7.61072  -6.98968  L 
 C-C_3                0     19.37302   12.20189  -10.77009  L 
 C-C_3                0     20.12317   10.92743  -10.30745  L 
 C-C_3                0     17.18837   13.13428  -11.57438  L 
 C-C_3                0     22.2976   10.81724  -11.18346  L 
 C-C_3                0     20.14629   6.64165  -8.06725  L 
 C-C_3                0     19.50857   7.51606  -9.11066  L 
 C-C_3                0     20.99312   10.01006  -6.88889  L 
 H-H_                 0     20.73148   11.0124  -7.28791  L 
 C-C_3                0     25.10235   11.21417  -11.68217  L 
 H-H_                 0     25.09245   12.2735  -11.34744  L 
 C-C_3                0     15.86793   8.61827  -9.92569  L 
 C-C_3                0     20.11549   8.94456  -7.51941  L 
 C-C_3                0     19.28081   9.95523  -9.47997  L 
 C-C_3                0     20.09018   7.48268  -5.55698  L 
 H-H_                 0     20.35842   6.48344  -5.15634  L 
 C-C_3                0     19.86644   13.39639  -9.96923  L 
 C-C_3                0     22.74033   11.36948  -12.55488  L 
 C-C_3                0     14.17443   9.03119  -11.74203  L 
 C-C_3                0     19.30547   10.0267  -14.76442  L 
 H-H_                 0     18.72434   9.25846  -15.31596  L 
 C-C_3                0     15.61746   9.28061  -11.27421  L 
 C-C_3                0     20.71394   9.98249  -5.37424  L 
 H-H_                 0     21.41305   10.67231  -4.85984  L 
 C-C_3                0     19.66454   6.79982  -10.43974  L 
 H-H_                 0     19.28793   7.42555  -11.27189  L 
 C-C_3                0     20.8266   8.56808  -4.75008  L 
 H-H_                 0     20.44826   8.5821   -3.70705  L 
 C-C_3                0     24.19777   11.04533  -12.90227  L 
 H-H_                 0     24.54622   11.69356  -13.73337  L 
 C-C_3                0     21.48825   11.36432  -14.8083  L 
 H-H_                 0     22.41725   11.51991  -15.39575  L 
 C-C_3                0     15.83943   7.123    -10.09182  L 
 H-H_                 0     16.13802   6.67529  -9.12418  L 
 C-C_3                0     19.69908   9.49088  -13.379   L 
 H-H_                 0     18.78344   9.27391  -12.80111  L 
 C-C_3                0     13.88897   9.57603  -13.19161  L 
 C-C_3                0     20.53456   10.45054  -15.5954  L 
 H-H_                 0     20.2044   10.95912  -16.525   L 
 C-C_3                0     13.81885   7.51697  -11.63864  L 
 H-H_                 0     12.7147   7.42708  -11.60465  L 
 C-C_3                0     23.25722   9.75836  -10.63528  L 
 H-H_                 0     22.91312   9.39868  -9.64281  L 
 C-C_3                0     14.40344   6.7068   -10.44583  L 
 C-C_3                0     24.68309   10.30669  -10.51606  L 
 H-H_                 0     25.39507   9.46075  -10.42357  L 
 C-C_3                0     14.12521   11.10177  -13.27806  L 
 H-H_                 0     13.71094   11.51746  -14.22214  L 
 H-H_                 0     13.63175   11.61975  -12.42978  L 
 H-H_                 0     15.20576   11.35129  -13.28809  L 
 C-C_3                0     19.23089   5.46511  -7.79738  L 
 H-H_                 0     19.67041   4.83174  -7.00074  L 
 C-C_3                0     14.24168   5.15967  -10.63193  L 
 C-C_3                0     12.40997   9.32957  -13.56201  L 
 H-H_                 0     12.18953   8.24715  -13.66846  L 
 H-H_                 0     11.74975   9.76256  -12.78145  L 
 H-H_                 0     12.15477   9.80137  -14.53562  L 
 C-C_3                0     18.81934   5.51348  -10.34829  L 
 H-H_                 0     18.94258   4.90931  -11.27091  L 
 C-C_3                0     14.78963   8.87321  -14.23231  L 
 H-H_                 0     14.61043   7.77693  -14.23931  L 
 H-H_                 0     14.58224   9.26137  -15.25303  L 
 H-H_                 0     15.86401   9.04893  -14.00962  L 
 C-C_3                0     19.15202   4.65203  -9.10416  L 
 H-H_                 0     18.41274   3.83084  -8.99895  L 
 C-C_3                0     14.79303   4.39848  -9.40589  L 
 H-H_                 0     14.37555   4.82338  -8.4704   L 
 H-H_                 0     14.52572   3.32022  -9.45037  L 
 H-H_                 0     15.90081   4.44843  -9.36269  L 
 C-C_3                0     12.74715   4.80104  -10.75743  L 
 H-H_                 0     12.31609   5.17601  -11.70847  L 
 H-H_                 0     12.61196   3.69943  -10.75277  L 
 H-H_                 0     12.17267   5.22608  -9.90661  L 
 C-C_3                0     14.98845   4.67702  -11.89389  L 
 H-H_                 0     16.07057   4.9198   -11.82796  L 
 H-H_                 0     14.88687   3.57606  -12.00993  L 
 H-H_                 0     14.57868   5.15793  -12.80759  L 
 O-O_3                0    -1.11982   10.09617  -12.44638  L 
 O-O_3                0     0.2437    8.83137  -10.56882  L 
 N-N_3                0     3.26869   8.0827   -11.14448  L 
 N-N_3                0     4.58464   10.02741  -12.69644  L 
 N-N_3                0     0.17873   12.80933  -14.82198  L 
 C-C_3                0     4.98538   9.28257  -13.89249  L 
 C-C_3                0     0.90129   10.87903  -13.519   L 
 C-C_3                0     6.33454   9.81255  -14.27139  L 
 C-C_3                0     0.1587    9.71152  -12.89442  L 
 N-N_3                0     2.83756   11.06775  -16.20069  L 
 C-C_3                0     0.93403   8.92322  -11.80017  L 
 C-C_3                0     3.98771   6.91622  -9.18765  L 
 C-C_3                0     2.31552   10.42314  -13.9068  L 
 C-C_3                0     3.1136    10.18409  -12.59696  L 
 C-C_3                0     0.09057   11.36357  -14.7192  L 
 C-C_3                0     5.17063   11.36673  -12.89896  L 
 C-C_3                0     3.21688   5.94242  -10.04139  L 
 C-C_3                0     2.49407   6.83757  -11.00441  L 
 C-C_3                0     4.71624   9.23353  -9.38636  L 
 H-H_                 0     4.45122   10.23259  -9.76968  L 
 C-C_3                0     7.33521   13.31082  -13.12403  L 
 H-H_                 0     6.86856   14.00123  -13.85852  L 
 C-C_3                0    -1.11752   8.46519  -10.751   L 
 C-C_3                0     3.59795   8.26747  -9.72808  L 
 C-C_3                0     2.43336   9.23975  -11.56277  L 
 C-C_3                0     3.86366   6.93683  -7.67578  L 
 H-H_                 0     4.08211   5.93386  -7.25914  L 
 C-C_3                0     2.98569   11.4584  -14.81008  L 
 C-C_3                0     6.17969   11.28808  -14.0655  L 
 C-C_3                0    -3.24742   8.95423  -11.90321  L 
 C-C_3                0     5.51824   7.16381  -15.06572  L 
 H-H_                 0     5.68498   6.07267  -14.94838  L 
 C-C_3                0    -1.72488   8.89414  -12.07604  L 
 C-C_3                0     4.79867   9.31656  -7.84905  L 
 H-H_                 0     5.63815   9.97186  -7.5416   L 
 C-C_3                0     2.15229   6.02551  -12.24043  L 
 H-H_                 0     1.69982   6.66197  -13.02777  L 
 C-C_3                0     4.91317   7.93644  -7.16352  L 
 H-H_                 0     4.82166   8.05166  -6.06311  L 
 C-C_3                0     7.52979   11.93407  -13.75088  L 
 H-H_                 0     8.14389   12.01518  -14.67216  L 
 C-C_3                0     6.66884   9.3535   -15.67977  L 
 H-H_                 0     7.64137   9.78437  -15.99756  L 
 C-C_3                0    -1.39817   6.99754  -10.53139  L 
 H-H_                 0    -0.89542   6.69321  -9.59056  L 
 C-C_3                0     5.10782   7.77611  -13.71711  L 
 H-H_                 0     4.12321   7.35853  -13.4504  L 
 C-C_3                0    -4.03903   9.55394  -13.12252  L 
 C-C_3                0     6.77823   7.82374  -15.65472  L 
 H-H_                 0     6.96003   7.44075  -16.68035  L 
 C-C_3                0    -3.74899   7.53959  -11.49836  L 
 H-H_                 0    -4.78403   7.6352   -11.11836  L 
 C-C_3                0     5.77126   11.92573  -11.60797  L 
 H-H_                 0     4.96271   12.0977  -10.87116  L 
 C-C_3                0    -2.92535   6.79278  -10.40463  L 
 C-C_3                0     6.47656   13.26522  -11.85348  L 
 H-H_                 0     7.10137   13.52419  -10.97414  L 
 C-C_3                0    -3.69385   11.05026  -13.31553  L 
 H-H_                 0    -4.43555   11.55364  -13.97267  L 
 H-H_                 0    -3.68597   11.5777  -12.3383  L 
 H-H_                 0    -2.71546   11.19201  -13.81427  L 
 C-C_3                0     2.19156   5.00555  -9.43187  L 
 H-H_                 0     2.69015   4.33899  -8.70319  L 
 C-C_3                0    -3.34009   5.28695  -10.27448  L 
 C-C_3                0    -5.56092   9.47662  -12.85814  L 
 H-H_                 0    -5.92853   8.42917  -12.88708  L 
 H-H_                 0    -5.80013   9.91913  -11.86674  L 
 H-H_                 0    -6.13465   10.02812  -13.63421  L 
 C-C_3                0     1.12741   4.97106  -11.78296  L 
 H-H_                 0     0.86662   4.29701  -12.62493  L 
 C-C_3                0    -3.71989   8.78235  -14.42008  L 
 H-H_                 0    -3.97529   7.70654  -14.31085  L 
 H-H_                 0    -4.30341   9.19434  -15.27168  L 
 H-H_                 0    -2.64117   8.86026  -14.67364  L 
 C-C_3                0     1.61773   4.14234  -10.57035  L 
 H-H_                 0     0.7921    3.51462  -10.18125  L 
 C-C_3                0    -2.52761   4.58918  -9.16435  L 
 H-H_                 0    -2.58608   5.17766  -8.22368  L 
 H-H_                 0    -2.91571   3.56649  -8.96449  L 
 H-H_                 0    -1.46402   4.47473  -9.45808  L 
 C-C_3                0    -4.8267    5.18557  -9.88143  L 
 H-H_                 0    -5.48669   5.54019  -10.69866  L 
 H-H_                 0    -5.10965   4.13326  -9.6731   L 
 H-H_                 0    -5.02391   5.78157  -8.9675   L 
 C-C_3                0    -3.11852   4.53738  -11.60498  L 
 H-H_                 0    -2.04585   4.55673  -11.89404  L 
 H-H_                 0    -3.44028   3.47802  -11.51061  L 
 H-H_                 0    -3.71065   4.99562  -12.42537  L 
 O-O_3                0    -18.04743   8.38256  -11.29918  L 
 O-O_3                0    -16.01196   6.98794  -10.37576  L 
 N-N_3                0    -13.1161   7.58018  -11.39031  L 
 N-N_3                0    -12.71955   10.12717  -12.40297  L 
 N-N_3                0    -18.04985   12.10782  -12.31036  L 
 C-C_3                0    -12.61674   9.95041  -13.85161  L 
 C-C_3                0    -16.59961   10.15171  -12.07667  L 
 C-C_3                0    -11.44274   10.7789  -14.27441  L 
 C-C_3                0    -16.85864   8.65637  -12.00461  L 
 N-N_3                0    -15.45741   12.14133  -14.48586  L 
 C-C_3                0    -15.67511   7.77559  -11.50691  L 
 C-C_3                0    -11.57223   6.32936  -10.08535  L 
 C-C_3                0    -15.26247   10.40209  -12.78914  L 
 C-C_3                0    -14.09837   9.88508  -11.9027  L 
 C-C_3                0    -17.77394   10.77959  -12.82812  L 
 C-C_3                0    -12.36488   11.54985  -12.21599  L 
 C-C_3                0    -12.22141   5.38255  -11.06196  L 
 C-C_3                0    -13.43016   6.14648  -11.53402  L 
 C-C_3                0    -11.75746   8.71884  -9.56322  L 
 H-H_                 0    -12.48167   9.54545  -9.47585  L 
 C-C_3                0    -10.42771   13.77375  -12.12477  L 
 H-H_                 0    -10.99331   14.64734  -12.51247  L 
 C-C_3                0    -17.24434   6.29862  -10.55243  L 
 C-C_3                0    -12.51193   7.50257  -10.05984  L 
 C-C_3                0    -14.30626   8.46398  -11.28506  L 
 C-C_3                0    -11.28897   5.90223  -8.66418  L 
 H-H_                 0    -10.6427   5.00233  -8.66573  L 
 C-C_3                0    -15.095    11.88747  -13.10297  L 
 C-C_3                0    -11.64286   12.04257  -13.4925  L 
 C-C_3                0    -19.64068   6.4934   -11.13941  L 
 C-C_3                0    -12.30465   8.52327  -15.85721  L 
 H-H_                 0    -12.07118   7.5007   -16.22043  L 
 C-C_3                0    -18.23349   7.00951  -11.45962  L 
 C-C_3                0    -11.24971   8.42983  -8.14175  L 
 H-H_                 0    -10.56133   9.23385  -7.8143   L 
 C-C_3                0    -13.79492   5.60045  -12.90544  L 
 H-H_                 0    -14.64665   6.15676  -13.34505  L 
 C-C_3                0    -10.5511   7.06492  -7.98237  L 
 H-H_                 0    -10.44361   6.85085  -6.90555  L 
 C-C_3                0    -10.29391   12.70701  -13.2104  L 
 H-H_                 0    -9.87701   13.15412  -14.13725  L 
 C-C_3                0    -11.45168   10.91699  -15.78688  L 
 H-H_                 0    -10.61932   11.57545  -16.11255  L 
 C-C_3                0    -17.07888   4.87755  -11.03718  L 
 H-H_                 0    -16.34029   4.37129  -10.38137  L 
 C-C_3                0    -12.39938   8.52226  -14.32375  L 
 H-H_                 0    -13.28765   7.92962  -14.0505  L 
 C-C_3                0    -20.8119   7.2542   -11.86911  L 
 C-C_3                0    -11.25354   9.51747  -16.38066  L 
 H-H_                 0    -11.30377   9.56787  -17.48831  L 
 C-C_3                0    -19.66334   4.96849  -11.42831  L 
 H-H_                 0    -20.55338   4.52998  -10.93405  L 
 C-C_3                0    -11.56019   11.79387  -10.9354  L 
 H-H_                 0    -12.20293   11.60917  -10.05874  L 
 C-C_3                0    -18.43115   4.12615  -10.97979  L 
 C-C_3                0    -11.1105   13.25397  -10.85231  L 
 H-H_                 0    -10.44462   13.39877  -9.97645  L 
 C-C_3                0    -20.97722   8.68203  -11.29673  L 
 H-H_                 0    -21.91944   9.14835  -11.65723  L 
 H-H_                 0    -21.01331   8.65668  -10.18926  L 
 H-H_                 0    -20.16722   9.36404  -11.61698  L 
 C-C_3                0    -12.68233   4.00009  -10.63918  L 
 H-H_                 0    -11.8321   3.42387  -10.21958  L 
 C-C_3                0    -18.37881   2.74169  -11.71331  L 
 C-C_3                0    -22.15712   6.52166  -11.63941  L 
 H-H_                 0    -22.19533   5.559    -12.19221  L 
 H-H_                 0    -22.30626   6.31747  -10.55802  L 
 H-H_                 0    -23.01479   7.1283   -12.00292  L 
 C-C_3                0    -14.2204   4.13269  -12.70492  L 
 H-H_                 0    -14.41447   3.65706  -13.68817  L 
 C-C_3                0    -20.55412   7.3415   -13.38872  L 
 H-H_                 0    -20.42081   6.32733  -13.82258  L 
 H-H_                 0    -21.40987   7.83109  -13.9021  L 
 H-H_                 0    -19.64201   7.93673  -13.60627  L 
 C-C_3                0    -13.1937   3.29296  -11.9058  L 
 H-H_                 0    -13.64079   2.31607  -11.62982  L 
 C-C_3                0    -17.25399   1.86661  -11.12333  L 
 H-H_                 0    -17.36501   1.8059   -10.02375  L 
 H-H_                 0    -17.28805   0.83522  -11.53527  L 
 H-H_                 0    -16.2502   2.27652  -11.35903  L 
 C-C_3                0    -19.71188   1.98125  -11.52153  L 
 H-H_                 0    -20.54045   2.47043  -12.07622  L 
 H-H_                 0    -19.6358   0.94027  -11.90483  L 
 H-H_                 0    -19.98558   1.93945  -10.44605  L 
 C-C_3                0    -18.12446   2.93228  -13.22411  L 
 H-H_                 0    -17.15469   3.4436   -13.40207  L 
 H-H_                 0    -18.09608   1.94875  -13.74147  L 
 H-H_                 0    -18.92876   3.54261  -13.68748  L 
 O-O_3                0     15.62505  -9.48626   1.45497  L 
 O-O_3                0     17.26166  -9.97219   3.49934  L 
 N-N_3                0     20.29165  -9.65462   3.27442  L 
 N-N_3                0     21.07523  -9.32677   0.6235   L 
 N-N_3                0     15.31764  -6.97947   0.05411  L 
 C-C_3                0     20.89716  -10.14588  -0.57856  L 
 C-C_3                0     17.40652  -8.1601    0.49847  L 
 C-C_3                0     22.1074  -9.91981  -1.43014  L 
 C-C_3                0     16.9865  -9.51514   1.08193  L 
 N-N_3                0     18.86227  -7.10842  -2.18227  L 
 C-C_3                0     17.92238  -9.99729   2.24426  L 
 C-C_3                0     21.19874  -9.26636   5.43534  L 
 C-C_3                0     18.81853  -8.30994  -0.07707  L 
 C-C_3                0     19.82956  -8.64728   1.0369   L 
 C-C_3                0     16.41786  -7.69319  -0.5658   L 
 C-C_3                0     22.02711  -8.27211   0.24167  L 
 C-C_3                0     20.76038  -10.71179   5.36514  L 
 C-C_3                0     19.87145  -10.75238   4.15032  L 
 C-C_3                0     21.18164  -7.34419   3.91224  L 
 H-H_                 0     20.68338  -6.86068   3.04762  L 
 C-C_3                0     24.37044  -6.9822   -0.75398  L 
 H-H_                 0     23.8008  -6.05767  -0.97581  L 
 C-C_3                0     15.99367  -10.61003   3.46306  L 
 C-C_3                0     20.45552  -8.62335   4.29908  L 
 C-C_3                0     19.23556  -9.1756    2.35745  L 
 C-C_3                0     21.01305  -8.43351   6.68815  L 
 H-H_                 0     21.55297  -8.90919   7.53296  L 
 C-C_3                0     19.27518  -7.04795  -0.793    L 
 C-C_3                0     22.37283  -8.46118  -1.24876  L 
 C-C_3                0     13.83405  -10.93837   2.27831  L 
 C-C_3                0     20.64288  -12.37635  -1.65123  L 
 H-H_                 0     20.69828  -13.47232  -1.49313  L 
 C-C_3                0     15.34763  -10.69851   2.08888  L 
 C-C_3                0     21.10779  -6.39742   5.12198  L 
 H-H_                 0     21.67644  -5.46963   4.90789  L 
 C-C_3                0     19.91966  -12.16721   3.60511  L 
 H-H_                 0     19.35184  -12.24812   2.65736  L 
 C-C_3                0     21.62937  -7.04913   6.4222   L 
 H-H_                 0     21.43332  -6.38104   7.28591  L 
 C-C_3                0     23.83129  -8.13661  -1.5972   L 
 H-H_                 0     23.90898  -7.8885   -2.67439  L 
 C-C_3                0     21.81939  -10.43058  -2.82681  L 
 H-H_                 0     22.66618  -10.18866  -3.50167  L 
 C-C_3                0     15.95654  -11.94702   4.16491  L 
 H-H_                 0     16.51097  -11.83225   5.11781  L 
 C-C_3                0     20.80955  -11.63865  -0.30801  L 
 H-H_                 0     19.93364  -11.84372   0.33733  L 
 C-C_3                0     12.98782  -10.96543   0.94483  L 
 C-C_3                0     21.67893  -11.95449  -2.71515  L 
 H-H_                 0     21.40485  -12.3816  -3.7014   L 
 C-C_3                0     13.60536  -12.20061   3.16244  L 
 H-H_                 0     12.54903  -12.19818   3.48699  L 
 C-C_3                0     23.28017  -8.36465   1.11642  L 
 H-H_                 0     23.0284  -8.29764   2.19252  L 
 C-C_3                0     14.48098  -12.2916   4.44688  L 
 C-C_3                0     24.297   -7.27895   0.75033  L 
 H-H_                 0     25.29862  -7.57599   1.12384  L 
 C-C_3                0     13.13921  -9.64507   0.15565  L 
 H-H_                 0     12.36538  -9.55822  -0.63666  L 
 H-H_                 0     13.04617  -8.77206   0.83667  L 
 H-H_                 0     14.10755  -9.59158  -0.37367  L 
 C-C_3                0     20.01223  -11.39101   6.49617  L 
 H-H_                 0     20.60356  -11.3336   7.43351  L 
 C-C_3                0     14.28197  -13.62908   5.24885  L 
 C-C_3                0     11.4848  -11.10728   1.26947  L 
 H-H_                 0     11.24943  -12.09598   1.71267  L 
 H-H_                 0     11.17266  -10.30213   1.96676  L 
 H-H_                 0     10.86699  -11.02407   0.34897  L 
 C-C_3                0     19.25207  -13.06089   4.6691   L 
 H-H_                 0     19.31814  -14.12719   4.36864  L 
 C-C_3                0     13.41047  -12.13907   0.03947  L 
 H-H_                 0     13.25046  -13.11097   0.55131  L 
 H-H_                 0     12.81527  -12.1441  -0.89721  L 
 H-H_                 0     14.4791  -12.05209  -0.24154  L 
 C-C_3                0     19.84087  -12.87033   6.09167  L 
 H-H_                 0     19.20598  -13.39488   6.83575  L 
 C-C_3                0     15.10679  -13.61699   6.55763  L 
 H-H_                 0     14.89951  -12.70077   7.14196  L 
 H-H_                 0     14.85588  -14.49315   7.19411  L 
 H-H_                 0     16.19724  -13.67408   6.35721  L 
 C-C_3                0     12.79654  -13.79912   5.64008  L 
 H-H_                 0     12.16178  -14.00942   4.75407  L 
 H-H_                 0     12.6614  -14.65399   6.33749  L 
 H-H_                 0     12.4228  -12.88333   6.14126  L 
 C-C_3                0     14.71916  -14.84415   4.41066  L 
 H-H_                 0     15.80588  -14.78849   4.19179  L 
 H-H_                 0     14.53231  -15.7894   4.96491  L 
 H-H_                 0     14.15617  -14.8899   3.4544   L 
 O-O_3                0     1.16448  -8.46833   1.25368  L 
 O-O_3                0     2.49019  -9.53111   3.27423  L 
 N-N_3                0     5.55461  -9.91778   3.20875  L 
 N-N_3                0     6.84437  -8.30508   1.35599  L 
 N-N_3                0     1.22162  -5.7675    0.343    L 
 C-C_3                0     7.04143  -8.99326   0.08529  L 
 C-C_3                0     3.16062  -7.18182   0.80672  L 
 C-C_3                0     8.5228   -8.91869  -0.13765  L 
 C-C_3                0     2.55559  -8.56844   1.01016  L 
 N-N_3                0     4.97254  -5.71153  -1.38063  L 
 C-C_3                0     3.27949  -9.40242   2.10946  L 
 C-C_3                0     6.15277  -10.67778   5.38336  L 
 C-C_3                0     4.64145  -7.33547   0.41958  L 
 C-C_3                0     5.44017  -7.91526   1.61535  L 
 C-C_3                0     2.36451  -6.4305   -0.26098  L 
 C-C_3                0     7.69574  -7.11713   1.18779  L 
 C-C_3                0     5.61526  -11.85383   4.61328  L 
 C-C_3                0     4.89967  -11.21632   3.45365  L 
 C-C_3                0     6.5799   -8.31599   4.90742  L 
 H-H_                 0     6.2047   -7.42879   4.36753  L 
 C-C_3                0     10.47174  -6.05467   1.51422  L 
 H-H_                 0     10.78129  -5.31846   0.74266  L 
 C-C_3                0     1.21027  -10.05758   2.97332  L 
 C-C_3                0     5.66486  -9.48813   4.60462  L 
 C-C_3                0     4.68756  -8.93049   2.51913  L 
 C-C_3                0     5.84864  -10.46815   6.84991  L 
 H-H_                 0     6.14884  -11.36515   7.42932  L 
 C-C_3                0     5.22983  -5.98239   0.02366  L 
 C-C_3                0     8.84287  -7.49656   0.22407  L 
 C-C_3                0    -0.80973  -9.91729   1.54315  L 
 C-C_3                0     6.99682  -11.06332  -1.29775  L 
 H-H_                 0     6.78301  -12.151   -1.29367  L 
 C-C_3                0     0.71878  -9.7551    1.56759  L 
 C-C_3                0     6.48751  -8.02063   6.41657  L 
 H-H_                 0     7.22877  -7.24204   6.6924   L 
 C-C_3                0     4.85449  -12.23645   2.32653  L 
 H-H_                 0     4.33065  -11.81622   1.44885  L 
 C-C_3                0     6.69908  -9.26981   7.29793  L 
 H-H_                 0     6.47607  -9.02305   8.35332  L 
 C-C_3                0     10.22148  -7.42196   0.87572  L 
 H-H_                 0     11.00842  -7.63082   0.1234   L 
 C-C_3                0     8.84852  -9.35211  -1.55271  L 
 H-H_                 0     9.9354   -9.2369   -1.7401   L 
 C-C_3                0     1.10627  -11.53592   3.22711  L 
 H-H_                 0     1.56806  -11.7338   4.21584  L 
 C-C_3                0     6.61526  -10.45269   0.06103  L 
 H-H_                 0     5.51341  -10.48323   0.1409   L 
 C-C_3                0    -1.48621  -9.5348    0.1689   L 
 C-C_3                0     8.47398  -10.83152  -1.65638  L 
 H-H_                 0     8.68065  -11.20317  -2.67935  L 
 C-C_3                0    -1.17704  -11.35643   2.02095  L 
 H-H_                 0    -2.24994  -11.35389   2.29259  L 
 C-C_3                0     8.16575  -6.53178   2.52122  L 
 H-H_                 0     7.31287  -6.01576   3.00549  L 
 C-C_3                0    -0.38451  -11.9148   3.249    L 
 C-C_3                0     9.26555  -5.49949   2.28301  L 
 H-H_                 0     9.60118  -5.06025   3.24431  L 
 C-C_3                0    -1.23003  -8.051    -0.18604  L 
 H-H_                 0    -1.92636  -7.70103  -0.97687  L 
 H-H_                 0    -1.36675  -7.40367   0.70702  L 
 H-H_                 0    -0.21572  -7.9007   -0.60448  L 
 C-C_3                0     4.69535  -12.87825   5.24537  L 
 H-H_                 0     5.17626  -13.31625   6.14463  L 
 C-C_3                0    -0.61881  -13.44421   3.51239  L 
 C-C_3                0    -3.01803  -9.70606   0.25365  L 
 H-H_                 0    -3.30943  -10.76507   0.3938   L 
 H-H_                 0    -3.41812  -9.0966    1.09061  L 
 H-H_                 0    -3.51088  -9.37267  -0.68581  L 
 C-C_3                0     4.02533  -13.43675   2.82609  L 
 H-H_                 0     4.03911  -14.24918   2.07009  L 
 C-C_3                0    -0.954    -10.41713  -0.97598  L 
 H-H_                 0    -1.23211  -11.48022  -0.8211   L 
 H-H_                 0    -1.37428  -10.08856  -1.94538  L 
 H-H_                 0     0.14766  -10.33366  -1.05732  L 
 C-C_3                0     4.49109  -13.98365   4.19551  L 
 H-H_                 0     3.76306  -14.73266   4.57025  L 
 C-C_3                0     0.15591  -13.91525   4.76691  L 
 H-H_                 0    -0.04194  -13.23767   5.62327  L 
 H-H_                 0    -0.14771  -14.94369   5.06018  L 
 H-H_                 0     1.25033  -13.94685   4.58351  L 
 C-C_3                0    -2.11171  -13.70603   3.78316  L 
 H-H_                 0    -2.73838  -13.43694   2.91519  L 
 H-H_                 0    -2.29645  -14.77894   4.00711  L 
 H-H_                 0    -2.44708  -13.11178   4.65222  L 
 C-C_3                0    -0.16254  -14.28916   2.30515  L 
 H-H_                 0     0.93207  -14.1932   2.15316  L 
 H-H_                 0    -0.3889   -15.36444   2.47166  L 
 H-H_                 0    -0.67414  -13.97017   1.37499  L 
 O-O_3                0    -13.89715  -9.73965   1.06963  L 
 O-O_3                0    -12.21609  -10.83048   2.78316  L 
 N-N_3                0    -9.1992   -10.38124   2.63132  L 
 N-N_3                0    -8.35814  -8.52077   0.72833  L 
 N-N_3                0    -13.34208  -6.10617  -0.27685  L 
 C-C_3                0    -8.08227  -9.12198  -0.57339  L 
 C-C_3                0    -12.20141  -8.13869   0.42676  L 
 C-C_3                0    -6.6982   -8.66146  -0.91809  L 
 C-C_3                0    -12.55591  -9.59681   0.66309  L 
 N-N_3                0    -10.2667  -6.95415  -2.16868  L 
 C-C_3                0    -11.57171  -10.35951   1.60827  L 
 C-C_3                0    -8.40425  -11.01922   4.77364  L 
 C-C_3                0    -10.76487  -8.108    -0.10315  L 
 C-C_3                0    -9.79985  -8.456     1.05432  L 
 C-C_3                0    -13.20844  -7.52651  -0.54296  L 
 C-C_3                0    -7.84431  -7.15672   0.53645  L 
 C-C_3                0    -8.7553   -12.28204   4.03792  L 
 C-C_3                0    -9.56632  -11.78809   2.8772   L 
 C-C_3                0    -8.38446  -8.62618   4.26814  L 
 H-H_                 0    -8.95634  -7.81081   3.79058  L 
 C-C_3                0    -5.42869  -5.44095   0.70408  L 
 H-H_                 0    -5.4077   -4.68443  -0.109    L 
 C-C_3                0    -13.40988  -11.54206   2.48744  L 
 C-C_3                0    -9.12015  -9.9326    4.0247   L 
 C-C_3                0    -10.28578  -9.59347   2.00023  L 
 C-C_3                0    -8.56713  -10.84619   6.26708  L 
 H-H_                 0    -8.07137  -11.6787   6.80236  L 
 C-C_3                0    -10.42214  -6.76806  -0.73907  L 
 C-C_3                0    -6.7084   -7.21602  -0.50699  L 
 C-C_3                0    -15.51418  -11.61139   1.14689  L 
 C-C_3                0    -7.73191  -11.10676  -2.03166  L 
 H-H_                 0    -7.63207  -12.21232  -2.04726  L 
 C-C_3                0    -14.06784  -11.11768   1.19066  L 
 C-C_3                0    -8.35821  -8.34253   5.77979  L 
 H-H_                 0    -7.71717  -7.45709   5.9717   L 
 C-C_3                0    -9.42344  -12.80116   1.75343  L 
 H-H_                 0    -10.00603  -12.47973   0.87321  L 
 C-C_3                0    -7.85959  -9.5344    6.62575  L 
 H-H_                 0    -7.9878   -9.31853   7.70666  L 
 C-C_3                0    -5.36846  -6.85068   0.11803  L 
 H-H_                 0    -4.54541  -6.94328  -0.61485  L 
 C-C_3                0    -6.43147  -8.94639  -2.38371  L 
 H-H_                 0    -5.43935  -8.54174  -2.67543  L 
 C-C_3                0    -13.24109  -13.0435   2.51228  L 
 H-H_                 0    -12.75758  -13.30331   3.47504  L 
 C-C_3                0    -8.10988  -10.63897  -0.61482  L 
 H-H_                 0    -9.1493   -10.95729  -0.4271   L 
 C-C_3                0    -16.3613  -11.01795  -0.04158  L 
 C-C_3                0    -6.43337  -10.46942  -2.55462  L 
 H-H_                 0    -6.29908  -10.72959  -3.62464  L 
 C-C_3                0    -15.47749  -13.1621   1.22076  L 
 H-H_                 0    -16.51299  -13.52383   1.35794  L 
 C-C_3                0    -7.47117  -6.46762   1.85388  L 
 H-H_                 0    -8.40145  -6.17184   2.37856  L 
 C-C_3                0    -14.62674  -13.72259   2.40162  L 
 C-C_3                0    -6.66665  -5.19864   1.57816  L 
 H-H_                 0    -6.36778  -4.72026   2.53253  L 
 C-C_3                0    -16.82682  -9.59356   0.33474  L 
 H-H_                 0    -17.54524  -9.20073  -0.41561  L 
 H-H_                 0    -17.32997  -9.60345   1.32493  L 
 H-H_                 0    -15.99172  -8.8689    0.37438  L 
 C-C_3                0    -9.54061  -13.4063   4.67352  L 
 H-H_                 0    -9.05131  -13.73436   5.6062   L 
 C-C_3                0    -14.54158  -15.2893   2.43316  L 
 C-C_3                0    -17.63053  -11.85378  -0.30578  L 
 H-H_                 0    -17.36549  -12.81913  -0.78237  L 
 H-H_                 0    -18.17581  -12.04479   0.64055  L 
 H-H_                 0    -18.31909  -11.33291  -1.00432  L 
 C-C_3                0    -10.03924  -14.1248   2.25318  L 
 H-H_                 0    -9.85974  -14.9332   1.51405  L 
 C-C_3                0    -15.55093  -10.97299  -1.35399  L 
 H-H_                 0    -15.20376  -11.98954  -1.61831  L 
 H-H_                 0    -16.17136  -10.5892  -2.18787  L 
 H-H_                 0    -14.6678  -10.31107  -1.27269  L 
 C-C_3                0    -9.54131  -14.55912   3.65409  L 
 H-H_                 0    -10.1611  -15.39862   4.03151  L 
 C-C_3                0    -13.87923  -15.75337   3.75087  L 
 H-H_                 0    -14.35981  -15.25864   4.62116  L 
 H-H_                 0    -13.96965  -16.85368   3.87877  L 
 H-H_                 0    -12.79376  -15.52293   3.7662   L 
 C-C_3                0    -15.95422  -15.91144   2.37407  L 
 H-H_                 0    -16.39295  -15.81092   1.3605   L 
 H-H_                 0    -15.9259  -16.99938   2.59939  L 
 H-H_                 0    -16.62717  -15.41923   3.10446  L 
 C-C_3                0    -13.72206  -15.82501   1.24199  L 
 H-H_                 0    -12.67971  -15.44551   1.27169  L 
 H-H_                 0    -13.68026  -16.93543   1.26504  L 
 H-H_                 0    -14.18753  -15.51971   0.28191  L 
 O-O_3                0     16.11949   1.84939  -0.38038  L 
 O-O_3                0     17.54099   0.45795   1.44033  L 
 N-N_3                0     20.54927   0.57612   1.52277  L 
 N-N_3                0     21.5934   1.67635  -0.79284  L 
 N-N_3                0     16.04277   4.51626  -1.24796  L 
 C-C_3                0     21.66592   1.78258  -2.25118  L 
 C-C_3                0     18.05826   3.21357  -0.79052  L 
 C-C_3                0     23.10511   1.98276  -2.59988  L 
 C-C_3                0     17.4961   1.78748  -0.67974  L 
 N-N_3                0     20.00075   5.13831  -2.56767  L 
 C-C_3                0     18.28964   0.85048   0.29756  L 
 C-C_3                0     21.1442  -0.23543   3.65565  L 
 C-C_3                0     19.53754   3.17884  -1.19007  L 
 C-C_3                0     20.39359   2.33342  -0.22637  L 
 C-C_3                0     17.26514   3.99667  -1.83371  L 
 C-C_3                0     22.75838   2.4359   -0.30784  L 
 C-C_3                0     20.92536  -1.41788   2.7404   L 
 C-C_3                0     20.16182  -0.83623   1.5801   L 
 C-C_3                0     21.1082   2.19308   3.40072  L 
 H-H_                 0     20.6574   3.05755   2.87039  L 
 C-C_3                0     25.48682   3.23783   0.05512  L 
 H-H_                 0     25.18391   4.28429   0.27333  L 
 C-C_3                0     16.19301   0.11205   1.15612  L 
 C-C_3                0     20.4562   0.89756   2.94391  L 
 C-C_3                0     19.62776   1.45768   0.77998  L 
 C-C_3                0     20.74246  -0.2315    5.11484  L 
 H-H_                 0     21.22334  -1.08136   5.63656  L 
 C-C_3                0     20.1304   4.58272  -1.23226  L 
 C-C_3                0     23.55233   2.9336   -1.53698  L 
 C-C_3                0     14.13048   0.44514  -0.23976  L 
 C-C_3                0     21.28102   0.82557  -4.50403  L 
 H-H_                 0     21.01636  -0.0891   -5.07096  L 
 C-C_3                0     15.67642   0.53992  -0.20843  L 
 C-C_3                0     20.84463   2.32913   4.91241  L 
 H-H_                 0     21.36686   3.22554   5.30604  L 
 C-C_3                0     20.48329  -1.6972    0.37499  L 
 H-H_                 0     20.03011  -1.26992  -0.54199  L 
 C-C_3                0     21.28237   1.08      5.71167  L 
 H-H_                 0     20.97406   1.1756    6.77321  L 
 C-C_3                0     25.07507   2.86341  -1.36663  L 
 H-H_                 0     25.57262   3.52972  -2.10186  L 
 C-C_3                0     23.18999   2.45735  -4.03798  L 
 H-H_                 0     24.24434   2.68252  -4.3024   L 
 C-C_3                0     15.87952  -1.33881   1.42964  L 
 H-H_                 0     16.36038  -1.60523   2.39171  L 
 C-C_3                0     21.15278   0.56509  -2.99323  L 
 H-H_                 0     20.08267   0.41933  -2.73882  L 
 C-C_3                0     13.48189   0.82307  -1.62659  L 
 C-C_3                0     22.67907   1.31591  -4.92576  L 
 H-H_                 0     22.6528   1.64989  -5.98288  L 
 C-C_3                0     13.65423  -0.94715   0.2539   L 
 H-H_                 0     12.57501  -0.86327   0.47755  L 
 C-C_3                0     23.62526   1.54956   0.59531  L 
 H-H_                 0     23.05376   1.17581   1.46551  L 
 C-C_3                0     14.34991  -1.47373   1.5325   L 
 C-C_3                0     24.86526   2.2978    1.09655  L 
 H-H_                 0     25.62243   1.56169   1.43711  L 
 C-C_3                0     13.78361   2.2896   -1.99598  L 
 H-H_                 0     13.1717   2.62209  -2.86286  L 
 H-H_                 0     13.56669   2.95877  -1.13585  L 
 H-H_                 0     14.83475   2.41866  -2.30364  L 
 C-C_3                0     20.24932  -2.69715   3.18798  L 
 H-H_                 0     20.80857  -3.12353   4.04337  L 
 C-C_3                0     13.869   -2.90661   1.94757  L 
 C-C_3                0     11.94264   0.701    -1.56365  L 
 H-H_                 0     11.63138  -0.3561   -1.48512  L 
 H-H_                 0     11.54554   1.2689   -0.69577  L 
 H-H_                 0     11.46615   1.09546  -2.48783  L 
 C-C_3                0     19.88996  -3.09375   0.6608   L 
 H-H_                 0     20.15416  -3.79971  -0.15101  L 
 C-C_3                0     14.00469  -0.10494  -2.74292  L 
 H-H_                 0     13.77776  -1.16879  -2.5167   L 
 H-H_                 0     13.53138   0.147    -3.71335  L 
 H-H_                 0     15.10173   0.00154  -2.86159  L 
 C-C_3                0     20.34729  -3.68862   2.01411  L 
 H-H_                 0     19.76245  -4.60417   2.24184  L 
 C-C_3                0     14.48584  -3.2976    3.30744  L 
 H-H_                 0     14.35041  -2.48453   4.04986  L 
 H-H_                 0     13.99872  -4.20973   3.71245  L 
 H-H_                 0     15.56948  -3.51892   3.21648  L 
 C-C_3                0     12.33392  -2.93383   2.12157  L 
 H-H_                 0     11.80416  -2.85308   1.14903  L 
 H-H_                 0     12.00054  -3.88478   2.58823  L 
 H-H_                 0     12.01647  -2.10327   2.78002  L 
 C-C_3                0     14.26816  -3.95217   0.88684  L 
 H-H_                 0     15.37244  -4.00319   0.77416  L 
 H-H_                 0     13.89977  -4.95752   1.18401  L 
 H-H_                 0     13.82777  -3.70224  -0.10226  L 
 O-O_R                0    -0.6912    2.05615   0.39695  H 
 O-O_R                0     1.03351   0.40549   1.81966  H 
 N-N_R                0     3.76163   0.73469   1.73459  H 
 N-N_R                0     4.84128   2.74534  -0.05661  H 
 N-N_R                0    -0.54622   5.0923   -1.27457  H 
 C-C_R                0     5.70361   1.80946  -0.6637   H 
 C-C_R                0     1.15453   3.32375  -0.41213  H 
 C-C_R                0     6.99638   2.39222  -0.77369  H 
 C-C_R                0     0.66028   2.22726   0.30867  H 
 N-N_R                0     3.33248   5.25539  -2.28938  H 
 C-C_R                0     1.53861   1.37093   0.99623  H 
 C-C_R                0     5.06618   0.04726   3.50459  H 
 C-C_R                0     2.56585   3.47077  -0.55933  H 
 C-C_R                0     3.45386   2.59255   0.10994  H 
 C-C_R                0     0.23799   4.2889   -0.92313  H 
 C-C_R                0     5.56946   3.91889   0.21379  H 
 C-C_R                0     4.55129  -1.12816   2.83306  H 
 C-C_R                0     3.74378  -0.67278   1.75508  H 
 C-C_R                0     4.81413   2.48675   3.24648  H 
 H-H_                 0     4.41376   3.35982   2.72867  H 
 C-C_R                0     7.4314    5.95443   0.54163  H 
 H-H_                 0     8.14613   6.77135   0.66832  H 
 C-C_R                0    -0.23481  -0.05801   1.45183  H 
 C-C_R                0     4.55497   1.18239   2.81477  H 
 C-C_R                0     2.93485   1.55326   0.93834  H 
 C-C_R                0     5.86553   0.22943   4.64431  H 
 H-H_                 0     6.25257  -0.63514   5.18848  H 
 C-C_R                0     3.03115   4.45546  -1.48159  H 
 C-C_R                0     6.91635   3.71355  -0.18785  H 
 C-C_R                0    -2.35701   0.28743   0.289    H 
 C-C_R                0     6.4745   -0.16745  -1.76332  H 
 H-H_                 0     6.28995  -1.19072  -2.09657  H 
 C-C_R                0    -1.0996    0.75334   0.7156   H 
 C-C_R                0     5.62335   2.63865   4.37715  H 
 H-H_                 0     5.86368   3.64443   4.72214  H 
 C-C_R                0     3.10252  -1.56555   0.88892  H 
 H-H_                 0     2.47838  -1.21064   0.06596  H 
 C-C_R                0     6.13812   1.52956   5.07446  H 
 H-H_                 0     6.75039   1.69764   5.96144  H 
 C-C_R                0     7.85268   4.73853  -0.00068  H 
 H-H_                 0     8.88802   4.57069  -0.29322  H 
 C-C_R                0     8.02091   1.68686  -1.42543  H 
 H-H_                 0     9.01228   2.13499  -1.54171  H 
 C-C_R                0    -0.58507  -1.3466    1.83462  H 
 H-H_                 0     0.13847  -1.9256    2.4095   H 
 C-C_R                0     5.42678   0.52841  -1.15053  H 
 H-H_                 0     4.43769   0.07598  -1.05658  H 
 C-C_3                0    -3.30395   1.16607  -0.5493   H 
 C-C_R                0     7.75348   0.40657  -1.91854  H 
 H-H_                 0     8.54738  -0.1591   -2.41315  H 
 C-C_R                0    -2.68824  -1.02063   0.69214  H 
 H-H_                 0    -3.65581  -1.42059   0.38422  H 
 C-C_R                0     5.13938   5.12242   0.78734  H 
 H-H_                 0     4.09978   5.28174   1.08579  H 
 C-C_R                0    -1.84103  -1.84501   1.46052  H 
 C-C_R                0     6.08901   6.13856   0.93416  H 
 H-H_                 0     5.7724    7.09452   1.35775  H 
 C-C_3                0    -3.73194   2.39357   0.29274  H 
 H-H_                 0    -4.44628   3.00743  -0.27784  H 
 H-H_                 0    -4.22401   2.06814   1.22349  H 
 H-H_                 0    -2.87759   3.03336   0.55519  H 
 C-C_R                0     4.69103  -2.50679   3.05729  H 
 H-H_                 0     5.31085  -2.86533   3.88146  H 
 C-C_3                0    -2.27926  -3.26643   1.8322   H 
 C-C_3                0    -4.57028   0.39272  -0.95701  H 
 H-H_                 0    -4.32202  -0.48526  -1.57551  H 
 H-H_                 0    -5.14978   0.04953  -0.08558  H 
 H-H_                 0    -5.22267   1.05042  -1.55406  H 
 C-C_R                0     3.26962  -2.93526   1.12582  H 
 H-H_                 0     2.79007  -3.64327   0.44803  H 
 C-C_3                0    -2.61      1.62417  -1.85675  H 
 H-H_                 0    -2.31298   0.75837  -2.47191  H 
 H-H_                 0    -3.31448   2.23489  -2.44182  H 
 H-H_                 0    -1.72307   2.24243  -1.67026  H 
 C-C_R                0     4.04698  -3.40727   2.20365  H 
 H-H_                 0     4.1498   -4.48294   2.37131  H 
 C-C_3                0    -1.28059  -3.93837   2.78882  H 
 H-H_                 0    -1.1353   -3.3433    3.70326  H 
 H-H_                 0    -1.65629  -4.93156   3.07846  H 
 H-H_                 0    -0.29531  -4.08324   2.31593  H 
 C-C_3                0    -3.66209  -3.20845   2.51954  H 
 H-H_                 0    -4.44477  -2.81784   1.85015  H 
 H-H_                 0    -3.97027  -4.21303   2.84621  H 
 H-H_                 0    -3.62838  -2.55791   3.40469  H 
 C-C_3                0    -2.35254  -4.11125   0.54092  H 
 H-H_                 0    -1.37239  -4.14173   0.03726  H 
 H-H_                 0    -2.64467  -5.14862   0.77431  H 
 H-H_                 0    -3.08231  -3.6934   -0.17049  H 
 O-O_3                0    -15.54823   1.65712  -1.49241  L 
 O-O_3                0    -14.40316   0.91324   0.78706  L 
 N-N_3                0    -11.26934   1.10395   1.08279  L 
 N-N_3                0    -10.17229   2.90617  -0.69953  L 
 N-N_3                0    -15.94243   4.17591  -2.70962  L 
 C-C_3                0    -9.88225   2.35193  -2.01703  L 
 C-C_3                0    -13.91423   3.40093  -1.57399  L 
 C-C_3                0    -8.42185   2.64172  -2.20823  L 
 C-C_3                0    -14.15091   1.89625  -1.46215  L 
 N-N_3                0    -12.50982   5.98044  -2.62583  L 
 C-C_3                0    -13.47185   1.23186  -0.22568  L 
 C-C_3                0    -10.42621   0.40467   3.17037  L 
 C-C_3                0    -12.42599   3.77012  -1.56522  L 
 C-C_3                0    -11.61737   3.08587  -0.4442   L 
 C-C_3                0    -14.53009   3.88696  -2.88546  L 
 C-C_3                0    -9.49675   4.21236  -0.78173  L 
 C-C_3                0    -10.86127  -0.82747   2.43647  L 
 C-C_3                0    -11.70171  -0.2892    1.30992  L 
 C-C_3                0    -10.41036   2.81865   2.75447  L 
 H-H_                 0    -11.01667   3.65243   2.35541  L 
 C-C_3                0    -6.86876   5.5657   -0.28545  L 
 H-H_                 0    -6.62151   6.38838  -0.98695  L 
 C-C_3                0    -15.47216   0.13099   0.27986  L 
 C-C_3                0    -11.1616   1.52232   2.48758  L 
 C-C_3                0    -12.27474   1.96845   0.40869  L 
 C-C_3                0    -10.44988   0.52626   4.67635  L 
 H-H_                 0    -9.90941  -0.33268   5.12695  L 
 C-C_3                0    -12.28626   5.27863  -1.374    L 
 C-C_3                0    -8.29178   4.06182  -1.7386   L 
 C-C_3                0    -17.21589  -0.13561  -1.46206  L 
 C-C_3                0    -9.63212   0.40545  -3.55283  L 
 H-H_                 0    -9.67342  -0.69794  -3.60795  L 
 C-C_3                0    -15.76037   0.30669  -1.20285  L 
 C-C_3                0    -10.27724   3.03446   4.27463  L 
 H-H_                 0    -9.63839   3.9212    4.46589  L 
 C-C_3                0    -11.55207  -1.29318   0.17725  L 
 H-H_                 0    -12.09497  -0.95676  -0.72392  L 
 C-C_3                0    -9.68941   1.81268   5.00638  L 
 H-H_                 0    -9.66582   1.98149   6.10204  L 
 C-C_3                0    -6.95081   4.23295  -1.02899  L 
 H-H_                 0    -6.10903   4.13598  -1.74632  L 
 C-C_3                0    -8.01259   2.36159  -3.63771  L 
 H-H_                 0    -6.94586   2.62932  -3.78625  L 
 C-C_3                0    -15.34415  -1.33885   0.57304  L 
 H-H_                 0    -14.96561  -1.4578    1.60814  L 
 C-C_3                0    -10.10626   0.85406  -2.15994  L 
 H-H_                 0    -11.19042   0.64569  -2.08092  L 
 C-C_3                0    -17.67362  -0.07327  -2.96664  L 
 C-C_3                0    -8.19736   0.86373  -3.86883  L 
 H-H_                 0    -7.92169   0.60088  -4.90827  L 
 C-C_3                0    -17.49009  -1.54287  -0.86124  L 
 H-H_                 0    -18.57915  -1.63389  -0.67385  L 
 C-C_3                0    -9.14225   4.77669   0.59598  L 
 H-H_                 0    -10.06461   5.18229   1.05635  L 
 C-C_3                0    -16.74382  -1.96356   0.43726  L 
 C-C_3                0    -8.15117   5.92725   0.47281  L 
 H-H_                 0    -7.89206   6.31993   1.47701  L 
 C-C_3                0    -17.52067   1.35146  -3.54434  L 
 H-H_                 0    -18.03473   1.44332  -4.52588  L 
 H-H_                 0    -17.96002   2.10121  -2.85217  L 
 H-H_                 0    -16.45677   1.60013  -3.73314  L 
 C-C_3                0    -11.6384  -1.94551   3.09027  L 
 H-H_                 0    -11.11436  -2.29134   4.0007   L 
 C-C_3                0    -16.75153  -3.51409   0.62454  L 
 C-C_3                0    -19.1705  -0.44888  -3.07727  L 
 H-H_                 0    -19.34211  -1.52     -2.84123  L 
 H-H_                 0    -19.77413   0.17318  -2.38435  L 
 H-H_                 0    -19.55073  -0.28648  -4.10881  L 
 C-C_3                0    -12.17586  -2.62404   0.65951  L 
 H-H_                 0    -11.98405  -3.4256   -0.08316  L 
 C-C_3                0    -16.85311  -1.05398  -3.82886  L 
 H-H_                 0    -16.96845  -2.0986   -3.46996  L 
 H-H_                 0    -17.19452  -1.01942  -4.88368  L 
 H-H_                 0    -15.77629  -0.7891   -3.80483  L 
 C-C_3                0    -11.67789  -3.08306   2.05448  L 
 H-H_                 0    -12.30393  -3.91949   2.42689  L 
 C-C_3                0    -16.04952  -3.93009   1.93475  L 
 H-H_                 0    -16.49773  -3.42191   2.81033  L 
 H-H_                 0    -16.15628  -5.02307   2.08713  L 
 H-H_                 0    -14.96142  -3.71315   1.9045   L 
 C-C_3                0    -18.20762  -4.02304   0.69598  L 
 H-H_                 0    -18.73654  -3.89681  -0.27206  L 
 H-H_                 0    -18.22828  -5.10519   0.93286  L 
 H-H_                 0    -18.77079  -3.48068   1.48502  L 
 C-C_3                0    -16.03182  -4.20063  -0.55022  L 
 H-H_                 0    -14.98397  -3.84221  -0.63452  L 
 H-H_                 0    -16.01309  -5.29919  -0.39001  L 
 H-H_                 0    -16.54927  -3.9955   -1.51143  L 
 O-O_3                0     13.5393   12.25924  -2.2792   L 
 O-O_3                0     14.97776   11.10269  -0.38081  L 
 N-N_3                0     18.0452   11.24744  -0.3302   L 
 N-N_3                0     18.67487   12.46558  -2.87041  L 
 N-N_3                0     14.27801   16.06253  -2.92014  L 
 C-C_3                0     18.8702   13.27041  -4.08514  L 
 C-C_3                0     15.28492   13.91191  -2.32849  L 
 C-C_3                0     20.33675   13.33287  -4.36784  L 
 C-C_3                0     14.93866   12.42681  -2.45222  L 
 N-N_3                0     18.38492   16.0267  -2.58011  L 
 C-C_3                0     15.76239   11.5275  -1.47664  L 
 C-C_3                0     18.81818   10.45107   1.77186  L 
 C-C_3                0     16.78265   14.18452  -2.54336  L 
 C-C_3                0     17.74297   13.13474  -1.92829  L 
 C-C_3                0     14.47442   14.69251  -3.36017  L 
 C-C_3                0     19.9957   12.49984  -2.20883  L 
 C-C_3                0     18.37722   9.26689   0.95506  L 
 C-C_3                0     17.5578   9.87394  -0.14798  L 
 C-C_3                0     19.0833   12.82948   1.3671   L 
 H-H_                 0     18.73145   13.72003   0.81004  L 
 C-C_3                0     22.78393   12.38461  -1.68346  L 
 H-H_                 0     22.6287   13.07991  -0.83074  L 
 C-C_3                0     13.80265   10.44125  -0.81779  L 
 C-C_3                0     18.20129   11.63027   1.07074  L 
 C-C_3                0     17.06077   12.16895  -0.94095  L 
 C-C_3                0     18.55783   10.57094   3.25707  L 
 H-H_                 0     18.96042   9.68349   3.78619  L 
 C-C_3                0     17.13809   15.56058  -1.99877  L 
 C-C_3                0     20.90549   13.46491  -2.99559  L 
 C-C_3                0     11.79771   10.50842  -2.26273  L 
 C-C_3                0     18.40956   13.74427  -6.4737   L 
 H-H_                 0     18.00776   13.32702  -7.41964  L 
 C-C_3                0     13.29005   10.88509  -2.17879  L 
 C-C_3                0     18.98592   13.08623   2.88397  L 
 H-H_                 0     19.65686   13.92183   3.17299  L 
 C-C_3                0     17.676    8.93963  -1.33633  L 
 H-H_                 0     17.16724   9.36328  -2.22404  L 
 C-C_3                0     19.31416   11.82746   3.72574  L 
 H-H_                 0     19.09901   12.01629   4.79368  L 
 C-C_3                0     22.39034   13.0715  -2.99042  L 
 H-H_                 0     23.02226   13.96692  -3.16551  L 
 C-C_3                0     20.58812   14.46526  -5.34406  L 
 H-H_                 0     21.67835   14.58114  -5.51824  L 
 C-C_3                0     13.90553   8.93705  -0.78646  L 
 H-H_                 0     14.37223   8.64854   0.1768   L 
 C-C_3                0     18.16098   12.75164  -5.3243   L 
 H-H_                 0     17.0706   12.69547  -5.12889  L 
 C-C_3                0     11.06674   10.94292  -3.58588  L 
 C-C_3                0     19.90172   14.08591  -6.66269  L 
 H-H_                 0     20.00685   14.91513  -7.39266  L 
 C-C_3                0     11.62382   8.98597  -1.99896  L 
 H-H_                 0     10.56327   8.8028   -1.73679  L 
 C-C_3                0     20.61853   11.098   -2.16956  L 
 H-H_                 0     19.95725   10.34507  -1.70914  L 
 C-C_3                0     12.4851   8.34786  -0.87535  L 
 C-C_3                0     21.97241   11.10291  -1.45247  L 
 H-H_                 0     22.55989   10.22167  -1.78349  L 
 C-C_3                0     11.03325   12.48177  -3.72229  L 
 H-H_                 0     10.35659   12.7944  -4.54716  L 
 H-H_                 0     10.66733   12.94417  -2.78158  L 
 H-H_                 0     12.02508   12.90082  -3.97429  L 
 C-C_3                0     17.61069   8.09615   1.53257  L 
 H-H_                 0     18.16142   7.666     2.39412  L 
 C-C_3                0     12.46805   6.78369  -0.94173  L 
 C-C_3                0     9.59685   10.46691  -3.55678  L 
 H-H_                 0     9.51751   9.3658   -3.6751   L 
 H-H_                 0     9.12752   10.7612  -2.59508  L 
 H-H_                 0     9.01114   10.9134  -4.38687  L 
 C-C_3                0     17.00541   7.61444  -0.93527  L 
 H-H_                 0     17.15656   6.8745   -1.74567  L 
 C-C_3                0     11.75519   10.33038  -4.82087  L 
 H-H_                 0     11.78784   9.22238  -4.74769  L 
 H-H_                 0     11.20352   10.59496  -5.74769  L 
 H-H_                 0     12.79418   10.70435  -4.91337  L 
 C-C_3                0     17.5243   7.04335   0.41118  L 
 H-H_                 0     16.88644   6.19776   0.73926  L 
 C-C_3                0     13.26775   6.18262   0.22855  L 
 H-H_                 0     12.93506   6.62136   1.18927  L 
 H-H_                 0     13.11949   5.08287   0.27093  L 
 H-H_                 0     14.35652   6.36283   0.11444  L 
 C-C_3                0     11.02275   6.26224  -0.82384  L 
 H-H_                 0     10.41256   6.53165  -1.71139  L 
 H-H_                 0     11.02329   5.15305  -0.76074  L 
 H-H_                 0     10.53784   6.67087   0.08874  L 
 C-C_3                0     13.07195   6.27433  -2.26411  L 
 H-H_                 0     14.1393   6.56436  -2.33884  L 
 H-H_                 0     13.01811   5.16676  -2.31824  L 
 H-H_                 0     12.51902   6.68374  -3.13577  L 
 O-O_3                0    -1.4624    13.96497  -3.88256  L 
 O-O_3                0     0.30379   13.31486  -1.96975  L 
 N-N_3                0     3.14081   12.60145  -2.4379   L 
 N-N_3                0     4.23212   14.66234  -4.20456  L 
 N-N_3                0    -1.61934   16.75265  -4.71912  L 
 C-C_3                0     4.32084   14.49022  -5.65517  L 
 C-C_3                0     0.39516   15.4252  -4.34151  L 
 C-C_3                0     5.60278   15.12891  -6.08455  L 
 C-C_3                0    -0.08555   13.9734  -4.26504  L 
 N-N_3                0     2.28148   17.47432  -6.1243   L 
 C-C_3                0     0.78703   13.16181  -3.28143  L 
 C-C_3                0     3.20097   11.85865  -0.16969  L 
 C-C_3                0     1.88574   15.52657  -4.71286  L 
 C-C_3                0     2.82335   14.74601  -3.7418   L 
 C-C_3                0    -0.45329   16.17735  -5.36578  L 
 C-C_3                0     4.92476   15.93751  -3.9449   L 
 C-C_3                0     3.12624   10.64466  -1.05787  L 
 C-C_3                0     2.70246   11.20175  -2.38656  L 
 C-C_3                0     3.44741   14.26595  -0.51405  L 
 H-H_                 0     3.15747   15.13697  -1.13333  L 
 C-C_3                0     7.18278   17.75865  -3.83131  L 
 H-H_                 0     6.58961   18.68342  -3.99591  L 
 C-C_3                0    -0.99224   12.74175  -1.89151  L 
 C-C_3                0     2.81044   13.00239  -1.06316  L 
 C-C_3                0     2.31366   13.32531  -3.43436  L 
 C-C_3                0     2.45462   11.97537   1.14003  L 
 H-H_                 0     2.68237   11.10317   1.78223  L 
 C-C_3                0     2.29469   16.9967  -4.75301  L 
 C-C_3                0     5.63037   16.37485  -5.25153  L 
 C-C_3                0    -3.25067   12.52925  -2.92541  L 
 C-C_3                0     4.29151   13.11401  -7.68869  L 
 H-H_                 0     4.31973   12.09171  -8.11215  L 
 C-C_3                0    -1.76024   12.76158  -3.21537  L 
 C-C_3                0     2.89649   14.49632   0.90575  L 
 H-H_                 0     3.43222   15.34537   1.3773   L 
 C-C_3                0     3.20388   10.25694  -3.45954  L 
 H-H_                 0     2.97398   10.65993  -4.46284  L 
 C-C_3                0     2.98709   13.24925   1.81588  L 
 H-H_                 0     2.44412   13.43417   2.76333  L 
 C-C_3                0     7.07457   16.84614  -5.05047  L 
 H-H_                 0     7.43649   17.37305  -5.95814  L 
 C-C_3                0     5.55299   15.33093  -7.58977  L 
 H-H_                 0     6.47569   15.84182  -7.93622  L 
 C-C_3                0    -0.96111   11.32596  -1.36205  L 
 H-H_                 0    -0.36826   11.32933  -0.42407  L 
 C-C_3                0     4.30785   13.05579  -6.15441  L 
 H-H_                 0     3.38786   12.54728  -5.81121  L 
 C-C_3                0    -4.19481   12.68088  -4.17849  L 
 C-C_3                0     5.45474   13.95029  -8.25445  L 
 H-H_                 0     5.31293   14.08269  -9.34502  L 
 C-C_3                0    -3.39756   11.15023  -2.22648  L 
 H-H_                 0    -4.41238   11.09359  -1.79104  L 
 C-C_3                0     5.90821   15.78671  -2.78398  L 
 H-H_                 0     5.36587   15.5294  -1.85898  L 
 C-C_3                0    -2.3955    10.83441  -1.07623  L 
 C-C_3                0     6.70695   17.0713  -2.54469  L 
 H-H_                 0     7.57818   16.84624  -1.89493  L 
 C-C_3                0    -4.32766   14.17172  -4.56534  L 
 H-H_                 0    -5.14908   14.32219  -5.29829  L 
 H-H_                 0    -4.54454   14.7888  -3.66695  L 
 H-H_                 0    -3.41776   14.56117  -5.05814  L 
 C-C_3                0     2.24305   9.45722  -0.7385   L 
 H-H_                 0     2.50091   9.05081   0.26052  L 
 C-C_3                0    -2.43676   9.32323  -0.65718  L 
 C-C_3                0    -5.62317   12.1693  -3.86486  L 
 H-H_                 0    -5.64244   11.06501  -3.74571  L 
 H-H_                 0    -6.01183   12.6443  -2.93974  L 
 H-H_                 0    -6.32572   12.40647  -4.69096  L 
 C-C_3                0     2.46031   8.92105  -3.25924  L 
 H-H_                 0     2.85024   8.15837  -3.96535  L 
 C-C_3                0    -3.64807   11.88696  -5.38184  L 
 H-H_                 0    -3.55619   10.81015  -5.12745  L 
 H-H_                 0    -4.31956   11.99042  -6.2567   L 
 H-H_                 0    -2.65367   12.26319  -5.69395  L 
 C-C_3                0     2.53136   8.38512  -1.80644  L 
 H-H_                 0     1.82299   7.53955  -1.68422  L 
 C-C_3                0    -1.49924   9.0633    0.54577  L 
 H-H_                 0    -1.69451   9.79255   1.3583   L 
 H-H_                 0    -1.64485   8.0387    0.95179  L 
 H-H_                 0    -0.43198   9.14006   0.25337  L 
 C-C_3                0    -3.86837   8.92955  -0.22728  L 
 H-H_                 0    -4.5595    8.9065   -1.09597  L 
 H-H_                 0    -3.88711   7.91246   0.22107  L 
 H-H_                 0    -4.26012   9.64938   0.52219  L 
 C-C_3                0    -2.00187   8.42206  -1.83318  L 
 H-H_                 0    -0.95644   8.64257  -2.13909  L 
 H-H_                 0    -2.06259   7.35162  -1.54477  L 
 H-H_                 0    -2.66125   8.57556  -2.71316  L 
 O-O_3                0    -16.19114   12.65592  -1.88341  L 
 O-O_3                0    -14.52496   12.21684   0.10682  L 
 N-N_3                0    -11.55537   12.91515  -0.0334   L 
 N-N_3                0    -11.05485   13.54327  -2.73959  L 
 N-N_3                0    -16.23477   16.19177  -3.32936  L 
 C-C_3                0    -11.37217   13.09965  -4.09791  L 
 C-C_3                0    -14.71415   14.47205  -2.51479  L 
 C-C_3                0    -10.11094   13.25554  -4.89098  L 
 C-C_3                0    -14.8492   12.97751  -2.20759  L 
 N-N_3                0    -13.26861   16.72325  -4.46492  L 
 C-C_3                0    -13.85461   12.49213  -1.10572  L 
 C-C_3                0    -10.82599   12.65563   2.21178  L 
 C-C_3                0    -13.28267   14.79666  -2.98149  L 
 C-C_3                0    -12.18665   14.20774  -2.06498  L 
 C-C_3                0    -15.72382   14.85783  -3.58932  L 
 C-C_3                0    -10.02254   14.57343  -2.9219   L 
 C-C_3                0    -10.9186   11.28467   1.5997   L 
 C-C_3                0    -11.73693   11.51377   0.36412  L 
 C-C_3                0    -11.08172   14.94256   1.42212  L 
 H-H_                 0    -11.61131   15.62588   0.72607  L 
 C-C_3                0    -7.47809   15.70177  -3.65778  L 
 H-H_                 0    -7.89889   16.71177  -3.84957  L 
 C-C_3                0    -15.56144   11.27159  -0.09398  L 
 C-C_3                0    -11.62863   13.5322   1.29041  L 
 C-C_3                0    -12.68406   13.45429  -0.82653  L 
 C-C_3                0    -11.20418   12.93866   3.64832  L 
 H-H_                 0    -10.63968   12.26752   4.32928  L 
 C-C_3                0    -13.05712   16.29591  -3.09357  L 
 C-C_3                0    -9.60287   14.5783  -4.4081   L 
 C-C_3                0    -17.5824   10.67467  -1.37051  L 
 C-C_3                0    -12.14157   11.36858  -5.68861  L 
 H-H_                 0    -12.40514   10.29979  -5.818    L 
 C-C_3                0    -16.19046   11.31519  -1.47642  L 
 C-C_3                0    -11.33656   15.39476   2.87358  L 
 H-H_                 0    -10.87961   16.39184   3.04122  L 
 C-C_3                0    -11.38221   10.42936  -0.63204  L 
 H-H_                 0    -11.91249   10.58801  -1.58916  L 
 C-C_3                0    -10.80177   14.39457   3.92742  L 
 H-H_                 0    -11.13301   14.68281   4.94362  L 
 C-C_3                0    -8.09079   14.68964  -4.62283  L 
 H-H_                 0    -7.87496   14.98092  -5.67164  L 
 C-C_3                0    -10.44942   13.15261  -6.36699  L 
 H-H_                 0    -9.53982   13.32528  -6.97892  L 
 C-C_3                0    -15.14961   9.85803   0.22284  L 
 H-H_                 0    -14.6355   9.86653   1.20549  L 
 C-C_3                0    -11.83412   11.65527  -4.21117  L 
 H-H_                 0    -12.76169   11.50933  -3.62245  L 
 C-C_3                0    -18.44441   10.72911  -2.68332  L 
 C-C_3                0    -10.96926   11.73317  -6.62074  L 
 H-H_                 0    -11.28435   11.6353  -7.6798   L 
 C-C_3                0    -17.43569   9.22137  -0.83703  L 
 H-H_                 0    -18.42096   8.87826  -0.46613  L 
 C-C_3                0    -8.8436    14.30324  -1.98403  L 
 H-H_                 0    -9.17381   14.32215  -0.92451  L 
 C-C_3                0    -16.39839   8.95534   0.29601  L 
 C-C_3                0    -7.71402   15.31972  -2.1903   L 
 H-H_                 0    -6.7742    14.92212  -1.75533  L 
 C-C_3                0    -18.70827   12.19128  -3.11101  L 
 H-H_                 0    -19.54156   12.25568  -3.83989  L 
 H-H_                 0    -18.99006   12.80606  -2.23113  L 
 H-H_                 0    -17.82931   12.63974  -3.61635  L 
 C-C_3                0    -11.5288   10.11238   2.33447  L 
 H-H_                 0    -11.00722   9.96385   3.30024  L 
 C-C_3                0    -16.02945   7.43573   0.3852   L 
 C-C_3                0    -19.82435   10.08001  -2.43631  L 
 H-H_                 0    -19.74674   8.98834  -2.26025  L 
 H-H_                 0    -20.31889   10.55111  -1.55986  L 
 H-H_                 0    -20.47985   10.20327  -3.32428  L 
 C-C_3                0    -11.85648   9.10092  -0.01063  L 
 H-H_                 0    -11.57934   8.2427   -0.65581  L 
 C-C_3                0    -17.74284   9.97609  -3.83132  L 
 H-H_                 0    -17.64387   8.89953  -3.58727  L 
 H-H_                 0    -18.32546   10.06076  -4.77257  L 
 H-H_                 0    -16.72733   10.38578  -4.00943  L 
 C-C_3                0    -11.32531   8.88339   1.42642  L 
 H-H_                 0    -11.81029   7.99547   1.87431  L 
 C-C_3                0    -15.03424   7.16369   1.53423  L 
 H-H_                 0    -15.45495   7.49113   2.50477  L 
 H-H_                 0    -14.79734   6.08089   1.60071  L 
 H-H_                 0    -14.07023   7.67826   1.36536  L 
 C-C_3                0    -17.29752   6.59686   0.65791  L 
 H-H_                 0    -18.00481   6.6401   -0.19255  L 
 H-H_                 0    -17.04122   5.52663   0.80728  L 
 H-H_                 0    -17.82317   6.96803   1.56142  L 
 C-C_3                0    -15.38821   6.96391  -0.93233  L 
 H-H_                 0    -14.48595   7.56508  -1.17387  L 
 H-H_                 0    -15.08427   5.90198  -0.84636  L 
 H-H_                 0    -16.10505   7.05164  -1.77356  L 
 O-O_3                0     17.59917  -2.79432   13.25225  L 
 O-O_3                0     19.54193  -4.20475   14.41272  L 
 N-N_3                0     22.22383  -4.75793   12.89437  L 
 N-N_3                0     21.33487  -3.85377   10.28001  L 
 N-N_3                0     18.87068   0.84558   12.14075  L 
 C-C_3                0     20.15654  -3.59225   9.44832  L 
 C-C_3                0     19.46014  -1.51734   12.31519  L 
 C-C_3                0     20.58895  -3.68787   8.01967  L 
 C-C_3                0     18.78865  -2.88608   12.48482  L 
 N-N_3                0     22.45123  -0.27336   10.38106  L 
 C-C_3                0     19.77407  -3.96927   13.03823  L 
 C-C_3                0     23.79216  -5.66475   14.44452  L 
 C-C_3                0     20.64694  -1.60618   11.33204  L 
 C-C_3                0     21.44037  -2.93417   11.43362  L 
 C-C_3                0     18.44599  -0.50225   11.80537  L 
 C-C_3                0     22.48569  -3.53854   9.42398  L 
 C-C_3                0     22.79796  -6.74044   14.08589  L 
 C-C_3                0     21.65652  -5.98925   13.45606  L 
 C-C_3                0     24.20284  -3.3745    13.7107  L 
 H-H_                 0     23.75716  -2.43769   13.31619  L 
 C-C_3                0     24.28471  -3.61891   7.19972  L 
 H-H_                 0     24.61931  -2.57523   7.38181  L 
 C-C_3                0     18.19449  -4.61438   14.62227  L 
 C-C_3                0     23.11861  -4.39956   13.99286  L 
 C-C_3                0     21.25571  -3.64784   12.77198  L 
 C-C_3                0     24.29179  -5.45765   15.86049  L 
 H-H_                 0     24.75005  -6.39384   16.24169  L 
 C-C_3                0     21.59444  -0.43531   11.54277  L 
 C-C_3                0     21.9619  -3.09523   8.04122  L 
 C-C_3                0     15.76674  -4.27913   14.01087  L 
 C-C_3                0     17.83461  -3.97851   8.79989  L 
 H-H_                 0     16.9393  -4.62294   8.87943  L 
 C-C_3                0     17.22529  -4.11242   13.55297  L 
 C-C_3                0     24.89333  -3.079     15.05662  L 
 H-H_                 0     25.75081  -2.39205   14.89982  L 
 C-C_3                0     20.98167  -6.94632   12.49069  L 
 H-H_                 0     20.17154  -6.4353    11.93229  L 
 C-C_3                0     25.36904  -4.35713   15.79254  L 
 H-H_                 0     25.71234  -4.09884   16.81587  L 
 C-C_3                0     22.79365  -3.63611   6.87179  L 
 H-H_                 0     22.59426  -3.05251   5.9502   L 
 C-C_3                0     19.53775  -3.00297   7.16306  L 
 H-H_                 0     19.83968  -3.03537   6.10122  L 
 C-C_3                0     18.06361  -6.11198   14.74161  L 
 H-H_                 0     18.83631  -6.45781   15.45782  L 
 C-C_3                0     19.00068  -4.56772   9.60419  L 
 H-H_                 0     18.70165  -4.71306   10.6562  L 
 C-C_3                0     14.71244  -3.87197   12.91299  L 
 C-C_3                0     18.21985  -3.77515   7.32135  L 
 H-H_                 0     17.40746  -3.25486   6.77469  L 
 C-C_3                0     15.52299  -5.73975   14.48966  L 
 H-H_                 0     14.61833  -5.74272   15.12941  L 
 C-C_3                0     23.41193  -4.75417   9.33717  L 
 H-H_                 0     23.76879  -5.04541   10.34745  L 
 C-C_3                0     16.66001  -6.46005   15.26868  L 
 C-C_3                0     24.61356  -4.48382   8.42473  L 
 H-H_                 0     25.04576  -5.45131   8.09562  L 
 C-C_3                0     14.8542  -2.38045   12.527   L 
 H-H_                 0     13.96907  -2.0256    11.95543  L 
 H-H_                 0     14.95374  -1.75225   13.43783  L 
 H-H_                 0     15.72701  -2.20649   11.86472  L 
 C-C_3                0     22.23212  -7.71184   15.10104  L 
 H-H_                 0     23.0572  -8.23921   15.62328  L 
 C-C_3                0     16.41971  -8.0075    15.37055  L 
 C-C_3                0     13.2752  -4.06531   13.45667  L 
 H-H_                 0     13.03268  -5.13795   13.60315  L 
 H-H_                 0     13.15189  -3.53497   14.42551  L 
 H-H_                 0     12.52004  -3.66869   12.74347  L 
 C-C_3                0     20.37993  -8.08374   13.3409  L 
 H-H_                 0     19.9405  -8.86036   12.68458  L 
 C-C_3                0     14.88485  -4.73591   11.64372  L 
 H-H_                 0     14.81566  -5.81687   11.8822  L 
 H-H_                 0     14.09292  -4.50113   10.90345  L 
 H-H_                 0     15.87246  -4.55234   11.17069  L 
 C-C_3                0     21.40067  -8.73662   14.30619  L 
 H-H_                 0     20.87838  -9.42509   15.00237  L 
 C-C_3                0     17.51049  -8.67121   16.24271  L 
 H-H_                 0     17.60954  -8.13916   17.21344  L 
 H-H_                 0     17.26075  -9.73422   16.45097  L 
 H-H_                 0     18.49547  -8.67293   15.73193  L 
 C-C_3                0     15.05809  -8.29035   16.04246  L 
 H-H_                 0     14.21808  -7.97877   15.39127  L 
 H-H_                 0     14.92688  -9.37709   16.23622  L 
 H-H_                 0     14.98122  -7.74941   17.01031  L 
 C-C_3                0     16.43245  -8.65817   13.9694  L 
 H-H_                 0     17.41113  -8.49939   13.47095  L 
 H-H_                 0     16.25869  -9.75339   14.04417  L 
 H-H_                 0     15.6385  -8.22814   13.32232  L 
 O-O_3                0     1.57456  -5.6592    11.74822  L 
 O-O_3                0     2.69455  -7.97278   12.90688  L 
 N-N_3                0     3.85318  -6.50509   15.23867  L 
 N-N_3                0     6.35581  -5.94559   13.7661  L 
 N-N_3                0     2.635    -3.71986   9.40289  L 
 C-C_3                0     7.23538  -5.98487   12.59451  L 
 C-C_3                0     3.68406  -4.59249   11.41104  L 
 C-C_3                0     8.64133  -6.02892   13.09469  L 
 C-C_3                0     2.94136  -5.94305   11.52728  L 
 N-N_3                0     6.82468  -2.81826   12.4343  L 
 C-C_3                0     3.50691  -6.84364   12.65122  L 
 C-C_3                0     2.32973  -7.1039    16.97405  L 
 C-C_3                0     5.03013  -4.45349   12.15728  L 
 C-C_3                0     5.12317  -5.14932   13.54829  L 
 C-C_3                0     3.87339  -4.23976   9.94872  L 
 C-C_3                0     7.15044  -5.23752   14.78257  L 
 C-C_3                0     3.20904  -8.29667   16.67247  L 
 C-C_3                0     3.81205  -7.96538   15.33242  L 
 C-C_3                0     2.21541  -4.78922   16.18264  L 
 H-H_                 0     2.40791  -4.09892   15.33558  L 
 C-C_3                0     9.34615  -4.83224   16.6356  L 
 H-H_                 0     9.3383   -3.72277   16.57916  L 
 C-C_3                0     1.35872  -7.57561   13.09339  L 
 C-C_3                0     2.52752  -6.21711   15.7771  L 
 C-C_3                0     3.87222  -5.97055   13.86225  L 
 C-C_3                0     0.83649  -7.24455   17.20091  L 
 H-H_                 0     0.64421  -7.93294   18.04985  L 
 C-C_3                0     5.38836  -2.98006   12.29733  L 
 C-C_3                0     8.59298  -5.072     14.24567  L 
 C-C_3                0    -0.66104  -6.59333   11.83231  L 
 C-C_3                0     7.93765  -6.92044   10.4285  L 
 H-H_                 0     7.88551  -7.79234   9.74797  L 
 C-C_3                0     0.867    -6.87298   11.82768  L 
 C-C_3                0     0.71473  -4.75447   16.52886  L 
 H-H_                 0     0.43655  -3.75005   16.91028  L 
 C-C_3                0     5.10946  -8.73194   15.19039  L 
 H-H_                 0     5.58642  -8.47898   14.22276  L 
 C-C_3                0     0.2992   -5.84254   17.55099  L 
 H-H_                 0    -0.80665  -5.87353   17.64014  L 
 C-C_3                0     9.67934  -5.42123   15.2676  L 
 H-H_                 0     10.66724  -5.05317   14.91997  L 
 C-C_3                0     9.5558   -5.63706   11.94623  L 
 H-H_                 0     10.61142  -5.60969   12.28811  L 
 C-C_3                0     0.53581  -8.79894   13.42372  L 
 H-H_                 0     0.99995  -9.27169   14.30892  L 
 C-C_3                0     7.02086  -7.14812   11.6411  L 
 H-H_                 0     5.9667   -7.17997   11.29842  L 
 C-C_3                0    -1.21979  -6.17966   10.41979  L 
 C-C_3                0     9.40583  -6.68273   10.83199  L 
 H-H_                 0     9.99395  -6.3704    9.94503  L 
 C-C_3                0    -1.50118  -7.73934   12.44734  L 
 H-H_                 0    -2.48559  -7.31018   12.71149  L 
 C-C_3                0     7.11172  -5.99774   16.11292  L 
 H-H_                 0     6.07547  -6.05767   16.49945  L 
 C-C_3                0    -0.90904  -8.3946    13.70865  L 
 C-C_3                0     7.99419  -5.32523   17.16967  L 
 H-H_                 0     8.15807  -6.02706   18.0133  L 
 C-C_3                0    -0.47405  -4.94137   9.88547  L 
 H-H_                 0    -0.96303  -4.54403   8.97502  L 
 H-H_                 0    -0.4404   -4.13816   10.65263  L 
 H-H_                 0     0.55635  -5.2056    9.58441  L 
 C-C_3                0     2.6522   -9.70478   16.60883  L 
 H-H_                 0     2.15656  -9.9619    17.56789  L 
 C-C_3                0    -1.78161  -9.58729   14.24447  L 
 C-C_3                0    -2.71994  -5.81094   10.51061  L 
 H-H_                 0    -3.34977  -6.70791   10.68479  L 
 H-H_                 0    -2.89673  -5.08737   11.33302  L 
 H-H_                 0    -3.07562  -5.35658   9.56133  L 
 C-C_3                0     4.73858  -10.22981   15.19011  L 
 H-H_                 0     5.65724  -10.85044   15.18386  L 
 C-C_3                0    -1.05763  -7.33036   9.40261  L 
 H-H_                 0    -1.5668   -8.25352   9.75321  L 
 H-H_                 0    -1.49551  -7.04873   8.42209  L 
 H-H_                 0     0.01486  -7.5572    9.23769  L 
 C-C_3                0     3.84975  -10.64553   16.38752  L 
 H-H_                 0     3.49149  -11.68662   16.24761  L 
 C-C_3                0    -1.2086   -10.11749   15.58043  L 
 H-H_                 0    -1.03714  -9.27969   16.28906  L 
 H-H_                 0    -1.9109   -10.83553   16.05672  L 
 H-H_                 0    -0.25664  -10.66827   15.43591  L 
 C-C_3                0    -3.22505  -9.11142   14.52947  L 
 H-H_                 0    -3.76907  -8.8783    13.59358  L 
 H-H_                 0    -3.81264  -9.90203   15.04457  L 
 H-H_                 0    -3.21712  -8.20593   15.17397  L 
 C-C_3                0    -1.82424  -10.74437   13.22102  L 
 H-H_                 0    -0.81126  -11.17186   13.06194  L 
 H-H_                 0    -2.48945  -11.55959   13.57922  L 
 H-H_                 0    -2.2037   -10.39222   12.23964  L 
 O-O_3                0    -15.25031  -7.90005   11.54509  L 
 O-O_3                0    -14.28947  -9.87532   13.06524  L 
 N-N_3                0    -11.31483  -10.05564   13.80299  L 
 N-N_3                0    -10.02782  -7.99749   12.35051  L 
 N-N_3                0    -15.4752  -5.12356   12.37214  L 
 C-C_3                0    -9.97327  -7.33226   11.05122  L 
 C-C_3                0    -13.51649  -6.56341   12.575   L 
 C-C_3                0    -8.52736  -7.05572   10.77926  L 
 C-C_3                0    -13.85222  -7.82457   11.76429  L 
 N-N_3                0    -10.42648  -4.6424    13.37915  L 
 C-C_3                0    -13.28043  -9.12864   12.41219  L 
 C-C_3                0    -11.24157  -11.79031   15.43381  L 
 C-C_3                0    -11.99948  -6.37644   12.69782  L 
 C-C_3                0    -11.24856  -7.66529   13.11047  L 
 C-C_3                0    -14.11445  -5.3277    11.90839  L 
 C-C_3                0    -8.90535  -7.41503   13.09965  L 
 C-C_3                0    -11.28835  -12.43001   14.06645  L 
 C-C_3                0    -11.73556  -11.30973   13.16765  L 
 C-C_3                0    -11.10515  -9.50343   16.28117  L 
 H-H_                 0    -11.35688  -8.43727   16.10257  L 
 C-C_3                0    -6.09014  -6.94611   13.71596  L 
 H-H_                 0    -6.13502  -5.9213    14.14139  L 
 C-C_3                0    -15.38566  -10.13953   12.20473  L 
 C-C_3                0    -11.68287  -10.37482   15.18013  L 
 C-C_3                0    -12.12754  -8.88464   13.40789  L 
 C-C_3                0    -12.02975  -12.33244   16.61011  L 
 H-H_                 0    -11.75892  -13.39342   16.79107  L 
 C-C_3                0    -11.69379  -5.27313   13.70147  L 
 C-C_3                0    -8.02013  -6.61469   12.11847  L 
 C-C_3                0    -16.96513  -9.30067   10.47291  L 
 C-C_3                0    -10.4566  -7.24345   8.63508  L 
 H-H_                 0    -10.78411  -7.81737   7.74305  L 
 C-C_3                0    -15.53312  -9.17299   11.03527  L 
 C-C_3                0    -11.75455  -9.96525   17.59989  L 
 H-H_                 0    -11.31108  -9.41253   18.45406  L 
 C-C_3                0    -11.22364  -11.60957   11.77203  L 
 H-H_                 0    -11.46193  -10.77744   11.07913  L 
 C-C_3                0    -11.63028  -11.49096   17.83798  L 
 H-H_                 0    -12.2413  -11.78767   18.7157  L 
 C-C_3                0    -6.52534  -6.92573   12.24977  L 
 H-H_                 0    -5.92163  -6.19051   11.67697  L 
 C-C_3                0    -8.44503  -6.03503   9.66085  L 
 H-H_                 0    -7.38522  -5.76746   9.46991  L 
 C-C_3                0    -15.44474  -11.57076   11.72549  L 
 H-H_                 0    -15.2352  -12.22213   12.59668  L 
 C-C_3                0    -10.53345  -8.13334   9.88625  L 
 H-H_                 0    -11.59172  -8.40279   10.0775  L 
 C-C_3                0    -17.31518  -8.29726   9.30888  L 
 C-C_3                0    -9.03693  -6.68396   8.4054   L 
 H-H_                 0    -9.03487  -5.95794   7.57076  L 
 C-C_3                0    -17.24597  -10.7849   10.09046  L 
 H-H_                 0    -18.32771  -10.88847   9.89768  L 
 C-C_3                0    -8.13071  -8.5033    13.84433  L 
 H-H_                 0    -8.79003  -9.01866   14.57169  L 
 C-C_3                0    -16.86316  -11.82546   11.17976  L 
 C-C_3                0    -6.93618  -7.89336   14.58191  L 
 H-H_                 0    -6.29653  -8.69849   14.99798  L 
 C-C_3                0    -17.13177  -6.82849   9.76043  L 
 H-H_                 0    -17.65018  -6.12584   9.07611  L 
 H-H_                 0    -17.55262  -6.67693   10.77772  L 
 H-H_                 0    -16.06403  -6.52656   9.74993  L 
 C-C_3                0    -12.149   -13.64233   13.76785  L 
 H-H_                 0    -11.8802  -14.47609   14.44915  L 
 C-C_3                0    -17.11939  -13.31629   10.75649  L 
 C-C_3                0    -18.79657  -8.45595   8.89995  L 
 H-H_                 0    -18.96132  -9.41417   8.3743   L 
 H-H_                 0    -19.45587  -8.40859   9.79322  L 
 H-H_                 0    -19.10932  -7.65943   8.19036  L 
 C-C_3                0    -11.95709  -12.88491   11.30939  L 
 H-H_                 0    -11.58584  -13.2048   10.31509  L 
 C-C_3                0    -16.43377  -8.56053   8.07184  L 
 H-H_                 0    -16.57154  -9.59683   7.69914  L 
 H-H_                 0    -16.71155  -7.87004   7.24977  L 
 H-H_                 0    -15.36055  -8.40739   8.31047  L 
 C-C_3                0    -11.84459  -14.05695   12.31498  L 
 H-H_                 0    -12.51995  -14.88237   12.00768  L 
 C-C_3                0    -16.86953  -14.26234   11.95401  L 
 H-H_                 0    -17.41775  -13.90531   12.85247  L 
 H-H_                 0    -17.21188  -15.2948   11.7248  L 
 H-H_                 0    -15.78901  -14.33898   12.19691  L 
 C-C_3                0    -18.58779  -13.50926   10.31212  L 
 H-H_                 0    -18.77877  -13.02649   9.33112  L 
 H-H_                 0    -18.82856  -14.58642   10.18038  L 
 H-H_                 0    -19.28337  -13.08599   11.06839  L 
 C-C_3                0    -16.19635  -13.72614   9.59428  L 
 H-H_                 0    -15.12836  -13.60275   9.87286  L 
 H-H_                 0    -16.35976  -14.79132   9.32249  L 
 H-H_                 0    -16.40803  -13.1086   8.69666  L 
 O-O_3                0     13.76487   6.33455   8.85666  L 
 O-O_3                0     15.19832   6.80443   11.02227  L 
 N-N_3                0     17.83511   8.24753   10.98616  L 
 N-N_3                0     18.64795   8.05849   8.22437  L 
 N-N_3                0     12.78971   8.20495   6.65189  L 
 C-C_3                0     18.57885   7.25822   7.00047  L 
 C-C_3                0     14.94535   8.15752   7.78589  L 
 C-C_3                0     19.86705   7.48607   6.27226  L 
 C-C_3                0     15.05779   6.83284   8.55837  L 
 N-N_3                0     17.23395   10.76989   6.39076  L 
 C-C_3                0     15.95774   6.91463   9.83648  L 
 C-C_3                0     18.02996   8.65387   13.32741  L 
 C-C_3                0     16.30538   8.79182   7.46029  L 
 C-C_3                0     17.35541   8.66931   8.58459  L 
 C-C_3                0     14.20297   7.93003   6.47561  L 
 C-C_3                0     19.53765   9.1783    7.88946  L 
 C-C_3                0     18.55269   7.26246   13.04866  L 
 C-C_3                0     18.03061   6.96473   11.67108  L 
 C-C_3                0     17.2028   10.50805   11.9655  L 
 H-H_                 0     16.68518   10.79987   11.02874  L 
 C-C_3                0     21.90907   10.577    7.0907   L 
 H-H_                 0     21.32784   11.43231   6.68466  L 
 C-C_3                0     14.40249   5.63544   11.01229  L 
 C-C_3                0     17.24546   8.99724   12.09065  L 
 C-C_3                0     16.80922   8.19145   9.92273  L 
 C-C_3                0     17.17034   8.97109   14.53592  L 
 H-H_                 0     17.70549   8.68844   15.46624  L 
 C-C_3                0     16.10207   10.26311   7.14175  L 
 C-C_3                0     20.08743   8.95276   6.46616  L 
 C-C_3                0     12.68709   4.34027   9.87039  L 
 C-C_3                0     18.34204   5.07683   5.85441  L 
 H-H_                 0     18.33635   3.97618   5.99528  L 
 C-C_3                0     13.94978   5.18292   9.63304  L 
 C-C_3                0     16.40097   11.02623   13.17413  L 
 H-H_                 0     16.39683   12.13564   13.17871  L 
 C-C_3                0     18.9422   5.93837   11.03247  L 
 H-H_                 0     18.62676   5.7424    9.99063  L 
 C-C_3                0     16.9336   10.49494   14.52881  L 
 H-H_                 0     16.23495   10.77359   15.34488  L 
 C-C_3                0     21.57082   9.30503   6.31539  L 
 H-H_                 0     21.82371   9.43027   5.24168  L 
 C-C_3                0     19.70284   6.99372   4.8474   L 
 H-H_                 0     20.61643   7.21758   4.25785  L 
 C-C_3                0     15.00756   4.46918   11.7609  L 
 H-H_                 0     15.38563   4.85132   12.73081  L 
 C-C_3                0     18.42645   5.7627    7.22545  L 
 H-H_                 0     17.49642   5.55214   7.7905   L 
 C-C_3                0     11.813    3.99401   8.61306  L 
 C-C_3                0     19.4973   5.47549   4.91228  L 
 H-H_                 0     19.314    5.07831   3.8931   L 
 C-C_3                0     13.09698   3.09167   10.70242  L 
 H-H_                 0     12.18532   2.54767   11.00743  L 
 C-C_3                0     20.64884   9.29703   8.93524  L 
 H-H_                 0     20.21714   9.47147   9.94298  L 
 C-C_3                0     13.90617   3.40966   11.99546  L 
 C-C_3                0     21.62282   10.43067   8.59254  L 
 H-H_                 0     22.57333   10.27579   9.1434   L 
 C-C_3                0     11.32201   5.28158   7.90883  L 
 H-H_                 0     10.45664   5.08088   7.24384  L 
 H-H_                 0     11.00686   6.04385   8.65388  L 
 H-H_                 0     12.10606   5.70359   7.24997  L 
 C-C_3                0     18.20964   6.07793   13.93302  L 
 H-H_                 0     18.53676   6.27453   14.97508  L 
 C-C_3                0     14.4281   2.1239    12.72509  L 
 C-C_3                0     10.55921   3.21357   9.07034  L 
 H-H_                 0     10.79601   2.15101   9.28961  L 
 H-H_                 0     10.1298   3.6696    9.98411  L 
 H-H_                 0     9.7691    3.21859   8.29548  L 
 C-C_3                0     18.77798   4.64648   11.8563  L 
 H-H_                 0     19.47649   3.86744   11.48633  L 
 C-C_3                0     12.60461   3.13409   7.60795  L 
 H-H_                 0     12.86274   2.1515    8.05343  L 
 H-H_                 0     12.00445   2.94553   6.69279  L 
 H-H_                 0     13.54558   3.64283   7.3113   L 
 C-C_3                0     18.98118   4.8623    13.37791  L 
 H-H_                 0     18.69096   3.94465   13.93072  L 
 C-C_3                0     15.14212   2.50125   14.04386  L 
 H-H_                 0     14.49573   3.16235   14.66056  L 
 H-H_                 0     15.38278   1.59378   14.63923  L 
 H-H_                 0     16.10621   3.01769   13.85171  L 
 C-C_3                0     13.24473   1.19599   13.086   L 
 H-H_                 0     12.80518   0.72363   12.18224  L 
 H-H_                 0     13.57578   0.36644   13.74711  L 
 H-H_                 0     12.45142   1.76631   13.61572  L 
 C-C_3                0     15.41408   1.35256   11.82726  L 
 H-H_                 0     16.28241   1.99017   11.55847  L 
 H-H_                 0     15.79372   0.45207   12.35357  L 
 H-H_                 0     14.91723   1.02079   10.89262  L 
 O-O_3                0    -0.67353   4.47483   11.08784  L 
 O-O_3                0     0.43961   2.71205   12.7485  L 
 N-N_3                0     3.54001   2.37827   12.87579  L 
 N-N_3                0     4.48808   4.20399   10.91599  L 
 N-N_3                0    -0.70048   7.31594   11.5535  L 
 C-C_3                0     4.12807   4.61281   9.55775  L 
 C-C_3                0     1.23451   5.84306   11.69824  L 
 C-C_3                0     5.42204   4.85321   8.84092  L 
 C-C_3                0     0.74531   4.51356   11.10552  L 
 N-N_3                0     4.48731   7.63665   12.06341  L 
 C-C_3                0     1.36006   3.27739   11.83752  L 
 C-C_3                0     4.04544   0.90834   14.68494  L 
 C-C_3                0     2.75991   5.97795   11.60153  L 
 C-C_3                0     3.52433   4.67429   11.92879  L 
 C-C_3                0     0.59545   7.02038   10.97133  L 
 C-C_3                0     5.74074   4.92347   11.18758  L 
 C-C_3                0     3.51553   0.07919   13.54153  L 
 C-C_3                0     2.87108   1.09319   12.6391  L 
 C-C_3                0     4.59021   3.2646    15.02209  L 
 H-H_                 0     4.35771   4.31442   14.74739  L 
 C-C_3                0     8.50295   5.68979   10.91554  L 
 H-H_                 0     8.34314   6.73248   11.2641  L 
 C-C_3                0    -0.76833   2.35692   12.0929  L 
 C-C_3                0     3.62977   2.31117   14.33323  L 
 C-C_3                0     2.69385   3.55245   12.5607  L 
 C-C_3                0     3.66125   0.64004   16.12642  L 
 H-H_                 0     3.91392  -0.40631   16.39733  L 
 C-C_3                0     3.23063   7.08305   12.53545  L 
 C-C_3                0     6.21572   5.58571   9.87702  L 
 C-C_3                0    -2.55422   2.99846   10.48392  L 
 C-C_3                0     2.98652   4.2587    7.4095   L 
 H-H_                 0     2.41856   3.56023   6.76733  L 
 C-C_3                0    -1.05925   3.15283   10.82426  L 
 C-C_3                0     4.38864   3.08109   16.53876  L 
 H-H_                 0     5.1219    3.70077   17.09562  L 
 C-C_3                0     2.91686   0.52527   11.23735  L 
 H-H_                 0     2.56007   1.26615   10.49892  L 
 C-C_3                0     4.49453   1.60383   16.99325  L 
 H-H_                 0     4.19309   1.51302   18.05751  L 
 C-C_3                0     7.71988   5.44421   9.62614  L 
 H-H_                 0     8.04642   6.15232   8.83558  L 
 C-C_3                0     5.13612   5.60817   7.55641  L 
 H-H_                 0     6.08892   5.81974   7.03079  L 
 C-C_3                0    -0.87271   0.87937   11.80546  L 
 H-H_                 0    -0.56464   0.33745   12.72234  L 
 C-C_3                0     3.32752   3.59905   8.75394  L 
 H-H_                 0     2.38735   3.34309   9.27488  L 
 C-C_3                0    -3.03455   3.79962   9.21793  L 
 C-C_3                0     4.2511    4.72391   6.67107  L 
 H-H_                 0     3.97713   5.26595   5.74388  L 
 C-C_3                0    -2.91298   1.48883   10.36545  L 
 H-H_                 0    -4.01476   1.39262   10.39662  L 
 C-C_3                0     6.78558   3.97836   11.78218  L 
 H-H_                 0     6.41726   3.53469   12.7299  L 
 C-C_3                0    -2.33527   0.54574   11.45514  L 
 C-C_3                0     8.10982   4.70873   12.03228  L 
 H-H_                 0     8.91831   3.96412   12.18354  L 
 C-C_3                0    -2.74492   5.31264   9.35745  L 
 H-H_                 0    -3.29867   5.89572   8.5919   L 
 H-H_                 0    -3.05311   5.68109   10.35959  L 
 H-H_                 0    -1.67279   5.54339   9.18947  L 
 C-C_3                0     2.53047  -1.05697   13.74317  L 
 H-H_                 0     2.95682  -1.80609   14.44157  L 
 C-C_3                0    -2.55176  -0.96894   11.11364  L 
 C-C_3                0    -4.56692   3.64611   9.06166  L 
 H-H_                 0    -4.84054   2.62599   8.72547  L 
 H-H_                 0    -5.07929   3.85713   10.02506  L 
 H-H_                 0    -4.97108   4.3453    8.30113  L 
 C-C_3                0     1.99178  -0.70577   11.23526  L 
 H-H_                 0     2.03519  -1.21033   10.24939  L 
 C-C_3                0    -2.34074   3.27425   7.94263  L 
 H-H_                 0    -2.56201   2.1986    7.77537  L 
 H-H_                 0    -2.69699   3.83343   7.05548  L 
 H-H_                 0    -1.23956   3.39979   8.01242  L 
 C-C_3                0     2.31692  -1.71559   12.36468  L 
 H-H_                 0     1.52481  -2.49047   12.42656  L 
 C-C_3                0    -2.07454  -1.85607   12.28672  L 
 H-H_                 0    -2.51774  -1.50653   13.24399  L 
 H-H_                 0    -2.37215  -2.91387   12.13325  L 
 H-H_                 0    -0.9686   -1.85128   12.37873  L 
 C-C_3                0    -4.05366  -1.26352   10.88706  L 
 H-H_                 0    -4.4196   -0.80606   9.94357  L 
 H-H_                 0    -4.23583  -2.35672   10.79895  L 
 H-H_                 0    -4.65951  -0.87574   11.73416  L 
 C-C_3                0    -1.77468  -1.35678   9.84009  L 
 H-H_                 0    -0.68357  -1.1988    9.9715   L 
 H-H_                 0    -1.94452  -2.42594   9.60506  L 
 H-H_                 0    -2.11507  -0.75731   8.9695   L 
 O-O_3                0    -19.17491   3.47284   9.64318  L 
 O-O_3                0    -17.46844   1.23536   9.19604  L 
 N-N_3                0    -16.23731   2.62942   11.65101  L 
 N-N_3                0    -14.13614   4.59548   10.44911  L 
 N-N_3                0    -19.5159   5.72631   7.35699  L 
 C-C_3                0    -13.28193   4.65796   9.27123  L 
 C-C_3                0    -17.58795   5.02824   8.68443  L 
 C-C_3                0    -12.02078   5.30879   9.74503  L 
 C-C_3                0    -18.0842   3.58292   8.77424  L 
 N-N_3                0    -15.30908   6.97821   7.39332  L 
 C-C_3                0    -17.00857   2.57003   9.15899  L 
 C-C_3                0    -17.93763   2.02977   13.20945  L 
 C-C_3                0    -16.05375   5.15353   8.81573  L 
 C-C_3                0    -15.57188   4.4782    10.13169  L 
 C-C_3                0    -18.06913   5.60075   7.35909  L 
 C-C_3                0    -13.88434   5.87047   11.13165  L 
 C-C_3                0    -17.03934   0.83186   13.00685  L 
 C-C_3                0    -16.27237   1.1732    11.76186  L 
 C-C_3                0    -17.89391   4.3637    12.5296  L 
 H-H_                 0    -17.61729   5.09975   11.74911  L 
 C-C_3                0    -12.12979   7.48449   12.9001  L 
 H-H_                 0    -12.18519   8.5626    12.6444  L 
 C-C_3                0    -18.72236   1.12857   9.85141  L 
 C-C_3                0    -17.60497   2.94809   12.06448  L 
 C-C_3                0    -15.98408   3.00343   10.24307  L 
 C-C_3                0    -19.44507   1.91963   13.30871  L 
 H-H_                 0    -19.72357   1.20171   14.10766  L 
 C-C_3                0    -15.64508   6.61992   8.76039  L 
 C-C_3                0    -12.52867   6.42257   10.622   L 
 C-C_3                0    -21.09343   2.06413   10.12622  L 
 C-C_3                0    -12.07049   3.60486   7.41462  L 
 H-H_                 0    -11.76903   2.65658   6.93279  L 
 C-C_3                0    -19.73193   2.20688   9.40248  L 
 C-C_3                0    -19.41337   4.44912   12.77155  L 
 H-H_                 0    -19.67793   5.44133   13.19214  L 
 C-C_3                0    -14.95755   0.42371   11.79333  L 
 H-H_                 0    -14.33364   0.70671   10.92003  L 
 C-C_3                0    -19.9639   3.3219    13.68248  L 
 H-H_                 0    -21.07361   3.33109   13.66405  L 
 C-C_3                0    -11.51959   6.68556   11.74449  L 
 H-H_                 0    -10.61842   7.20146   11.35031  L 
 C-C_3                0    -11.18611   5.71101   8.54367  L 
 H-H_                 0    -10.25473   6.2109    8.88263  L 
 C-C_3                0    -19.27655  -0.2479    9.56375  L 
 H-H_                 0    -18.49168  -0.97847   9.84475  L 
 C-C_3                0    -12.92861   3.31571   8.65297  L 
 H-H_                 0    -13.84974   2.7823    8.34274  L 
 C-C_3                0    -22.19845   3.07391   9.61375  L 
 C-C_3                0    -10.82398   4.44039   7.76179  L 
 H-H_                 0    -10.28259   4.7158    6.83333  L 
 C-C_3                0    -21.59962   0.60094   10.0937  L 
 H-H_                 0    -22.38189   0.50669   10.87073  L 
 C-C_3                0    -13.92874   5.68532   12.64914  L 
 H-H_                 0    -14.95565   5.40517   12.96492  L 
 C-C_3                0    -20.55247  -0.49967   10.3705  L 
 C-C_3                0    -13.51511   6.98477   13.33647  L 
 H-H_                 0    -13.53776   6.86082   14.4389  L 
 C-C_3                0    -21.86667   4.51998   10.04924  L 
 H-H_                 0    -22.72018   5.20242   9.84496  L 
 H-H_                 0    -21.65315   4.55661   11.1373  L 
 H-H_                 0    -21.00979   4.94385   9.49392  L 
 C-C_3                0    -17.58799  -0.57105   12.83693  L 
 H-H_                 0    -18.20842  -0.84741   13.71445  L 
 C-C_3                0    -21.13514  -1.93953   10.13353  L 
 C-C_3                0    -23.58545   2.74073   10.22091  L 
 H-H_                 0    -23.98713   1.78609   9.81883  L 
 H-H_                 0    -23.51842   2.67023   11.32829  L 
 H-H_                 0    -24.33302   3.5243    9.96933  L 
 C-C_3                0    -15.31459  -1.07469   11.70886  L 
 H-H_                 0    -14.39813  -1.6924    11.81071  L 
 C-C_3                0    -22.31944   3.02466   8.07495  L 
 H-H_                 0    -22.5014   1.98472   7.72817  L 
 H-H_                 0    -23.16003   3.66274   7.72574  L 
 H-H_                 0    -21.39452   3.40088   7.59218  L 
 C-C_3                0    -16.37406  -1.51842   12.75148  L 
 H-H_                 0    -16.71848  -2.54804   12.52336  L 
 C-C_3                0    -20.0837  -3.02033   10.48408  L 
 H-H_                 0    -19.64551  -2.82605   11.48697  L 
 H-H_                 0    -20.54107  -4.03347   10.49265  L 
 H-H_                 0    -19.26561  -3.05726   9.73457  L 
 C-C_3                0    -22.36047  -2.17606   11.04705  L 
 H-H_                 0    -23.23239  -1.56804   10.72665  L 
 H-H_                 0    -22.68731  -3.23788   11.00871  L 
 H-H_                 0    -22.11307  -1.92513   12.1012  L 
 C-C_3                0    -21.56656  -2.11766   8.66127  L 
 H-H_                 0    -20.69439  -2.03604   7.97839  L 
 H-H_                 0    -22.03936  -3.11081   8.50995  L 
 H-H_                 0    -22.30513  -1.34235   8.37025  L 
 O-O_3                0     12.37411   15.9035   6.09762  L 
 O-O_3                0     14.69547   14.35522   6.55691  L 
 N-N_3                0     16.30568   16.45191   7.87605  L 
 N-N_3                0     17.26768   17.54443   5.31925  L 
 N-N_3                0     11.91766   18.9976   3.65617  L 
 C-C_3                0     17.36156   17.42198   3.86392  L 
 C-C_3                0     13.49619   17.57706   4.84913  L 
 C-C_3                0     18.77507   17.76296   3.51584  L 
 C-C_3                0     13.478    16.08444   5.23945  L 
 N-N_3                0     15.87141   20.35179   3.98546  L 
 C-C_3                0     14.79638   15.61293   5.91338  L 
 C-C_3                0     16.2885   15.50955   10.07049  L 
 C-C_3                0     14.88575   18.24197   4.71746  L 
 C-C_3                0     15.91285   17.85729   5.82157  L 
 C-C_3                0     12.67904   17.76364   3.58179  L 
 C-C_3                0     18.13762   18.68671   5.62889  L 
 C-C_3                0     17.32602   14.7973   9.23763  L 
 C-C_3                0     16.97457   15.14527   7.81279  L 
 C-C_3                0     14.77839   17.39854   9.69744  L 
 H-H_                 0     14.20103   17.9789   8.94784  L 
 C-C_3                0     20.7665   19.94233   5.94426  L 
 H-H_                 0     20.5314   20.99412   5.67541  L 
 C-C_3                0     13.53797   14.30298   7.35423  L 
 C-C_3                0     15.4549   16.21164   9.03905  L 
 C-C_3                0     15.40047   16.74855   6.74589  L 
 C-C_3                0     15.34292   14.75455   10.98413  L 
 H-H_                 0     15.91997   14.17663   11.7347  L 
 C-C_3                0     14.74085   19.7572   4.67597  L 
 C-C_3                0     19.04122   18.94955   4.39841  L 
 C-C_3                0     10.96033   14.25338   7.14576  L 
 C-C_3                0     17.12034   16.15969   1.76243  L 
 H-H_                 0     16.90724   15.17674   1.29391  L 
 C-C_3                0     12.31849   14.55329   6.46758  L 
 C-C_3                0     13.80648   16.81618   10.7422  L 
 H-H_                 0     13.33487   17.63698   11.3214  L 
 C-C_3                0     18.24966   15.03897   6.99274  L 
 H-H_                 0     18.0339   15.25221   5.92984  L 
 C-C_3                0     14.47826   15.80623   11.70718  L 
 H-H_                 0     13.70499   15.30055   12.32216  L 
 C-C_3                0     20.5313   19.02811   4.74206  L 
 H-H_                 0     21.11184   19.38856   3.86689  L 
 C-C_3                0     18.86122   18.00306   2.01688  L 
 H-H_                 0     19.89551   18.29485   1.7386   L 
 C-C_3                0     13.48637   12.95566   8.04067  L 
 H-H_                 0     14.4184   12.85661   8.62925  L 
 C-C_3                0     17.03504   16.04887   3.2904   L 
 H-H_                 0     16.00342   15.75297   3.55838  L 
 C-C_3                0     9.77272   14.20288   6.11063  L 
 C-C_3                0     18.49049   16.69388   1.30379  L 
 H-H_                 0     18.48447   16.85652   0.20736  L 
 C-C_3                0     10.99724   12.99042   8.04207  L 
 H-H_                 0     10.10992   13.03655   8.69956  L 
 C-C_3                0     18.93808   18.41447   6.90669  L 
 H-H_                 0     18.25506   18.32049   7.77566  L 
 C-C_3                0     12.2468   12.87087   8.93353  L 
 C-C_3                0     19.94214   19.53754   7.17516  L 
 H-H_                 0     20.62225   19.24145   8.00038  L 
 C-C_3                0     9.57371   15.58249   5.44135  L 
 H-H_                 0     8.6299    15.61282   4.85624  L 
 H-H_                 0     9.53498   16.38488   6.20846  L 
 H-H_                 0     10.3852   15.81339   4.72431  L 
 C-C_3                0     17.57319   13.30916   9.34587  L 
 H-H_                 0     17.77169   13.03747   10.40296  L 
 C-C_3                0     12.23298   11.59622   9.8559   L 
 C-C_3                0     8.4452    13.85018   6.82216  L 
 H-H_                 0     8.43127   12.79687   7.15759  L 
 H-H_                 0     8.29784   14.50042   7.7065   L 
 H-H_                 0     7.57392   13.97599   6.14798  L 
 C-C_3                0     18.74714   13.58232   7.07441  L 
 H-H_                 0     19.74081   13.50334   6.58736  L 
 C-C_3                0     10.05003   13.14712   5.01624  L 
 H-H_                 0     10.30807   12.16774   5.47017  L 
 H-H_                 0     9.16414   13.00366   4.36627  L 
 H-H_                 0     10.89111   13.46151   4.36394  L 
 C-C_3                0     18.83311   13.02669   8.51497  L 
 H-H_                 0     19.02717   11.93603   8.48765  L 
 C-C_3                0     13.43598   11.62538   10.82841  L 
 H-H_                 0     13.47667   12.59649   11.36561  L 
 H-H_                 0     13.35628   10.81488   11.5851  L 
 H-H_                 0     14.39838   11.4604   10.30367  L 
 C-C_3                0     10.94972   11.56021   10.71978  L 
 H-H_                 0     10.05196   11.32253   10.11161  L 
 H-H_                 0     11.01485   10.76936   11.49832  L 
 H-H_                 0     10.7954   12.53675   11.22758  L 
 C-C_3                0     12.30202   10.30675   9.01394  L 
 H-H_                 0     13.23537   10.28569   8.41554  L 
 H-H_                 0     12.29042   9.40745   9.66751  L 
 H-H_                 0     11.44046   10.24199   8.31642  L 
 O-O_3                0    -1.84662   15.5947   9.04817  L 
 O-O_3                0    -0.4146    14.02201   10.67839  L 
 N-N_3                0     2.6142    14.10131   10.78186  L 
 N-N_3                0     3.28253   15.71463   8.37538  L 
 N-N_3                0    -2.05791   18.49407   9.31887  L 
 C-C_3                0     2.8091    16.04171   7.02928  L 
 C-C_3                0    -0.0162    17.16093   9.3306   L 
 C-C_3                0     4.02958   16.26376   6.18985  L 
 C-C_3                0    -0.4451    15.74324   8.909    L 
 N-N_3                0     1.74447   19.82645   8.99945  L 
 C-C_3                0     0.352     14.61551   9.64775  L 
 C-C_3                0     2.72694   12.51165   12.5615  L 
 C-C_3                0     1.47949   17.4038   9.05523  L 
 C-C_3                0     2.38497   16.21243   9.43438  L 
 C-C_3                0    -0.83894   18.20538   8.58438  L 
 C-C_3                0     4.51828   16.49518   8.50989  L 
 C-C_3                0     2.85799   11.77468   11.25268  L 
 C-C_3                0     2.39303   12.7632   10.21767  L 
 C-C_3                0     2.57511   14.86088   13.21537  L 
 H-H_                 0     2.23807   15.8769   12.92147  L 
 C-C_3                0     7.29678   17.17879   7.95782  L 
 H-H_                 0     7.28849   18.27969   8.10333  L 
 C-C_3                0    -1.67494   13.5752   10.20258  L 
 C-C_3                0     2.18167   13.85005   12.15527  L 
 C-C_3                0     1.68719   15.11012   10.23076  L 
 C-C_3                0     1.8823    11.98722   13.70583  L 
 H-H_                 0     2.22773   10.97399   13.99902  L 
 C-C_3                0     1.97719   18.63535   9.79678  L 
 C-C_3                0     4.91918   17.03539   7.11921  L 
 C-C_3                0    -3.64893   13.9579   8.72792  L 
 C-C_3                0     1.46898   15.58251   5.02586  L 
 H-H_                 0     0.85486   14.84331   4.47471  L 
 C-C_3                0    -2.1426    14.23364   8.90568  L 
 C-C_3                0     1.85408   14.44096   14.51146  L 
 H-H_                 0     2.16788   15.09731   15.34959  L 
 C-C_3                0     3.11395   12.41769   8.9294   L 
 H-H_                 0     2.84054   13.13257   8.13348  L 
 C-C_3                0     2.08771   12.95551   14.8879  L 
 H-H_                 0     1.42477   12.67026   15.73104  L 
 C-C_3                0     6.39372   16.79534   6.78175  L 
 H-H_                 0     6.6829    17.36045   5.8709   L 
 C-C_3                0     3.60958   16.97637   4.91255  L 
 H-H_                 0     4.50027   17.17896   4.28137  L 
 C-C_3                0    -1.77594   12.07133   10.11657  L 
 H-H_                 0    -1.3446    11.64608   11.04391  L 
 C-C_3                0     1.96215   14.98074   6.34743  L 
 H-H_                 0     1.09301   14.70728   6.97199  L 
 C-C_3                0    -4.34203   14.63699   7.48613  L 
 C-C_3                0     2.63834   16.06368   4.14558  L 
 H-H_                 0     2.24134   16.59886   3.25814  L 
 C-C_3                0    -3.91322   12.42548   8.77667  L 
 H-H_                 0    -5.00485   12.26749   8.82977  L 
 C-C_3                0     5.61736   15.66057   9.16835  L 
 H-H_                 0     5.29818   15.33792   10.18167  L 
 C-C_3                0    -3.26269   11.68928   9.97533  L 
 C-C_3                0     6.89948   16.48867   9.27377  L 
 H-H_                 0     7.73428   15.85823   9.64312  L 
 C-C_3                0    -3.96319   16.12874   7.33524  L 
 H-H_                 0    -4.59659   16.62541   6.56809  L 
 H-H_                 0    -4.10547   16.66788   8.29629  L 
 H-H_                 0    -2.91602   16.24745   6.9857   L 
 C-C_3                0     2.18084   10.44896   10.98023  L 
 H-H_                 0     2.43766   9.72063   11.77486  L 
 C-C_3                0    -3.50345   10.13704   9.98037  L 
 C-C_3                0    -5.87029   14.58423   7.69426  L 
 H-H_                 0    -6.26929   13.55681   7.58249  L 
 H-H_                 0    -6.13968   14.96223   8.70423  L 
 H-H_                 0    -6.39223   15.2141   6.94745  L 
 C-C_3                0     2.6469    11.01078   8.50474  L 
 H-H_                 0     3.24831   10.67515   7.63731  L 
 C-C_3                0    -3.98023   13.91321   6.17088  L 
 H-H_                 0    -4.30176   12.8518   6.19153  L 
 H-H_                 0    -4.4837    14.39661   5.30751  L 
 H-H_                 0    -2.88589   13.94983   5.99528  L 
 C-C_3                0     2.73828   9.95334   9.63347  L 
 H-H_                 0     2.22111   9.02172   9.32322  L 
 C-C_3                0    -3.1928    9.57596   11.38463  L 
 H-H_                 0    -3.77924   10.11899   12.15694  L 
 H-H_                 0    -3.45161   8.49633   11.44554  L 
 H-H_                 0    -2.11684   9.66313   11.6346  L 
 C-C_3                0    -4.97904   9.78885   9.6629   L 
 H-H_                 0    -5.23096   10.01208   8.60373  L 
 H-H_                 0    -5.1719    8.70386   9.81096  L 
 H-H_                 0    -5.66648   10.35743   10.32579  L 
 C-C_3                0    -2.60353   9.439     8.94229  L 
 H-H_                 0    -1.52635   9.59309   9.16542  L 
 H-H_                 0    -2.79079   8.34486   8.93588  L 
 H-H_                 0    -2.81609   9.84122   7.93141  L 
 O-O_3                0    -17.93539   15.48019   8.68304  L 
 O-O_3                0    -16.50618   13.88736   10.27915  L 
 N-N_3                0    -13.43589   14.01141   10.36976  L 
 N-N_3                0    -13.10385   15.7632   7.97943  L 
 N-N_3                0    -18.30845   18.33069   9.21401  L 
 C-C_3                0    -13.68441   16.36503   6.77517  L 
 C-C_3                0    -16.19863   17.11053   9.25333  L 
 C-C_3                0    -12.5553   16.8008   5.90114  L 
 C-C_3                0    -16.53753   15.73148   8.66406  L 
 N-N_3                0    -13.03017   19.09793   9.7331   L 
 C-C_3                0    -15.71831   14.58491   9.33882  L 
 C-C_3                0    -13.16752   12.31235   12.02477  L 
 C-C_3                0    -14.69916   17.43916   9.10132  L 
 C-C_3                0    -13.75666   16.21174   9.22693  L 
 C-C_3                0    -17.011    18.20494   8.57377  L 
 C-C_3                0    -11.7258   16.26333   8.04396  L 
 C-C_3                0    -13.20327   11.64137   10.67422  L 
 C-C_3                0    -13.73394   12.70895   9.75867  L 
 C-C_3                0    -13.19089   14.61919   12.82831  L 
 H-H_                 0    -13.53859   15.65616   12.63817  L 
 C-C_3                0    -9.05128   16.85654   7.27882  L 
 H-H_                 0    -9.02763   17.66039   8.04532  L 
 C-C_3                0    -17.65678   13.34633   9.64712  L 
 C-C_3                0    -13.72798   13.68162   11.76276  L 
 C-C_3                0    -14.40733   15.05818   9.98631  L 
 C-C_3                0    -13.86839   11.7303   13.23682  L 
 H-H_                 0    -13.50549   10.69883   13.42652  L 
 C-C_3                0    -14.29921   18.50166   10.1129  L 
 C-C_3                0    -11.51512   17.25129   6.87545  L 
 C-C_3                0    -19.53222   13.68833   8.02013  L 
 C-C_3                0    -15.16227   16.26986   4.81507  L 
 H-H_                 0    -15.75192   15.61389   4.14498  L 
 C-C_3                0    -18.10343   14.11543   8.40235  L 
 C-C_3                0    -13.75835   14.13119   14.17544  L 
 H-H_                 0    -13.33652   14.73555   15.00523  L 
 C-C_3                0    -13.20127   12.42607   8.36901  L 
 H-H_                 0    -13.53139   13.20978   7.66016  L 
 C-C_3                0    -13.50016   12.62589   14.43558  L 
 H-H_                 0    -14.05577   12.29738   15.33843  L 
 C-C_3                0    -10.12343   17.16193   6.23632  L 
 H-H_                 0    -9.88784   18.10472   5.70033  L 
 C-C_3                0    -13.09729   17.79765   4.89152  L 
 H-H_                 0    -12.27199   18.19503   4.26488  L 
 C-C_3                0    -17.49415   11.88371   9.31262  L 
 H-H_                 0    -17.10519   11.37924   10.21902  L 
 C-C_3                0    -14.52862   15.42816   5.93192  L 
 H-H_                 0    -15.31631   14.9397   6.5307   L 
 C-C_3                0    -20.17369   14.50506   6.83163  L 
 C-C_3                0    -14.10391   17.0463   3.99926  L 
 H-H_                 0    -14.6035   17.75511   3.30679  L 
 C-C_3                0    -19.53114   12.14837   7.7797   L 
 H-H_                 0    -20.5786   11.81254   7.68992  L 
 C-C_3                0    -10.7635   15.07351   7.98339  L 
 H-H_                 0    -10.9342   14.38424   8.8366   L 
 C-C_3                0    -18.86822   11.31202   8.91539  L 
 C-C_3                0    -9.29518   15.5035   7.95846  L 
 H-H_                 0    -8.71636   14.71379   7.43971  L 
 C-C_3                0    -20.36676   15.98758   7.23253  L 
 H-H_                 0    -21.06407   16.50632   6.53955  L 
 H-H_                 0    -20.7815   16.06452   8.2607   L 
 H-H_                 0    -19.41884   16.55862   7.17524  L 
 C-C_3                0    -14.02028   10.39373   10.41472  L 
 H-H_                 0    -13.73105   9.58743   11.11768  L 
 C-C_3                0    -18.82623   9.76856   8.63106  L 
 C-C_3                0    -21.57419   13.94749   6.485    L 
 H-H_                 0    -21.50349   12.95213   6.0018   L 
 H-H_                 0    -22.19906   13.87112   7.4006   L 
 H-H_                 0    -22.10073   14.60297   5.75766  L 
 C-C_3                0    -13.80705   11.0806   7.92409  L 
 H-H_                 0    -13.32347   10.75236   6.9826   L 
 C-C_3                0    -19.29807   14.43805   5.56407  L 
 H-H_                 0    -19.18634   13.38984   5.21772  L 
 H-H_                 0    -19.76624   15.01877   4.74063  L 
 H-H_                 0    -18.29164   14.86674   5.75372  L 
 C-C_3                0    -13.69511   9.95062   8.97783  L 
 H-H_                 0    -14.34688   9.1058    8.68929  L 
 C-C_3                0    -18.30942   9.00384   9.87337  L 
 H-H_                 0    -18.86053   9.32328   10.78392  L 
 H-H_                 0    -18.44437   7.90683   9.75248  L 
 H-H_                 0    -17.22266   9.16635   10.03201  L 
 C-C_3                0    -20.24358   9.23918   8.3177   L 
 H-H_                 0    -20.5777   9.56443   7.31082  L 
 H-H_                 0    -20.26748   8.12972   8.31147  L 
 H-H_                 0    -20.97083   9.59557   9.07874  L 
 C-C_3                0    -17.90478   9.45964   7.43699  L 
 H-H_                 0    -16.88323   9.8644    7.59925  L 
 H-H_                 0    -17.81619   8.36516   7.29089  L 
 H-H_                 0    -18.32061   9.89518   6.50592  L 
 
 I= 2735 IAn=  6 Valence= 5.
          JB=  1 J= 2737 IAn=  6 IBT=12 Dist= 1.40D+00
          JB=  2 J= 2741 IAn=  6 IBT=12 Dist= 1.43D+00
          JB=  3 J= 2743 IAn=  6 IBT=12 Dist= 1.43D+00
 I= 2736 IAn=  6 Valence= 5.
          JB=  1 J= 2734 IAn=  6 IBT=12 Dist= 1.42D+00
          JB=  2 J= 2757 IAn=  6 IBT=12 Dist= 1.45D+00
          JB=  3 J= 2770 IAn=  6 IBT=12 Dist= 1.40D+00
 I= 2741 IAn=  6 Valence= 5.
          JB=  1 J= 2735 IAn=  6 IBT=12 Dist= 1.43D+00
          JB=  2 J= 2742 IAn=  6 IBT=12 Dist= 1.42D+00
          JB=  3 J= 2756 IAn=  6 IBT=12 Dist= 1.43D+00
 I= 2743 IAn=  6 Valence= 5.
          JB=  1 J= 2733 IAn=  7 IBT= 3 Dist= 1.18D+00
          JB=  2 J= 2735 IAn=  6 IBT=12 Dist= 1.43D+00
 I= 2756 IAn=  6 Valence= 5.
          JB=  1 J= 2738 IAn=  7 IBT= 3 Dist= 1.18D+00
          JB=  2 J= 2741 IAn=  6 IBT=12 Dist= 1.43D+00
 I= 2757 IAn=  6 Valence= 5.
          JB=  1 J= 2736 IAn=  6 IBT=12 Dist= 1.45D+00
          JB=  2 J= 2744 IAn=  6 IBT=12 Dist= 1.42D+00
          JB=  3 J= 2768 IAn=  6 IBT=12 Dist= 1.40D+00
 Include all MM classes

 MM sanity checks:
 All charges sum to:                0.00000000
 Charges of atoms sum to:           0.00000000
 Layer 1 (S) has     88 atoms and charge   0.00000000 sum=   0.00000000
 Layer 2 (R) adds  3872 atoms and charge   0.00000000 sum=   0.00000000
 MMInit generated parameter data with length LenPar=      632365.
 Stoichiometry    C2070H1620N180O90
 Framework group  C1[X(C2070H1620N180O90)]
 Deg. of freedom 11874
 Full point group                 C1      NOp   1
 Largest Abelian subgroup         C1      NOp   1
 Largest concise Abelian subgroup C1      NOp   1
                         Standard orientation:                         
 ---------------------------------------------------------------------
 Center     Atomic      Atomic             Coordinates (Angstroms)
 Number     Number       Type             X           Y           Z
 ---------------------------------------------------------------------
      1          8    10081003       14.521992  -16.165261   -1.709325
      2          8    10081003       13.705950  -15.161427   -4.026230
      3          7    10071003       10.705649  -14.767456   -4.677890
      4          7    10071003        9.062002  -16.094590   -2.836248
      5          7    10071003       13.260619  -19.667177   -0.940468
      6          6    10061003        8.790102  -15.675963   -1.464258
      7          6    10061003       12.524501  -17.521072   -1.835610
      8          6    10061003        7.295766  -15.627117   -1.364205
      9          6    10061003       13.108884  -16.109150   -1.838592
     10          7    10071003       10.007589  -19.181696   -0.418647
     11          6    10061003       12.664392  -15.273372   -3.078332
     12          6    10061003       10.717087  -13.908677   -6.892111
     13          6    10061003       10.989700  -17.441868   -1.809157
     14          6    10061003       10.414115  -16.665345   -3.015612
     15          6    10061003       13.049068  -18.268687   -0.611966
     16          6    10061003        8.071838  -17.166850   -3.017415
     17          6    10061003       10.986901  -12.753536   -5.962367
     18          6    10061003       11.340375  -13.440265   -4.672112
     19          6    10061003       10.281066  -16.310309   -6.659250
     20          1    10011000       10.504455  -17.221535   -6.068636
     21          6    10061003        5.248218  -17.662196   -3.896291
     22          1    10011000        4.692949  -18.478335   -3.387951
     23          6    10061003       14.870918  -14.606690   -3.439034
     24          6    10061003       11.022457  -15.127487   -6.061201
     25          6    10061003       11.385354  -15.749584   -3.797359
     26          6    10061003       11.377039  -14.018452   -8.250810
     27          1    10011000       11.162860  -13.107875   -8.848612
     28          6    10061003       10.364266  -18.830992   -1.781684
     29          6    10061003        6.859950  -16.862626   -2.105526
     30          6    10061003       16.480728  -14.652071   -1.559245
     31          6    10061003        8.931041  -14.024454    0.390137
     32          1    10011000        9.223041  -12.987939    0.651901
     33          6    10061003       15.008748  -14.873920   -1.947783
     34          6    10061003       10.814496  -16.519736   -8.088814
     35          1    10011000       10.245198  -17.332123   -8.586499
     36          6    10061003       11.042036  -12.480760   -3.539472
     37          1    10011000       11.250896  -12.958700   -2.569216
     38          6    10061003       10.758445  -15.238742   -8.951545
     39          1    10011000       11.266260  -15.414189   -9.922502
     40          6    10061003        5.593027  -16.548151   -2.903627
     41          1    10011000        4.734725  -16.361732   -2.224203
     42          6    10061003        6.909938  -15.547218    0.099927
     43          1    10011000        5.807110  -15.599262    0.209963
     44          6    10061003       15.022514  -13.128613   -3.704653
     45          1    10011000       14.861028  -12.963960   -4.789101
     46          6    10061003        9.356232  -14.324901   -1.058193
     47          1    10011000       10.461880  -14.390548   -1.072524
     48          6    10061003       16.870656  -15.118356   -0.103701
     49          6    10061003        7.419173  -14.202535    0.628740
     50          1    10011000        7.194075  -14.112865    1.711664
     51          6    10061003       16.842804  -13.174244   -1.874650
     52          1    10011000       17.938316  -13.062407   -1.791305
     53          6    10061003        7.715431  -17.383897   -4.490158
     54          1    10011000        8.557109  -17.893455   -4.997295
     55          6    10061003       16.443550  -12.681214   -3.299361
     56          6    10061003        6.468457  -18.255339   -4.611892
     57          1    10011000        6.224091  -18.434654   -5.679496
     58          6    10061003       16.959991  -16.661444   -0.054330
     59          1    10011000       17.408101  -17.002793    0.904072
     60          1    10011000       17.593756  -17.042838   -0.882131
     61          1    10011000       15.966183  -17.144394   -0.112599
     62          6    10061003       12.092069  -11.752968   -6.240925
     63          1    10011000       11.933493  -11.266702   -7.224940
     64          6    10061003       16.663665  -11.141240   -3.494197
     65          6    10061003       18.257459  -14.575119    0.316956
     66          1    10011000       18.231721  -13.473156    0.444382
     67          1    10011000       19.028914  -14.841553   -0.432472
     68          1    10011000       18.573042  -14.996733    1.296232
     69          6    10061003       12.016772  -11.299553   -3.700622
     70          1    10011000       11.790525  -10.513174   -2.952496
     71          6    10061003       15.847437  -14.636532    0.939976
     72          1    10011000       15.813089  -13.528722    0.971467
     73          1    10011000       16.147157  -14.995585    1.943364
     74          1    10011000       14.830995  -15.029775    0.731596
     75          6    10061003       12.024186  -10.693247   -5.124287
     76          1    10011000       12.870035   -9.982429   -5.224697
     77          6    10061003       16.350364  -10.724238   -4.950042
     78          1    10011000       16.876472  -11.386174   -5.663280
     79          1    10011000       16.677609   -9.681288   -5.148975
     80          1    10011000       15.262282  -10.766320   -5.163178
     81          6    10061003       18.133379  -10.762222   -3.208733
     82          1    10011000       18.364064  -10.840475   -2.126285
     83          1    10011000       18.340248   -9.709252   -3.498310
     84          1    10011000       18.822184  -11.420289   -3.778249
     85          6    10061003       15.756110  -10.347385   -2.539220
     86          1    10011000       14.684448  -10.570534   -2.724129
     87          1    10011000       15.913805   -9.260907   -2.679466
     88          1    10011000       15.992597  -10.593143   -1.483496
     89          8    10081003        0.058775  -14.342699   -3.278157
     90          8    10081003       -1.068258  -12.776801   -5.182398
     91          7    10071003       -4.216128  -12.544759   -5.320921
     92          7    10071003       -5.012579  -14.578995   -3.307696
     93          7    10071003        0.282718  -17.214744   -3.498266
     94          6    10061003       -4.403862  -14.761576   -1.991317
     95          6    10061003       -1.675617  -15.845386   -3.993532
     96          6    10061003       -5.446320  -15.356702   -1.096928
     97          6    10061003       -1.351247  -14.457614   -3.410828
     98          7    10071003       -3.088371  -18.419688   -4.991610
     99          6    10061003       -1.981341  -13.288196   -4.238042
    100          6    10061003       -4.975980  -11.366228   -7.258243
    101          6    10061003       -3.174156  -16.119524   -4.180887
    102          6    10061003       -4.036922  -14.861441   -4.379998
    103          6    10061003       -1.090618  -16.942560   -3.112287
    104          6    10061003       -6.006054  -15.663775   -3.385395
    105          6    10061003       -4.324760  -10.374786   -6.333771
    106          6    10061003       -3.552612  -11.230832   -5.365302
    107          6    10061003       -5.487060  -13.750422   -7.191118
    108          1    10011000       -5.197013  -14.749746   -6.810771
    109          6    10061003       -8.535787  -16.978459   -2.643360
    110          1    10011000       -8.358629  -18.072004   -2.719199
    111          6    10061003        0.144754  -12.380421   -4.565743
    112          6    10061003       -4.483082  -12.694696   -6.756484
    113          6    10061003       -3.295663  -13.649379   -4.960992
    114          6    10061003       -4.798287  -11.298016   -8.762177
    115          1    10011000       -5.138292  -10.310886   -9.139198
    116          6    10061003       -3.396884  -17.050083   -5.363311
    117          6    10061003       -6.187613  -16.296894   -1.991159
    118          6    10061003        1.933097  -12.826978   -2.889812
    119          6    10061003       -3.161412  -13.961739   -0.048028
    120          1    10011000       -2.821534  -13.080065    0.524674
    121          6    10061003        0.424061  -12.990779   -3.193660
    122          6    10061003       -5.461600  -13.788981   -8.730437
    123          1    10011000       -6.228369  -14.499317   -9.103829
    124          6    10061003       -3.478216  -10.433187   -4.076439
    125          1    10011000       -3.016429  -11.025062   -3.267119
    126          6    10061003       -5.674227  -12.401625   -9.379856
    127          1    10011000       -5.477367  -12.465857  -10.469184
    128          6    10061003       -7.653023  -16.372819   -1.550912
    129          1    10011000       -7.751808  -16.951789   -0.608493
    130          6    10061003       -4.735834  -15.987844    0.085823
    131          1    10011000       -5.471395  -16.482476    0.754307
    132          6    10061003        0.336761  -10.885768   -4.540923
    133          1    10011000        0.007266  -10.495574   -5.525303
    134          6    10061003       -3.918213  -13.502421   -1.300798
    135          1    10011000       -3.234753  -12.926087   -1.946124
    136          6    10061003        2.410921  -13.391915   -1.496707
    137          6    10061003       -4.014373  -14.875629    0.858828
    138          1    10011000       -3.374085  -15.334117    1.639292
    139          6    10061003        2.401932  -11.358125   -3.102932
    140          1    10011000        3.503805  -11.363743   -3.201628
    141          6    10061003       -7.311097  -15.187055   -4.013823
    142          1    10011000       -7.110698  -14.868928   -5.055366
    143          6    10061003        1.834257  -10.606641   -4.336540
    144          6    10061003       -8.323402  -16.336036   -4.021588
    145          1    10011000       -9.298803  -16.002477   -4.428279
    146          6    10061003        2.001293  -14.870151   -1.303303
    147          1    10011000        2.510574  -15.312955   -0.419641
    148          1    10011000        2.275903  -15.471868   -2.195507
    149          1    10011000        0.912972  -14.969562   -1.108783
    150          6    10061003       -3.410520   -9.268097   -6.823920
    151          1    10011000       -3.919872   -8.660432   -7.600237
    152          6    10061003        2.189358   -9.078739   -4.321428
    153          6    10061003        3.952275  -13.336589   -1.413829
    154          1    10011000        4.319525  -12.292362   -1.358683
    155          1    10011000        4.401668  -13.837190   -2.295871
    156          1    10011000        4.322007  -13.841811   -0.497500
    157          6    10061003       -2.621756   -9.182464   -4.366046
    158          1    10011000       -2.602872   -8.520661   -3.475465
    159          6    10061003        1.831189  -12.565401   -0.333550
    160          1    10011000        2.126581  -11.498352   -0.413375
    161          1    10011000        2.211659  -12.941809    0.636804
    162          1    10011000        0.726496  -12.640541   -0.316659
    163          6    10061003       -3.103384   -8.381553   -5.601997
    164          1    10011000       -2.355141   -7.606491   -5.869561
    165          6    10061003        1.624407   -8.368658   -5.574283
    166          1    10011000        1.937261   -8.899001   -6.499801
    167          1    10011000        1.988154   -7.320147   -5.629108
    168          1    10011000        0.515888   -8.311299   -5.547097
    169          6    10061003        3.724536   -8.892146   -4.338396
    170          1    10011000        4.188867   -9.219195   -3.384299
    171          1    10011000        3.991808   -7.821054   -4.470365
    172          1    10011000        4.177638   -9.468958   -5.173612
    173          6    10061003        1.614085   -8.397846   -3.062132
    174          1    10011000        0.507656   -8.492637   -3.035441
    175          1    10011000        1.873553   -7.317669   -3.053316
    176          1    10011000        2.026759   -8.853023   -2.136723
    177          8    10081003      -14.467980  -14.863728   -3.472689
    178          8    10081003      -15.996382  -13.355898   -5.043596
    179          7    10071003      -19.033808  -13.492608   -4.973597
    180          7    10071003      -19.669389  -14.623077   -2.372582
    181          7    10071003      -15.340754  -18.509631   -2.948155
    182          6    10061003      -19.876255  -15.389999   -1.132264
    183          6    10061003      -16.359815  -16.304643   -3.156921
    184          6    10061003      -21.341037  -15.393122   -0.832690
    185          6    10061003      -15.827527  -14.870589   -3.086618
    186          7    10071003      -18.303073  -18.520683   -1.629633
    187          6    10061003      -16.687577  -13.841105   -3.900302
    188          6    10061003      -19.924115  -12.890495   -7.096523
    189          6    10061003      -17.805785  -16.367877   -2.648036
    190          6    10061003      -18.749121  -15.332110   -3.298506
    191          6    10061003      -15.467179  -17.209853   -2.313609
    192          6    10061003      -20.992671  -14.663174   -3.026645
    193          6    10061003      -19.313912  -11.654675   -6.483708
    194          6    10061003      -18.471240  -12.195922   -5.362494
    195          6    10061003      -20.267317  -15.205513   -6.400718
    196          1    10011000      -19.889045  -16.052317   -5.792166
    197          6    10061003      -23.770468  -14.551780   -3.570111
    198          1    10011000      -23.612936  -15.291592   -4.384148
    199          6    10061003      -14.672679  -12.927417   -4.753002
    200          6    10061003      -19.321445  -14.019976   -6.306735
    201          6    10061003      -18.063417  -14.414312   -4.339133
    202          6    10061003      -19.811692  -13.200587   -8.574866
    203          1    10011000      -20.230027  -12.360244   -9.166285
    204          6    10061003      -18.408355  -17.749826   -2.855662
    205          6    10061003      -21.914815  -15.580139   -2.196081
    206          6    10061003      -12.533125  -13.365864   -3.528381
    207          6    10061003      -19.408719  -15.798154    1.274257
    208          1    10011000      -18.962425  -15.366370    2.193377
    209          6    10061003      -14.066380  -13.528630   -3.500607
    210          6    10061003      -20.304898  -15.631903   -7.879903
    211          1    10011000      -21.032664  -16.458513   -8.016728
    212          6    10061003      -18.413949  -11.110921   -4.312271
    213          1    10011000      -17.920766  -11.482692   -3.395864
    214          6    10061003      -20.648761  -14.465548   -8.836823
    215          1    10011000      -20.519650  -14.790746   -9.890102
    216          6    10061003      -23.394183  -15.170834   -2.225107
    217          1    10011000      -24.036533  -16.049373   -2.007583
    218          6    10061003      -21.626346  -16.461595    0.206645
    219          1    10011000      -22.718684  -16.524442    0.394491
    220          6    10061003      -14.489208  -11.428870   -4.770619
    221          1    10011000      -15.013424  -11.047162   -5.670168
    222          6    10061003      -19.123570  -14.870583    0.081275
    223          1    10011000      -18.037140  -14.898100   -0.130424
    224          6    10061003      -11.819801  -13.900425   -2.229306
    225          6    10061003      -20.914144  -16.037142    1.497867
    226          1    10011000      -21.060840  -16.806913    2.283887
    227          6    10061003      -12.148641  -11.888913   -3.815417
    228          1    10011000      -11.091966  -11.871805   -4.142645
    229          6    10061003      -21.597794  -13.256182   -3.125812
    230          1    10011000      -20.920277  -12.526775   -3.608242
    231          6    10061003      -12.980188  -11.130784   -4.882913
    232          6    10061003      -22.945714  -13.290098   -3.857759
    233          1    10011000      -23.537395  -12.400252   -3.570113
    234          6    10061003      -11.956511  -15.436023   -2.121216
    235          1    10011000      -11.283521  -15.843239   -1.335451
    236          1    10011000      -11.695788  -15.918978   -3.087520
    237          1    10011000      -12.978990  -15.740318   -1.828366
    238          6    10061003      -18.456609  -10.679119   -7.270439
    239          1    10011000      -19.023878  -10.284683   -8.139063
    240          6    10061003      -12.634104   -9.600217   -4.915204
    241          6    10061003      -10.307115  -13.585434   -2.266228
    242          1    10011000      -10.127626  -12.496666   -2.164786
    243          1    10011000       -9.862784  -13.935493   -3.219738
    244          1    10011000       -9.769457  -14.074663   -1.425036
    245          6    10061003      -17.586433   -9.970878   -4.932718
    246          1    10011000      -17.558961   -9.109791   -4.242426
    247          6    10061003      -12.418188  -13.242217   -0.969741
    248          1    10011000      -12.323387  -12.136599   -1.019187
    249          1    10011000      -11.893020  -13.595674   -0.059986
    250          1    10011000      -13.491149  -13.496435   -0.861168
    251          6    10061003      -18.108014   -9.513983   -6.319112
    252          1    10011000      -17.372307   -8.833361   -6.794900
    253          6    10061003      -13.532211   -8.850976   -5.922179
    254          1    10011000      -13.501920   -9.360166   -6.908175
    255          1    10011000      -13.189750   -7.801890   -6.057885
    256          1    10011000      -14.585079   -8.799206   -5.570937
    257          6    10061003      -11.170763   -9.400805   -5.368188
    258          1    10011000      -10.451255   -9.773222   -4.609694
    259          1    10011000      -10.944242   -8.322457   -5.517116
    260          1    10011000      -10.990259   -9.929891   -6.328863
    261          6    10061003      -12.819120   -8.969773   -3.522038
    262          1    10011000      -13.850498   -9.142341   -3.162530
    263          1    10011000      -12.639331   -7.875671   -3.558102
    264          1    10011000      -12.114454   -9.406913   -2.782588
    265          8    10081003       15.501177   -3.961749   -4.726064
    266          8    10081003       14.117090   -2.653283   -6.557003
    267          7    10071003       11.135717   -3.002035   -6.973805
    268          7    10071003       10.003445   -4.742858   -5.010099
    269          7    10071003       14.856201   -7.740854   -4.481629
    270          6    10061003        9.930767   -4.483133   -3.572106
    271          6    10061003       13.748764   -5.602877   -4.737194
    272          6    10061003        8.587362   -4.968199   -3.131757
    273          6    10061003       14.109709   -4.131544   -4.578353
    274          7    10071003       11.943513   -7.584448   -2.823896
    275          6    10061003       13.299156   -3.193968   -5.532388
    276          6    10061003       10.980789   -2.180294   -9.227979
    277          6    10061003       12.268204   -5.750980   -4.391495
    278          6    10061003       11.382571   -5.035930   -5.443213
    279          6    10061003       14.640235   -6.456556   -3.843821
    280          6    10061003        9.239658   -5.990758   -5.169874
    281          6    10061003       11.132222   -0.987824   -8.317551
    282          6    10061003       11.583443   -1.602463   -7.023343
    283          6    10061003       10.717308   -4.585624   -8.931471
    284          1    10011000       10.946092   -5.459314   -8.293876
    285          6    10061003        6.969422   -7.764153   -5.148368
    286          1    10011000        7.579843   -8.644478   -4.864997
    287          6    10061003       15.300150   -2.064489   -6.041906
    288          6    10061003       11.390697   -3.348662   -8.372746
    289          6    10061003       12.057656   -3.855199   -6.182396
    290          6    10061003       11.737249   -2.284866  -10.538818
    291          1    10011000       11.521314   -1.407438  -11.180020
    292          6    10061003       11.837438   -7.202997   -4.220694
    293          6    10061003        8.506817   -6.281891   -3.843130
    294          6    10061003       17.215961   -2.250358   -4.471937
    295          6    10061003       10.029067   -2.969719   -1.612929
    296          1    10011000       10.044304   -1.915025   -1.282980
    297          6    10061003       15.734129   -2.587200   -4.683383
    298          6    10061003       11.304240   -4.818481  -10.336534
    299          1    10011000       10.776710   -5.659167  -10.831338
    300          6    10061003       11.243177   -0.660338   -5.887025
    301          1    10011000       11.521598   -1.106246   -4.916288
    302          6    10061003       11.240526   -3.562831  -11.239020
    303          1    10011000       11.818675   -3.735443  -12.170362
    304          6    10061003        7.056213   -6.734527   -4.025997
    305          1    10011000        6.674631   -7.174327   -3.080858
    306          6    10061003        8.579742   -5.046184   -1.623737
    307          1    10011000        7.612564   -5.453325   -1.278536
    308          6    10061003       15.295899   -0.558832   -6.068934
    309          1    10011000       14.897238   -0.248836   -7.055855
    310          6    10061003       10.134969   -3.038773   -3.144543
    311          1    10011000       11.158604   -2.726671   -3.426062
    312          6    10061003       17.831064   -2.758357   -3.113002
    313          6    10061003        8.751689   -3.632089   -1.077780
    314          1    10011000        8.802838   -3.682930    0.025112
    315          6    10061003       17.453427   -0.725979   -4.687126
    316          1    10011000       18.539489   -0.547470   -4.776075
    317          6    10061003        8.284254   -5.917216   -6.359489
    318          1    10011000        8.834605   -5.730867   -7.299447
    319          6    10061003       16.748875   -0.076351   -5.912570
    320          6    10061003        7.494832   -7.222559   -6.485750
    321          1    10011000        6.664135   -7.105201   -7.207646
    322          6    10061003       17.413076   -4.203668   -2.757949
    323          1    10011000       17.980775   -4.566342   -1.874538
    324          1    10011000       17.615255   -4.893322   -3.605942
    325          1    10011000       16.341933   -4.258404   -2.470283
    326          6    10061003       12.111568    0.128605   -8.639534
    327          1    10011000       11.868971    0.585228   -9.619002
    328          6    10061003       16.883828    1.485732   -5.933539
    329          6    10061003       19.366130   -2.769191   -3.245637
    330          1    10011000       19.779303   -1.760608   -3.403961
    331          1    10011000       19.672599   -3.407590   -4.098781
    332          1    10011000       19.840352   -3.175019   -2.332683
    333          6    10061003       12.113385    0.590380   -6.109681
    334          1    10011000       11.904725    1.354213   -5.334988
    335          6    10061003       17.409949   -1.848174   -1.940511
    336          1    10011000       17.798318   -0.816896   -2.069252
    337          1    10011000       17.795352   -2.238534   -0.976651
    338          1    10011000       16.303798   -1.810272   -1.864247
    339          6    10061003       11.969109    1.187573   -7.530237
    340          1    10011000       12.706949    2.002257   -7.681083
    341          6    10061003       16.217025    2.079612   -7.193343
    342          1    10011000       16.567935    1.558567   -8.104519
    343          1    10011000       16.453271    3.160751   -7.292045
    344          1    10011000       15.112064    1.998497   -7.145058
    345          6    10061003       18.372014    1.887155   -5.960944
    346          1    10011000       18.844030    1.700968   -4.976950
    347          1    10011000       18.486789    2.972522   -6.158219
    348          1    10011000       18.918860    1.324331   -6.747997
    349          6    10061003       16.226716    2.109693   -4.688830
    350          1    10011000       15.139025    1.889153   -4.673645
    351          1    10011000       16.358093    3.213255   -4.688366
    352          1    10011000       16.685706    1.713310   -3.758513
    353          8    10081003       -0.079664   -2.273883   -5.300562
    354          8    10081003       -1.873784   -0.917718   -6.692686
    355          7    10071003       -4.879469   -1.586760   -6.411556
    356          7    10071003       -5.494775   -3.962260   -5.157589
    357          7    10071003       -0.334595   -5.767854   -3.731265
    358          6    10061003       -6.019791   -3.564314   -3.857535
    359          6    10061003       -1.675952   -3.888994   -4.516518
    360          6    10061003       -7.360976   -4.235941   -3.784149
    361          6    10061003       -1.373491   -2.423929   -4.773415
    362          7    10071003       -3.118587   -5.570589   -2.186492
    363          6    10061003       -2.433112   -1.620884   -5.590516
    364          6    10061003       -6.057958   -0.635832   -8.244454
    365          6    10061003       -3.139825   -4.054984   -4.089274
    366          6    10061003       -4.037168   -3.725695   -5.305368
    367          6    10061003       -0.688778   -4.386300   -3.462094
    368          6    10061003       -5.797391   -5.403703   -5.144995
    369          6    10061003       -5.730888    0.469837   -7.277091
    370          6    10061003       -4.652821   -0.128341   -6.411900
    371          6    10061003       -5.720645   -3.051238   -8.336730
    372          1    10011000       -5.058307   -3.891827   -8.059127
    373          6    10061003       -7.894857   -7.420831   -5.855381
    374          1    10011000       -8.026487   -8.283127   -5.170954
    375          6    10061003       -0.641591   -0.273996   -6.386917
    376          6    10061003       -5.119888   -1.743862   -7.849222
    377          6    10061003       -3.687362   -2.403963   -6.063222
    378          6    10061003       -5.988768   -0.427109   -9.742013
    379          1    10011000       -6.642581    0.416052  -10.032961
    380          6    10061003       -3.389893   -5.479896   -3.605890
    381          6    10061003       -7.065153   -5.620853   -4.282979
    382          6    10061003        1.608550   -0.472155   -5.374645
    383          6    10061003       -6.818836   -1.862683   -2.256106
    384          1    10011000       -6.990946   -0.783922   -2.093702
    385          6    10061003        0.140787   -0.902018   -5.248779
    386          6    10061003       -5.787887   -2.979821   -9.875284
    387          1    10011000       -6.305383   -3.873169  -10.272489
    388          6    10061003       -4.681395    0.623483   -5.088155
    389          1    10011000       -3.941664    0.206925   -4.377191
    390          6    10061003       -6.502154   -1.715549  -10.399067
    391          1    10011000       -6.387054   -1.649145  -11.500119
    392          6    10061003       -8.244268   -6.128422   -5.114570
    393          1    10011000       -9.154304   -6.264733   -4.495689
    394          6    10061003       -7.917874   -4.128876   -2.378561
    395          1    10011000       -8.893241   -4.651304   -2.322081
    396          6    10061003       -0.781057    1.209114   -6.136693
    397          1    10011000       -1.363267    1.644954   -6.974525
    398          6    10061003       -6.194283   -2.072410   -3.640727
    399          1    10011000       -5.193287   -1.605454   -3.632788
    400          6    10061003        2.615702   -1.204046   -4.408489
    401          6    10061003       -8.133822   -2.641409   -2.105313
    402          1    10011000       -8.567614   -2.498686   -1.099357
    403          6    10061003        1.653024    1.069078   -5.224171
    404          1    10011000        2.652666    1.418482   -5.544245
    405          6    10061003       -5.873274   -6.029437   -6.536515
    406          1    10011000       -4.853260   -6.093923   -6.968590
    407          6    10061003        0.616344    1.875171   -6.057152
    408          6    10061003       -6.461937   -7.433994   -6.407195
    409          1    10011000       -6.421219   -7.985256   -7.366406
    410          6    10061003        2.826585   -2.669722   -4.853784
    411          1    10011000        3.641842   -3.147402   -4.268350
    412          1    10011000        3.110697   -2.707618   -5.925730
    413          1    10011000        1.934811   -3.302044   -4.688771
    414          6    10061003       -5.275290    1.833608   -7.755932
    415          1    10011000       -6.040358    2.263549   -8.434623
    416          6    10061003        0.534220    3.370900   -5.598983
    417          6    10061003        4.007786   -0.526556   -4.457739
    418          1    10011000        3.996477    0.470150   -3.966903
    419          1    10011000        4.348819   -0.409996   -5.509454
    420          1    10011000        4.762298   -1.133929   -3.918422
    421          6    10061003       -4.299846    2.088217   -5.389778
    422          1    10011000       -4.387374    2.701697   -4.470809
    423          6    10061003        2.110869   -1.179856   -2.950455
    424          1    10011000        1.960063   -0.134820   -2.602990
    425          1    10011000        2.850476   -1.668935   -2.280940
    426          1    10011000        1.149466   -1.725961   -2.848335
    427          6    10061003       -5.155679    2.724957   -6.509094
    428          1    10011000       -4.740266    3.715873   -6.788865
    429          6    10061003       -0.284616    4.179746   -6.623403
    430          1    10011000        0.113504    4.016264   -7.646449
    431          1    10011000       -0.242145    5.268215   -6.403513
    432          1    10011000       -1.352291    3.881649   -6.604099
    433          6    10061003        1.937832    4.012862   -5.519401
    434          1    10011000        2.539676    3.579596   -4.692380
    435          1    10011000        1.868828    5.106378   -5.329359
    436          1    10011000        2.477195    3.861163   -6.472543
    437          6    10061003       -0.127750    3.475465   -4.211432
    438          1    10011000       -1.173820    3.102724   -4.234395
    439          1    10011000       -0.144083    4.533846   -3.876875
    440          1    10011000        0.436532    2.879668   -3.462570
    441          8    10081003      -15.304113   -5.002306   -5.087272
    442          8    10081003      -16.921843   -4.216328   -7.024480
    443          7    10071003      -19.936144   -4.789903   -6.879001
    444          7    10071003      -20.824549   -6.303523   -4.758339
    445          7    10071003      -16.004028   -7.900439   -2.471888
    446          6    10061003      -21.279153   -5.392964   -3.709646
    447          6    10061003      -17.031859   -6.296189   -4.001484
    448          6    10061003      -22.633957   -5.899261   -3.322596
    449          6    10061003      -16.647032   -4.988238   -4.673852
    450          7    10071003      -18.832780   -6.752750   -1.266115
    451          6    10061003      -17.602245   -4.502741   -5.807401
    452          6    10061003      -20.877074   -4.660582   -9.059510
    453          6    10061003      -18.514058   -6.210156   -3.618566
    454          6    10061003      -19.348952   -6.305357   -4.917702
    455          6    10061003      -16.116099   -6.494450   -2.800199
    456          6    10061003      -21.276949   -7.617415   -4.259278
    457          6    10061003      -20.549112   -3.254484   -8.613798
    458          6    10061003      -19.618021   -3.470056   -7.448900
    459          6    10061003      -20.596081   -6.922690   -8.125378
    460          1    10011000      -19.929050   -7.546502   -7.503867
    461          6    10061003      -23.432827   -9.598626   -3.827984
    462          1    10011000      -23.202162  -10.104718   -2.867049
    463          6    10061003      -15.701896   -3.504687   -6.837971
    464          6    10061003      -20.035315   -5.512316   -8.148687
    465          6    10061003      -18.835565   -5.408159   -6.094516
    466          6    10061003      -20.663514   -5.100691  -10.494678
    467          1    10011000      -21.258335   -4.457849  -11.176171
    468          6    10061003      -18.913320   -7.287729   -2.612407
    469          6    10061003      -22.410393   -7.378687   -3.232237
    470          6    10061003      -13.570010   -3.323742   -5.553359
    471          6    10061003      -21.948323   -3.126116   -2.939289
    472          1    10011000      -22.117705   -2.075634   -3.255526
    473          6    10061003      -15.061269   -3.686118   -5.476410
    474          6    10061003      -20.527402   -7.481290   -9.557618
    475          1    10011000      -21.002969   -8.483387   -9.597306
    476          6    10061003      -19.705702   -2.237733   -6.565817
    477          1    10011000      -19.081056   -2.351035   -5.661039
    478          6    10061003      -21.166491   -6.547992  -10.607099
    479          1    10011000      -20.964369   -6.936951  -11.626807
    480          6    10061003      -23.703227   -8.117053   -3.579446
    481          1    10011000      -24.451843   -7.996907   -2.767939
    482          6    10061003      -23.089716   -5.208034   -2.052676
    483          1    10011000      -24.066270   -5.621443   -1.724039
    484          6    10061003      -15.793378   -2.029592   -7.155690
    485          1    10011000      -16.334423   -1.923424   -8.118019
    486          6    10061003      -21.391820   -3.935012   -4.120178
    487          1    10011000      -20.372433   -3.565006   -4.317786
    488          6    10061003      -12.816066   -3.451842   -4.176519
    489          6    10061003      -23.251699   -3.722898   -2.379518
    490          1    10011000      -23.568888   -3.175319   -1.469093
    491          6    10061003      -13.399276   -1.899614   -6.155546
    492          1    10011000      -12.367960   -1.820702   -6.554051
    493          6    10061003      -21.673226   -8.570027   -5.390260
    494          1    10011000      -20.770377   -8.862001   -5.953724
    495          6    10061003      -14.365631   -1.454754   -7.290184
    496          6    10061003      -22.284163   -9.848543   -4.815400
    497          1    10011000      -22.626540  -10.513898   -5.634871
    498          6    10061003      -12.840870   -4.905578   -3.656081
    499          1    10011000      -12.099806   -5.049730   -2.841584
    500          1    10011000      -12.602989   -5.616625   -4.476161
    501          1    10011000      -13.819390   -5.163055   -3.211125
    502          6    10061003      -19.891178   -2.255003   -9.548275
    503          1    10011000      -20.523961   -2.102584  -10.446837
    504          6    10061003      -14.326598    0.098175   -7.521278
    505          6    10061003      -11.329043   -3.072195   -4.341131
    506          1    10011000      -11.211113   -2.017160   -4.653629
    507          1    10011000      -10.847981   -3.732099   -5.091586
    508          1    10011000      -10.781578   -3.184239   -3.380679
    509          6    10061003      -19.133583   -1.068862   -7.384720
    510          1    10011000      -19.239778   -0.126278   -6.811031
    511          6    10061003      -13.450141   -2.527420   -3.115918
    512          1    10011000      -13.372909   -1.460611   -3.416294
    513          1    10011000      -12.934488   -2.650741   -2.144546
    514          1    10011000      -14.519823   -2.777712   -2.959771
    515          6    10061003      -19.779679   -0.922234   -8.783677
    516          1    10011000      -19.196922   -0.196660   -9.386869
    517          6    10061003      -15.213586    0.496481   -8.719682
    518          1    10011000      -14.935477   -0.073513   -9.629421
    519          1    10011000      -15.102196    1.579439   -8.946037
    520          1    10011000      -16.286992    0.319010   -8.500152
    521          6    10061003      -12.883893    0.554304   -7.840724
    522          1    10011000      -12.218268    0.448619   -6.958121
    523          1    10011000      -12.859773    1.626444   -8.134560
    524          1    10011000      -12.466244   -0.043081   -8.677889
    525          6    10061003      -14.823990    0.854854   -6.271592
    526          1    10011000      -15.885920    0.609968   -6.066793
    527          1    10011000      -14.753896    1.953747   -6.424965
    528          1    10011000      -14.219050    0.594533   -5.377012
    529          8    10081003       13.512939    7.021155   -6.933411
    530          8    10081003       11.902549    8.022474   -8.783426
    531          7    10071003        8.992989    7.286045   -9.018698
    532          7    10071003        8.088619    5.560147   -7.071517
    533          7    10071003       14.105448    4.354445   -5.847177
    534          6    10061003        7.835221    5.481400   -5.634553
    535          6    10061003       11.930696    5.200229   -6.566772
    536          6    10061003        6.472189    4.885402   -5.477211
    537          6    10061003       12.151782    6.712279   -6.697800
    538          7    10071003       10.028694    3.223272   -4.598753
    539          6    10061003       11.198202    7.436007   -7.703439
    540          6    10061003        8.560990    8.395021  -11.075256
    541          6    10061003       10.449659    4.930304   -6.280718
    542          6    10061003        9.520705    5.413725   -7.414780
    543          6    10061003       12.765722    4.678133   -5.400638
    544          6    10061003        7.398808    4.373092   -7.604581
    545          6    10061003        8.327190    9.383663   -9.956891
    546          6    10061003        8.995355    8.733920   -8.777473
    547          6    10061003        9.180437    6.036285  -11.227088
    548          1    10011000        9.740059    5.212365  -10.746425
    549          6    10061003        5.110542    2.691346   -8.286260
    550          1    10011000        5.548160    1.676712   -8.224977
    551          6    10061003       12.977668    8.832350   -8.339839
    552          6    10061003        9.375649    7.309637  -10.427915
    553          6    10061003       10.056890    6.570737   -8.278724
    554          6    10061003        9.241430    8.789886  -12.368016
    555          1    10011000        8.708704    9.635904  -12.838851
    556          6    10061003       10.178880    3.452915   -6.025218
    557          6    10061003        6.536801    3.764785   -6.473443
    558          6    10061003       14.969056    9.042731   -6.880627
    559          6    10061003        7.721272    6.455023   -3.384935
    560          1    10011000        7.803638    7.365392   -2.761228
    561          6    10061003       13.567442    8.418302   -7.003820
    562          6    10061003        9.753116    6.288498  -12.634277
    563          1    10011000        9.562029    5.409947  -13.284395
    564          6    10061003        8.354813    9.261971   -7.510024
    565          1    10011000        8.824964    8.789565   -6.628210
    566          6    10061003        9.181151    7.563815  -13.294695
    567          1    10011000        9.717435    7.775560  -14.242763
    568          6    10061003        5.127621    3.355290   -6.908801
    569          1    10011000        4.680398    2.679100   -6.151381
    570          6    10061003        6.271669    4.488144   -4.023280
    571          1    10011000        5.273193    4.021531   -3.892849
    572          6    10061003       12.658574   10.309600   -8.332060
    573          1    10011000       12.198595   10.552629   -9.310678
    574          6    10061003        7.953533    6.786180   -4.863177
    575          1    10011000        8.983660    7.182952   -4.972781
    576          6    10061003       15.857863    8.502840   -5.696521
    577          6    10061003        6.361736    5.769903   -3.184863
    578          1    10011000        6.195828    5.546012   -2.116550
    579          6    10061003       14.809920   10.588228   -6.932064
    580          1    10011000       15.816665   11.036562   -7.020670
    581          6    10061003        6.557156    4.741612   -8.826392
    582          1    10011000        7.194799    5.170000   -9.621524
    583          6    10061003       13.968467   11.106685   -8.137815
    584          6    10061003        5.842094    3.502023   -9.365653
    585          1    10011000        5.136178    3.784082  -10.173126
    586          6    10061003       16.499756    7.164279   -6.117172
    587          1    10011000       17.136099    6.756524   -5.301707
    588          1    10011000       17.140357    7.313199   -7.011421
    589          1    10011000       15.748136    6.392510   -6.358461
    590          6    10061003        8.840037   10.806803  -10.025993
    591          1    10011000        8.461340   11.308755  -10.937106
    592          6    10061003       13.750011   12.660861   -8.131356
    593          6    10061003       17.020701    9.463376   -5.356634
    594          1    10011000       16.635327   10.392728   -4.889592
    595          1    10011000       17.603315    9.718778   -6.267468
    596          1    10011000       17.717738    9.002393   -4.624478
    597          6    10061003        8.640107   10.778086   -7.457942
    598          1    10011000        8.082070   11.237979   -6.616586
    599          6    10061003       15.028825    8.299833   -4.415198
    600          1    10011000       14.549200    9.250682   -4.108136
    601          1    10011000       15.676299    7.952642   -3.583976
    602          1    10011000       14.242400    7.536621   -4.565586
    603          6    10061003        8.301129   11.522484   -8.773889
    604          1    10011000        8.691202   12.560671   -8.731863
    605          6    10061003       13.088650   13.112984   -9.452632
    606          1    10011000       13.661759   12.724902  -10.320452
    607          1    10011000       13.059875   14.221880   -9.524111
    608          1    10011000       12.036906   12.766050   -9.526303
    609          6    10061003       15.104096   13.394605   -8.019907
    610          1    10011000       15.532515   13.289224   -7.002349
    611          1    10011000       14.988041   14.484836   -8.202442
    612          1    10011000       15.825264   12.989926   -8.760409
    613          6    10061003       12.857809   13.088634   -6.949373
    614          1    10011000       11.858986   12.607362   -7.009448
    615          1    10011000       12.707935   14.189933   -6.950991
    616          1    10011000       13.332819   12.810273   -5.985974
    617          8    10081003       -2.397572    8.525717   -7.466131
    618          8    10081003       -4.377430    9.410554   -8.977954
    619          7    10071003       -7.305229    8.807212   -8.264211
    620          7    10071003       -7.708134    6.852690   -6.331122
    621          7    10071003       -2.539994    5.550619   -4.782594
    622          6    10061003       -8.022167    7.477815   -5.051726
    623          6    10061003       -3.844359    7.105232   -6.147044
    624          6    10061003       -9.176685    6.722794   -4.477849
    625          6    10061003       -3.636886    8.455828   -6.807693
    626          7    10071003       -5.130141    6.288383   -3.244299
    627          6    10061003       -4.801562    9.004842   -7.687035
    628          6    10061003       -8.551870    9.392810  -10.199363
    629          6    10061003       -5.254709    7.070321   -5.547071
    630          6    10061003       -6.287806    7.046375   -6.704798
    631          6    10061003       -2.753724    6.952283   -5.088363
    632          6    10061003       -7.921402    5.425372   -6.045171
    633          6    10061003       -8.201866   10.676850   -9.494188
    634          6    10061003       -7.123295   10.244617   -8.539795
    635          6    10061003       -8.142410    7.003564   -9.865587
    636          1    10011000       -7.452133    6.242307   -9.462925
    637          6    10061003      -10.112661    3.363485   -6.114166
    638          1    10011000      -10.246686    2.461415   -5.483498
    639          6    10061003       -3.177664   10.171058   -8.947256
    640          6    10061003       -7.568911    8.392046   -9.646387
    641          6    10061003       -6.064833    8.118779   -7.814593
    642          6    10061003       -8.612708    9.306620  -11.711743
    643          1    10011000       -9.325883   10.059799  -12.104493
    644          6    10061003       -5.434342    5.881255   -4.603980
    645          6    10061003       -8.918513    5.290821   -4.871526
    646          6    10061003       -0.848018   10.340788   -8.106228
    647          6    10061003       -8.604863    9.429729   -3.658707
    648          1    10011000       -8.971146   10.477784   -3.655499
    649          6    10061003       -2.269254    9.879253   -7.767517
    650          6    10061003       -8.302322    6.788209  -11.382226
    651          1    10011000       -8.795947    5.814614  -11.570149
    652          6    10061003       -7.083833   11.241955   -7.397521
    653          1    10011000       -6.327515   10.939452   -6.651923
    654          6    10061003       -9.123705    7.903448  -12.061859
    655          1    10011000       -9.117198    7.762519  -13.162708
    656          6    10061003      -10.250582    4.648393   -5.283411
    657          1    10011000      -10.900566    4.476592   -4.399672
    658          6    10061003       -9.215713    7.041016   -2.997973
    659          1    10011000       -9.979544    6.428795   -2.488277
    660          6    10061003       -3.400784   11.657955   -9.049305
    661          1    10011000       -4.114030   11.836625   -9.878762
    662          6    10061003       -8.390375    8.947346   -5.100558
    663          1    10011000       -7.528706    9.497530   -5.500933
    664          6    10061003        0.239768    9.971140   -7.028946
    665          6    10061003       -9.565762    8.528154   -2.860851
    666          1    10011000       -9.521981    8.813159   -1.793907
    667          6    10061003       -0.895306   11.863745   -8.415143
    668          1    10011000        0.054512   12.139522   -8.912805
    669          6    10061003       -8.275547    4.627307   -7.295740
    670          1    10011000       -7.354623    4.498120   -7.899019
    671          6    10061003       -2.051714   12.351758   -9.340226
    672          6    10061003       -8.803103    3.257068   -6.898202
    673          1    10011000       -8.959604    2.627243   -7.798475
    674          6    10061003        0.487859    8.443385   -6.994002
    675          1    10011000        1.396563    8.201368   -6.401145
    676          1    10011000        0.633264    8.044315   -8.019739
    677          1    10011000       -0.337433    7.893985   -6.503304
    678          6    10061003       -7.647532   11.864277  -10.258299
    679          1    10011000       -8.352207   12.175191  -11.052795
    680          6    10061003       -2.172153   13.914289   -9.374347
    681          6    10061003        1.591039   10.634325   -7.384133
    682          1    10011000        1.549858   11.735350   -7.248218
    683          1    10011000        1.870837   10.410106   -8.436136
    684          1    10011000        2.402477   10.264857   -6.724344
    685          6    10061003       -6.645250   12.589570   -8.002883
    686          1    10011000       -6.682480   13.385415   -7.231633
    687          6    10061003       -0.192190   10.448467   -5.626981
    688          1    10011000       -0.361251   11.543564   -5.629858
    689          1    10011000        0.589411   10.223148   -4.875076
    690          1    10011000       -1.126693    9.946124   -5.299610
    691          6    10061003       -7.475114   13.007142   -9.240856
    692          1    10011000       -7.003731   13.883534   -9.731958
    693          6    10061003       -3.214882   14.348968  -10.429807
    694          1    10011000       -2.994008   13.876810  -11.411245
    695          1    10011000       -3.206403   15.452295  -10.564510
    696          1    10011000       -4.246179   14.075493  -10.122968
    697          6    10061003       -0.818869   14.549278   -9.770171
    698          1    10011000       -0.061091   14.425287   -8.967589
    699          1    10011000       -0.927144   15.642567   -9.939406
    700          1    10011000       -0.431719   14.087873  -10.704530
    701          6    10061003       -2.596255   14.459201   -7.993419
    702          1    10011000       -3.590877   14.061811   -7.699218
    703          1    10011000       -2.662717   15.568403   -8.013814
    704          1    10011000       -1.860016   14.172748   -7.212527
    705          8    10081003      -17.727823    6.024147   -7.280306
    706          8    10081003      -19.440191    7.838277   -8.296238
    707          7    10071003      -22.421022    7.871185   -7.212251
    708          7    10071003      -22.159988    5.766950   -5.222557
    709          7    10071003      -18.860330    2.281300   -7.882398
    710          6    10061003      -21.029225    5.393273   -4.367244
    711          6    10061003      -19.617624    4.551708   -7.426991
    712          6    10061003      -21.592478    4.673454   -3.182641
    713          6    10061003      -19.069078    5.864364   -6.862451
    714          7    10071003      -22.956107    2.826127   -7.509943
    715          6    10061003      -19.960459    7.106021   -7.203535
    716          6    10061003      -23.977327    9.156062   -8.509702
    717          6    10061003      -21.058008    4.260962   -6.978186
    718          6    10061003      -21.879302    5.526597   -6.652276
    719          6    10061003      -18.716531    3.407585   -6.981942
    720          6    10061003      -23.237134    4.830686   -4.872600
    721          6    10061003      -22.961257   10.094201   -7.921510
    722          6    10061003      -21.842964    9.199681   -7.462265
    723          6    10061003      -24.467179    6.778844   -8.308244
    724          1    10011000      -24.068036    5.758586   -8.144995
    725          6    10061003      -25.168826    3.429004   -3.283600
    726          1    10011000      -25.164606    2.542679   -3.953518
    727          6    10061003      -18.077946    8.187753   -8.084089
    728          6    10061003      -23.344223    7.804200   -8.350756
    729          6    10061003      -21.449515    6.774567   -7.428796
    730          6    10061003      -24.465428    9.287192   -9.938588
    731          1    10011000      -24.885649   10.300592  -10.105637
    732          6    10061003      -21.766994    3.455911   -8.056587
    733          6    10061003      -22.732965    3.894264   -3.754443
    734          6    10061003      -15.840501    7.555853   -7.116483
    735          6    10061003      -19.026051    5.957804   -3.052994
    736          1    10011000      -18.433252    6.769197   -2.586859
    737          6    10061003      -17.361318    7.349054   -7.031654
    738          6    10061003      -25.160321    6.816199   -9.684362
    739          1    10011000      -26.043724    6.144503   -9.683131
    740          6    10061003      -21.201070    9.916057   -6.286140
    741          1    10011000      -20.427678    9.290339   -5.802186
    742          6    10061003      -25.580555    8.240796  -10.122363
    743          1    10011000      -25.915309    8.226674  -11.180389
    744          6    10061003      -23.783195    3.623653   -2.670508
    745          1    10011000      -23.498446    2.733809   -2.073237
    746          6    10061003      -20.467421    3.909550   -2.507332
    747          1    10011000      -20.866679    3.326713   -1.654780
    748          6    10061003      -17.871802    9.661344   -7.835786
    749          1    10011000      -18.466345   10.195217   -8.603901
    750          6    10061003      -20.225615    6.555759   -3.803576
    751          1    10011000      -19.867345    7.239476   -4.592878
    752          6    10061003      -15.043305    6.743299   -6.026035
    753          6    10061003      -19.462771    4.943601   -1.974594
    754          1    10011000      -18.574794    4.428372   -1.553289
    755          6    10061003      -15.498882    9.072429   -7.097362
    756          1    10011000      -14.446088    9.185706   -7.414071
    757          6    10061003      -24.494778    5.606526   -4.476233
    758          1    10011000      -24.828347    6.261366   -5.308142
    759          6    10061003      -16.375690    9.970706   -8.013535
    760          6    10061003      -25.632253    4.663205   -4.071175
    761          1    10011000      -26.380606    5.227810   -3.477654
    762          6    10061003      -15.233396    5.217704   -6.221802
    763          1    10011000      -14.465285    4.637812   -5.666774
    764          1    10011000      -15.150529    4.948009   -7.297238
    765          1    10011000      -16.210916    4.869749   -5.829388
    766          6    10061003      -22.365276   11.256254   -8.690088
    767          1    10011000      -23.173060   11.902234   -9.092068
    768          6    10061003      -16.019314   11.498276   -7.911563
    769          6    10061003      -13.535000    7.024007   -6.151422
    770          1    10011000      -13.279577    8.055882   -5.835780
    771          1    10011000      -13.239755    6.877350   -7.204663
    772          1    10011000      -12.933188    6.340560   -5.514108
    773          6    10061003      -20.549738   11.192378   -6.855153
    774          1    10011000      -20.098266   11.793989   -6.043138
    775          6    10061003      -15.494419    7.134962   -4.606918
    776          1    10011000      -15.351967    8.222283   -4.432707
    777          1    10011000      -14.896918    6.587863   -3.850555
    778          1    10011000      -16.563759    6.884243   -4.448894
    779          6    10061003      -21.527172   12.064997   -7.680993
    780          1    10011000      -20.966350   12.864582   -8.208174
    781          6    10061003      -16.999425   12.361445   -8.740044
    782          1    10011000      -17.085874   11.963109   -9.771811
    783          1    10011000      -16.648556   13.414443   -8.802846
    784          1    10011000      -18.008394   12.390372   -8.276483
    785          6    10061003      -14.610748   11.733410   -8.493642
    786          1    10011000      -13.826338   11.243446   -7.887626
    787          1    10011000      -14.364702   12.817115   -8.520736
    788          1    10011000      -14.557486   11.338416   -9.529376
    789          6    10061003      -16.055477   11.986093   -6.448247
    790          1    10011000      -17.068869   11.842097   -6.019386
    791          1    10011000      -15.808226   13.068224   -6.389957
    792          1    10011000      -15.319496   11.438286   -5.822305
    793          8    10081003       15.216852  -10.832997    9.018512
    794          8    10081003       13.483293  -10.498578    6.997758
    795          7    10071003       10.424222  -10.389937    7.548483
    796          7    10071003       10.310151  -10.458789   10.401242
    797          7    10071003       14.754241  -14.187443   10.781821
    798          6    10061003       11.010620   -9.941282   11.578086
    799          6    10061003       13.495533  -12.302877    9.890580
    800          6    10061003        9.929725   -9.558318   12.542951
    801          6    10061003       13.855607  -10.896744    9.402256
    802          7    10071003       11.834788  -14.213618   11.994862
    803          6    10061003       12.892615  -10.389624    8.279383
    804          6    10061003        9.424068  -10.367371    5.387496
    805          6    10061003       12.081171  -12.311919   10.499281
    806          6    10061003       11.054877  -11.504026    9.677131
    807          6    10061003       14.512778  -12.763218   10.927364
    808          6    10061003        9.130293  -11.130809   10.957458
    809          6    10061003        9.953254   -8.982883    5.665479
    810          6    10061003       10.867421   -9.183841    6.838795
    811          6    10061003        9.261023  -12.457836    6.631717
    812          1    10011000        9.710327  -13.099227    7.418166
    813          6    10061003        6.465116  -11.123184   12.191767
    814          1    10011000        6.422549  -12.047023   12.806217
    815          6    10061003       14.740930   -9.836798    6.952012
    816          6    10061003       10.125192  -11.233195    6.393558
    817          6    10061003       11.513501  -11.071339    8.283078
    818          6    10061003        9.523219  -11.013897    4.021860
    819          1    10011000        9.017229  -10.374631    3.267707
    820          6    10061003       11.559501  -13.730860   10.653606
    821          6    10061003        8.951937  -10.686036   12.423583
    822          6    10061003       16.854130   -9.207484    8.191350
    823          6    10061003       12.514155   -8.298759   12.664924
    824          1    10011000       13.099400   -7.368220   12.529025
    825          6    10061003       15.384488   -9.632139    8.319701
    826          6    10061003        9.221080  -13.237494    5.304683
    827          1    10011000        8.540520  -14.109068    5.398461
    828          6    10061003       10.910503   -7.877018    7.605172
    829          1    10011000       11.509533   -7.986211    8.530371
    830          6    10061003        8.793434  -12.367463    4.098478
    831          1    10011000        8.945781  -12.930796    3.156894
    832          6    10061003        7.543188  -10.178645   12.731003
    833          1    10011000        7.427444  -10.028654   13.822483
    834          6    10061003       10.535720   -9.305888   13.911822
    835          1    10011000        9.733589   -9.066923   14.641437
    836          6    10061003       14.670538   -8.524436    6.216766
    837          1    10011000       14.113549   -8.697880    5.273609
    838          6    10061003       11.857107   -8.697558   11.334608
    839          1    10011000       12.644678   -8.886761   10.585068
    840          6    10061003       17.511672   -8.856618    9.580524
    841          6    10061003       11.470645   -8.097977   13.779322
    842          1    10011000       11.968328   -7.893805   14.747976
    843          6    10061003       17.000469   -8.032751    7.182514
    844          1    10011000       18.055796   -8.014843    6.846787
    845          6    10061003        7.903898  -10.861171   10.089143
    846          1    10011000        8.062964  -11.280827    9.075059
    847          6    10061003       16.102445   -8.053017    5.912992
    848          6    10061003        6.672147  -11.505985   10.718388
    849          1    10011000        5.771045  -11.251693   10.128237
    850          6    10061003       17.512591  -10.084093   10.523172
    851          1    10011000       18.191141   -9.927029   11.387627
    852          1    10011000       17.850784  -10.993179    9.980498
    853          1    10011000       16.510134  -10.268442   10.960979
    854          6    10061003       10.727533   -8.186135    4.637186
    855          1    10011000       10.131487   -8.085604    3.710357
    856          6    10061003       16.129330   -6.691340    5.135584
    857          6    10061003       18.985510   -8.443549    9.379096
    858          1    10011000       19.075665   -7.492437    8.814027
    859          1    10011000       19.529766   -9.248525    8.844287
    860          1    10011000       19.490548   -8.278583   10.352031
    861          6    10061003       11.591625   -6.849420    6.677592
    862          1    10011000       11.569734   -5.841353    7.141840
    863          6    10061003       16.759809   -7.697409   10.271898
    864          1    10011000       16.718674   -6.808362    9.613151
    865          1    10011000       17.269820   -7.402680   11.214348
    866          1    10011000       15.716919   -7.990043   10.519567
    867          6    10061003       10.974529   -6.793528    5.254720
    868          1    10011000       11.623752   -6.190904    4.585566
    869          6    10061003       15.373825   -6.826426    3.793825
    870          1    10011000       15.708643   -7.734419    3.260186
    871          1    10011000       15.573252   -5.961740    3.128447
    872          1    10011000       14.274460   -6.881992    3.938962
    873          6    10061003       17.583358   -6.288839    4.800087
    874          1    10011000       18.167309   -6.061351    5.714441
    875          1    10011000       17.609086   -5.374144    4.168439
    876          1    10011000       18.087449   -7.106391    4.244502
    877          6    10061003       15.474255   -5.577282    5.980247
    878          1    10011000       14.381725   -5.746422    6.087923
    879          1    10011000       15.628447   -4.583177    5.514356
    880          1    10011000       15.913085   -5.547081    6.996170
    881          8    10081003        0.028354  -11.769900    7.985189
    882          8    10081003       -1.429725  -10.730276    5.970925
    883          7    10071003       -4.535039  -10.870406    6.022441
    884          7    10071003       -5.406802  -12.428434    8.207277
    885          7    10071003       -0.392668  -15.455055    8.439311
    886          6    10061003       -5.220890  -11.861995    9.538760
    887          6    10061003       -1.702119  -13.432286    8.074136
    888          6    10061003       -6.567282  -11.984379   10.189967
    889          6    10061003       -1.369516  -11.942215    8.131019
    890          7    10071003       -3.467766  -15.784656    9.588157
    891          6    10061003       -2.195880  -11.093363    7.107332
    892          6    10061003       -5.457114  -10.262512    3.918795
    893          6    10061003       -3.172201  -13.655128    8.444243
    894          6    10061003       -4.133079  -12.822312    7.570654
    895          6    10061003       -0.789254  -14.191260    9.034091
    896          6    10061003       -6.186777  -13.636491    8.518304
    897          6    10061003       -4.963858   -9.009324    4.592659
    898          6    10061003       -4.054709   -9.520123    5.680839
    899          6    10061003       -5.541896  -12.644317    4.483091
    900          1    10011000       -5.033275  -13.476264    5.007818
    901          6    10061003       -9.018441  -14.594684    8.793909
    902          1    10011000       -9.290188  -15.366820    9.544185
    903          6    10061003       -0.190939  -10.132611    6.328473
    904          6    10061003       -4.746109  -11.360786    4.657140
    905          6    10061003       -3.514485  -11.748576    6.641649
    906          6    10061003       -5.331932  -10.479676    2.426521
    907          1    10011000       -5.836791   -9.653837    1.883641
    908          6    10061003       -3.541197  -15.126205    8.296146
    909          6    10061003       -7.026283  -13.357520    9.784474
    910          6    10061003        1.739432  -10.030876    7.937573
    911          6    10061003       -4.703519   -9.968246   11.053722
    912          1    10011000       -4.475350   -8.884508   11.112684
    913          6    10061003        0.260488  -10.412909    7.754071
    914          6    10061003       -5.571992  -12.977783    2.980131
    915          1    10011000       -6.218937  -13.862137    2.802709
    916          6    10061003       -4.046731   -8.459256    6.772594
    917          1    10011000       -3.412938   -8.771073    7.620593
    918          6    10061003       -6.040364  -11.801547    2.095253
    919          1    10011000       -5.892085  -12.052184    1.024063
    920          6    10061003       -8.527095  -13.318413    9.489120
    921          1    10011000       -9.102771  -13.137802   10.420007
    922          6    10061003       -6.428845  -11.734261   11.678102
    923          1    10011000       -7.409953  -11.877215   12.178571
    924          6    10061003       -0.130641   -8.650179    6.032771
    925          1    10011000       -0.545659   -8.509012    5.014591
    926          6    10061003       -4.797928  -10.402803    9.583875
    927          1    10011000       -3.782551  -10.321558    9.160337
    928          6    10061003        2.330081  -10.388326    9.360959
    929          6    10061003       -5.978400  -10.282042   11.856455
    930          1    10011000       -5.796842  -10.086437   12.931613
    931          6    10061003        1.984061   -8.574973    7.460387
    932          1    10011000        3.075172   -8.411644    7.389083
    933          6    10061003       -6.993305  -14.150798    7.324784
    934          1    10011000       -6.307763  -14.627326    6.596211
    935          6    10061003        1.351327   -8.228032    6.084169
    936          6    10061003       -8.002505  -15.188217    7.809432
    937          1    10011000       -8.531284  -15.661430    6.956388
    938          6    10061003        2.915459  -11.812301    9.284986
    939          1    10011000        3.378628  -12.101552   10.253309
    940          1    10011000        3.693228  -11.870751    8.493212
    941          1    10011000        2.132509  -12.562678    9.053314
    942          6    10061003       -4.251039   -7.903143    3.842039
    943          1    10011000       -4.875787   -7.556151    2.994100
    944          6    10061003        1.643017   -6.755693    5.620095
    945          6    10061003        3.471944   -9.433965    9.785658
    946          1    10011000        3.100939   -8.392119    9.889063
    947          1    10011000        4.293360   -9.452664    9.044812
    948          1    10011000        3.897383   -9.731586   10.768679
    949          6    10061003       -3.415149   -7.189449    6.169310
    950          1    10011000       -3.454373   -6.359650    6.905073
    951          6    10061003        1.262336  -10.348843   10.480749
    952          1    10011000        0.756499   -9.365445   10.499843
    953          1    10011000        1.730471  -10.519704   11.474088
    954          1    10011000        0.493727  -11.137865   10.355925
    955          6    10061003       -4.072744   -6.746982    4.842009
    956          1    10011000       -3.468871   -5.939911    4.383820
    957          6    10061003        0.813344   -6.372907    4.373025
    958          1    10011000        0.941582   -7.127070    3.569647
    959          1    10011000        1.133419   -5.386602    3.972622
    960          1    10011000       -0.265575   -6.285802    4.620856
    961          6    10061003        3.131078   -6.633514    5.230539
    962          1    10011000        3.798828   -6.756381    6.105793
    963          1    10011000        3.344056   -5.637254    4.787321
    964          1    10011000        3.400011   -7.400965    4.479282
    965          6    10061003        1.327553   -5.749133    6.744385
    966          1    10011000        0.276267   -5.866872    7.076561
    967          1    10011000        1.474365   -4.704729    6.392946
    968          1    10011000        1.991041   -5.906081    7.620701
    969          8    10081003      -15.662670  -12.627761    5.556695
    970          8    10081003      -16.904705  -10.996384    3.854275
    971          7    10071003      -19.982739  -10.843185    3.693758
    972          7    10071003      -21.200831  -12.745121    5.317195
    973          7    10071003      -16.722611  -16.356946    5.702842
    974          6    10061003      -21.154490  -12.690997    6.780640
    975          6    10061003      -17.569250  -14.081269    5.361419
    976          6    10061003      -22.409177  -13.335540    7.282079
    977          6    10061003      -17.075765  -12.666896    5.669567
    978          7    10071003      -19.799499  -16.378709    6.321863
    979          6    10061003      -17.771488  -11.551096    4.825188
    980          6    10061003      -20.646246   -9.626915    1.755678
    981          6    10061003      -19.089871  -14.183865    5.544856
    982          6    10061003      -19.884769  -13.120434    4.753452
    983          6    10061003      -16.862042  -15.046583    6.313208
    984          6    10061003      -22.140953  -13.834791    5.001699
    985          6    10061003      -20.077412   -8.645879    2.747026
    986          6    10061003      -19.343319   -9.518537    3.727553
    987          6    10061003      -21.083366  -12.028214    1.715350
    988          1    10011000      -20.758835  -13.030671    2.060862
    989          6    10061003      -24.461401  -15.482704    4.959722
    990          1    10011000      -23.834714  -16.360708    4.693053
    991          6    10061003      -15.665654  -10.593931    4.412004
    992          6    10061003      -20.140611  -10.958338    2.240353
    993          6    10061003      -19.093748  -11.950758    4.126997
    994          6    10061003      -20.391859   -9.505089    0.266681
    995          1    10011000      -20.716748   -8.507351   -0.092570
    996          6    10061003      -19.591879  -15.563434    5.138375
    997          6    10061003      -22.590755  -14.474648    6.332172
    998          6    10061003      -13.735325  -11.136350    5.890617
    999          6    10061003      -21.020103  -11.400747    8.889290
   1000          1    10011000      -21.086025  -10.392355    9.346294
   1001          6    10061003      -15.264684  -11.293375    5.699646
   1002          6    10061003      -21.036209  -11.993983    0.175670
   1003          1    10011000      -21.801378  -12.683643   -0.233723
   1004          6    10061003      -19.302446   -8.764880    5.046198
   1005          1    10011000      -18.817610   -9.368786    5.835308
   1006          6    10061003      -21.245914  -10.582695   -0.419589
   1007          1    10011000      -21.028659  -10.597443   -1.508147
   1008          6    10061003      -24.050396  -14.949817    6.331956
   1009          1    10011000      -24.198116  -15.726827    7.110669
   1010          6    10061003      -22.227755  -13.654011    8.753632
   1011          1    10011000      -23.111305  -14.206866    9.135627
   1012          6    10061003      -15.481341   -9.099938    4.517437
   1013          1    10011000      -15.884723   -8.657738    3.583897
   1014          6    10061003      -21.104934  -11.289690    7.356257
   1015          1    10011000      -20.204568  -10.777336    6.975304
   1016          6    10061003      -13.165153  -11.789579    7.204176
   1017          6    10061003      -22.110203  -12.312142    9.491164
   1018          1    10011000      -21.901810  -12.488193   10.566956
   1019          6    10061003      -13.318872   -9.642339    5.775154
   1020          1    10011000      -12.222874   -9.601288    5.633177
   1021          6    10061003      -23.342774  -13.290736    4.223173
   1022          1    10011000      -23.030694  -12.767304    3.301769
   1023          6    10061003      -13.967667   -8.836407    4.620893
   1024          6    10061003      -24.328511  -14.410080    3.869221
   1025          1    10011000      -25.322634  -13.966139    3.655395
   1026          6    10061003      -13.387584  -13.318681    7.197584
   1027          1    10011000      -12.825572  -13.808938    8.021821
   1028          1    10011000      -13.043897  -13.755869    6.235400
   1029          1    10011000      -14.448090  -13.583426    7.357418
   1030          6    10061003      -19.141685   -7.529008    2.331986
   1031          1    10011000      -19.620082   -6.906502    1.551482
   1032          6    10061003      -13.558397   -7.322180    4.633862
   1033          6    10061003      -11.637613  -11.564724    7.300186
   1034          1    10011000      -11.388316  -10.504611    7.518275
   1035          1    10011000      -11.153791  -11.861422    6.347450
   1036          1    10011000      -11.188237  -12.163653    8.120473
   1037          6    10061003      -18.440327   -7.511142    4.808659
   1038          1    10011000      -18.436145   -6.883130    5.719987
   1039          6    10061003      -13.829662  -11.171569    8.451164
   1040          1    10011000      -13.594100  -10.089198    8.530162
   1041          1    10011000      -13.469194  -11.665657    9.374806
   1042          1    10011000      -14.929926  -11.284438    8.408910
   1043          6    10061003      -18.895208   -6.674900    3.588408
   1044          1    10011000      -18.151191   -5.880641    3.375484
   1045          6    10061003      -14.333225   -6.529828    3.560045
   1046          1    10011000      -14.241390   -7.019869    2.566546
   1047          1    10011000      -13.943963   -5.492795    3.476439
   1048          1    10011000      -15.407616   -6.446375    3.828767
   1049          6    10061003      -12.056109   -7.192049    4.306861
   1050          1    10011000      -11.416955   -7.578508    5.127308
   1051          1    10011000      -11.781064   -6.128349    4.156408
   1052          1    10011000      -11.815928   -7.741700    3.374632
   1053          6    10061003      -13.830573   -6.680182    6.009584
   1054          1    10011000      -14.901980   -6.773530    6.268605
   1055          1    10011000      -13.568627   -5.600517    5.996805
   1056          1    10011000      -13.231970   -7.165100    6.809638
   1057          8    10081003       13.885634   -0.887073    7.083257
   1058          8    10081003       12.375694   -0.491496    4.923665
   1059          7    10071003        9.506679    0.047264    4.886555
   1060          7    10071003        8.174377   -1.479655    6.989415
   1061          7    10071003       13.896119   -3.395595    8.469603
   1062          6    10061003        7.827637   -0.752589    8.208732
   1063          6    10061003       11.937294   -2.139104    7.740100
   1064          6    10061003        6.364592   -1.014287    8.390428
   1065          6    10061003       12.493265   -0.767692    7.349103
   1066          7    10071003        9.291527   -3.195111    9.869045
   1067          6    10061003       11.733706   -0.174217    6.136788
   1068          6    10061003       10.165231    0.010302    2.537215
   1069          6    10061003       10.434074   -2.052662    8.051143
   1070          6    10061003        9.635452   -1.645953    6.780359
   1071          6    10061003       12.719610   -2.682159    8.936003
   1072          6    10061003        7.485412   -2.760741    7.216585
   1073          6    10061003        9.739799    1.388973    2.945771
   1074          6    10061003        9.995739    1.341216    4.420202
   1075          6    10061003        8.660843   -1.860207    3.617932
   1076          1    10011000        8.983384   -2.787962    4.117578
   1077          6    10061003        4.818201   -3.946284    6.488156
   1078          1    10011000        4.282788   -4.622569    7.183896
   1079          6    10061003       13.686293    0.062530    4.929234
   1080          6    10061003        9.814566   -0.863722    3.771659
   1081          6    10061003       10.202744   -0.360809    6.127778
   1082          6    10061003        9.572807   -0.429819    1.195917
   1083          1    10011000        9.595518    0.392883    0.455633
   1084          6    10061003        9.952883   -3.396490    8.592671
   1085          6    10061003        6.191196   -2.457205    8.002609
   1086          6    10061003       15.816483    0.349991    6.193046
   1087          6    10061003        7.554758    1.342085    9.517491
   1088          1    10011000        7.600048    2.449009    9.474711
   1089          6    10061003       14.293004    0.222148    6.324977
   1090          6    10061003        8.293843   -2.226199    2.194192
   1091          1    10011000        7.342272   -2.795284    2.186948
   1092          6    10061003        9.370786    2.560641    5.064707
   1093          1    10011000        9.489460    2.505086    6.161168
   1094          6    10061003        8.173104   -0.982275    1.352017
   1095          1    10011000        7.780160   -1.267750    0.358248
   1096          6    10061003        4.963298   -2.555182    7.100567
   1097          1    10011000        4.042318   -2.275991    7.648225
   1098          6    10061003        5.955552   -0.621773    9.793506
   1099          1    10011000        4.893006   -0.891075    9.959314
   1100          6    10061003       13.758301    1.394707    4.226396
   1101          1    10011000       13.238982    1.302420    3.249460
   1102          6    10061003        8.017356    0.755925    8.171839
   1103          1    10011000        9.089172    0.985421    8.047261
   1104          6    10061003       16.586718    0.542047    7.553220
   1105          6    10061003        6.130028    0.897917    9.902693
   1106          1    10011000        5.895693    1.231927   10.934837
   1107          6    10061003       16.189332    1.468063    5.179157
   1108          1    10011000       17.194394    1.249009    4.764032
   1109          6    10061003        7.277200   -3.572166    5.934385
   1110          1    10011000        8.211999   -4.130150    5.720294
   1111          6    10061003       15.231285    1.783832    3.991731
   1112          6    10061003        6.153219   -4.589133    6.103102
   1113          1    10011000        6.023211   -5.168197    5.167075
   1114          6    10061003       16.267795   -0.593701    8.553305
   1115          1    10011000       16.989432   -0.602452    9.396563
   1116          1    10011000       16.312479   -1.580006    8.050103
   1117          1    10011000       15.264778   -0.468377    9.009524
   1118          6    10061003       10.562744    2.526233    2.354423
   1119          1    10011000       10.412032    2.579179    1.256045
   1120          6    10061003       15.390878    3.261850    3.499291
   1121          6    10061003       18.107034    0.501974    7.286799
   1122          1    10011000       18.438011    1.388886    6.707621
   1123          1    10011000       18.372033   -0.415149    6.720139
   1124          1    10011000       18.684151    0.506107    8.237181
   1125          6    10061003       10.136582    3.777063    4.532044
   1126          1    10011000        9.723783    4.705196    4.971109
   1127          6    10061003       16.236396    1.895437    8.210391
   1128          1    10011000       16.464557    2.745742    7.534248
   1129          1    10011000       16.824779    2.038976    9.141645
   1130          1    10011000       15.161509    1.936623    8.474415
   1131          6    10061003       10.101178    3.842923    2.992828
   1132          1    10011000       10.737974    4.676628    2.631909
   1133          6    10061003       14.467912    3.542523    2.297077
   1134          1    10011000       14.577887    2.756810    1.523450
   1135          1    10011000       14.731308    4.519226    1.843963
   1136          1    10011000       13.400866    3.591006    2.602026
   1137          6    10061003       16.841099    3.513237    3.029194
   1138          1    10011000       17.576416    3.307322    3.828466
   1139          1    10011000       16.977688    4.570797    2.716153
   1140          1    10011000       17.086850    2.869323    2.162957
   1141          6    10061003       15.037948    4.256849    4.627860
   1142          1    10011000       13.979872    4.132513    4.941972
   1143          1    10011000       15.170918    5.305529    4.283289
   1144          1    10011000       15.683855    4.103595    5.516330
   1145          8    10081003       -1.536951   -1.062720    5.546551
   1146          8    10081003       -3.205397    0.287085    3.989475
   1147          7    10071003       -6.234634    0.371978    4.550079
   1148          7    10071003       -7.159084   -1.610816    6.253486
   1149          7    10071003       -1.450860   -3.980093    6.208683
   1150          6    10061003       -7.195512   -1.194225    7.650905
   1151          6    10061003       -3.383429   -2.500546    6.159068
   1152          6    10061003       -8.577034   -1.532451    8.123658
   1153          6    10061003       -2.862864   -1.068316    6.035358
   1154          7    10071003       -5.300258   -4.060520    8.531819
   1155          6    10061003       -3.790851   -0.116237    5.216343
   1156          6    10061003       -7.298439    1.347312    2.676214
   1157          6    10061003       -4.791317   -2.477795    6.756822
   1158          6    10061003       -5.777957   -1.827907    5.760667
   1159          6    10061003       -2.438156   -3.313600    7.034405
   1160          6    10061003       -7.878428   -2.895721    6.297109
   1161          6    10061003       -6.699941    2.461080    3.496553
   1162          6    10061003       -5.720087    1.741938    4.386921
   1163          6    10061003       -7.352547   -1.110570    2.812364
   1164          1    10011000       -6.747122   -1.996528    3.080287
   1165          6    10061003      -10.640955   -4.072309    6.100687
   1166          1    10011000      -11.000728   -4.985657    6.617752
   1167          6    10061003       -1.889279    0.789545    4.166633
   1168          6    10061003       -6.549275    0.132224    3.143213
   1169          6    10061003       -5.218382   -0.630023    4.941300
   1170          6    10061003       -7.311320    1.383811    1.166040
   1171          1    10011000       -7.831928    2.297717    0.826458
   1172          6    10061003       -5.248040   -3.895467    7.091067
   1173          6    10061003       -8.842834   -2.879477    7.505157
   1174          6    10061003        0.336308    0.504640    5.277930
   1175          6    10061003       -7.032846    0.534588    9.416417
   1176          1    10011000       -6.937761    1.619902    9.625938
   1177          6    10061003       -1.181451    0.282894    5.410771
   1178          6    10061003       -7.565543   -1.159864    1.293585
   1179          1    10011000       -8.265024   -1.988966    1.069346
   1180          6    10061003       -5.509351    2.605164    5.619166
   1181          1    10011000       -4.812656    2.110099    6.321414
   1182          6    10061003       -8.118380    0.160469    0.717865
   1183          1    10011000       -8.154770    0.114882   -0.384003
   1184          6    10061003      -10.318761   -2.953593    7.100230
   1185          1    10011000      -10.967919   -3.035798    7.997232
   1186          6    10061003       -8.610978   -1.457872    9.638645
   1187          1    10011000       -9.612911   -1.759942   10.009780
   1188          6    10061003       -1.797169    2.294438    4.097738
   1189          1    10011000       -2.414798    2.627238    3.239322
   1190          6    10061003       -6.946232    0.283974    7.901544
   1191          1    10011000       -5.920785    0.533162    7.570319
   1192          6    10061003        1.140669    0.084571    6.564884
   1193          6    10061003       -8.339853    0.000234   10.033150
   1194          1    10011000       -8.296898    0.089587   11.138599
   1195          6    10061003        0.638828    1.980520    4.880171
   1196          1    10011000        1.660069    2.013775    4.451801
   1197          6    10061003       -8.533230   -3.253781    4.964193
   1198          1    10011000       -7.742078   -3.584293    4.265351
   1199          6    10061003       -0.320512    2.667765    3.865838
   1200          6    10061003       -9.483545   -4.424458    5.162632
   1201          1    10011000       -9.879564   -4.760150    4.182947
   1202          6    10061003        0.947121   -1.416846    6.883097
   1203          1    10011000        1.686100   -1.762865    7.634914
   1204          1    10011000        1.069552   -2.032243    5.965506
   1205          1    10011000       -0.044931   -1.616726    7.333899
   1206          6    10061003       -5.985001    3.629119    2.850705
   1207          1    10011000       -6.668123    4.138527    2.146273
   1208          6    10061003       -0.067669    4.212932    3.750075
   1209          6    10061003        2.657018    0.300201    6.345627
   1210          1    10011000        2.914114    1.366380    6.198909
   1211          1    10011000        2.999937   -0.274483    5.459578
   1212          1    10011000        3.237883   -0.035521    7.231071
   1213          6    10061003       -4.851523    3.916038    5.137231
   1214          1    10011000       -4.747936    4.627087    5.979992
   1215          6    10061003        0.683285    0.912848    7.785200
   1216          1    10011000        0.848955    1.995915    7.619512
   1217          1    10011000        1.244620    0.610613    8.690267
   1218          1    10011000       -0.396350    0.758359    7.989299
   1219          6    10061003       -5.615780    4.601345    3.981585
   1220          1    10011000       -5.015807    5.443732    3.578057
   1221          6    10061003       -0.995936    4.846960    2.687480
   1222          1    10011000       -0.925658    4.296793    1.729204
   1223          1    10011000       -0.719457    5.907204    2.499139
   1224          1    10011000       -2.055587    4.850373    3.019883
   1225          6    10061003        1.392625    4.474426    3.313535
   1226          1    10011000        2.108859    4.249686    4.131648
   1227          1    10011000        1.541309    5.536872    3.028176
   1228          1    10011000        1.656731    3.852332    2.436254
   1229          6    10061003       -0.321744    4.914193    5.099812
   1230          1    10011000       -1.378412    4.785644    5.406685
   1231          1    10011000       -0.116034    6.003721    5.020231
   1232          1    10011000        0.325800    4.498653    5.898896
   1233          8    10081003      -16.577688   -2.274847    5.376380
   1234          8    10081003      -17.669916   -1.217727    3.204953
   1235          7    10071003      -20.965852   -0.800945    3.570493
   1236          7    10071003      -21.961511   -3.434212    3.815181
   1237          7    10071003      -16.811668   -4.957285    6.740575
   1238          6    10061003      -22.872973   -3.316668    4.953513
   1239          6    10061003      -18.549219   -3.664477    5.639564
   1240          6    10061003      -24.064285   -4.152356    4.595964
   1241          6    10061003      -17.992429   -2.257707    5.437354
   1242          7    10071003      -20.799690   -5.209870    7.367908
   1243          6    10061003      -18.595277   -1.494194    4.228119
   1244          6    10061003      -21.608125    0.974731    2.110683
   1245          6    10061003      -20.087971   -3.661549    5.601258
   1246          6    10061003      -20.540242   -3.240210    4.179420
   1247          6    10061003      -18.026842   -4.198853    6.967319
   1248          6    10061003      -22.131569   -4.828312    3.373374
   1249          6    10061003      -21.171123    1.604941    3.409491
   1250          6    10061003      -20.454578    0.474180    4.090435
   1251          6    10061003      -21.842454   -1.297854    1.231810
   1252          1    10011000      -21.439008   -2.326769    1.249718
   1253          6    10061003      -23.653870   -6.964528    2.028634
   1254          1    10011000      -23.405675   -7.893718    2.584413
   1255          6    10061003      -16.526984   -0.565042    3.737108
   1256          6    10061003      -21.028100   -0.417040    2.160167
   1257          6    10061003      -19.971720   -1.896455    3.673705
   1258          6    10061003      -21.276838    1.603952    0.771242
   1259          1    10011000      -21.662055    2.644449    0.737090
   1260          6    10061003      -20.616226   -5.060301    5.935409
   1261          6    10061003      -23.442701   -5.375291    3.983647
   1262          6    10061003      -14.716159   -0.624439    5.426159
   1263          6    10061003      -24.302687   -1.978119    6.478987
   1264          1    10011000      -24.727665   -0.973937    6.686313
   1265          6    10061003      -16.196251   -0.941969    5.173515
   1266          6    10061003      -21.669872   -0.738646   -0.191225
   1267          1    10011000      -22.322732   -1.294262   -0.886676
   1268          6    10061003      -20.426459    0.731970    5.580226
   1269          1    10011000      -20.003598   -0.132535    6.131447
   1270          6    10061003      -21.997954    0.765289   -0.294777
   1271          1    10011000      -21.746548    1.132975   -1.309421
   1272          6    10061003      -24.387918   -5.980568    2.941717
   1273          1    10011000      -25.244971   -6.483117    3.437553
   1274          6    10061003      -24.903788   -4.369205    5.842115
   1275          1    10011000      -25.758131   -5.039829    5.612352
   1276          6    10061003      -16.624529    0.936035    3.669388
   1277          1    10011000      -16.951525    1.210730    2.645027
   1278          6    10061003      -23.350228   -1.906104    5.274342
   1279          1    10011000      -22.485790   -1.280839    5.568535
   1280          6    10061003      -14.192946   -1.062178    6.844770
   1281          6    10061003      -25.436954   -2.999972    6.281805
   1282          1    10011000      -26.013902   -3.105544    7.224101
   1283          6    10061003      -14.478684    0.890742    5.152911
   1284          1    10011000      -13.394881    1.062432    4.997386
   1285          6    10061003      -22.077670   -4.944580    1.848163
   1286          1    10011000      -21.067934   -4.661595    1.487101
   1287          6    10061003      -15.242480    1.555450    3.963399
   1288          6    10061003      -22.369105   -6.383999    1.423046
   1289          1    10011000      -22.392125   -6.471082    0.319061
   1290          6    10061003      -14.134212   -2.602915    6.945939
   1291          1    10011000      -13.522151   -2.928412    7.814620
   1292          1    10011000      -13.690464   -3.038928    6.024749
   1293          1    10011000      -15.134912   -3.037852    7.112626
   1294          6    10061003      -20.217731    2.789591    3.414188
   1295          1    10011000      -20.679608    3.653328    2.893141
   1296          6    10061003      -15.287184    3.117121    4.093195
   1297          6    10061003      -12.756939   -0.546413    7.081498
   1298          1    10011000      -12.727105    0.558318    7.140776
   1299          1    10011000      -12.093311   -0.890758    6.263832
   1300          1    10011000      -12.349985   -0.919998    8.045923
   1301          6    10061003      -19.500038    1.948677    5.740047
   1302          1    10011000      -19.425594    2.238142    6.799365
   1303          6    10061003      -15.097438   -0.507381    7.963512
   1304          1    10011000      -15.136176    0.601219    7.917271
   1305          1    10011000      -14.703862   -0.803235    8.957574
   1306          1    10011000      -16.132574   -0.900932    7.878476
   1307          6    10061003      -19.945458    3.161063    4.886011
   1308          1    10011000      -19.179372    3.962308    4.936537
   1309          6    10061003      -16.177772    3.750475    2.999757
   1310          1    10011000      -15.840332    3.438062    1.987366
   1311          1    10011000      -16.138719    4.856801    3.062821
   1312          1    10011000      -17.244234    3.470978    3.129520
   1313          6    10061003      -13.864894    3.682982    3.912570
   1314          1    10011000      -13.190425    3.356278    4.729590
   1315          1    10011000      -13.879374    4.793832    3.916393
   1316          1    10011000      -13.439985    3.347177    2.943127
   1317          6    10061003      -15.833943    3.542432    5.474053
   1318          1    10011000      -16.837483    3.102590    5.649489
   1319          1    10011000      -15.918734    4.648592    5.537193
   1320          1    10011000      -15.162671    3.211807    6.293491
   1321          8    10081003       11.577785    9.716838    2.738271
   1322          8    10081003        9.812569   10.470041    0.887908
   1323          7    10071003        6.774755   10.506390    1.476098
   1324          7    10071003        6.461766    9.318780    4.095844
   1325          7    10071003       12.088348    6.964988    3.593328
   1326          6    10061003        6.911172    9.196979    5.483418
   1327          6    10061003        9.909404    8.017288    3.225755
   1328          6    10061003        5.678669    9.177278    6.330324
   1329          6    10061003       10.218090    9.516212    3.108468
   1330          7    10071003        7.059113    5.975483    4.526658
   1331          6    10061003        9.230566   10.265642    2.158323
   1332          6    10061003        6.313292   11.854880   -0.429255
   1333          6    10061003        8.484193    7.781845    3.737329
   1334          6    10061003        7.390778    8.693392    3.133331
   1335          6    10061003       10.856762    7.379165    4.236940
   1336          6    10061003        5.241709    8.500428    4.079287
   1337          6    10061003        6.365482   12.755500    0.764107
   1338          6    10061003        6.998244   11.920070    1.837425
   1339          6    10061003        6.265044    9.463379   -0.780633
   1340          1    10011000        6.694311    8.484757   -0.498411
   1341          6    10061003        2.440843    7.934503    4.707660
   1342          1    10011000        2.413597    6.833763    4.827552
   1343          6    10061003       11.005628   11.227939    1.008931
   1344          6    10061003        6.937138   10.568825    0.018048
   1345          6    10061003        7.844055    9.621102    1.994925
   1346          6    10061003        6.794010   12.228609   -1.810104
   1347          1    10011000        6.368424   13.206190   -2.102639
   1348          6    10061003        8.090413    6.326757    3.570781
   1349          6    10061003        4.798256    8.252559    5.540005
   1350          6    10061003       13.143545   11.588747    2.232086
   1351          6    10061003        8.288071    9.873759    7.397652
   1352          1    10011000        8.977645   10.628996    7.824333
   1353          6    10061003       11.706442   11.060084    2.353746
   1354          6    10061003        6.538356    9.708643   -2.280454
   1355          1    10011000        5.953530    8.989377   -2.890652
   1356          6    10061003        6.406667   12.412661    3.147927
   1357          1    10011000        6.825806   11.842249    3.994564
   1358          6    10061003        6.231304   11.151403   -2.748729
   1359          1    10011000        6.595341   11.309347   -3.784871
   1360          6    10061003        3.321955    8.557780    5.789666
   1361          1    10011000        3.015099    8.189521    6.791364
   1362          6    10061003        6.056987    8.697265    7.725470
   1363          1    10011000        5.155716    8.653525    8.371772
   1364          6    10061003       10.777821   12.696971    0.737891
   1365          1    10011000       10.251258   12.785391   -0.233397
   1366          6    10061003        7.854468   10.276907    5.981535
   1367          1    10011000        8.746865   10.327469    5.328546
   1368          6    10061003       14.093488   11.261207    3.446855
   1369          6    10061003        7.076884    9.675493    8.326375
   1370          1    10011000        7.419398    9.298249    9.312669
   1371          6    10061003       13.057226   13.098643    1.886119
   1372          1    10011000       14.070476   13.442613    1.603524
   1373          6    10061003        4.149436    9.144689    3.224814
   1374          1    10011000        4.486619    9.229226    2.171295
   1375          6    10061003       12.124001   13.453457    0.692888
   1376          6    10061003        2.881865    8.289604    3.279617
   1377          1    10011000        2.051260    8.793095    2.744161
   1378          6    10061003       14.612126    9.814479    3.307903
   1379          1    10011000       15.355482    9.582004    4.101225
   1380          1    10011000       15.106319    9.675413    2.322629
   1381          1    10011000       13.800608    9.070067    3.400452
   1382          6    10061003        7.019116   14.116053    0.765990
   1383          1    10011000        6.655228   14.720317   -0.086138
   1384          6    10061003       11.926070   14.999171    0.514252
   1385          6    10061003       15.337986   12.183619    3.462908
   1386          1    10011000       15.060618   13.233551    3.698654
   1387          1    10011000       15.855569   12.156889    2.481374
   1388          1    10011000       16.061878   11.865410    4.240780
   1389          6    10061003        6.804640   13.895940    3.328000
   1390          1    10011000        6.257584   14.329049    4.190614
   1391          6    10061003       13.365185   11.423784    4.796570
   1392          1    10011000       12.955261   12.447592    4.879003
   1393          1    10011000       14.062677   11.264646    5.642943
   1394          1    10011000       12.535633   10.696567    4.911532
   1395          6    10061003        6.574589   14.781682    2.078257
   1396          1    10011000        7.088636   15.756991    2.205655
   1397          6    10061003       11.280456   15.288597   -0.858825
   1398          1    10011000       11.867226   14.806790   -1.669609
   1399          1    10011000       11.245588   16.381613   -1.057774
   1400          1    10011000       10.233752   14.923163   -0.907384
   1401          6    10061003       13.284031   15.741446    0.554998
   1402          1    10011000       13.726013   15.724290    1.574268
   1403          1    10011000       13.162746   16.810817    0.277188
   1404          1    10011000       14.003496   15.277114   -0.151339
   1405          6    10061003       11.019741   15.563029    1.629307
   1406          1    10011000       10.002167   15.119176    1.588101
   1407          1    10011000       10.911440   16.664089    1.526358
   1408          1    10011000       11.454617   15.340612    2.625794
   1409          8    10081003       -3.020363    9.877771    5.010154
   1410          8    10081003       -4.773509   10.555284    3.103285
   1411          7    10071003       -7.624587   11.258666    3.553730
   1412          7    10071003       -8.713570    9.332337    5.469461
   1413          7    10071003       -2.916275    7.079828    5.670521
   1414          6    10061003       -8.786466    9.709101    6.881223
   1415          6    10061003       -4.914469    8.469199    5.497769
   1416          6    10061003      -10.181674    9.368652    7.308245
   1417          6    10061003       -4.392413    9.905589    5.403911
   1418          7    10071003       -6.736771    6.648200    7.586532
   1419          6    10061003       -5.257191   10.721419    4.413226
   1420          6    10061003       -7.673535   11.943547    1.258177
   1421          6    10061003       -6.373573    8.448416    5.981878
   1422          6    10061003       -7.319984    9.180690    4.983889
   1423          6    10061003       -4.018338    7.649978    6.423673
   1424          6    10061003       -9.410579    8.038116    5.476097
   1425          6    10061003       -7.635222   13.171346    2.124344
   1426          6    10061003       -7.205147   12.663371    3.471055
   1427          6    10061003       -7.890017    9.545813    1.660373
   1428          1    10011000       -7.618527    8.701863    2.322031
   1429          6    10061003      -12.175798    6.921668    5.105087
   1430          1    10011000      -12.541893    6.044518    5.678471
   1431          6    10061003       -3.468092   11.106949    3.026341
   1432          6    10061003       -7.286108   10.830326    2.191081
   1433          6    10061003       -6.786541   10.566960    4.563964
   1434          6    10061003       -6.839714   11.810365    0.004804
   1435          1    10011000       -7.027580   12.664228   -0.672370
   1436          6    10061003       -6.825325    7.002484    6.181110
   1437          6    10061003      -10.467090    8.070084    6.600867
   1438          6    10061003       -1.206690   11.275723    4.051526
   1439          6    10061003       -8.655944   11.353924    8.739202
   1440          1    10011000       -8.570962   12.429188    9.001479
   1441          6    10061003       -2.699838   11.077586    4.351270
   1442          6    10061003       -7.262549    9.292050    0.273602
   1443          1    10011000       -7.770442    8.444083   -0.217676
   1444          6    10061003       -7.758964   13.620309    4.508187
   1445          1    10011000       -7.494538   13.275952    5.523489
   1446          6    10061003       -7.311230   10.515349   -0.670836
   1447          1    10011000       -6.709819   10.313645   -1.579259
   1448          6    10061003      -11.894477    8.098326    6.047818
   1449          1    10011000      -12.638519    8.116832    6.871533
   1450          6    10061003      -10.210871    9.339630    8.824046
   1451          1    10011000      -11.190671    8.974088    9.189824
   1452          6    10061003       -3.476082   12.520693    2.496370
   1453          1    10011000       -4.077787   12.525809    1.564144
   1454          6    10061003       -8.528745   11.174385    7.215509
   1455          1    10011000       -7.489454   11.437810    6.942189
   1456          6    10061003       -0.247403   11.102663    5.290190
   1457          6    10061003       -9.968519   10.775772    9.305055
   1458          1    10011000       -9.946637   10.804708   10.414349
   1459          6    10061003       -1.031900   12.649659    3.345663
   1460          1    10011000       -0.015963   12.689769    2.909729
   1461          6    10061003       -9.951343    7.633010    4.104410
   1462          1    10011000       -9.113716    7.284839    3.468459
   1463          6    10061003       -2.033264   12.974392    2.196525
   1464          6    10061003      -10.961954    6.500937    4.267673
   1465          1    10011000      -11.294739    6.113564    3.283005
   1466          6    10061003       -0.251763    9.635551    5.779831
   1467          1    10011000        0.595573    9.440093    6.471234
   1468          1    10011000       -0.178439    8.937058    4.919079
   1469          1    10011000       -1.157349    9.388767    6.360556
   1470          6    10061003       -6.820589   14.396923    1.774136
   1471          1    10011000       -7.083334   14.748838    0.756328
   1472          6    10061003       -1.960024   14.474423    1.746087
   1473          6    10061003        1.209303   11.437134    4.890229
   1474          1    10011000        1.343497   12.521994    4.716706
   1475          1    10011000        1.495935   10.886635    3.970846
   1476          1    10011000        1.922760   11.166001    5.693972
   1477          6    10061003       -7.114026   14.999936    4.260216
   1478          1    10011000       -7.579631   15.756127    4.924217
   1479          6    10061003       -0.662370   12.028881    6.452802
   1480          1    10011000       -0.636043   13.091680    6.133846
   1481          1    10011000        0.027599   11.910067    7.316011
   1482          1    10011000       -1.688912   11.793558    6.802299
   1483          6    10061003       -7.213122   15.479256    2.792618
   1484          1    10011000       -6.584300   16.382036    2.647120
   1485          6    10061003       -2.913344   14.732110    0.554535
   1486          1    10011000       -2.768668   13.967966   -0.235332
   1487          1    10011000       -2.736140   15.734852    0.109198
   1488          1    10011000       -3.976726   14.708655    0.872817
   1489          6    10061003       -0.526077   14.816649    1.283747
   1490          1    10011000        0.178292   14.846961    2.139481
   1491          1    10011000       -0.486934   15.817389    0.802033
   1492          1    10011000       -0.161786   14.062138    0.556466
   1493          6    10061003       -2.352956   15.414403    2.906996
   1494          1    10011000       -3.396533   15.221169    3.234063
   1495          1    10011000       -2.283939   16.476838    2.588056
   1496          1    10011000       -1.682250   15.273464    3.781221
   1497          8    10081003      -18.137045    9.813082    3.242111
   1498          8    10081003      -19.773699   10.523840    1.283460
   1499          7    10071003      -22.737060    9.851306    1.272376
   1500          7    10071003      -23.463177    8.756352    3.715170
   1501          7    10071003      -17.493825    7.077922    4.219804
   1502          6    10061003      -23.403620    8.975296    5.160530
   1503          6    10061003      -19.694192    8.004069    3.702711
   1504          6    10061003      -24.733660    8.552427    5.702764
   1505          6    10061003      -19.496575    9.514568    3.515311
   1506          7    10071003      -22.180478    5.899924    5.376268
   1507          6    10061003      -20.463215   10.135164    2.454069
   1508          6    10061003      -23.468480   10.310218   -0.936033
   1509          6    10061003      -21.140948    7.708947    4.118540
   1510          6    10061003      -22.181708    8.298546    3.140617
   1511          6    10061003      -18.759712    7.494323    4.791533
   1512          6    10061003      -24.421631    7.655006    3.537918
   1513          6    10061003      -23.358768   11.628664   -0.203914
   1514          6    10061003      -22.541208   11.280658    1.009514
   1515          6    10061003      -23.129813    7.954507   -0.372847
   1516          1    10011000      -22.575846    7.228100    0.257678
   1517          6    10061003      -26.905175    6.216301    3.649787
   1518          1    10011000      -26.398190    5.227883    3.670793
   1519          6    10061003      -18.680503   11.372610    1.580752
   1520          6    10061003      -22.642143    9.366678   -0.102819
   1521          6    10061003      -21.639157    9.223596    2.041559
   1522          6    10061003      -23.092873   10.160603   -2.397478
   1523          1    10011000      -23.679564   10.870464   -3.016622
   1524          6    10061003      -21.361952    6.206151    4.217398
   1525          6    10061003      -25.018209    7.309593    4.919778
   1526          6    10061003      -16.642573   11.764473    2.920774
   1527          6    10061003      -23.141850   10.495940    7.104741
   1528          1    10011000      -23.085320   11.552822    7.432171
   1529          6    10061003      -18.073602   11.185236    2.963261
   1530          6    10061003      -22.851325    7.653033   -1.854838
   1531          1    10011000      -23.266976    6.658182   -2.108597
   1532          6    10061003      -22.890274   12.272147    2.101163
   1533          1    10011000      -22.379059   12.010918    3.049006
   1534          6    10061003      -23.435487    8.717990   -2.812795
   1535          1    10011000      -23.080463    8.527921   -3.847690
   1536          6    10061003      -26.524470    7.022360    4.890920
   1537          1    10011000      -26.827835    6.480882    5.811260
   1538          6    10061003      -24.618282    8.415220    7.208534
   1539          1    10011000      -25.567897    8.023196    7.629136
   1540          6    10061003      -18.946117   12.831968    1.303423
   1541          1    10011000      -19.461338   12.894313    0.324414
   1542          6    10061003      -23.166285   10.420008    5.567240
   1543          1    10011000      -22.186163   10.756587    5.170961
   1544          6    10061003      -15.775363   11.554609    4.217701
   1545          6    10061003      -24.356748    9.818798    7.768524
   1546          1    10011000      -24.202007    9.764571    8.866283
   1547          6    10061003      -16.714342   13.260920    2.494154
   1548          1    10011000      -15.689614   13.600057    2.260348
   1549          6    10061003      -25.507627    8.064817    2.538705
   1550          1    10011000      -25.067829    8.332712    1.558602
   1551          6    10061003      -17.588854   13.558953    1.243433
   1552          6    10061003      -26.540953    6.949197    2.350447
   1553          1    10011000      -27.456869    7.372513    1.888935
   1554          6    10061003      -15.577747   10.052372    4.517489
   1555          1    10011000      -14.792386    9.890217    5.284792
   1556          1    10011000      -15.269864    9.516525    3.598020
   1557          1    10011000      -16.492089    9.588282    4.928530
   1558          6    10061003      -22.723282   12.854147   -0.832645
   1559          1    10011000      -23.255677   13.121514   -1.768883
   1560          6    10061003      -17.710870   15.089650    0.923534
   1561          6    10061003      -14.363378   12.155203    4.016254
   1562          1    10011000      -14.381312   13.263963    4.004048
   1563          1    10011000      -13.921822   11.792541    3.063001
   1564          1    10011000      -13.682313   11.871220    4.845921
   1565          6    10061003      -22.378588   13.641031    1.610850
   1566          1    10011000      -22.667235   14.436496    2.328868
   1567          6    10061003      -16.437666   12.235388    5.429449
   1568          1    10011000      -16.539080   13.323819    5.252945
   1569          1    10011000      -15.835053   12.089334    6.348983
   1570          1    10011000      -17.448278   11.821302    5.607198
   1571          6    10061003      -22.869186   14.006168    0.184747
   1572          1    10011000      -22.329653   14.904543   -0.180812
   1573          6    10061003      -18.453190   15.304166   -0.414943
   1574          1    10011000      -17.968648   14.717291   -1.222855
   1575          1    10011000      -18.434789   16.375502   -0.710698
   1576          1    10011000      -19.522525   15.016006   -0.344982
   1577          6    10061003      -16.306806   15.721207    0.771530
   1578          1    10011000      -15.780861   15.790021    1.744435
   1579          1    10011000      -16.374560   16.757425    0.375219
   1580          1    10011000      -15.684343   15.120899    0.075108
   1581          6    10061003      -18.476587   15.821700    2.044956
   1582          1    10011000      -19.507250   15.419555    2.147322
   1583          1    10011000      -18.550243   16.908174    1.822776
   1584          1    10011000      -17.958053   15.703798    3.019205
   1585          8    10081003       17.931172  -12.240875   -7.912999
   1586          8    10081003       20.107371  -12.359818   -6.284166
   1587          7    10071003       22.555650  -12.473427   -9.004557
   1588          7    10071003       23.060562   -9.721790   -8.549698
   1589          7    10071003       16.825861   -9.748079   -8.853214
   1590          6    10061003       23.223548   -9.091786   -9.857480
   1591          6    10061003       19.192337  -10.320009   -8.664474
   1592          6    10061003       24.357345   -8.129173   -9.700778
   1593          6    10061003       19.174149  -11.847508   -8.486458
   1594          7    10071003       20.203740   -7.854492  -10.631867
   1595          6    10061003       20.386071  -12.362588   -7.664535
   1596          6    10061003       23.779017  -14.515615   -9.197654
   1597          6    10061003       20.543990   -9.791189   -9.192180
   1598          6    10061003       21.698424  -10.225708   -8.255635
   1599          6    10061003       18.058878   -9.913199   -9.603336
   1600          6    10061003       23.359288   -8.645361   -7.596429
   1601          6    10061003       22.703702  -14.509972  -10.255965
   1602          6    10061003       21.770507  -13.413806   -9.818830
   1603          6    10061003       24.573799  -12.930793   -7.517167
   1604          1    10011000       24.300639  -12.099024   -6.837219
   1605          6    10061003       25.332716   -6.934632   -6.202927
   1606          1    10011000       24.853921   -5.960835   -5.974352
   1607          6    10061003       19.003365  -13.225090   -6.028500
   1608          6    10061003       23.342064  -13.441291   -8.241936
   1609          6    10061003       21.740404  -11.737037   -8.012487
   1610          6    10061003       24.117125  -15.756808   -8.394845
   1611          1    10011000       24.398390  -16.585185   -9.077822
   1612          6    10061003       20.480429   -8.267474   -9.267412
   1613          6    10061003       24.106450   -7.519399   -8.351813
   1614          6    10061003       16.787446  -14.145640   -6.820054
   1615          6    10061003       23.659172   -9.200853  -12.286064
   1616          1    10011000       23.967250   -9.847672  -13.133757
   1617          6    10061003       18.099780  -13.467613   -7.248028
   1618          6    10061003       25.113759  -14.106314   -6.680100
   1619          1    10011000       26.063244  -13.814260   -6.185177
   1620          6    10061003       21.089298  -12.893047  -11.070403
   1621          1    10011000       20.460315  -12.009910  -10.852950
   1622          6    10061003       25.326054  -15.397774   -7.508854
   1623          1    10011000       25.565590  -16.245193   -6.833375
   1624          6    10061003       25.447401   -7.141580   -7.714609
   1625          1    10011000       25.869809   -6.236925   -8.200311
   1626          6    10061003       24.367025   -7.183955  -10.887817
   1627          1    10011000       25.178574   -6.437657  -10.763776
   1628          6    10061003       19.451698  -14.553917   -5.461192
   1629          1    10011000       20.111559  -14.340848   -4.597088
   1630          6    10061003       23.565989  -10.035455  -10.998751
   1631          1    10011000       22.760213  -10.780975  -11.122352
   1632          6    10061003       15.753294  -14.346975   -7.994541
   1633          6    10061003       24.637982   -8.017934  -12.148114
   1634          1    10011000       24.576529   -7.370678  -13.047744
   1635          6    10061003       17.137638  -15.474509   -6.102832
   1636          1    10011000       16.219843  -15.843027   -5.609712
   1637          6    10061003       24.147077   -9.196293   -6.406766
   1638          1    10011000       23.519112   -9.915458   -5.841196
   1639          6    10061003       18.232292  -15.382358   -5.006574
   1640          6    10061003       24.580302   -8.061114   -5.481805
   1641          1    10011000       25.215669   -8.464985   -4.667163
   1642          6    10061003       15.140959  -12.985599   -8.402210
   1643          1    10011000       14.232149  -13.124079   -9.027072
   1644          1    10011000       14.853536  -12.401391   -7.501302
   1645          1    10011000       15.835613  -12.383293   -9.018444
   1646          6    10061003       21.870942  -15.735605  -10.579679
   1647          1    10011000       22.532445  -16.581766  -10.859103
   1648          6    10061003       18.640007  -16.790464   -4.445414
   1649          6    10061003       14.575241  -15.251572   -7.555779
   1650          1    10011000       14.904646  -16.294246   -7.364243
   1651          1    10011000       14.088651  -14.843899   -6.644719
   1652          1    10011000       13.811909  -15.320966   -8.358723
   1653          6    10061003       20.204356  -14.040017  -11.594246
   1654          1    10011000       19.724158  -13.742855  -12.549611
   1655          6    10061003       16.427522  -14.997569   -9.223191
   1656          1    10011000       16.886712  -15.970676   -8.946106
   1657          1    10011000       15.682428  -15.178760  -10.027939
   1658          1    10011000       17.221810  -14.343727   -9.641802
   1659          6    10061003       20.983469  -15.366218  -11.785838
   1660          1    10011000       20.275766  -16.192941  -12.003551
   1661          6    10061003       19.594062  -16.622886   -3.241357
   1662          1    10011000       19.176614  -15.888405   -2.523062
   1663          1    10011000       19.744746  -17.587777   -2.710672
   1664          1    10011000       20.599206  -16.276068   -3.560022
   1665          6    10061003       17.394102  -17.561801   -3.948726
   1666          1    10011000       16.752801  -17.888406   -4.794335
   1667          1    10011000       17.686628  -18.482439   -3.398966
   1668          1    10011000       16.789436  -16.928890   -3.268348
   1669          6    10061003       19.343115  -17.632440   -5.532440
   1670          1    10011000       20.271675  -17.134431   -5.884353
   1671          1    10011000       19.620255  -18.631792   -5.132369
   1672          1    10011000       18.676377  -17.782930   -6.408297
   1673          8    10081003        2.879865  -10.220240   -9.492898
   1674          8    10081003        4.731833  -10.996967   -7.743056
   1675          7    10071003        7.421094  -12.175733   -8.633597
   1676          7    10071003        8.586985   -9.933211   -9.914178
   1677          7    10071003        2.769076   -8.162297  -11.401586
   1678          6    10061003        8.756572   -9.729992  -11.351612
   1679          6    10061003        4.787930   -8.959241  -10.231760
   1680          6    10061003       10.195101   -9.373935  -11.538688
   1681          6    10061003        4.207034  -10.366714  -10.009400
   1682          7    10071003        6.688056   -6.636612  -11.288352
   1683          6    10061003        5.080455  -11.244490   -9.085201
   1684          6    10061003        7.517597  -13.606022   -6.709575
   1685          6    10061003        6.327357   -8.856101  -10.339213
   1686          6    10061003        7.179093   -9.815092   -9.460298
   1687          6    10061003        4.198460   -8.392899  -11.524848
   1688          6    10061003        9.403322   -8.859403   -9.334558
   1689          6    10061003        7.555960  -14.455558   -7.957178
   1690          6    10061003        7.074015  -13.535303   -9.049414
   1691          6    10061003        7.408061  -11.188286   -6.256914
   1692          1    10011000        7.064616  -10.213498   -6.653833
   1693          6    10061003       12.207525   -8.163526   -8.505976
   1694          1    10011000       12.572860   -7.118862   -8.566293
   1695          6    10061003        3.417440  -11.492115   -7.532759
   1696          6    10061003        7.027972  -12.285032   -7.226493
   1697          6    10061003        6.580128  -11.217550   -9.392228
   1698          6    10061003        6.653001  -13.984551   -5.522732
   1699          1    10011000        6.963110  -14.968449   -5.132184
   1700          6    10061003        6.756462   -7.418623  -10.067820
   1701          6    10061003       10.481593   -8.459832  -10.378260
   1702          6    10061003        1.088747  -11.562868   -8.342651
   1703          6    10061003        8.642029  -10.500927  -13.697748
   1704          1    10011000        8.485921  -11.371306  -14.368550
   1705          6    10061003        2.538744  -11.384874   -8.780100
   1706          6    10061003        6.632796  -11.489343   -4.961105
   1707          1    10011000        6.870780  -10.744684   -4.178480
   1708          6    10061003        7.650858  -14.037423  -10.359671
   1709          1    10011000        7.344835  -13.370852  -11.188499
   1710          6    10061003        6.885460  -12.920236   -4.437912
   1711          1    10011000        6.234367  -13.123830   -3.566340
   1712          6    10061003       11.917458   -8.721154   -9.903502
   1713          1    10011000       12.657667   -8.338608  -10.638189
   1714          6    10061003       10.375312   -8.790886  -12.928681
   1715          1    10011000       11.427915   -8.467658  -13.070636
   1716          6    10061003        3.435778  -12.938971   -7.072775
   1717          1    10011000        3.967919  -12.987634   -6.100882
   1718          6    10061003        8.429534  -10.923979  -12.235092
   1719          1    10011000        7.363379  -11.199518  -12.105885
   1720          6    10061003       -0.011446  -11.040367   -9.335329
   1721          6    10061003       10.038931   -9.895524  -13.941150
   1722          1    10011000       10.098912   -9.491738  -14.973264
   1723          6    10061003        0.973484  -13.059196   -7.970711
   1724          1    10011000       -0.027027  -13.261223   -7.547207
   1725          6    10061003        9.995807   -9.280011   -7.990907
   1726          1    10011000        9.195302   -9.347993   -7.232179
   1727          6    10061003        2.021479  -13.557059   -6.927299
   1728          6    10061003       11.010219   -8.233543   -7.555251
   1729          1    10011000       11.363979   -8.441485   -6.531207
   1730          6    10061003       -0.082404   -9.498771   -9.246706
   1731          1    10011000       -0.919212   -9.104570   -9.863406
   1732          1    10011000       -0.249986   -9.182297   -8.194304
   1733          1    10011000        0.837687   -9.007987   -9.611664
   1734          6    10061003        6.817909  -15.774107   -8.064515
   1735          1    10011000        7.128452  -16.448845   -7.241048
   1736          6    10061003        2.087989  -15.120007   -6.835796
   1737          6    10061003       -1.410656  -11.568403   -8.941341
   1738          1    10011000       -1.508329  -12.656509   -9.142402
   1739          1    10011000       -1.613991  -11.378324   -7.865246
   1740          1    10011000       -2.198184  -11.064893   -9.540839
   1741          6    10061003        7.052445  -15.436052  -10.608263
   1742          1    10011000        7.501560  -15.882524  -11.519659
   1743          6    10061003        0.275179  -11.474671  -10.789222
   1744          1    10011000        0.392962  -12.577997  -10.847375
   1745          1    10011000       -0.561605  -11.176748  -11.457647
   1746          1    10011000        1.196940  -11.002289  -11.184992
   1747          6    10061003        7.228898  -16.399724   -9.409345
   1748          1    10011000        6.652455  -17.331663   -9.584667
   1749          6    10061003        2.898300  -15.536331   -5.587898
   1750          1    10011000        2.492969  -15.042644   -4.680340
   1751          1    10011000        2.854087  -16.636252   -5.435451
   1752          1    10011000        3.970217  -15.267055   -5.688884
   1753          6    10061003        0.672100  -15.721170   -6.698798
   1754          1    10011000        0.092185  -15.613633   -7.640107
   1755          1    10011000        0.717122  -16.807140   -6.466526
   1756          1    10011000        0.121523  -15.209806   -5.887060
   1757          6    10061003        2.756319  -15.714650   -8.095006
   1758          1    10011000        3.806292  -15.366029   -8.194714
   1759          1    10011000        2.770577  -16.824828   -8.041909
   1760          1    10011000        2.202703  -15.416398   -9.010960
   1761          8    10081003      -13.842664  -10.460261  -11.451911
   1762          8    10081003      -12.459244  -10.648408   -9.208591
   1763          7    10071003       -9.401129  -11.958258   -9.855092
   1764          7    10071003       -8.126038   -9.902043  -11.241935
   1765          7    10071003      -13.535062   -8.427071  -13.729612
   1766          6    10061003       -7.513703  -10.502890  -12.423803
   1767          6    10061003      -11.813044   -9.595181  -12.462292
   1768          6    10061003       -6.109325   -9.979116  -12.438651
   1769          6    10061003      -12.467900  -10.733856  -11.676160
   1770          7    10071003       -9.636058   -9.155997  -14.899392
   1771          6    10061003      -11.743167  -11.065491  -10.346541
   1772          6    10061003       -8.888195  -13.265925   -7.922193
   1773          6    10061003      -10.302954   -9.839457  -12.652793
   1774          6    10061003       -9.606597   -9.854012  -11.271784
   1775          6    10061003      -12.518220   -9.459862  -13.808861
   1776          6    10061003       -7.614222   -8.527443  -11.286142
   1777          6    10061003       -9.465279  -14.179919   -8.973863
   1778          6    10061003      -10.133841  -13.232075   -9.926051
   1779          6    10061003       -8.205855  -10.926390   -7.850434
   1780          1    10011000       -8.425492   -9.896695   -8.189668
   1781          6    10061003       -5.350770   -6.722784  -10.536594
   1782          1    10011000       -5.122732   -5.872812  -11.213206
   1783          6    10061003      -13.736167  -11.271316   -9.208467
   1784          6    10061003       -9.240810  -11.887766   -8.403858
   1785          6    10061003      -10.236910  -10.797247  -10.229754
   1786          6    10061003       -9.302166  -13.338098   -6.471194
   1787          1    10011000       -9.186496  -14.371270   -6.097740
   1788          6    10061003       -9.711365   -8.723888  -13.515188
   1789          6    10061003       -6.284797   -8.528371  -12.082381
   1790          6    10061003      -15.842573  -11.547865  -10.439286
   1791          6    10061003       -6.773811  -12.468847  -13.738455
   1792          1    10011000       -6.659194  -13.572844  -13.741567
   1793          6    10061003      -14.323143  -11.470487  -10.602704
   1794          6    10061003       -8.300779  -10.967186   -6.311185
   1795          1    10011000       -7.441253  -10.422215   -5.873959
   1796          6    10061003      -10.258759  -13.913094  -11.276106
   1797          1    10011000      -10.724412  -13.223556  -12.010375
   1798          6    10061003       -8.350871  -12.394105   -5.714820
   1799          1    10011000       -8.626146  -12.344643   -4.642478
   1800          6    10061003       -5.086016   -8.057882  -11.247074
   1801          1    10011000       -4.165303   -7.996882  -11.865240
   1802          6    10061003       -5.482173  -10.275185  -13.788773
   1803          1    10011000       -4.459068   -9.846276  -13.832529
   1804          6    10061003      -13.726426  -12.626417   -8.533407
   1805          1    10011000      -13.311209  -12.536290   -7.508256
   1806          6    10061003       -7.464729  -12.020989  -12.441039
   1807          1    10011000       -8.496921  -12.406456  -12.460002
   1808          6    10061003      -16.675706  -11.562839  -11.773296
   1809          6    10061003       -5.400963  -11.799990  -13.935281
   1810          1    10011000       -4.995849  -12.061258  -14.935033
   1811          6    10061003      -16.182402  -12.750777   -9.515562
   1812          1    10011000      -17.141130  -12.569257   -8.993104
   1813          6    10061003       -7.480430   -7.930235   -9.889081
   1814          1    10011000       -8.479848   -7.804690   -9.430246
   1815          6    10061003      -15.136057  -13.266139   -8.476157
   1816          6    10061003       -6.787694   -6.582041  -10.016138
   1817          1    10011000       -6.804617   -6.026884   -9.059301
   1818          6    10061003      -16.680174  -10.159081  -12.415910
   1819          1    10011000      -17.385974  -10.119089  -13.273785
   1820          1    10011000      -17.000077   -9.396503  -11.674896
   1821          1    10011000      -15.690894   -9.879282  -12.820886
   1822          6    10061003      -10.444803  -15.281842   -8.621785
   1823          1    10011000       -9.989477  -15.973177   -7.882499
   1824          6    10061003      -15.093361  -14.830814   -8.440785
   1825          6    10061003      -18.154259  -11.924455  -11.489022
   1826          1    10011000      -18.255733  -12.975376  -11.143506
   1827          1    10011000      -18.575549  -11.246975  -10.715048
   1828          1    10011000      -18.773405  -11.828343  -12.407301
   1829          6    10061003      -11.177127  -15.133331  -11.086753
   1830          1    10011000      -11.233520  -15.716651  -12.029077
   1831          6    10061003      -16.104400  -12.586026  -12.777545
   1832          1    10011000      -16.088354  -13.602427  -12.332406
   1833          1    10011000      -16.726922  -12.619767  -13.697748
   1834          1    10011000      -15.069696  -12.318580  -13.079235
   1835          6    10061003      -10.742384  -16.052902   -9.920604
   1836          1    10011000      -11.525516  -16.816870   -9.733147
   1837          6    10061003      -14.068614  -15.345297   -7.404280
   1838          1    10011000      -14.312514  -14.976544   -6.391022
   1839          1    10011000      -14.070755  -16.456244   -7.366910
   1840          1    10011000      -13.038265  -15.025888   -7.659118
   1841          6    10061003      -16.479715  -15.379409   -8.041194
   1842          1    10011000      -17.256204  -15.106707   -8.786953
   1843          1    10011000      -16.459878  -16.488419   -7.969642
   1844          1    10011000      -16.783541  -14.974803   -7.054198
   1845          6    10061003      -14.710311  -15.388660   -9.827671
   1846          1    10011000      -13.759924  -14.937640  -10.177525
   1847          1    10011000      -14.582957  -16.492135   -9.789134
   1848          1    10011000      -15.496935  -15.166667  -10.578224
   1849          8    10081003       19.899188   -0.761697   -8.474976
   1850          8    10081003       20.358425   -2.333889   -6.421751
   1851          7    10071003       23.196402   -3.209071   -5.637830
   1852          7    10071003       24.548636   -2.917122   -8.126964
   1853          7    10071003       20.952308    1.943275   -8.986764
   1854          6    10061003       24.302556   -2.977781   -9.569505
   1855          6    10061003       22.214906   -0.023048   -8.307276
   1856          6    10061003       25.539271   -3.558908  -10.180335
   1857          6    10061003       21.240783   -1.205344   -8.422698
   1858          7    10071003       24.983870    1.390289   -9.133508
   1859          6    10061003       21.452273   -2.295581   -7.316676
   1860          6    10061003       23.181332   -3.805346   -3.327391
   1861          6    10061003       23.670380   -0.520208   -8.378487
   1862          6    10061003       23.930938   -1.745195   -7.475632
   1863          6    10061003       21.956941    0.987803   -9.416829
   1864          6    10061003       25.999593   -2.730314   -8.001142
   1865          6    10061003       22.533410   -4.908416   -4.125596
   1866          6    10061003       22.201751   -4.269919   -5.447740
   1867          6    10061003       24.364397   -1.757702   -3.894438
   1868          1    10011000       24.476181   -0.921051   -4.613988
   1869          6    10061003       28.792489   -3.479462   -8.205022
   1870          1    10011000       29.195695   -2.452127   -8.331727
   1871          6    10061003       19.136363   -2.520278   -7.122401
   1872          6    10061003       23.199901   -2.649234   -4.287277
   1873          6    10061003       22.776040   -2.121361   -6.545933
   1874          6    10061003       22.622006   -3.295915   -2.014290
   1875          1    10011000       22.498641   -4.126594   -1.291384
   1876          6    10061003       24.646352    0.576728   -7.979117
   1877          6    10061003       26.640995   -2.918853   -9.393032
   1878          6    10061003       17.664795   -1.713147   -8.947776
   1879          6    10061003       22.994960   -3.750683  -11.519469
   1880          1    10011000       22.197400   -4.436362  -11.874289
   1881          6    10061003       19.124859   -1.925796   -8.522580
   1882          6    10061003       24.037224   -1.191958   -2.497684
   1883          1    10011000       24.891634   -0.595497   -2.115676
   1884          6    10061003       22.177686   -5.379369   -6.486475
   1885          1    10011000       21.984217   -4.971490   -7.497527
   1886          6    10061003       23.644230   -2.280234   -1.466601
   1887          1    10011000       23.252738   -1.802101   -0.544965
   1888          6    10061003       27.874247   -3.827849   -9.375829
   1889          1    10011000       28.426337   -3.744959  -10.335420
   1890          6    10061003       25.509470   -3.291391  -11.675532
   1891          1    10011000       26.445109   -3.659281  -12.146206
   1892          6    10061003       18.711594   -3.963891   -7.207342
   1893          1    10011000       18.789536   -4.408791   -6.194320
   1894          6    10061003       23.143034   -3.868357   -9.994246
   1895          1    10011000       22.198560   -3.546730   -9.521584
   1896          6    10061003       17.470612   -1.061443  -10.368147
   1897          6    10061003       24.311750   -4.054183  -12.263061
   1898          1    10011000       24.201331   -3.815995  -13.341295
   1899          6    10061003       16.899665   -3.065304   -8.851600
   1900          1    10011000       15.810931   -2.865019   -8.817429
   1901          6    10061003       26.558871   -3.690437   -6.948687
   1902          1    10011000       26.103297   -3.487840   -5.956836
   1903          6    10061003       17.250738   -4.049224   -7.694621
   1904          6    10061003       28.082654   -3.583638   -6.847087
   1905          1    10011000       28.475674   -4.455778   -6.284893
   1906          6    10061003       18.256191    0.264633  -10.509161
   1907          1    10011000       17.906979    0.849010  -11.387799
   1908          1    10011000       18.137819    0.897120   -9.607102
   1909          1    10011000       19.336706    0.077432  -10.679435
   1910          6    10061003       21.349165   -5.709981   -3.633178
   1911          1    10011000       21.572279   -6.134872   -2.634481
   1912          6    10061003       16.818319   -5.516669   -8.028342
   1913          6    10061003       15.972277   -0.733208  -10.577345
   1914          1    10011000       15.357949   -1.653333  -10.665050
   1915          1    10011000       15.584243   -0.127358   -9.730201
   1916          1    10011000       15.815182   -0.160014  -11.516631
   1917          6    10061003       21.041065   -6.343448   -6.100490
   1918          1    10011000       21.020872   -7.205587   -6.794029
   1919          6    10061003       17.936892   -2.023219  -11.484613
   1920          1    10011000       17.329622   -2.953128  -11.496160
   1921          1    10011000       17.836735   -1.541263  -12.481280
   1922          1    10011000       19.002033   -2.304848  -11.339485
   1923          6    10061003       21.154867   -6.852155   -4.646690
   1924          1    10011000       20.261796   -7.456411   -4.390277
   1925          6    10061003       17.128377   -6.462218   -6.844066
   1926          1    10011000       16.727810   -6.044261   -5.897884
   1927          1    10011000       16.675042   -7.464384   -7.002998
   1928          1    10011000       18.220645   -6.619286   -6.726026
   1929          6    10061003       15.297299   -5.578536   -8.290471
   1930          1    10011000       15.015331   -5.017117   -9.205800
   1931          1    10011000       14.970113   -6.629500   -8.440904
   1932          1    10011000       14.736136   -5.159582   -7.430473
   1933          6    10061003       17.564458   -6.022828   -9.280704
   1934          1    10011000       18.662856   -5.978479   -9.125295
   1935          1    10011000       17.284010   -7.072627   -9.505590
   1936          1    10011000       17.315643   -5.407091  -10.171020
   1937          8    10081003        1.574025    0.058730  -10.196282
   1938          8    10081003        2.852428   -1.348716   -8.380429
   1939          7    10071003        5.827157   -2.188540   -8.870631
   1940          7    10071003        7.247246   -0.509411  -10.604851
   1941          7    10071003        3.177364    2.561878  -12.849887
   1942          6    10061003        7.502086   -1.334941  -11.789661
   1943          6    10061003        3.624971    0.687488  -11.340784
   1944          6    10061003        8.863672   -0.953453  -12.282379
   1945          6    10061003        2.811509   -0.411418  -10.677187
   1946          7    10071003        5.556410    0.642398  -14.058878
   1947          6    10061003        3.546977   -1.276046   -9.615142
   1948          6    10061003        6.492774   -3.227203   -6.833226
   1949          6    10061003        4.992374    0.112496  -11.747195
   1950          6    10061003        5.805716   -0.183852  -10.457166
   1951          6    10061003        2.821674    1.187938  -12.541845
   1952          6    10061003        7.969205    0.748061  -10.885388
   1953          6    10061003        5.663897   -4.224170   -7.595127
   1954          6    10061003        4.988553   -3.378247   -8.635037
   1955          6    10061003        7.335838   -0.967417   -7.217966
   1956          1    10011000        7.091427    0.015097   -7.646908
   1957          6    10061003       10.277107    2.451680  -11.358797
   1958          1    10011000        9.811911    3.153339  -12.081905
   1959          6    10061003        1.473452   -1.648047   -8.566182
   1960          6    10061003        6.169327   -1.905572   -7.474914
   1961          6    10061003        5.057919   -1.022419   -9.376751
   1962          6    10061003        6.407300   -3.081783   -5.331462
   1963          1    10011000        6.554955   -4.062510   -4.841409
   1964          6    10061003        5.728782    1.070392  -12.682178
   1965          6    10061003        8.865233    0.532379  -12.125110
   1966          6    10061003       -0.624129   -0.997658   -9.685138
   1967          6    10061003        7.741625   -3.529725  -12.910908
   1968          1    10011000        7.822352   -4.625920  -12.765245
   1969          6    10061003        0.891229   -1.112277   -9.861226
   1970          6    10061003        7.470857   -0.787334   -5.693804
   1971          1    10011000        8.362122   -0.168777   -5.460586
   1972          6    10061003        4.626965   -4.274924   -9.806006
   1973          1    10011000        4.174926   -3.689920  -10.632581
   1974          6    10061003        7.547417   -2.132586   -4.941936
   1975          1    10011000        7.547865   -1.966399   -3.849600
   1976          6    10061003       10.292279    1.046889  -11.945797
   1977          1    10011000       10.830356    1.043467  -12.916791
   1978          6    10061003        9.039741   -1.481202  -13.695557
   1979          1    10011000       10.020594   -1.157407  -14.102322
   1980          6    10061003        1.151846   -3.124384   -8.483504
   1981          1    10011000        1.595922   -3.530192   -7.553513
   1982          6    10061003        7.504332   -2.837149  -11.558623
   1983          1    10011000        6.514598   -3.148413  -11.193771
   1984          6    10061003       -1.378344   -0.227522  -10.829530
   1985          6    10061003        9.001979   -3.012513  -13.627575
   1986          1    10011000        9.055992   -3.438602  -14.650885
   1987          6    10061003       -1.172036   -2.436576   -9.463120
   1988          1    10011000       -2.211039   -2.369135   -9.084845
   1989          6    10061003        8.740280    1.263032   -9.666430
   1990          1    10011000        8.032130    1.539345   -8.865523
   1991          6    10061003       -0.381238   -3.349291   -8.473164
   1992          6    10061003        9.529372    2.526517  -10.020654
   1993          1    10011000       10.232558    2.783284   -9.202474
   1994          6    10061003       -0.971851    1.264840  -10.842163
   1995          1    10011000       -1.676581    1.864636  -11.453998
   1996          1    10011000       -0.967915    1.678396   -9.810179
   1997          1    10011000        0.018831    1.425357  -11.308798
   1998          6    10061003        4.592013   -5.065899   -6.927058
   1999          1    10011000        5.016635   -5.644553   -6.082351
   2000          6    10061003       -0.762777   -4.863590   -8.627584
   2001          6    10061003       -2.903205   -0.271586  -10.581940
   2002          1    10011000       -3.310527   -1.293132  -10.733629
   2003          1    10011000       -3.134629    0.063231   -9.547126
   2004          1    10011000       -3.446981    0.389262  -11.291919
   2005          6    10061003        3.594282   -5.287137   -9.278865
   2006          1    10011000        3.338348   -6.011516  -10.072654
   2007          6    10061003       -1.080644   -0.852107  -12.208997
   2008          1    10011000       -1.379598   -1.921988  -12.229210
   2009          1    10011000       -1.641409   -0.318738  -13.006910
   2010          1    10011000        0.001767   -0.788159  -12.449814
   2011          6    10061003        4.070937   -6.029645   -8.008280
   2012          1    10011000        3.258051   -6.664762   -7.604825
   2013          6    10061003       -0.070457   -5.707288   -7.534131
   2014          1    10011000       -0.258329   -5.273189   -6.531033
   2015          1    10011000       -0.447386   -6.752303   -7.538503
   2016          1    10011000        1.024245   -5.759566   -7.696820
   2017          6    10061003       -2.286384   -5.058592   -8.465259
   2018          1    10011000       -2.850579   -4.585757   -9.296463
   2019          1    10011000       -2.552390   -6.138326   -8.467842
   2020          1    10011000       -2.626394   -4.622452   -7.505578
   2021          6    10061003       -0.339300   -5.393970  -10.014191
   2022          1    10011000        0.756611   -5.293802  -10.160060
   2023          1    10011000       -0.603403   -6.468451  -10.118768
   2024          1    10011000       -0.850359   -4.832835  -10.825421
   2025          8    10081003      -14.969160   -1.565743  -12.310763
   2026          8    10081003      -13.448384   -2.126398  -10.216474
   2027          7    10071003      -10.271004   -2.278031  -10.714066
   2028          7    10071003       -9.410380   -0.148248  -12.232126
   2029          7    10071003      -15.270401    0.920624  -13.889542
   2030          6    10061003       -8.907017   -0.695512  -13.488823
   2031          6    10061003      -13.203533   -0.095196  -13.084624
   2032          6    10061003       -7.549608   -0.086967  -13.658826
   2033          6    10061003      -13.586085   -1.492216  -12.604332
   2034          7    10071003      -11.316480    1.088717  -15.531263
   2035          6    10061003      -12.722096   -2.017925  -11.421894
   2036          6    10061003       -9.256873   -3.211246   -8.787401
   2037          6    10061003      -11.703633   -0.055248  -13.410981
   2038          6    10061003      -10.885545   -0.222795  -12.106818
   2039          6    10061003      -14.046729    0.261066  -14.307835
   2040          6    10061003       -8.991964    1.259942  -12.311981
   2041          6    10061003       -9.733344   -4.360198   -9.646916
   2042          6    10061003      -10.682776   -3.686733  -10.603390
   2043          6    10061003       -9.392613   -0.752938   -8.867248
   2044          1    10011000      -10.005652    0.101507   -9.206166
   2045          6    10061003       -6.767659    3.187602  -11.834379
   2046          1    10011000       -6.746805    4.023105  -12.565568
   2047          6    10061003      -14.625282   -2.899922  -10.400409
   2048          6    10061003      -10.069460   -2.045164   -9.284492
   2049          6    10061003      -11.350398   -1.368709  -11.167197
   2050          6    10061003       -9.321138   -3.280420   -7.275297
   2051          1    10011000       -8.717300   -4.139655   -6.923727
   2052          6    10061003      -11.345413    1.266383  -14.090506
   2053          6    10061003       -7.761910    1.343918  -13.248932
   2054          6    10061003      -16.654207   -3.301569  -11.794339
   2055          6    10061003       -8.208954   -2.598454  -14.915484
   2056          1    10011000       -8.027365   -3.692920  -14.950972
   2057          6    10061003      -15.184677   -2.857386  -11.815239
   2058          6    10061003       -9.360255   -0.724783   -7.331419
   2059          1    10011000       -8.822834    0.182650   -6.994574
   2060          6    10061003      -10.777475   -4.543326  -11.852492
   2061          1    10011000      -11.422676   -4.061321  -12.614143
   2062          6    10061003       -8.702534   -1.984124   -6.730873
   2063          1    10011000       -8.770167   -1.963208   -5.624089
   2064          6    10061003       -6.509606    1.854237  -12.535039
   2065          1    10011000       -5.658236    1.949083  -13.242027
   2066          6    10061003       -7.070605   -0.326055  -15.078893
   2067          1    10011000       -6.088117    0.166998  -15.234529
   2068          6    10061003      -14.442724   -4.341543  -10.003153
   2069          1    10011000      -13.943512   -4.368163   -9.012672
   2070          6    10061003       -8.768328   -2.207765  -13.538417
   2071          1    10011000       -9.774211   -2.652139  -13.448075
   2072          6    10061003      -17.340473   -3.307121  -13.211736
   2073          6    10061003       -6.913787   -1.841081  -15.262376
   2074          1    10011000       -6.616177   -2.065219  -16.307875
   2075          6    10061003      -16.768200   -4.694073  -11.111132
   2076          1    10011000      -17.809438   -4.820535  -10.754053
   2077          6    10061003       -8.768369    1.871980  -10.928134
   2078          1    10011000       -9.748571    2.014442  -10.430019
   2079          6    10061003      -15.819942   -5.029553   -9.921617
   2080          6    10061003       -8.089116    3.230839  -11.057393
   2081          1    10011000       -7.920276    3.674886  -10.057987
   2082          6    10061003      -17.420664   -1.875524  -13.790579
   2083          1    10011000      -18.131814   -1.824680  -14.643309
   2084          1    10011000      -17.761630   -1.157507  -13.014139
   2085          1    10011000      -16.445275   -1.544998  -14.197308
   2086          6    10061003      -10.477092   -5.540629   -9.046495
   2087          1    10011000       -9.848161   -6.039349   -8.279830
   2088          6    10061003      -15.699682   -6.574036   -9.696959
   2089          6    10061003      -18.791856   -3.830520  -13.104124
   2090          1    10011000      -18.820447   -4.905544  -12.827873
   2091          1    10011000      -19.354798   -3.244069  -12.348812
   2092          1    10011000      -19.322749   -3.742353  -14.076756
   2093          6    10061003      -11.439379   -5.865665  -11.423179
   2094          1    10011000      -11.460331   -6.575573  -12.275069
   2095          6    10061003      -16.563899   -4.209888  -14.196246
   2096          1    10011000      -16.514555   -5.254399  -13.820710
   2097          1    10011000      -17.062068   -4.222279  -15.189820
   2098          1    10011000      -15.525351   -3.842519  -14.339238
   2099          6    10061003      -10.765086   -6.527209  -10.196609
   2100          1    10011000      -11.386580   -7.371308   -9.830581
   2101          6    10061003      -14.848714   -6.884186   -8.447444
   2102          1    10011000      -15.236873   -6.340789   -7.561072
   2103          1    10011000      -14.881213   -7.971322   -8.227997
   2104          1    10011000      -13.781737   -6.616112   -8.598289
   2105          6    10061003      -17.093852   -7.195240   -9.466507
   2106          1    10011000      -17.736720   -7.102449  -10.366302
   2107          1    10011000      -17.012878   -8.280945   -9.241359
   2108          1    10011000      -17.593101   -6.699888   -8.608999
   2109          6    10061003      -15.048414   -7.248947  -10.919488
   2110          1    10011000      -14.038111   -6.835046  -11.111643
   2111          1    10011000      -14.942181   -8.335844  -10.737477
   2112          1    10011000      -15.664845   -7.106376  -11.832447
   2113          8    10081003       15.946806   10.634324  -11.122593
   2114          8    10081003       17.035381    9.078442   -9.259546
   2115          7    10071003       20.120024    8.845056   -8.976806
   2116          7    10071003       20.951446   10.247266  -11.323360
   2117          7    10071003       17.128565   14.419805  -10.901242
   2118          6    10061003       20.549314   10.554512  -12.698793
   2119          6    10061003       17.839029   12.092693  -10.669729
   2120          6    10061003       21.811310   10.669433  -13.496451
   2121          6    10061003       17.362579   10.696278  -11.079330
   2122          7    10071003       21.202828   13.770446  -10.397102
   2123          6    10061003       17.976925    9.564637  -10.192472
   2124          6    10061003       20.563902    7.610722   -6.989680
   2125          6    10061003       19.373016   12.201885  -10.770093
   2126          6    10061003       20.123168   10.927425  -10.307451
   2127          6    10061003       17.188367   13.134281  -11.574377
   2128          6    10061003       22.297596   10.817243  -11.183463
   2129          6    10061003       20.146286    6.641647   -8.067246
[truncated: 455,545 more chars]
