# Supplementary material for: Regioisomeric carbazole–dicyano–dioxin AIDF emitters for efficient triplet harvesting, two-photon absorption and bioimaging
Source: Chem Sci. 2026 Jul 24. Online ahead of print. doi: 10.1039/d6sc03725a (PMC13430608; doi:10.1039/d6sc03725a)
Supplement: SC-OLF-D6SC03725A-s003 [file SC-OLF-D6SC03725A-s003.cif]

# Supplementary Information (SI) for Chemical Science.
# This journal is © The Royal Society of Chemistry 2026

####################################################################### 
# 
# This file contains crystal structure data downloaded from the 
# Cambridge Structural Database (CSD) hosted by the Cambridge 
# Crystallographic Data Centre (CCDC).
# 
# Full information about CCDC data access policies and citation 
# guidelines are available at http://www.ccdc.cam.ac.uk/access/V1 
# 
# Audit and citation data items may have been added by the CCDC. 
# Please retain this information to preserve the provenance of 
# this file and to allow appropriate attribution of the data. 
# 
#######################################################################

data_mo_mad_0m_a
_database_code_depnum_ccdc_archive 'CCDC 2551023'
loop_
_audit_author_name
_audit_author_address
'Anwesha Bera'
;Indian Institute of science, education and research (IISER), Pune
India
;
_audit_update_record             
;
2026-05-01 deposited with the CCDC.	2026-07-24 downloaded from the CCDC.
;
# start Validation Reply Form
_vrf_THETM01_mo_mad_0m_a         
;
PROBLEM: The value of sine(theta_max)/wavelength is less than 0.550
RESPONSE: 'This is due to the use of the OMIT command in the
	   refinement process. Data at higher angles 2 theta = 43 were omitted because
	   I/sigma dropped below 3 indicating that the data were no longer reliable for
 	   refinement purposes. This approach was taken to ensure the accuracy and
           quality of the refinement process'
;
# end Validation Reply Form
_audit_creation_method           SHELXL-2019/1
_shelx_SHELXL_version_number     2019/1
_chemical_name_systematic        ?
_chemical_name_common            ?
_chemical_melting_point          ?
_chemical_formula_moiety         'C46 H36 N4 O2, C4 H8 O'
_chemical_formula_sum            'C50 H44 N4 O3'
_chemical_formula_weight         748.89

loop_
_atom_type_symbol
_atom_type_description
_atom_type_scat_dispersion_real
_atom_type_scat_dispersion_imag
_atom_type_scat_source
C C 0.0033 0.0016 'International Tables Vol C Tables 4.2.6.8 and 6.1.1.4'
O O 0.0106 0.0060 'International Tables Vol C Tables 4.2.6.8 and 6.1.1.4'
N N 0.0061 0.0033 'International Tables Vol C Tables 4.2.6.8 and 6.1.1.4'
H H 0.0000 0.0000 'International Tables Vol C Tables 4.2.6.8 and 6.1.1.4'

_space_group_crystal_system      monoclinic
_space_group_IT_number           14
_space_group_name_H-M_alt        'P 21/n'
_space_group_name_Hall           '-P 2yn'

_shelx_space_group_comment       
;
The symmetry employed for this shelxl refinement is uniquely defined
by the following loop, which should always be used as a source of
symmetry information in preference to the above space-group names.
They are only intended as comments.
;

loop_
_space_group_symop_operation_xyz
'x, y, z'
'-x+1/2, y+1/2, -z+1/2'
'-x, -y, -z'
'x-1/2, -y-1/2, z-1/2'

_cell_length_a                   20.821(14)
_cell_length_b                   9.344(6)
_cell_length_c                   21.315(14)
_cell_angle_alpha                90
_cell_angle_beta                 104.810(15)
_cell_angle_gamma                90
_cell_volume                     4009(4)
_cell_formula_units_Z            4
_cell_measurement_temperature    100(2)
_cell_measurement_reflns_used    982
_cell_measurement_theta_min      2.39
_cell_measurement_theta_max      19.17

_exptl_crystal_description       needle
_exptl_crystal_colour            orange
_exptl_crystal_density_meas      ?
_exptl_crystal_density_method    ?
_exptl_crystal_density_diffrn    1.241
_exptl_crystal_F_000             236
_exptl_transmission_factor_min   ?
_exptl_transmission_factor_max   ?
_exptl_crystal_size_max          0.18
_exptl_crystal_size_mid          0.01
_exptl_crystal_size_min          0.008
_exptl_absorpt_coefficient_mu    0.078
_shelx_estimated_absorpt_T_min   ?
_shelx_estimated_absorpt_T_max   ?
_exptl_absorpt_correction_type   ?
_exptl_absorpt_correction_T_min  ?
_exptl_absorpt_correction_T_max  ?
_exptl_absorpt_process_details   ?
_exptl_absorpt_special_details   ?
_diffrn_ambient_temperature      100(2)
_diffrn_radiation_wavelength     0.71073
_diffrn_radiation_type           MoK\a
_diffrn_source                   ?
_diffrn_measurement_device_type  'Bruker APEX-II CCD'
_diffrn_measurement_method       '\f and \w scans'
_diffrn_detector_area_resol_mean ?
_diffrn_reflns_number            24537
_diffrn_reflns_av_unetI/netI     0.1388
_diffrn_reflns_av_R_equivalents  0.1584
_diffrn_reflns_limit_h_min       -22
_diffrn_reflns_limit_h_max       22
_diffrn_reflns_limit_k_min       -10
_diffrn_reflns_limit_k_max       10
_diffrn_reflns_limit_l_min       -22
_diffrn_reflns_limit_l_max       22
_diffrn_reflns_theta_min         1.220
_diffrn_reflns_theta_max         22.499
_diffrn_reflns_theta_full        22.499
_diffrn_measured_fraction_theta_max 0.998
_diffrn_measured_fraction_theta_full 0.998
_diffrn_reflns_Laue_measured_fraction_max 0.998
_diffrn_reflns_Laue_measured_fraction_full 0.998
_diffrn_reflns_point_group_measured_fraction_max 0.998
_diffrn_reflns_point_group_measured_fraction_full 0.998
_reflns_number_total             5211
_reflns_number_gt                2697
_reflns_threshold_expression     'I > 2\s(I)'
_reflns_Friedel_coverage         0.000
_reflns_Friedel_fraction_max     .
_reflns_Friedel_fraction_full    .

_reflns_special_details          
;
 Reflections were merged by SHELXL according to the crystal
 class for the calculation of statistics and refinement.
 
 _reflns_Friedel_fraction is defined as the number of unique
 Friedel pairs measured divided by the number that would be
 possible theoretically, ignoring centric projections and
 systematic absences.
;

_computing_data_collection       'Bruker APEX2'
_computing_cell_refinement       'Bruker SAINT'
_computing_data_reduction        'Bruker SAINT'
_computing_structure_solution    ?
_computing_structure_refinement  'SHELXL-2019/1 (Sheldrick, 2019)'
_computing_molecular_graphics    'Bruker SHELXTL'
_computing_publication_material  'Bruker SHELXTL'
_refine_special_details          ?
_refine_ls_structure_factor_coef Fsqd
_refine_ls_matrix_type           full
_refine_ls_weighting_scheme      calc
_refine_ls_weighting_details     
'w=1/[\s^2^(Fo^2^)+(0.1000P)^2^+0.3076P] where P=(Fo^2^+2Fc^2^)/3'
_atom_sites_solution_primary     ?
_atom_sites_solution_secondary   ?
_atom_sites_solution_hydrogens   geom
_refine_ls_hydrogen_treatment    constr
_refine_ls_extinction_method     none
_refine_ls_extinction_coef       .
_refine_ls_number_reflns         5211
_refine_ls_number_parameters     472
_refine_ls_number_restraints     70
_refine_ls_R_factor_all          0.2021
_refine_ls_R_factor_gt           0.1115
_refine_ls_wR_factor_ref         0.3190
_refine_ls_wR_factor_gt          0.2695
_refine_ls_goodness_of_fit_ref   1.501
_refine_ls_restrained_S_all      1.505
_refine_ls_shift/su_max          0.000
_refine_ls_shift/su_mean         0.000

loop_
_atom_site_label
_atom_site_type_symbol
_atom_site_fract_x
_atom_site_fract_y
_atom_site_fract_z
_atom_site_U_iso_or_equiv
_atom_site_adp_type
_atom_site_occupancy
_atom_site_site_symmetry_order
_atom_site_calc_flag
_atom_site_refinement_flags_posn
_atom_site_refinement_flags_adp
_atom_site_refinement_flags_occupancy
_atom_site_disorder_assembly
_atom_site_disorder_group
O001 O 0.3075(3) 0.5985(5) 0.5372(2) 0.0269(14) Uani 1 1 d . . . . .
O002 O 0.2954(2) 0.4050(5) 0.6367(2) 0.0262(14) Uani 1 1 d . . . . .
N003 N 0.3832(3) 0.4058(7) 0.7548(3) 0.0230(16) Uani 1 1 d . . . . .
N004 N 0.4199(3) 0.7664(7) 0.5545(3) 0.0239(16) Uani 1 1 d . . . . .
N005 N 0.5645(4) 0.8273(8) 0.6836(3) 0.0340(18) Uani 1 1 d . . . . .
C006 C 0.2457(4) 0.4161(8) 0.5782(4) 0.0195(19) Uani 1 1 d . . . . .
C007 C 0.3540(4) 0.5902(8) 0.5957(4) 0.0206(19) Uani 1 1 d . . . . .
C008 C 0.3321(4) 0.4161(8) 0.7859(3) 0.0183(18) Uani 1 1 d . . . . .
C009 C 0.4156(4) 0.2735(8) 0.7710(3) 0.0192(19) Uani 1 1 d . . . . .
C00A C 0.4570(4) 0.6750(8) 0.6646(4) 0.0192(19) Uani 1 1 d . . . . .
C00B C 0.5167(4) 0.7608(9) 0.6751(4) 0.024(2) Uani 1 1 d . . . . .
C00C C 0.2503(4) 0.5119(8) 0.5297(4) 0.0222(19) Uani 1 1 d . . . . .
C00D C 0.4473(4) 0.5901(8) 0.7155(3) 0.0188(19) Uani 1 1 d . . . . .
C00E C 0.3858(4) 0.2020(8) 0.8126(4) 0.024(2) Uani 1 1 d . . . . .
C00F C 0.4106(4) 0.9164(8) 0.5506(4) 0.025(2) Uani 1 1 d . . . . .
C00G C 0.3468(4) 0.4996(8) 0.6451(3) 0.0210(19) Uani 1 1 d . . . . .
C00H C 0.1995(4) 0.5246(8) 0.4734(4) 0.0226(19) Uani 1 1 d . . . . .
C00I C 0.3332(4) 0.2937(8) 0.8236(4) 0.025(2) Uani 1 1 d . . . . .
C00J C 0.3926(4) 0.4988(8) 0.7048(3) 0.0199(19) Uani 1 1 d . . . . .
C00K C 0.1932(4) 0.3240(8) 0.5722(4) 0.0227(19) Uani 1 1 d . . . . .
H00K H 0.192072 0.259657 0.605203 0.027 Uiso 1 1 calc R U . . .
C00L C 0.4098(4) 0.6780(8) 0.6053(4) 0.0217(19) Uani 1 1 d . . . . .
C00M C 0.1452(4) 0.4312(8) 0.4692(4) 0.028(2) Uani 1 1 d . . . . .
H00M H 0.109453 0.438649 0.432870 0.034 Uiso 1 1 calc R U . . .
C00N C 0.4231(4) 0.7174(9) 0.4933(4) 0.026(2) Uani 1 1 d . . . . .
C00O C 0.4167(4) 0.8342(9) 0.4504(4) 0.032(2) Uani 1 1 d . . . . .
C00P C 0.1414(4) 0.3286(8) 0.5157(4) 0.025(2) Uani 1 1 d . . . . .
C00Q C 0.4080(4) 0.9604(9) 0.4878(4) 0.028(2) Uani 1 1 d . . . . .
C00R C 0.2849(4) 0.5230(9) 0.7821(4) 0.030(2) Uani 1 1 d . . . . .
H00R H 0.283527 0.602291 0.755441 0.036 Uiso 1 1 calc R U . . .
C00S C 0.4037(4) 1.0106(9) 0.5981(4) 0.030(2) Uani 1 1 d . . . . .
H00S H 0.407337 0.979968 0.640351 0.036 Uiso 1 1 calc R U . . .
C00T C 0.4672(4) 0.2182(9) 0.7500(4) 0.028(2) Uani 1 1 d . . . . .
H00T H 0.486713 0.269851 0.722490 0.034 Uiso 1 1 calc R U . . .
C00U C 0.4942(4) 0.5910(8) 0.7784(4) 0.029(2) Uani 1 1 d . . . . .
N00V N 0.5288(4) 0.5926(8) 0.8306(4) 0.048(2) Uani 1 1 d . . . . .
C00W C 0.2884(4) 0.2817(9) 0.8628(4) 0.028(2) Uani 1 1 d . . . . .
H00W H 0.289712 0.203080 0.889850 0.033 Uiso 1 1 calc R U . . .
C00X C 0.2402(4) 0.5071(9) 0.8196(4) 0.034(2) Uani 1 1 d . . . . .
H00X H 0.207741 0.576714 0.817458 0.041 Uiso 1 1 calc R U . . .
C00Y C 0.4081(4) 0.0632(9) 0.8341(4) 0.034(2) Uani 1 1 d . . . . .
H00Y H 0.388271 0.011374 0.861282 0.040 Uiso 1 1 calc R U . . .
C00Z C 0.2421(4) 0.3909(9) 0.8601(4) 0.036(2) Uani 1 1 d . . . . .
H00Z H 0.212271 0.385433 0.885888 0.043 Uiso 1 1 calc R U . . .
C010 C 0.4896(4) 0.0823(9) 0.7713(4) 0.035(2) Uani 1 1 d . . . . .
H010 H 0.524213 0.040896 0.757470 0.042 Uiso 1 1 calc R U . . .
C011 C 0.4296(4) 0.5775(9) 0.4746(4) 0.033(2) Uani 1 1 d . . . . .
H011 H 0.433227 0.501171 0.503278 0.040 Uiso 1 1 calc R U . . .
C012 C 0.1998(4) 0.6370(9) 0.4217(4) 0.029(2) Uani 1 1 d . . . . .
C013 C 0.4305(4) 0.5581(11) 0.4093(4) 0.041(3) Uani 1 1 d . . . . .
H013 H 0.435120 0.466420 0.394036 0.049 Uiso 1 1 calc R U . . .
C014 C 0.4601(4) 0.0079(9) 0.8132(4) 0.038(2) Uani 1 1 d . . . . .
H014 H 0.476166 -0.082366 0.827552 0.046 Uiso 1 1 calc R U . . .
C015 C 0.4185(4) 0.8091(11) 0.3876(4) 0.040(2) Uani 1 1 d . . . . .
H015 H 0.415612 0.885487 0.359058 0.048 Uiso 1 1 calc R U . . .
C016 C 0.0836(4) 0.2279(9) 0.5056(4) 0.035(2) Uani 1 1 d . . . . .
C017 C 0.4245(4) 0.6748(12) 0.3668(4) 0.046(3) Uani 1 1 d . . . . .
H017 H 0.424612 0.659353 0.323765 0.056 Uiso 1 1 calc R U . . .
C018 C 0.3910(4) 1.1529(9) 0.5806(5) 0.041(2) Uani 1 1 d . . . . .
H018 H 0.384882 1.218026 0.611607 0.049 Uiso 1 1 calc R U . . .
C019 C 0.2567(4) 0.6125(11) 0.3915(4) 0.046(3) Uani 1 1 d . . . . .
H114 H 0.253491 0.518114 0.373118 0.068 Uiso 1 1 calc R U . . .
H111 H 0.255107 0.682067 0.357979 0.068 Uiso 1 1 calc R U . . .
H109 H 0.297949 0.621592 0.424082 0.068 Uiso 1 1 calc R U . . .
C01A C 0.3969(4) 1.1053(10) 0.4713(5) 0.047(3) Uani 1 1 d . . . . .
H113 H 0.396002 1.136896 0.429727 0.056 Uiso 1 1 calc R U . . .
C01B C 0.1355(4) 0.6330(11) 0.3663(4) 0.055(3) Uani 1 1 d . . . . .
H106 H 0.097916 0.648327 0.383776 0.082 Uiso 1 1 calc R U . . .
H104 H 0.137031 0.706795 0.335336 0.082 Uiso 1 1 calc R U . . .
H102 H 0.131522 0.541413 0.345203 0.082 Uiso 1 1 calc R U . . .
C01C C 0.3872(5) 1.2007(10) 0.5177(5) 0.051(3) Uani 1 1 d . . . . .
H108 H 0.378185 1.296354 0.507013 0.062 Uiso 1 1 calc R U . . .
C01D C 0.2047(5) 0.7858(9) 0.4507(5) 0.055(3) Uani 1 1 d . . . . .
H01G H 0.168281 0.801053 0.469951 0.082 Uiso 1 1 calc R U . . .
H01H H 0.245858 0.795090 0.483389 0.082 Uiso 1 1 calc R U . . .
H01I H 0.203016 0.855564 0.417286 0.082 Uiso 1 1 calc R U . . .
C01E C 0.6493(9) 0.430(2) 0.7895(9) 0.175(3) Uani 1 1 d D U . . .
H112 H 0.609767 0.426064 0.753667 0.210 Uiso 1 1 calc R U . . .
H110 H 0.637894 0.478883 0.825383 0.210 Uiso 1 1 calc R U . . .
C01F C 0.7611(9) 0.452(2) 0.8110(9) 0.175(3) Uani 1 1 d D U . . .
H107 H 0.791853 0.432935 0.784714 0.210 Uiso 1 1 calc R U . . .
H105 H 0.781035 0.520126 0.844721 0.210 Uiso 1 1 calc R U . . .
C01G C 0.6973(8) 0.505(2) 0.7712(9) 0.175(3) Uani 1 1 d D U . . .
H103 H 0.692728 0.606506 0.778328 0.210 Uiso 1 1 calc R U . . .
H101 H 0.694229 0.489515 0.725479 0.210 Uiso 1 1 calc R U . . .
O01I O 0.6712(6) 0.2892(15) 0.8086(6) 0.175(3) Uani 1 1 d D U . . .
C200 C 0.7431(8) 0.324(2) 0.8380(9) 0.175(3) Uani 1 1 d D U . . .
H20A H 0.750692 0.334978 0.884555 0.210 Uiso 1 1 calc R U . . .
H20B H 0.770623 0.245865 0.829969 0.210 Uiso 1 1 calc R U . . .
C202 C 0.0202(9) 0.333(2) 0.5081(9) 0.175(3) Uani 1 1 d . . . . .
H20C H 0.012849 0.400160 0.472991 0.263 Uiso 1 1 calc R U . . .
H20D H -0.018966 0.275358 0.503951 0.263 Uiso 1 1 calc R U . . .
H20E H 0.029831 0.383095 0.548620 0.263 Uiso 1 1 calc R U . . .
C203 C 0.0573(9) 0.190(2) 0.4383(9) 0.175(3) Uani 1 1 d . . . . .
H20F H 0.063572 0.268608 0.411353 0.263 Uiso 1 1 calc R U . . .
H20G H 0.080022 0.107270 0.428345 0.263 Uiso 1 1 calc R U . . .
H20H H 0.010705 0.169747 0.430380 0.263 Uiso 1 1 calc R U . . .
C204 C 0.0839(9) 0.143(2) 0.5592(9) 0.175(3) Uani 1 1 d . . . . .
H20I H 0.104486 0.194784 0.598154 0.263 Uiso 1 1 calc R U . . .
H20J H 0.039082 0.119565 0.559305 0.263 Uiso 1 1 calc R U . . .
H20K H 0.108398 0.057088 0.557270 0.263 Uiso 1 1 calc R U . . .

loop_
_atom_site_aniso_label
_atom_site_aniso_U_11
_atom_site_aniso_U_22
_atom_site_aniso_U_33
_atom_site_aniso_U_23
_atom_site_aniso_U_13
_atom_site_aniso_U_12
O001 0.032(3) 0.026(3) 0.020(3) 0.006(3) 0.002(3) -0.007(3)
O002 0.030(3) 0.023(3) 0.023(3) 0.006(2) 0.002(3) -0.007(3)
N003 0.026(4) 0.022(4) 0.023(4) 0.003(3) 0.010(3) -0.003(3)
N004 0.030(4) 0.024(4) 0.018(4) 0.001(3) 0.009(3) -0.001(3)
N005 0.035(5) 0.038(5) 0.030(4) -0.003(4) 0.010(4) -0.006(4)
C006 0.019(5) 0.016(4) 0.022(5) 0.001(4) 0.004(4) -0.001(4)
C007 0.020(5) 0.018(4) 0.023(5) 0.003(4) 0.006(4) 0.007(4)
C008 0.020(5) 0.015(4) 0.018(5) 0.003(4) 0.001(4) -0.002(4)
C009 0.022(5) 0.017(4) 0.015(4) 0.000(4) 0.000(4) 0.001(4)
C00A 0.015(5) 0.016(4) 0.028(5) -0.003(4) 0.007(4) -0.004(4)
C00B 0.031(6) 0.024(5) 0.018(5) 0.006(4) 0.007(4) 0.005(5)
C00C 0.025(5) 0.021(5) 0.023(5) -0.010(4) 0.010(4) -0.007(4)
C00D 0.021(5) 0.016(4) 0.019(5) -0.003(4) 0.004(4) 0.001(4)
C00E 0.021(5) 0.023(5) 0.025(5) 0.001(4) 0.003(4) -0.003(4)
C00F 0.028(5) 0.013(5) 0.035(6) 0.004(4) 0.010(4) -0.001(4)
C00G 0.020(5) 0.020(5) 0.024(5) 0.002(4) 0.008(4) -0.007(4)
C00H 0.024(5) 0.021(5) 0.024(5) 0.003(4) 0.007(4) 0.009(4)
C00I 0.023(5) 0.028(5) 0.022(5) -0.004(4) 0.003(4) -0.003(4)
C00J 0.027(5) 0.015(4) 0.017(5) 0.007(4) 0.005(4) 0.003(4)
C00K 0.024(5) 0.026(5) 0.018(5) -0.003(4) 0.006(4) 0.001(4)
C00L 0.025(5) 0.015(4) 0.027(5) 0.001(4) 0.009(4) -0.003(4)
C00M 0.026(5) 0.031(5) 0.023(5) -0.001(4) 0.001(4) 0.002(4)
C00N 0.021(5) 0.037(6) 0.020(5) -0.001(4) 0.005(4) 0.000(4)
C00O 0.018(5) 0.044(6) 0.033(6) 0.011(5) 0.008(4) -0.012(4)
C00P 0.026(5) 0.024(5) 0.026(5) -0.001(4) 0.010(4) -0.009(4)
C00Q 0.023(5) 0.032(6) 0.029(5) 0.008(4) 0.009(4) -0.005(4)
C00R 0.029(5) 0.027(5) 0.033(5) 0.005(4) 0.005(4) 0.001(4)
C00S 0.032(5) 0.030(6) 0.030(5) 0.007(4) 0.011(4) 0.000(4)
C00T 0.029(5) 0.026(5) 0.028(5) 0.007(4) 0.005(4) 0.010(4)
C00U 0.026(5) 0.023(5) 0.038(6) 0.009(4) 0.008(5) -0.008(4)
N00V 0.047(5) 0.053(5) 0.039(5) 0.017(4) 0.000(4) -0.015(4)
C00W 0.023(5) 0.033(5) 0.029(5) 0.012(4) 0.011(4) -0.003(4)
C00X 0.036(6) 0.037(6) 0.032(5) 0.003(5) 0.013(4) 0.001(5)
C00Y 0.042(6) 0.027(5) 0.029(5) 0.006(4) 0.005(4) 0.002(5)
C00Z 0.029(5) 0.043(6) 0.041(6) 0.008(5) 0.021(4) 0.000(5)
C010 0.032(5) 0.041(6) 0.035(6) -0.004(5) 0.013(4) 0.004(5)
C011 0.028(5) 0.036(6) 0.039(6) -0.005(4) 0.015(4) -0.002(4)
C012 0.026(5) 0.038(6) 0.023(5) 0.004(4) 0.002(4) -0.001(4)
C013 0.028(5) 0.062(7) 0.040(6) -0.027(5) 0.020(4) -0.007(5)
C014 0.053(7) 0.025(5) 0.032(6) 0.008(4) 0.003(5) 0.019(5)
C015 0.039(6) 0.053(7) 0.033(6) -0.006(5) 0.019(5) -0.015(5)
C016 0.031(5) 0.039(6) 0.029(5) 0.007(4) -0.003(4) -0.010(5)
C017 0.035(6) 0.089(9) 0.020(5) -0.002(6) 0.016(4) -0.014(6)
C018 0.042(6) 0.020(5) 0.062(7) -0.006(5) 0.015(5) -0.003(4)
C019 0.032(6) 0.069(7) 0.034(6) 0.013(5) 0.005(4) -0.005(5)
C01A 0.051(7) 0.032(6) 0.054(7) 0.016(5) 0.008(5) -0.010(5)
C01B 0.045(6) 0.070(8) 0.040(6) 0.024(5) -0.004(5) -0.003(5)
C01C 0.066(8) 0.023(6) 0.064(8) 0.018(6) 0.014(6) -0.003(5)
C01D 0.074(8) 0.028(6) 0.061(7) 0.018(5) 0.014(6) 0.016(5)
C01E 0.153(5) 0.192(6) 0.176(5) -0.013(4) 0.034(4) -0.069(5)
C01F 0.153(5) 0.192(6) 0.176(5) -0.013(4) 0.034(4) -0.069(5)
C01G 0.153(5) 0.192(6) 0.176(5) -0.013(4) 0.034(4) -0.069(5)
O01I 0.153(5) 0.192(6) 0.176(5) -0.013(4) 0.034(4) -0.069(5)
C200 0.153(5) 0.192(6) 0.176(5) -0.013(4) 0.034(4) -0.069(5)
C202 0.153(5) 0.192(6) 0.176(5) -0.013(4) 0.034(4) -0.069(5)
C203 0.153(5) 0.192(6) 0.176(5) -0.013(4) 0.034(4) -0.069(5)
C204 0.153(5) 0.192(6) 0.176(5) -0.013(4) 0.034(4) -0.069(5)

_geom_special_details            
;
 All esds (except the esd in the dihedral angle between two l.s. planes)
 are estimated using the full covariance matrix.  The cell esds are taken
 into account individually in the estimation of esds in distances, angles
 and torsion angles; correlations between esds in cell parameters are only
 used when they are defined by crystal symmetry.  An approximate (isotropic)
 treatment of cell esds is used for estimating esds involving l.s. planes.
;

loop_
_geom_bond_atom_site_label_1
_geom_bond_atom_site_label_2
_geom_bond_distance
_geom_bond_site_symmetry_2
_geom_bond_publ_flag
O001 C007 1.371(8) . ?
O001 C00C 1.415(9) . ?
O002 C00G 1.364(8) . ?
O002 C006 1.406(8) . ?
N003 C008 1.393(9) . ?
N003 C009 1.408(9) . ?
N003 C00J 1.428(9) . ?
N004 C00N 1.400(9) . ?
N004 C00F 1.414(9) . ?
N004 C00L 1.418(9) . ?
N005 C00B 1.148(9) . ?
C006 C00K 1.372(10) . ?
C006 C00C 1.389(10) . ?
C007 C00G 1.389(10) . ?
C007 C00L 1.394(10) . ?
C008 C00R 1.389(10) . ?
C008 C00I 1.394(10) . ?
C009 C00T 1.365(10) . ?
C009 C00E 1.379(10) . ?
C00A C00L 1.389(10) . ?
C00A C00D 1.401(10) . ?
C00A C00B 1.447(12) . ?
C00C C00H 1.387(10) . ?
C00D C00J 1.395(10) . ?
C00D C00U 1.442(11) . ?
C00E C00Y 1.413(11) . ?
C00E C00I 1.458(11) . ?
C00F C00S 1.377(11) . ?
C00F C00Q 1.388(10) . ?
C00G C00J 1.381(9) . ?
C00H C00M 1.413(11) . ?
C00H C012 1.524(11) . ?
C00I C00W 1.405(10) . ?
C00K C00P 1.397(10) . ?
C00M C00P 1.396(10) . ?
C00N C011 1.384(11) . ?
C00N C00O 1.408(11) . ?
C00O C015 1.369(11) . ?
C00O C00Q 1.460(12) . ?
C00P C016 1.499(11) . ?
C00Q C01A 1.403(11) . ?
C00R C00X 1.381(10) . ?
C00S C018 1.387(11) . ?
C00T C010 1.388(11) . ?
C00U N00V 1.159(10) . ?
C00W C00Z 1.395(11) . ?
C00X C00Z 1.382(11) . ?
C00Y C014 1.372(11) . ?
C010 C014 1.393(11) . ?
C011 C013 1.409(11) . ?
C012 C019 1.503(11) . ?
C012 C01D 1.515(11) . ?
C012 C01B 1.543(11) . ?
C013 C017 1.402(13) . ?
C015 C017 1.347(13) . ?
C016 C204 1.388(18) . ?
C016 C203 1.443(18) . ?
C016 C202 1.65(2) . ?
C018 C01C 1.397(12) . ?
C01A C01C 1.383(13) . ?
C01E C01G 1.355(15) . ?
C01E O01I 1.421(15) . ?
C01F C200 1.418(15) . ?
C01F C01G 1.467(15) . ?
O01I C200 1.502(14) . ?

loop_
_geom_angle_atom_site_label_1
_geom_angle_atom_site_label_2
_geom_angle_atom_site_label_3
_geom_angle
_geom_angle_site_symmetry_1
_geom_angle_site_symmetry_3
_geom_angle_publ_flag
C007 O001 C00C 116.7(6) . . ?
C00G O002 C006 116.3(5) . . ?
C008 N003 C009 108.8(6) . . ?
C008 N003 C00J 125.5(6) . . ?
C009 N003 C00J 124.6(6) . . ?
C00N N004 C00F 107.9(6) . . ?
C00N N004 C00L 124.9(6) . . ?
C00F N004 C00L 125.3(6) . . ?
C00K C006 C00C 122.7(7) . . ?
C00K C006 O002 115.1(6) . . ?
C00C C006 O002 122.2(6) . . ?
O001 C007 C00G 122.4(7) . . ?
O001 C007 C00L 117.9(6) . . ?
C00G C007 C00L 119.7(7) . . ?
C00R C008 N003 129.6(7) . . ?
C00R C008 C00I 122.0(7) . . ?
N003 C008 C00I 108.4(6) . . ?
C00T C009 C00E 123.2(7) . . ?
C00T C009 N003 128.4(7) . . ?
C00E C009 N003 108.4(7) . . ?
C00L C00A C00D 120.6(7) . . ?
C00L C00A C00B 120.6(7) . . ?
C00D C00A C00B 118.8(7) . . ?
N005 C00B C00A 179.1(9) . . ?
C00H C00C C006 121.2(7) . . ?
C00H C00C O001 118.9(7) . . ?
C006 C00C O001 120.0(6) . . ?
C00J C00D C00A 119.5(6) . . ?
C00J C00D C00U 119.1(7) . . ?
C00A C00D C00U 121.4(7) . . ?
C009 C00E C00Y 119.3(7) . . ?
C009 C00E C00I 107.4(7) . . ?
C00Y C00E C00I 133.3(8) . . ?
C00S C00F C00Q 122.3(7) . . ?
C00S C00F N004 128.9(7) . . ?
C00Q C00F N004 108.8(7) . . ?
O002 C00G C00J 116.9(6) . . ?
O002 C00G C007 121.9(6) . . ?
C00J C00G C007 121.2(7) . . ?
C00C C00H C00M 115.0(7) . . ?
C00C C00H C012 122.8(7) . . ?
C00M C00H C012 122.1(7) . . ?
C008 C00I C00W 119.5(7) . . ?
C008 C00I C00E 106.9(7) . . ?
C00W C00I C00E 133.5(8) . . ?
C00G C00J C00D 119.5(6) . . ?
C00G C00J N003 119.7(7) . . ?
C00D C00J N003 120.8(6) . . ?
C006 C00K C00P 118.9(7) . . ?
C00A C00L C007 119.4(7) . . ?
C00A C00L N004 119.8(7) . . ?
C007 C00L N004 120.8(7) . . ?
C00P C00M C00H 124.7(7) . . ?
C011 C00N N004 127.6(7) . . ?
C011 C00N C00O 123.0(8) . . ?
N004 C00N C00O 109.4(7) . . ?
C015 C00O C00N 118.7(9) . . ?
C015 C00O C00Q 135.3(8) . . ?
C00N C00O C00Q 106.0(7) . . ?
C00M C00P C00K 117.5(7) . . ?
C00M C00P C016 121.2(7) . . ?
C00K C00P C016 121.3(7) . . ?
C00F C00Q C01A 119.4(8) . . ?
C00F C00Q C00O 107.9(7) . . ?
C01A C00Q C00O 132.7(8) . . ?
C00X C00R C008 117.4(8) . . ?
C00F C00S C018 117.7(8) . . ?
C009 C00T C010 117.8(8) . . ?
N00V C00U C00D 176.1(9) . . ?
C00Z C00W C00I 118.2(7) . . ?
C00R C00X C00Z 122.0(8) . . ?
C014 C00Y C00E 117.5(8) . . ?
C00X C00Z C00W 120.7(8) . . ?
C00T C010 C014 120.0(8) . . ?
C00N C011 C013 115.7(8) . . ?
C019 C012 C01D 109.7(8) . . ?
C019 C012 C00H 110.8(7) . . ?
C01D C012 C00H 110.4(7) . . ?
C019 C012 C01B 107.1(7) . . ?
C01D C012 C01B 106.8(7) . . ?
C00H C012 C01B 111.9(7) . . ?
C017 C013 C011 121.1(9) . . ?
C00Y C014 C010 122.2(8) . . ?
C017 C015 C00O 120.6(9) . . ?
C204 C016 C203 126.9(12) . . ?
C204 C016 C00P 113.9(9) . . ?
C203 C016 C00P 112.5(9) . . ?
C204 C016 C202 98.4(12) . . ?
C203 C016 C202 94.1(11) . . ?
C00P C016 C202 104.0(9) . . ?
C015 C017 C013 120.9(9) . . ?
C00S C018 C01C 121.6(8) . . ?
C01C C01A C00Q 119.2(9) . . ?
C01A C01C C018 119.9(8) . . ?
C01G C01E O01I 110.7(18) . . ?
C200 C01F C01G 103.0(16) . . ?
C01E C01G C01F 106.5(17) . . ?
C01E O01I C200 97.5(14) . . ?
C01F C200 O01I 110.6(16) . . ?

_refine_diff_density_max         1.593
_refine_diff_density_min         -0.670
_refine_diff_density_rms         0.102

_shelx_res_file                  
;
TITL shelxt_a.res in P2(1)/n
    mo_mad_0m_a.res
    created by SHELXL-2019/1 at 13:15:37 on 23-Dec-2025
CELL  0.71073  20.8209   9.3437  21.3146   90.000  104.810   90.000
ZERR     4.00   0.0135   0.0061   0.0136    0.000    0.015    0.000
LATT 1
SYMM  1/2 - X, 1/2 + Y, 1/2 - Z
SFAC C  O  N  H
UNIT 4  12  16  4
MERG 2
OMIT -7 3 3
OMIT 0 1 3
OMIT 4 2 0
OMIT -2 4 5
OMIT 1 1 4
OMIT -5 0 11
OMIT 2 0 8
OMIT -7 3 1
OMIT -3 45
L.S. 10
ACTA
BOND
FMAP 2
PLAN 20
EADP O01I C200 C01F C01G C01E C203 C204 C202
DFIX 1.43 O01I C200 0.02
DFIX 1.43 C200 C01F 0.02
DFIX 1.43 C01F C01G 0.02
DFIX 1.43 C01G C01E 0.02
DFIX 1.43 C01E O01I 0.02
DELU O01I C200
DELU C200 C01F
DELU C01F C01G
DELU C01G C01E
DELU C01E O01I
SIMU 0.04 0.08 O01I C200 C01F C01G C01E
ISOR 0.02 O01I C200 C01F C01G C01E
TEMP     0.00
WGHT    0.100000    0.307573
FVAR       0.42810
O001  2    0.307487    0.598509    0.537241    11.00000    0.03162    0.02605 =
         0.02044    0.00556    0.00169   -0.00729
O002  2    0.295428    0.404965    0.636704    11.00000    0.02990    0.02274 =
         0.02339    0.00585    0.00185   -0.00743
N003  3    0.383172    0.405776    0.754813    11.00000    0.02621    0.02201 =
         0.02301    0.00342    0.01010   -0.00343
N004  3    0.419864    0.766420    0.554527    11.00000    0.03036    0.02417 =
         0.01838    0.00145    0.00861   -0.00113
N005  3    0.564491    0.827324    0.683625    11.00000    0.03475    0.03758 =
         0.03033   -0.00332    0.00972   -0.00555
C006  1    0.245714    0.416134    0.578206    11.00000    0.01876    0.01646 =
         0.02228    0.00052    0.00365   -0.00054
C007  1    0.354015    0.590176    0.595717    11.00000    0.02039    0.01836 =
         0.02330    0.00294    0.00632    0.00670
C008  1    0.332090    0.416123    0.785920    11.00000    0.01994    0.01473 =
         0.01810    0.00302    0.00091   -0.00186
C009  1    0.415627    0.273528    0.770967    11.00000    0.02232    0.01742 =
         0.01538    0.00024    0.00037    0.00142
C00A  1    0.456999    0.675026    0.664572    11.00000    0.01490    0.01561 =
         0.02773   -0.00290    0.00653   -0.00449
C00B  1    0.516669    0.760782    0.675092    11.00000    0.03091    0.02420 =
         0.01761    0.00594    0.00741    0.00516
C00C  1    0.250262    0.511930    0.529710    11.00000    0.02503    0.02082 =
         0.02294   -0.01018    0.01004   -0.00720
C00D  1    0.447349    0.590106    0.715543    11.00000    0.02098    0.01575 =
         0.01887   -0.00268    0.00354    0.00063
C00E  1    0.385848    0.202007    0.812620    11.00000    0.02090    0.02277 =
         0.02536    0.00127    0.00317   -0.00284
C00F  1    0.410610    0.916360    0.550561    11.00000    0.02816    0.01290 =
         0.03505    0.00372    0.00979   -0.00083
C00G  1    0.346799    0.499552    0.645125    11.00000    0.01959    0.02043 =
         0.02437    0.00233    0.00819   -0.00707
C00H  1    0.199499    0.524629    0.473398    11.00000    0.02393    0.02077 =
         0.02382    0.00287    0.00737    0.00861
C00I  1    0.333158    0.293734    0.823613    11.00000    0.02348    0.02776 =
         0.02237   -0.00399    0.00298   -0.00284
C00J  1    0.392617    0.498830    0.704758    11.00000    0.02667    0.01544 =
         0.01712    0.00689    0.00467    0.00266
C00K  1    0.193178    0.324036    0.572220    11.00000    0.02439    0.02613 =
         0.01765   -0.00342    0.00556    0.00099
AFIX  43
H00K  4    0.192072    0.259657    0.605203    11.00000   -1.20000
AFIX   0
C00L  1    0.409802    0.678003    0.605264    11.00000    0.02499    0.01498 =
         0.02669    0.00098    0.00937   -0.00255
C00M  1    0.145220    0.431239    0.469228    11.00000    0.02647    0.03106 =
         0.02335   -0.00117    0.00089    0.00179
AFIX  43
H00M  4    0.109453    0.438649    0.432870    11.00000   -1.20000
AFIX   0
C00N  1    0.423142    0.717431    0.493347    11.00000    0.02141    0.03684 =
         0.02006   -0.00115    0.00487   -0.00006
C00O  1    0.416682    0.834198    0.450405    11.00000    0.01794    0.04414 =
         0.03309    0.01119    0.00753   -0.01160
C00P  1    0.141380    0.328630    0.515731    11.00000    0.02615    0.02362 =
         0.02645   -0.00149    0.01028   -0.00857
C00Q  1    0.407981    0.960383    0.487777    11.00000    0.02304    0.03249 =
         0.02944    0.00801    0.00881   -0.00467
C00R  1    0.284925    0.523033    0.782150    11.00000    0.02907    0.02666 =
         0.03303    0.00512    0.00474    0.00066
AFIX  43
H00R  4    0.283527    0.602291    0.755441    11.00000   -1.20000
AFIX   0
C00S  1    0.403662    1.010623    0.598068    11.00000    0.03182    0.03019 =
         0.03021    0.00672    0.01112    0.00021
AFIX  43
H00S  4    0.407337    0.979968    0.640351    11.00000   -1.20000
AFIX   0
C00T  1    0.467207    0.218181    0.750044    11.00000    0.02938    0.02598 =
         0.02750    0.00693    0.00483    0.00968
AFIX  43
H00T  4    0.486713    0.269851    0.722490    11.00000   -1.20000
AFIX   0
C00U  1    0.494181    0.590955    0.778444    11.00000    0.02591    0.02283 =
         0.03784    0.00933    0.00799   -0.00843
N00V  3    0.528771    0.592585    0.830552    11.00000    0.04738    0.05291 =
         0.03884    0.01716   -0.00021   -0.01517
C00W  1    0.288449    0.281736    0.862824    11.00000    0.02311    0.03314 =
         0.02919    0.01153    0.01090   -0.00300
AFIX  43
H00W  4    0.289712    0.203080    0.889850    11.00000   -1.20000
AFIX   0
C00X  1    0.240168    0.507130    0.819594    11.00000    0.03572    0.03655 =
         0.03179    0.00343    0.01263    0.00070
AFIX  43
H00X  4    0.207741    0.576714    0.817458    11.00000   -1.20000
AFIX   0
C00Y  1    0.408108    0.063247    0.834053    11.00000    0.04215    0.02748 =
         0.02919    0.00599    0.00485    0.00214
AFIX  43
H00Y  4    0.388271    0.011374    0.861282    11.00000   -1.20000
AFIX   0
C00Z  1    0.242132    0.390912    0.860136    11.00000    0.02860    0.04316 =
         0.04143    0.00804    0.02089   -0.00024
AFIX  43
H00Z  4    0.212271    0.385433    0.885888    11.00000   -1.20000
AFIX   0
C010  1    0.489559    0.082283    0.771256    11.00000    0.03212    0.04111 =
         0.03473   -0.00412    0.01258    0.00369
AFIX  43
H010  4    0.524213    0.040896    0.757470    11.00000   -1.20000
AFIX   0
C011  1    0.429646    0.577515    0.474594    11.00000    0.02813    0.03561 =
         0.03851   -0.00508    0.01466   -0.00219
AFIX  43
H011  4    0.433227    0.501171    0.503278    11.00000   -1.20000
AFIX   0
C012  1    0.199838    0.636966    0.421651    11.00000    0.02594    0.03759 =
         0.02280    0.00440    0.00232   -0.00140
C013  1    0.430494    0.558134    0.409260    11.00000    0.02833    0.06184 =
         0.03962   -0.02728    0.01981   -0.00714
AFIX  43
H013  4    0.435120    0.466420    0.394036    11.00000   -1.20000
AFIX   0
C014  1    0.460074    0.007905    0.813196    11.00000    0.05322    0.02493 =
         0.03217    0.00825    0.00251    0.01887
AFIX  43
H014  4    0.476166   -0.082366    0.827552    11.00000   -1.20000
AFIX   0
C015  1    0.418514    0.809111    0.387626    11.00000    0.03880    0.05324 =
         0.03299   -0.00559    0.01929   -0.01490
AFIX  43
H015  4    0.415612    0.885487    0.359058    11.00000   -1.20000
AFIX   0
C016  1    0.083606    0.227946    0.505623    11.00000    0.03068    0.03926 =
         0.02931    0.00727   -0.00309   -0.01001
C017  1    0.424480    0.674837    0.366833    11.00000    0.03469    0.08899 =
         0.01997   -0.00240    0.01553   -0.01364
AFIX  43
H017  4    0.424612    0.659353    0.323765    11.00000   -1.20000
AFIX   0
C018  1    0.390992    1.152903    0.580644    11.00000    0.04208    0.01956 =
         0.06240   -0.00565    0.01538   -0.00291
AFIX  43
H018  4    0.384882    1.218026    0.611607    11.00000   -1.20000
AFIX   0
C019  1    0.256735    0.612473    0.391483    11.00000    0.03168    0.06908 =
         0.03423    0.01263    0.00509   -0.00530
AFIX  33
H114  4    0.253491    0.518114    0.373118    11.00000   -1.50000
H111  4    0.255107    0.682067    0.357979    11.00000   -1.50000
H109  4    0.297949    0.621592    0.424082    11.00000   -1.50000
AFIX   0
C01A  1    0.396862    1.105324    0.471313    11.00000    0.05093    0.03152 =
         0.05450    0.01585    0.00774   -0.00973
AFIX  43
H113  4    0.396002    1.136896    0.429727    11.00000   -1.20000
AFIX   0
C01B  1    0.135498    0.633001    0.366259    11.00000    0.04542    0.07001 =
         0.03983    0.02439   -0.00444   -0.00283
AFIX  33
H106  4    0.097916    0.648327    0.383776    11.00000   -1.50000
H104  4    0.137031    0.706795    0.335336    11.00000   -1.50000
H102  4    0.131522    0.541413    0.345203    11.00000   -1.50000
AFIX   0
C01C  1    0.387195    1.200653    0.517709    11.00000    0.06613    0.02289 =
         0.06362    0.01752    0.01434   -0.00347
AFIX  43
H108  4    0.378185    1.296354    0.507013    11.00000   -1.20000
AFIX   0
C01D  1    0.204693    0.785806    0.450734    11.00000    0.07405    0.02758 =
         0.06063    0.01785    0.01359    0.01622
AFIX  33
H01G  4    0.168281    0.801053    0.469951    11.00000   -1.50000
H01H  4    0.245858    0.795090    0.483389    11.00000   -1.50000
H01I  4    0.203016    0.855564    0.417286    11.00000   -1.50000
AFIX   0
C01E  1    0.649305    0.430285    0.789489    11.00000    0.15280    0.19215 =
         0.17576   -0.01308    0.03379   -0.06950
AFIX  23
H112  4    0.609767    0.426064    0.753667    11.00000   -1.20000
H110  4    0.637894    0.478883    0.825383    11.00000   -1.20000
AFIX   0
C01F  1    0.761069    0.452025    0.811025    11.00000    0.15280    0.19215 =
         0.17576   -0.01308    0.03379   -0.06950
AFIX  23
H107  4    0.791853    0.432935    0.784714    11.00000   -1.20000
H105  4    0.781035    0.520126    0.844721    11.00000   -1.20000
AFIX   0
C01G  1    0.697291    0.504913    0.771155    11.00000    0.15280    0.19215 =
         0.17576   -0.01308    0.03379   -0.06950
AFIX  23
H103  4    0.692728    0.606506    0.778328    11.00000   -1.20000
H101  4    0.694229    0.489515    0.725479    11.00000   -1.20000
AFIX   0
O01I  2    0.671225    0.289154    0.808606    11.00000    0.15280    0.19215 =
         0.17576   -0.01308    0.03379   -0.06950
C200  1    0.743077    0.323986    0.837976    11.00000    0.15280    0.19215 =
         0.17576   -0.01308    0.03379   -0.06950
AFIX  23
H20A  4    0.750692    0.334978    0.884555    11.00000   -1.20000
H20B  4    0.770623    0.245865    0.829969    11.00000   -1.20000
AFIX   0
C202  1    0.020171    0.332629    0.508051    11.00000    0.15280    0.19215 =
         0.17576   -0.01308    0.03379   -0.06950
AFIX  33
H20C  4    0.012849    0.400160    0.472991    11.00000   -1.50000
H20D  4   -0.018966    0.275358    0.503951    11.00000   -1.50000
H20E  4    0.029831    0.383095    0.548620    11.00000   -1.50000
AFIX   0
C203  1    0.057273    0.190237    0.438291    11.00000    0.15280    0.19215 =
         0.17576   -0.01308    0.03379   -0.06950
AFIX  33
H20F  4    0.063572    0.268608    0.411353    11.00000   -1.50000
H20G  4    0.080022    0.107270    0.428345    11.00000   -1.50000
H20H  4    0.010705    0.169747    0.430380    11.00000   -1.50000
AFIX   0
C204  1    0.083917    0.143322    0.559220    11.00000    0.15280    0.19215 =
         0.17576   -0.01308    0.03379   -0.06950
AFIX  33
H20I  4    0.104486    0.194784    0.598154    11.00000   -1.50000
H20J  4    0.039082    0.119565    0.559305    11.00000   -1.50000
H20K  4    0.108398    0.057088    0.557270    11.00000   -1.50000
AFIX   0
HKLF    4


REM  shelxt_a.res in P2(1)/n
REM wR2 = 0.3190, GooF = S = 1.501, Restrained GooF = 1.505 for all data
REM R1 = 0.1115 for 2697 Fo > 4sig(Fo) and 0.2021 for all 5211 data
REM 472 parameters refined using 70 restraints

END

WGHT      0.1537     25.9154

REM Highest difference peak  1.593,  deepest hole -0.670,  1-sigma level  0.102
Q1    1   0.1154  0.0577  0.5089  11.00000  0.05    1.59
Q2    1   0.0458  0.2349  0.5609  11.00000  0.05    1.24
Q3    1   0.0213  0.2427  0.4418  11.00000  0.05    0.96
Q4    1   0.6392  0.4033  0.7882  11.00000  0.05    0.77
Q5    1   0.0817  0.1487  0.4451  11.00000  0.05    0.74
Q6    1   0.6997  0.1886  0.7718  11.00000  0.05    0.67
Q7    1   0.7607  0.2804  0.7961  11.00000  0.05    0.67
Q8    1   0.7370  0.3031  0.8786  11.00000  0.05    0.47
Q9    1   0.6407  0.2177  0.7835  11.00000  0.05    0.46
Q10   1   0.0746 -0.0328  0.4983  11.00000  0.05    0.38
Q11   1  -0.1027  0.3828  0.4993  11.00000  0.05    0.35
Q12   1   0.7000  0.1993  0.8501  11.00000  0.05    0.34
Q13   1   0.0025  0.1653  0.5718  11.00000  0.05    0.32
Q14   1   0.2393  0.6262  0.3111  11.00000  0.05    0.27
Q15   1   0.2788  0.9006  0.5385  11.00000  0.05    0.27
Q16   1   0.3223  0.1179  0.9157  11.00000  0.05    0.27
Q17   1   0.2886  0.4959  0.9201  11.00000  0.05    0.27
Q18   1   0.4644  0.4317  0.5590  11.00000  0.05    0.27
Q19   1   0.3589  1.1849  0.4113  11.00000  0.05    0.26
Q20   1   0.3432  0.2220  0.8014  11.00000  0.05    0.26
;
_shelx_res_checksum              72385
####################################################################### 
# 
# This file contains crystal structure data downloaded from the 
# Cambridge Structural Database (CSD) hosted by the Cambridge 
# Crystallographic Data Centre (CCDC).
# 
# Full information about CCDC data access policies and citation 
# guidelines are available at http://www.ccdc.cam.ac.uk/access/V1 
# 
# Audit and citation data items may have been added by the CCDC. 
# Please retain this information to preserve the provenance of 
# this file and to allow appropriate attribution of the data. 
# 
#######################################################################

data_CzOCNB1R
_database_code_depnum_ccdc_archive 'CCDC 2551024'
loop_
_audit_author_name
_audit_author_address
'Anwesha Bera'
;Indian Institute of science, education and research (IISER), Pune
India
;
_audit_update_record             
;
2026-05-01 deposited with the CCDC.	2026-07-24 downloaded from the CCDC.
;
# start Validation Reply Form
_vrf_THETM01_CzOCNB1R            
;
PROBLEM: The value of sine(theta_max)/wavelength is less than 0.550
RESPONSE: "The resolution is limited to sin(theta_max)/lambda = 	   0.5156 because reflections above 2theta ~43 deg were 	   extremely weak (I/sigma < 3). These unreliable 	   	   reflections were omitted using the OMIT instruction to 	   avoid noise dominating the refinement. This reflects 	   the inherent diffraction limit of the small needle-	   	   shaped crystal rather than the removal of significant 	   data, and the remaining dataset is adequate for a 	   	   robust structure determination."
;
_vrf_PLAT097_CzOCNB1R            
;
PROBLEM: Large Reported Max.  (Positive) Residual Density       0.99 eA-3  
RESPONSE: "The largest residual density of 0.99 eA-3 is observed 	   near the molecule likely due to limited resolution."
;
# end Validation Reply Form 
_audit_creation_method           SHELXL-2019/1
_shelx_SHELXL_version_number     2019/1
_chemical_name_systematic        ?
_chemical_name_common            ?
_chemical_melting_point          ?
_chemical_formula_moiety         'C46 H36 N4 O2'
_chemical_formula_sum            'C46 H36 N4 O2'
_chemical_formula_weight         676.79

loop_
_atom_type_symbol
_atom_type_description
_atom_type_scat_dispersion_real
_atom_type_scat_dispersion_imag
_atom_type_scat_source
C C 0.0033 0.0016 'International Tables Vol C Tables 4.2.6.8 and 6.1.1.4'
H H 0.0000 0.0000 'International Tables Vol C Tables 4.2.6.8 and 6.1.1.4'
N N 0.0061 0.0033 'International Tables Vol C Tables 4.2.6.8 and 6.1.1.4'
O O 0.0106 0.0060 'International Tables Vol C Tables 4.2.6.8 and 6.1.1.4'

_space_group_crystal_system      triclinic
_space_group_IT_number           2
_space_group_name_H-M_alt        'P -1'
_space_group_name_Hall           '-P 1'

_shelx_space_group_comment       
;
The symmetry employed for this shelxl refinement is uniquely defined
by the following loop, which should always be used as a source of
symmetry information in preference to the above space-group names.
They are only intended as comments.
;

loop_
_space_group_symop_operation_xyz
'x, y, z'
'-x, -y, -z'

_cell_length_a                   10.287(4)
_cell_length_b                   11.229(4)
_cell_length_c                   16.180(6)
_cell_angle_alpha                80.731(11)
_cell_angle_beta                 85.950(10)
_cell_angle_gamma                75.067(11)
_cell_volume                     1781.3(11)
_cell_formula_units_Z            2
_cell_measurement_temperature    100(2)
_cell_measurement_reflns_used    9888
_cell_measurement_theta_min      2.38
_cell_measurement_theta_max      28.24

_exptl_crystal_description       needle
_exptl_crystal_colour            Yellow
_exptl_crystal_density_meas      ?
_exptl_crystal_density_method    ?
_exptl_crystal_density_diffrn    1.262
_exptl_crystal_F_000             712.0
_exptl_transmission_factor_min   ?
_exptl_transmission_factor_max   ?
_exptl_crystal_size_max          0.15
_exptl_crystal_size_mid          0.04
_exptl_crystal_size_min          0.03
_exptl_absorpt_coefficient_mu    0.078
_shelx_estimated_absorpt_T_min   ?
_shelx_estimated_absorpt_T_max   ?
_exptl_absorpt_correction_type   none
_exptl_absorpt_correction_T_min  0.6426
_exptl_absorpt_correction_T_max  0.7457
_exptl_absorpt_process_details   ?
_exptl_absorpt_special_details   ?
_diffrn_ambient_temperature      100(2)
_diffrn_radiation_wavelength     0.71073
_diffrn_radiation_type           MoK\a
_diffrn_source                   ?
_diffrn_measurement_device_type  'Bruker APEX-II CCD'
_diffrn_measurement_method       '\f and \w scans'
_diffrn_detector_area_resol_mean ?
_diffrn_reflns_number            45179
_diffrn_reflns_av_unetI/netI     0.0630
_diffrn_reflns_av_R_equivalents  0.1239
_diffrn_reflns_limit_h_min       -10
_diffrn_reflns_limit_h_max       10
_diffrn_reflns_limit_k_min       -11
_diffrn_reflns_limit_k_max       11
_diffrn_reflns_limit_l_min       -16
_diffrn_reflns_limit_l_max       16
_diffrn_reflns_theta_min         1.898
_diffrn_reflns_theta_max         21.498
_diffrn_reflns_theta_full        21.498
_diffrn_measured_fraction_theta_max 1.000
_diffrn_measured_fraction_theta_full 1.000
_diffrn_reflns_Laue_measured_fraction_max 1.000
_diffrn_reflns_Laue_measured_fraction_full 1.000
_diffrn_reflns_point_group_measured_fraction_max 1.000
_diffrn_reflns_point_group_measured_fraction_full 1.000
_reflns_number_total             4103
_reflns_number_gt                2950
_reflns_threshold_expression     'I > 2\s(I)'
_reflns_Friedel_coverage         0.000
_reflns_Friedel_fraction_max     .
_reflns_Friedel_fraction_full    .

_reflns_special_details          
;
 Reflections were merged by SHELXL according to the crystal
 class for the calculation of statistics and refinement.
 
 _reflns_Friedel_fraction is defined as the number of unique
 Friedel pairs measured divided by the number that would be
 possible theoretically, ignoring centric projections and
 systematic absences.
;

_computing_data_collection       'Bruker APEX2'
_computing_cell_refinement       'Bruker SAINT'
_computing_data_reduction        'Bruker SAINT'
_computing_structure_solution    'SHELXS-97 (Sheldrick 2008)'
_computing_structure_refinement  'SHELXL-2019/1 (Sheldrick, 2019)'
_computing_molecular_graphics    'Bruker SHELXTL'
_computing_publication_material  'Bruker SHELXTL'
_refine_special_details          ?
_refine_ls_structure_factor_coef Fsqd
_refine_ls_matrix_type           full
_refine_ls_weighting_scheme      calc
_refine_ls_weighting_details     
'w=1/[\s^2^(Fo^2^)+(0.1000P)^2^+0.6096P] where P=(Fo^2^+2Fc^2^)/3'
_atom_sites_solution_primary     ?
_atom_sites_solution_secondary   ?
_atom_sites_solution_hydrogens   geom
_refine_ls_hydrogen_treatment    constr
_refine_ls_extinction_method     none
_refine_ls_extinction_coef       .
_refine_ls_number_reflns         4103
_refine_ls_number_parameters     475
_refine_ls_number_restraints     0
_refine_ls_R_factor_all          0.1251
_refine_ls_R_factor_gt           0.0839
_refine_ls_wR_factor_ref         0.2281
_refine_ls_wR_factor_gt          0.2077
_refine_ls_goodness_of_fit_ref   1.451
_refine_ls_restrained_S_all      1.451
_refine_ls_shift/su_max          0.000
_refine_ls_shift/su_mean         0.000

loop_
_atom_site_label
_atom_site_type_symbol
_atom_site_fract_x
_atom_site_fract_y
_atom_site_fract_z
_atom_site_U_iso_or_equiv
_atom_site_adp_type
_atom_site_occupancy
_atom_site_site_symmetry_order
_atom_site_calc_flag
_atom_site_refinement_flags_posn
_atom_site_refinement_flags_adp
_atom_site_refinement_flags_occupancy
_atom_site_disorder_assembly
_atom_site_disorder_group
O2 O 0.6964(4) 0.3078(3) 0.5168(2) 0.0225(10) Uani 1 1 d . . . . .
O1 O 0.6093(4) 0.4955(3) 0.6123(2) 0.0215(10) Uani 1 1 d . . . . .
N2 N 0.6447(4) 0.4547(4) 0.7829(2) 0.0158(11) Uani 1 1 d . . . . .
N1 N 0.7985(4) 0.2141(4) 0.8571(2) 0.0174(11) Uani 1 1 d . . . . .
N4 N 0.8477(5) -0.0110(5) 0.5471(3) 0.0328(13) Uani 1 1 d . . . . .
C30 C 0.8832(5) 0.2671(5) 0.8956(3) 0.0161(13) Uani 1 1 d . . . . .
C20 C 0.7887(5) 0.1684(5) 0.6354(3) 0.0170(13) Uani 1 1 d . . . . .
C29 C 0.8994(5) 0.2082(5) 0.9786(3) 0.0162(13) Uani 1 1 d . . . . .
C15 C 0.7234(5) 0.2868(5) 0.6001(3) 0.0150(13) Uani 1 1 d . . . . .
N3 N 0.9759(6) -0.0641(5) 0.7779(3) 0.0378(14) Uani 1 1 d . . . . .
C16 C 0.6795(5) 0.3809(5) 0.6487(3) 0.0184(14) Uani 1 1 d . . . . .
C46 C 0.4941(5) 0.5744(5) 0.8661(3) 0.0181(14) Uani 1 1 d . . . . .
C19 C 0.8140(5) 0.1463(5) 0.7217(3) 0.0163(13) Uani 1 1 d . . . . .
C18 C 0.7692(5) 0.2402(5) 0.7711(3) 0.0162(13) Uani 1 1 d . . . . .
C21 C 0.8244(6) 0.0684(5) 0.5858(3) 0.0208(14) Uani 1 1 d . . . . .
C23 C 0.7641(5) 0.1199(5) 0.9156(3) 0.0161(13) Uani 1 1 d . . . . .
C37 C 0.5717(5) 0.6513(5) 0.8169(3) 0.0201(14) Uani 1 1 d . . . . .
C36 C 0.6625(6) 0.5774(5) 0.7654(3) 0.0199(14) Uani 1 1 d . . . . .
C42 C 0.4815(6) 0.3578(5) 0.8776(3) 0.0193(14) Uani 1 1 d . . . . .
H42 H 0.511987 0.278717 0.862250 0.023 Uiso 1 1 calc R U . . .
C26 C 0.7218(6) -0.0479(5) 1.0519(4) 0.0287(15) Uani 1 1 d . . . . .
H26 H 0.705902 -0.104882 1.097527 0.034 Uiso 1 1 calc R U . . .
C9 C 0.6443(6) 0.5247(5) 0.5268(3) 0.0233(14) Uani 1 1 d . . . . .
C35 C 0.5401(5) 0.4541(5) 0.8433(3) 0.0177(14) Uani 1 1 d . . . . .
C17 C 0.6984(5) 0.3596(5) 0.7347(3) 0.0167(13) Uani 1 1 d . . . . .
C45 C 0.3884(6) 0.5961(5) 0.9246(3) 0.0237(15) Uani 1 1 d . . . . .
H45 H 0.357036 0.674864 0.940387 0.028 Uiso 1 1 calc R U . . .
C22 C 0.9002(6) 0.0298(5) 0.7545(3) 0.0181(14) Uani 1 1 d . . . . .
C28 C 0.8241(5) 0.1149(5) 0.9916(3) 0.0183(14) Uani 1 1 d . . . . .
C7 C 0.7270(6) 0.4552(5) 0.3949(3) 0.0228(14) Uani 1 1 d . . . . .
C32 C 1.0278(6) 0.3920(5) 0.9132(3) 0.0256(15) Uani 1 1 d . . . . .
H32 H 1.071792 0.453808 0.892502 0.031 Uiso 1 1 calc R U . . .
C8 C 0.6892(5) 0.4305(5) 0.4788(3) 0.0210(14) Uani 1 1 d . . . . .
C43 C 0.3768(6) 0.3839(5) 0.9352(3) 0.0216(14) Uani 1 1 d . . . . .
H43 H 0.335732 0.321065 0.958792 0.026 Uiso 1 1 calc R U . . .
C41 C 0.7496(6) 0.6237(5) 0.7092(3) 0.0254(15) Uani 1 1 d . . . . .
H41 H 0.809815 0.572618 0.676283 0.030 Uiso 1 1 calc R U . . .
C44 C 0.3304(6) 0.5020(5) 0.9592(3) 0.0273(15) Uani 1 1 d . . . . .
H44 H 0.260148 0.516701 0.998665 0.033 Uiso 1 1 calc R U . . .
C27 C 0.8018(6) 0.0298(5) 1.0604(3) 0.0224(14) Uani 1 1 d . . . . .
H27 H 0.840522 0.025790 1.111307 0.027 Uiso 1 1 calc R U . . .
C34 C 0.9809(5) 0.2442(5) 1.0294(3) 0.0216(14) Uani 1 1 d . . . . .
H34 H 0.992201 0.207130 1.085009 0.026 Uiso 1 1 calc R U . . .
C10 C 0.6333(6) 0.6485(5) 0.4936(3) 0.0255(15) Uani 1 1 d . . . . .
H10 H 0.603258 0.710632 0.527144 0.031 Uiso 1 1 calc R U . . .
C31 C 0.9485(6) 0.3589(5) 0.8618(3) 0.0226(14) Uani 1 1 d . . . . .
H31 H 0.938250 0.396134 0.806168 0.027 Uiso 1 1 calc R U . . .
C11 C 0.7868(6) 0.3489(5) 0.3433(3) 0.0237(15) Uani 1 1 d . . . . .
C33 C 1.0446(6) 0.3354(5) 0.9964(3) 0.0256(15) Uani 1 1 d . . . . .
H33 H 1.099795 0.359849 1.029966 0.031 Uiso 1 1 calc R U . . .
C6 C 0.7131(6) 0.5813(5) 0.3627(3) 0.0268(15) Uani 1 1 d . . . . .
H6 H 0.735873 0.601509 0.306455 0.032 Uiso 1 1 calc R U . . .
C24 C 0.6834(6) 0.0414(5) 0.9066(3) 0.0230(14) Uani 1 1 d . . . . .
H24 H 0.643877 0.045229 0.856029 0.028 Uiso 1 1 calc R U . . .
C1 C 0.6671(6) 0.6787(5) 0.4102(3) 0.0246(15) Uani 1 1 d . . . . .
C25 C 0.6642(6) -0.0421(5) 0.9753(3) 0.0258(15) Uani 1 1 d . . . . .
H25 H 0.611253 -0.096325 0.970757 0.031 Uiso 1 1 calc R U . . .
C12 C 0.6840(6) 0.2725(5) 0.3383(4) 0.0342(17) Uani 1 1 d . . . . .
H12A H 0.720840 0.209079 0.303772 0.051 Uiso 1 1 calc R U . . .
H12B H 0.602960 0.326475 0.314420 0.051 Uiso 1 1 calc R U . . .
H12C H 0.664113 0.234266 0.393540 0.051 Uiso 1 1 calc R U . . .
C38 C 0.5685(6) 0.7774(5) 0.8109(4) 0.0300(16) Uani 1 1 d . . . . .
H38 H 0.510121 0.828104 0.844926 0.036 Uiso 1 1 calc R U . . .
C5 C 0.6616(6) 0.8122(5) 0.3687(3) 0.0301(16) Uani 1 1 d . . . . .
C14 C 0.8250(7) 0.4000(6) 0.2536(3) 0.0388(18) Uani 1 1 d . . . . .
H14A H 0.892128 0.445136 0.255221 0.058 Uiso 1 1 calc R U . . .
H14B H 0.746596 0.454848 0.227017 0.058 Uiso 1 1 calc R U . . .
H14C H 0.860025 0.332131 0.222455 0.058 Uiso 1 1 calc R U . . .
C40 C 0.7452(6) 0.7497(5) 0.7029(4) 0.0326(16) Uani 1 1 d . . . . .
H40 H 0.803105 0.783678 0.665133 0.039 Uiso 1 1 calc R U . . .
C13 C 0.9165(6) 0.2663(6) 0.3833(4) 0.0384(17) Uani 1 1 d . . . . .
H13A H 0.978925 0.315902 0.385922 0.058 Uiso 1 1 calc R U . . .
H13B H 0.955647 0.201565 0.350165 0.058 Uiso 1 1 calc R U . . .
H13C H 0.895975 0.229566 0.438883 0.058 Uiso 1 1 calc R U . . .
C39 C 0.6553(6) 0.8251(5) 0.7525(4) 0.0357(17) Uani 1 1 d . . . . .
H39 H 0.652844 0.909408 0.746532 0.043 Uiso 1 1 calc R U . . .
C4 C 0.5875(7) 0.9069(5) 0.4253(4) 0.049(2) Uani 1 1 d . . . . .
H4A H 0.498857 0.895458 0.439365 0.073 Uiso 1 1 calc R U . . .
H4B H 0.580857 0.989833 0.396446 0.073 Uiso 1 1 calc R U . . .
H4C H 0.636411 0.894767 0.475674 0.073 Uiso 1 1 calc R U . . .
C3 C 0.5894(7) 0.8416(6) 0.2853(4) 0.0443(19) Uani 1 1 d . . . . .
H3A H 0.635935 0.784104 0.248632 0.066 Uiso 1 1 calc R U . . .
H3B H 0.588622 0.925111 0.259689 0.066 Uiso 1 1 calc R U . . .
H3C H 0.498607 0.834051 0.295295 0.066 Uiso 1 1 calc R U . . .
C2 C 0.8054(7) 0.8263(6) 0.3531(5) 0.060(2) Uani 1 1 d . . . . .
H2A H 0.851620 0.804496 0.404980 0.090 Uiso 1 1 calc R U . . .
H2B H 0.803396 0.911018 0.330078 0.090 Uiso 1 1 calc R U . . .
H2C H 0.851614 0.772053 0.314299 0.090 Uiso 1 1 calc R U . . .

loop_
_atom_site_aniso_label
_atom_site_aniso_U_11
_atom_site_aniso_U_22
_atom_site_aniso_U_33
_atom_site_aniso_U_23
_atom_site_aniso_U_13
_atom_site_aniso_U_12
O2 0.033(3) 0.013(2) 0.018(2) -0.0012(17) 0.0011(18) -0.0013(18)
O1 0.031(2) 0.015(2) 0.013(2) -0.0016(17) 0.0032(18) 0.003(2)
N2 0.020(3) 0.010(3) 0.017(3) -0.006(2) 0.006(2) -0.002(2)
N1 0.025(3) 0.015(3) 0.012(3) -0.003(2) 0.005(2) -0.005(2)
N4 0.050(4) 0.023(3) 0.025(3) -0.008(3) 0.001(3) -0.006(3)
C30 0.020(3) 0.008(3) 0.021(3) -0.005(3) 0.003(3) -0.004(3)
C20 0.024(3) 0.013(3) 0.013(3) 0.000(3) 0.002(3) -0.004(3)
C29 0.016(3) 0.015(3) 0.016(3) -0.002(3) 0.001(3) 0.001(3)
C15 0.018(3) 0.015(3) 0.013(3) -0.001(3) 0.002(3) -0.007(3)
N3 0.054(4) 0.030(4) 0.025(3) -0.005(3) -0.002(3) -0.002(3)
C16 0.011(3) 0.014(3) 0.022(3) 0.003(3) 0.004(3) 0.005(3)
C46 0.023(3) 0.016(3) 0.014(3) -0.006(3) 0.002(3) 0.001(3)
C19 0.019(3) 0.007(3) 0.021(3) 0.000(3) 0.004(3) -0.001(3)
C18 0.024(3) 0.011(3) 0.015(3) -0.001(3) 0.005(3) -0.007(3)
C21 0.029(4) 0.011(3) 0.018(3) 0.001(3) -0.006(3) 0.001(3)
C23 0.024(3) 0.006(3) 0.016(3) -0.004(2) 0.009(3) -0.002(3)
C37 0.024(4) 0.017(4) 0.021(3) -0.006(3) -0.001(3) -0.007(3)
C36 0.024(4) 0.013(3) 0.022(3) -0.002(3) 0.000(3) -0.003(3)
C42 0.028(4) 0.010(3) 0.020(3) -0.003(3) 0.000(3) -0.006(3)
C26 0.041(4) 0.018(3) 0.024(4) 0.001(3) 0.010(3) -0.006(3)
C9 0.029(4) 0.023(4) 0.016(3) -0.003(3) 0.005(3) -0.004(3)
C35 0.024(4) 0.016(3) 0.014(3) -0.007(3) -0.001(3) -0.003(3)
C17 0.021(3) 0.013(3) 0.015(3) -0.002(3) 0.006(3) -0.004(3)
C45 0.027(4) 0.021(4) 0.021(3) -0.011(3) -0.001(3) 0.002(3)
C22 0.028(4) 0.013(4) 0.011(3) -0.003(3) 0.004(3) -0.002(3)
C28 0.024(4) 0.016(3) 0.014(3) -0.006(3) 0.005(3) -0.003(3)
C7 0.027(4) 0.020(4) 0.019(3) -0.001(3) 0.000(3) -0.004(3)
C32 0.026(4) 0.020(3) 0.032(4) -0.006(3) 0.006(3) -0.008(3)
C8 0.026(4) 0.016(4) 0.018(3) -0.001(3) 0.001(3) -0.002(3)
C43 0.026(4) 0.018(4) 0.021(3) 0.002(3) 0.002(3) -0.009(3)
C41 0.024(4) 0.016(4) 0.035(4) -0.007(3) 0.008(3) -0.003(3)
C44 0.029(4) 0.033(4) 0.019(3) -0.004(3) 0.009(3) -0.007(3)
C27 0.029(4) 0.020(3) 0.017(3) -0.005(3) 0.004(3) -0.003(3)
C34 0.022(4) 0.021(4) 0.019(3) -0.004(3) 0.000(3) 0.000(3)
C10 0.034(4) 0.017(4) 0.025(4) -0.006(3) 0.001(3) -0.006(3)
C31 0.030(4) 0.020(3) 0.016(3) -0.003(3) 0.001(3) -0.004(3)
C11 0.034(4) 0.016(3) 0.015(3) -0.005(3) 0.002(3) 0.005(3)
C33 0.027(4) 0.019(3) 0.032(4) -0.007(3) -0.005(3) -0.006(3)
C6 0.039(4) 0.026(4) 0.015(3) -0.001(3) 0.003(3) -0.009(3)
C24 0.033(4) 0.015(3) 0.019(3) -0.002(3) -0.001(3) -0.004(3)
C1 0.033(4) 0.018(4) 0.021(4) 0.004(3) -0.003(3) -0.006(3)
C25 0.029(4) 0.015(4) 0.034(4) -0.004(3) 0.004(3) -0.008(3)
C12 0.048(4) 0.023(4) 0.032(4) -0.012(3) -0.002(3) -0.002(3)
C38 0.033(4) 0.016(4) 0.042(4) -0.013(3) 0.005(3) -0.003(3)
C5 0.047(4) 0.017(4) 0.025(4) 0.002(3) 0.001(3) -0.008(3)
C14 0.058(5) 0.027(4) 0.026(4) -0.007(3) 0.010(3) -0.003(4)
C40 0.026(4) 0.026(4) 0.045(4) -0.004(3) 0.007(3) -0.007(3)
C13 0.044(4) 0.036(4) 0.030(4) -0.011(3) 0.008(3) 0.002(4)
C39 0.039(4) 0.014(4) 0.057(4) -0.009(3) 0.003(4) -0.010(3)
C4 0.085(6) 0.016(4) 0.039(4) -0.002(3) 0.000(4) -0.003(4)
C3 0.070(5) 0.021(4) 0.033(4) 0.002(3) -0.002(4) -0.001(4)
C2 0.059(6) 0.037(5) 0.085(6) -0.004(4) 0.010(4) -0.021(4)

_geom_special_details            
;
 All esds (except the esd in the dihedral angle between two l.s. planes)
 are estimated using the full covariance matrix.  The cell esds are taken
 into account individually in the estimation of esds in distances, angles
 and torsion angles; correlations between esds in cell parameters are only
 used when they are defined by crystal symmetry.  An approximate (isotropic)
 treatment of cell esds is used for estimating esds involving l.s. planes.
;

loop_
_geom_bond_atom_site_label_1
_geom_bond_atom_site_label_2
_geom_bond_distance
_geom_bond_site_symmetry_2
_geom_bond_publ_flag
O2 C15 1.367(6) . ?
O2 C8 1.400(6) . ?
O1 C16 1.365(6) . ?
O1 C9 1.412(6) . ?
N2 C17 1.398(6) . ?
N2 C35 1.403(6) . ?
N2 C36 1.417(6) . ?
N1 C23 1.401(6) . ?
N1 C30 1.402(6) . ?
N1 C18 1.411(6) . ?
N4 C21 1.138(6) . ?
C30 C31 1.392(7) . ?
C30 C29 1.399(7) . ?
C20 C15 1.376(7) . ?
C20 C19 1.409(7) . ?
C20 C21 1.440(8) . ?
C29 C34 1.385(7) . ?
C29 C28 1.437(7) . ?
C15 C16 1.381(7) . ?
N3 C22 1.162(7) . ?
C16 C17 1.393(7) . ?
C46 C45 1.389(7) . ?
C46 C35 1.410(7) . ?
C46 C37 1.435(7) . ?
C19 C18 1.390(7) . ?
C19 C22 1.422(8) . ?
C18 C17 1.407(7) . ?
C23 C24 1.386(7) . ?
C23 C28 1.401(7) . ?
C37 C38 1.395(7) . ?
C37 C36 1.405(7) . ?
C36 C41 1.368(7) . ?
C42 C43 1.378(7) . ?
C42 C35 1.391(7) . ?
C26 C27 1.372(7) . ?
C26 C25 1.396(8) . ?
C9 C8 1.378(7) . ?
C9 C10 1.386(7) . ?
C45 C44 1.369(7) . ?
C28 C27 1.393(7) . ?
C7 C8 1.389(7) . ?
C7 C6 1.402(7) . ?
C7 C11 1.541(7) . ?
C32 C31 1.360(7) . ?
C32 C33 1.394(7) . ?
C43 C44 1.397(8) . ?
C41 C40 1.391(7) . ?
C34 C33 1.373(7) . ?
C10 C1 1.380(7) . ?
C11 C13 1.533(8) . ?
C11 C12 1.537(8) . ?
C11 C14 1.535(7) . ?
C6 C1 1.401(7) . ?
C24 C25 1.372(7) . ?
C1 C5 1.530(7) . ?
C38 C39 1.394(8) . ?
C5 C2 1.527(9) . ?
C5 C3 1.535(8) . ?
C5 C4 1.532(8) . ?
C40 C39 1.388(8) . ?

loop_
_geom_angle_atom_site_label_1
_geom_angle_atom_site_label_2
_geom_angle_atom_site_label_3
_geom_angle
_geom_angle_site_symmetry_1
_geom_angle_site_symmetry_3
_geom_angle_publ_flag
C15 O2 C8 113.7(4) . . ?
C16 O1 C9 113.6(4) . . ?
C17 N2 C35 125.0(4) . . ?
C17 N2 C36 125.4(4) . . ?
C35 N2 C36 108.0(4) . . ?
C23 N1 C30 108.1(4) . . ?
C23 N1 C18 126.2(4) . . ?
C30 N1 C18 125.2(4) . . ?
C31 C30 C29 122.2(5) . . ?
C31 C30 N1 129.4(5) . . ?
C29 C30 N1 108.4(4) . . ?
C15 C20 C19 118.5(5) . . ?
C15 C20 C21 120.5(5) . . ?
C19 C20 C21 120.9(5) . . ?
C34 C29 C30 119.0(5) . . ?
C34 C29 C28 133.3(5) . . ?
C30 C29 C28 107.7(4) . . ?
O2 C15 C20 118.6(5) . . ?
O2 C15 C16 120.6(5) . . ?
C20 C15 C16 120.8(5) . . ?
O1 C16 C15 119.1(5) . . ?
O1 C16 C17 119.1(5) . . ?
C15 C16 C17 121.6(5) . . ?
C45 C46 C35 118.8(5) . . ?
C45 C46 C37 134.1(5) . . ?
C35 C46 C37 107.1(5) . . ?
C18 C19 C20 121.0(5) . . ?
C18 C19 C22 120.8(5) . . ?
C20 C19 C22 117.8(5) . . ?
C19 C18 N1 119.0(5) . . ?
C19 C18 C17 119.8(5) . . ?
N1 C18 C17 121.2(4) . . ?
N4 C21 C20 177.4(6) . . ?
C24 C23 C28 121.7(5) . . ?
C24 C23 N1 129.4(5) . . ?
C28 C23 N1 108.9(4) . . ?
C38 C37 C36 119.3(5) . . ?
C38 C37 C46 132.7(5) . . ?
C36 C37 C46 107.9(5) . . ?
C41 C36 C37 122.6(5) . . ?
C41 C36 N2 129.2(5) . . ?
C37 C36 N2 108.2(4) . . ?
C43 C42 C35 117.5(5) . . ?
C27 C26 C25 120.4(5) . . ?
C8 C9 C10 121.7(5) . . ?
C8 C9 O1 119.7(5) . . ?
C10 C9 O1 118.6(5) . . ?
C42 C35 N2 129.6(5) . . ?
C42 C35 C46 121.6(5) . . ?
N2 C35 C46 108.8(4) . . ?
C16 C17 N2 120.1(5) . . ?
C16 C17 C18 118.2(5) . . ?
N2 C17 C18 121.7(4) . . ?
C44 C45 C46 120.2(5) . . ?
N3 C22 C19 176.2(6) . . ?
C27 C28 C23 119.5(5) . . ?
C27 C28 C29 133.6(5) . . ?
C23 C28 C29 106.9(4) . . ?
C8 C7 C6 115.7(5) . . ?
C8 C7 C11 121.2(5) . . ?
C6 C7 C11 123.1(5) . . ?
C31 C32 C33 121.5(5) . . ?
C9 C8 C7 121.4(5) . . ?
C9 C8 O2 118.3(5) . . ?
C7 C8 O2 120.3(5) . . ?
C42 C43 C44 121.9(5) . . ?
C36 C41 C40 117.9(5) . . ?
C45 C44 C43 120.0(5) . . ?
C26 C27 C28 119.0(5) . . ?
C33 C34 C29 118.9(5) . . ?
C1 C10 C9 119.4(5) . . ?
C32 C31 C30 117.3(5) . . ?
C13 C11 C12 110.9(5) . . ?
C13 C11 C14 107.0(5) . . ?
C12 C11 C14 108.1(5) . . ?
C13 C11 C7 109.3(4) . . ?
C12 C11 C7 110.2(5) . . ?
C14 C11 C7 111.2(4) . . ?
C34 C33 C32 121.0(5) . . ?
C1 C6 C7 123.9(5) . . ?
C25 C24 C23 117.4(5) . . ?
C10 C1 C6 117.9(5) . . ?
C10 C1 C5 123.0(5) . . ?
C6 C1 C5 119.0(5) . . ?
C24 C25 C26 121.9(5) . . ?
C37 C38 C39 118.0(5) . . ?
C2 C5 C1 108.6(5) . . ?
C2 C5 C3 109.5(5) . . ?
C1 C5 C3 110.7(5) . . ?
C2 C5 C4 108.2(5) . . ?
C1 C5 C4 111.3(5) . . ?
C3 C5 C4 108.5(5) . . ?
C39 C40 C41 120.7(5) . . ?
C40 C39 C38 121.5(5) . . ?

_refine_diff_density_max         0.988
_refine_diff_density_min         -0.296
_refine_diff_density_rms         0.077

_shelx_res_file                  
;
TITL mp1_a.res in P-1
    mp1_a.res
    created by SHELXL-2019/1 at 17:13:52 on 18-Aug-2025
CELL  0.71073  10.2867  11.2287  16.1798   80.731   85.950   75.067
ZERR   36.000   0.0037   0.0041   0.0058    0.011    0.010    0.011
LATT 1
SFAC C  H  N  O
UNIT 36  36  36  36
OMIT -3 43
L.S. 30
ACTA
BOND
FMAP 2
PLAN 5
TEMP 23.000
WGHT    0.100000    0.609570
FVAR       0.71206
O2    4    0.696436    0.307849    0.516765    11.00000    0.03304    0.01309 =
         0.01811   -0.00121    0.00106   -0.00133
O1    4    0.609307    0.495500    0.612289    11.00000    0.03069    0.01485 =
         0.01327   -0.00156    0.00319    0.00304
N2    3    0.644750    0.454662    0.782869    11.00000    0.01954    0.01050 =
         0.01683   -0.00597    0.00602   -0.00218
N1    3    0.798546    0.214086    0.857050    11.00000    0.02502    0.01471 =
         0.01221   -0.00319    0.00515   -0.00507
N4    3    0.847730   -0.011025    0.547103    11.00000    0.04971    0.02290 =
         0.02550   -0.00845    0.00074   -0.00625
C30   1    0.883202    0.267091    0.895634    11.00000    0.01977    0.00776 =
         0.02112   -0.00470    0.00284   -0.00369
C20   1    0.788683    0.168435    0.635394    11.00000    0.02374    0.01345 =
         0.01251   -0.00015    0.00181   -0.00395
C29   1    0.899423    0.208217    0.978629    11.00000    0.01586    0.01450 =
         0.01569   -0.00246    0.00085    0.00063
C15   1    0.723405    0.286810    0.600115    11.00000    0.01847    0.01509 =
         0.01269   -0.00100    0.00178   -0.00744
N3    3    0.975853   -0.064099    0.777938    11.00000    0.05371    0.03010 =
         0.02506   -0.00484   -0.00192   -0.00153
C16   1    0.679542    0.380871    0.648674    11.00000    0.01139    0.01418 =
         0.02247    0.00303    0.00382    0.00469
C46   1    0.494073    0.574391    0.866088    11.00000    0.02251    0.01572 =
         0.01387   -0.00620    0.00153    0.00080
C19   1    0.814011    0.146258    0.721700    11.00000    0.01873    0.00661 =
         0.02073    0.00048    0.00392   -0.00091
C18   1    0.769151    0.240153    0.771133    11.00000    0.02374    0.01066 =
         0.01456   -0.00105    0.00532   -0.00686
C21   1    0.824423    0.068448    0.585844    11.00000    0.02933    0.01127 =
         0.01835    0.00079   -0.00560    0.00055
C23   1    0.764057    0.119942    0.915604    11.00000    0.02416    0.00637 =
         0.01616   -0.00439    0.00905   -0.00175
C37   1    0.571674    0.651320    0.816934    11.00000    0.02398    0.01738 =
         0.02105   -0.00630   -0.00109   -0.00674
C36   1    0.662507    0.577351    0.765352    11.00000    0.02375    0.01265 =
         0.02189   -0.00244    0.00038   -0.00265
C42   1    0.481540    0.357775    0.877627    11.00000    0.02804    0.01033 =
         0.02039   -0.00308    0.00024   -0.00604
AFIX  43
H42   2    0.511987    0.278717    0.862250    11.00000   -1.20000
AFIX   0
C26   1    0.721820   -0.047916    1.051942    11.00000    0.04086    0.01772 =
         0.02390    0.00091    0.00952   -0.00615
AFIX  43
H26   2    0.705902   -0.104882    1.097527    11.00000   -1.20000
AFIX   0
C9    1    0.644342    0.524725    0.526802    11.00000    0.02870    0.02291 =
         0.01614   -0.00340    0.00520   -0.00401
C35   1    0.540069    0.454128    0.843348    11.00000    0.02398    0.01619 =
         0.01356   -0.00653   -0.00111   -0.00317
C17   1    0.698362    0.359629    0.734720    11.00000    0.02121    0.01285 =
         0.01495   -0.00223    0.00622   -0.00379
C45   1    0.388435    0.596119    0.924634    11.00000    0.02689    0.02095 =
         0.02144   -0.01119   -0.00052    0.00234
AFIX  43
H45   2    0.357036    0.674864    0.940387    11.00000   -1.20000
AFIX   0
C22   1    0.900180    0.029813    0.754540    11.00000    0.02807    0.01335 =
         0.01094   -0.00317    0.00379   -0.00209
C28   1    0.824091    0.114937    0.991566    11.00000    0.02410    0.01576 =
         0.01435   -0.00558    0.00464   -0.00320
C7    1    0.726976    0.455181    0.394930    11.00000    0.02691    0.02012 =
         0.01933   -0.00136    0.00049   -0.00376
C32   1    1.027759    0.392002    0.913237    11.00000    0.02597    0.01966 =
         0.03224   -0.00614    0.00609   -0.00824
AFIX  43
H32   2    1.071792    0.453808    0.892502    11.00000   -1.20000
AFIX   0
C8    1    0.689152    0.430487    0.478773    11.00000    0.02624    0.01579 =
         0.01848   -0.00102    0.00120   -0.00234
C43   1    0.376751    0.383877    0.935226    11.00000    0.02552    0.01814 =
         0.02095    0.00190    0.00197   -0.00853
AFIX  43
H43   2    0.335732    0.321065    0.958792    11.00000   -1.20000
AFIX   0
C41   1    0.749606    0.623703    0.709194    11.00000    0.02406    0.01626 =
         0.03465   -0.00718    0.00790   -0.00313
AFIX  43
H41   2    0.809815    0.572618    0.676283    11.00000   -1.20000
AFIX   0
C44   1    0.330430    0.501997    0.959201    11.00000    0.02863    0.03280 =
         0.01903   -0.00448    0.00873   -0.00736
AFIX  43
H44   2    0.260148    0.516701    0.998665    11.00000   -1.20000
AFIX   0
C27   1    0.801778    0.029842    1.060377    11.00000    0.02853    0.02024 =
         0.01676   -0.00549    0.00394   -0.00281
AFIX  43
H27   2    0.840522    0.025790    1.111307    11.00000   -1.20000
AFIX   0
C34   1    0.980866    0.244187    1.029421    11.00000    0.02225    0.02121 =
         0.01873   -0.00403    0.00029   -0.00028
AFIX  43
H34   2    0.992201    0.207130    1.085009    11.00000   -1.20000
AFIX   0
C10   1    0.633252    0.648486    0.493561    11.00000    0.03430    0.01701 =
         0.02544   -0.00601    0.00081   -0.00579
AFIX  43
H10   2    0.603258    0.710632    0.527144    11.00000   -1.20000
AFIX   0
C31   1    0.948465    0.358901    0.861777    11.00000    0.02967    0.02042 =
         0.01635   -0.00306    0.00113   -0.00412
AFIX  43
H31   2    0.938250    0.396134    0.806168    11.00000   -1.20000
AFIX   0
C11   1    0.786842    0.348864    0.343261    11.00000    0.03429    0.01645 =
         0.01482   -0.00522    0.00249    0.00453
C33   1    1.044584    0.335420    0.996385    11.00000    0.02721    0.01942 =
         0.03198   -0.00732   -0.00463   -0.00616
AFIX  43
H33   2    1.099795    0.359849    1.029966    11.00000   -1.20000
AFIX   0
C6    1    0.713141    0.581314    0.362694    11.00000    0.03885    0.02583 =
         0.01456   -0.00076    0.00325   -0.00864
AFIX  43
H6    2    0.735873    0.601509    0.306455    11.00000   -1.20000
AFIX   0
C24   1    0.683423    0.041449    0.906644    11.00000    0.03338    0.01507 =
         0.01914   -0.00151   -0.00125   -0.00428
AFIX  43
H24   2    0.643877    0.045229    0.856029    11.00000   -1.20000
AFIX   0
C1    1    0.667116    0.678681    0.410175    11.00000    0.03255    0.01807 =
         0.02069    0.00439   -0.00283   -0.00584
C25   1    0.664203   -0.042056    0.975350    11.00000    0.02895    0.01516 =
         0.03438   -0.00447    0.00358   -0.00803
AFIX  43
H25   2    0.611253   -0.096325    0.970757    11.00000   -1.20000
AFIX   0
C12   1    0.684045    0.272507    0.338281    11.00000    0.04759    0.02254 =
         0.03153   -0.01169   -0.00166   -0.00236
AFIX 137
H12A  2    0.720840    0.209079    0.303772    11.00000   -1.50000
H12B  2    0.602960    0.326475    0.314420    11.00000   -1.50000
H12C  2    0.664113    0.234266    0.393540    11.00000   -1.50000
AFIX   0
C38   1    0.568452    0.777401    0.810931    11.00000    0.03276    0.01586 =
         0.04172   -0.01297    0.00545   -0.00286
AFIX  43
H38   2    0.510121    0.828104    0.844926    11.00000   -1.20000
AFIX   0
C5    1    0.661593    0.812247    0.368732    11.00000    0.04667    0.01675 =
         0.02457    0.00229    0.00068   -0.00758
C14   1    0.824968    0.400037    0.253591    11.00000    0.05835    0.02734 =
         0.02569   -0.00685    0.00966   -0.00273
AFIX 137
H14A  2    0.892128    0.445136    0.255221    11.00000   -1.50000
H14B  2    0.746596    0.454848    0.227017    11.00000   -1.50000
H14C  2    0.860025    0.332131    0.222455    11.00000   -1.50000
AFIX   0
C40   1    0.745206    0.749657    0.702912    11.00000    0.02597    0.02566 =
         0.04505   -0.00416    0.00722   -0.00747
AFIX  43
H40   2    0.803105    0.783678    0.665133    11.00000   -1.20000
AFIX   0
C13   1    0.916452    0.266259    0.383297    11.00000    0.04392    0.03592 =
         0.02979   -0.01139    0.00827    0.00159
AFIX 137
H13A  2    0.978925    0.315902    0.385922    11.00000   -1.50000
H13B  2    0.955647    0.201565    0.350165    11.00000   -1.50000
H13C  2    0.895975    0.229566    0.438883    11.00000   -1.50000
AFIX   0
C39   1    0.655251    0.825104    0.752471    11.00000    0.03919    0.01368 =
         0.05688   -0.00918    0.00308   -0.01001
AFIX  43
H39   2    0.652844    0.909408    0.746532    11.00000   -1.20000
AFIX   0
C4    1    0.587515    0.906912    0.425338    11.00000    0.08508    0.01606 =
         0.03858   -0.00230   -0.00008   -0.00292
AFIX 137
H4A   2    0.498857    0.895458    0.439365    11.00000   -1.50000
H4B   2    0.580857    0.989833    0.396446    11.00000   -1.50000
H4C   2    0.636411    0.894767    0.475674    11.00000   -1.50000
AFIX   0
C3    1    0.589435    0.841629    0.285275    11.00000    0.07029    0.02134 =
         0.03313    0.00245   -0.00156   -0.00105
AFIX 137
H3A   2    0.635935    0.784104    0.248632    11.00000   -1.50000
H3B   2    0.588622    0.925111    0.259689    11.00000   -1.50000
H3C   2    0.498607    0.834051    0.295295    11.00000   -1.50000
AFIX   0
C2    1    0.805405    0.826253    0.353068    11.00000    0.05898    0.03664 =
         0.08517   -0.00416    0.01034   -0.02063
AFIX 137
H2A   2    0.851620    0.804496    0.404980    11.00000   -1.50000
H2B   2    0.803396    0.911018    0.330078    11.00000   -1.50000
H2C   2    0.851614    0.772053    0.314299    11.00000   -1.50000
AFIX   0
HKLF 4


REM  mp1_a.res in P-1
REM wR2 = 0.2281, GooF = S = 1.451, Restrained GooF = 1.451 for all data
REM R1 = 0.0839 for 2950 Fo > 4sig(Fo) and 0.1251 for all 4103 data
REM 475 parameters refined using 0 restraints

END

WGHT      0.0682      6.7726

REM Highest difference peak  0.988,  deepest hole -0.296,  1-sigma level  0.077
Q1    1   0.9739  0.4495  0.5693  11.00000  0.05    0.99
Q2    1   1.0000  0.5000  0.5000  10.50000  0.05    0.98
Q3    1   0.7845  0.2836  0.8761  11.00000  0.05    0.22
Q4    1   0.6795  0.9609  0.2871  11.00000  0.05    0.22
Q5    1   0.8497  0.8401  0.2585  11.00000  0.05    0.22
;
_shelx_res_checksum              1157
####################################################################### 
# 
# This file contains crystal structure data downloaded from the 
# Cambridge Structural Database (CSD) hosted by the Cambridge 
# Crystallographic Data Centre (CCDC).
# 
# Full information about CCDC data access policies and citation 
# guidelines are available at http://www.ccdc.cam.ac.uk/access/V1 
# 
# Audit and citation data items may have been added by the CCDC. 
# Please retain this information to preserve the provenance of 
# this file and to allow appropriate attribution of the data. 
# 
#######################################################################

data_a3_a
_database_code_depnum_ccdc_archive 'CCDC 2551025'
loop_
_audit_author_name
_audit_author_address
'Anwesha Bera'
;Indian Institute of science, education and research (IISER), Pune
India
;
_audit_update_record             
;
2026-05-01 deposited with the CCDC.	2026-07-24 downloaded from the CCDC.
;

_audit_creation_method           SHELXL-2019/1
_shelx_SHELXL_version_number     2019/1
_chemical_name_systematic        ?
_chemical_name_common            ?
_chemical_melting_point          ?
_chemical_formula_moiety         ?
_chemical_formula_sum            'C H N O'
_chemical_formula_weight         43.03

loop_
_atom_type_symbol
_atom_type_description
_atom_type_scat_dispersion_real
_atom_type_scat_dispersion_imag
_atom_type_scat_source
C C 0.0033 0.0016 'International Tables Vol C Tables 4.2.6.8 and 6.1.1.4'
H H 0.0000 0.0000 'International Tables Vol C Tables 4.2.6.8 and 6.1.1.4'
N N 0.0061 0.0033 'International Tables Vol C Tables 4.2.6.8 and 6.1.1.4'
O O 0.0106 0.0060 'International Tables Vol C Tables 4.2.6.8 and 6.1.1.4'

_space_group_crystal_system      orthorhombic
_space_group_IT_number           61
_space_group_name_H-M_alt        'P b c a'
_space_group_name_Hall           '-P 2ac 2ab'

_shelx_space_group_comment       
;
The symmetry employed for this shelxl refinement is uniquely defined
by the following loop, which should always be used as a source of
symmetry information in preference to the above space-group names.
They are only intended as comments.
;

loop_
_space_group_symop_operation_xyz
'x, y, z'
'-x+1/2, -y, z+1/2'
'-x, y+1/2, -z+1/2'
'x+1/2, -y+1/2, -z'
'-x, -y, -z'
'x-1/2, y, -z-1/2'
'x, -y-1/2, z-1/2'
'-x-1/2, y-1/2, z'

_cell_length_a                   15.519(3)
_cell_length_b                   11.394(2)
_cell_length_c                   41.397(8)
_cell_angle_alpha                90
_cell_angle_beta                 90
_cell_angle_gamma                90
_cell_volume                     7320(2)
_cell_formula_units_Z            146
_cell_measurement_temperature    150(2)
_cell_measurement_reflns_used    ?
_cell_measurement_theta_min      ?
_cell_measurement_theta_max      ?

_exptl_crystal_description       ?
_exptl_crystal_colour            ?
_exptl_crystal_density_meas      ?
_exptl_crystal_density_method    ?
_exptl_crystal_density_diffrn    1.425
_exptl_crystal_F_000             3212
_exptl_transmission_factor_min   ?
_exptl_transmission_factor_max   ?
_exptl_crystal_size_max          ?
_exptl_crystal_size_mid          ?
_exptl_crystal_size_min          ?
_exptl_absorpt_coefficient_mu    0.128
_shelx_estimated_absorpt_T_min   ?
_shelx_estimated_absorpt_T_max   ?
_exptl_absorpt_correction_type   ?
_exptl_absorpt_correction_T_min  ?
_exptl_absorpt_correction_T_max  ?
_exptl_absorpt_process_details   ?
_exptl_absorpt_special_details   ?
_diffrn_ambient_temperature      150(2)
_diffrn_radiation_wavelength     0.71073
_diffrn_radiation_type           MoK\a
_diffrn_source                   ?
_diffrn_measurement_device_type  ?
_diffrn_measurement_method       ?
_diffrn_detector_area_resol_mean ?
_diffrn_reflns_number            243414
_diffrn_reflns_av_unetI/netI     0.2470
_diffrn_reflns_av_R_equivalents  0.9141
_diffrn_reflns_limit_h_min       -16
_diffrn_reflns_limit_h_max       20
_diffrn_reflns_limit_k_min       -15
_diffrn_reflns_limit_k_max       15
_diffrn_reflns_limit_l_min       -55
_diffrn_reflns_limit_l_max       56
_diffrn_reflns_theta_min         1.968
_diffrn_reflns_theta_max         28.940
_diffrn_reflns_theta_full        25.242
_diffrn_measured_fraction_theta_max 0.983
_diffrn_measured_fraction_theta_full 1.000
_diffrn_reflns_Laue_measured_fraction_max 0.983
_diffrn_reflns_Laue_measured_fraction_full 1.000
_diffrn_reflns_point_group_measured_fraction_max 0.983
_diffrn_reflns_point_group_measured_fraction_full 1.000
_reflns_number_total             9518
_reflns_number_gt                4399
_reflns_threshold_expression     'I > 2\s(I)'
_reflns_Friedel_coverage         0.000
_reflns_Friedel_fraction_max     .
_reflns_Friedel_fraction_full    .

_reflns_special_details          
;
 Reflections were merged by SHELXL according to the crystal
 class for the calculation of statistics and refinement.
 
 _reflns_Friedel_fraction is defined as the number of unique
 Friedel pairs measured divided by the number that would be
 possible theoretically, ignoring centric projections and
 systematic absences.
;

_computing_data_collection       ?
_computing_cell_refinement       ?
_computing_data_reduction        ?
_computing_structure_solution    ?
_computing_structure_refinement  'SHELXL-2019/1 (Sheldrick, 2019)'
_computing_molecular_graphics    ?
_computing_publication_material  ?
_refine_special_details          ?
_refine_ls_structure_factor_coef Fsqd
_refine_ls_matrix_type           full
_refine_ls_weighting_scheme      calc
_refine_ls_weighting_details     
'w=1/[\s^2^(Fo^2^)+(0.0125P)^2^+23.9249P] where P=(Fo^2^+2Fc^2^)/3'
_atom_sites_solution_primary     ?
_atom_sites_solution_secondary   ?
_atom_sites_solution_hydrogens   geom
_refine_ls_hydrogen_treatment    constr
_refine_ls_extinction_method     none
_refine_ls_extinction_coef       .
_refine_ls_number_reflns         9518
_refine_ls_number_parameters     475
_refine_ls_number_restraints     0
_refine_ls_R_factor_all          0.2663
_refine_ls_R_factor_gt           0.1435
_refine_ls_wR_factor_ref         0.2580
_refine_ls_wR_factor_gt          0.2148
_refine_ls_goodness_of_fit_ref   1.114
_refine_ls_restrained_S_all      1.114
_refine_ls_shift/su_max          0.000
_refine_ls_shift/su_mean         0.000

loop_
_atom_site_label
_atom_site_type_symbol
_atom_site_fract_x
_atom_site_fract_y
_atom_site_fract_z
_atom_site_U_iso_or_equiv
_atom_site_adp_type
_atom_site_occupancy
_atom_site_site_symmetry_order
_atom_site_calc_flag
_atom_site_refinement_flags_posn
_atom_site_refinement_flags_adp
_atom_site_refinement_flags_occupancy
_atom_site_disorder_assembly
_atom_site_disorder_group
O1 O 0.3511(2) 0.5102(3) 0.70839(8) 0.0210(8) Uani 1 1 d . . . . .
O2 O 0.5020(2) 0.3724(3) 0.71722(8) 0.0233(8) Uani 1 1 d . . . . .
N1 N 0.2372(3) 0.6328(5) 0.64638(12) 0.0329(12) Uani 1 1 d . . . . .
N2 N 0.3884(2) 0.4915(4) 0.59339(10) 0.0168(9) Uani 1 1 d . . . . .
N3 N 0.5379(2) 0.3472(4) 0.60254(10) 0.0178(9) Uani 1 1 d . . . . .
N4 N 0.6550(3) 0.2370(5) 0.66745(13) 0.0360(12) Uani 1 1 d . . . . .
C1 C 0.4488(3) 0.4045(4) 0.74353(11) 0.0147(10) Uani 1 1 d . . . . .
C2 C 0.4753(3) 0.3659(4) 0.77341(11) 0.0151(10) Uani 1 1 d . . . . .
H2 H 0.525462 0.318645 0.775506 0.018 Uiso 1 1 calc R U . . .
C3 C 0.4273(3) 0.3974(4) 0.80065(11) 0.0150(10) Uani 1 1 d . . . . .
C4 C 0.3508(3) 0.4597(4) 0.79559(12) 0.0174(10) Uani 1 1 d . . . . .
H4 H 0.316512 0.478147 0.813915 0.021 Uiso 1 1 calc R U . . .
C5 C 0.3215(3) 0.4966(4) 0.76533(12) 0.0142(9) Uani 1 1 d . . . . .
C6 C 0.3746(3) 0.4688(4) 0.73925(11) 0.0142(10) Uani 1 1 d . . . . .
C7 C 0.3981(3) 0.4686(4) 0.68303(11) 0.0149(10) Uani 1 1 d . . . . .
C8 C 0.4723(3) 0.4031(4) 0.68736(12) 0.0161(10) Uani 1 1 d . . . . .
C9 C 0.3710(3) 0.4996(4) 0.65187(12) 0.0152(10) Uani 1 1 d . . . . .
C10 C 0.4177(3) 0.4610(4) 0.62466(12) 0.0152(10) Uani 1 1 d . . . . .
C11 C 0.4920(3) 0.3948(4) 0.62918(12) 0.0169(10) Uani 1 1 d . . . . .
C12 C 0.5192(3) 0.3651(4) 0.66066(11) 0.0150(10) Uani 1 1 d . . . . .
C13 C 0.4579(3) 0.3689(5) 0.83483(13) 0.0230(11) Uani 1 1 d . . . . .
C14 C 0.4847(7) 0.4805(7) 0.8514(2) 0.086(4) Uani 1 1 d . . . . .
H14A H 0.536765 0.511547 0.841091 0.128 Uiso 1 1 calc R U . . .
H14B H 0.496705 0.464284 0.874252 0.128 Uiso 1 1 calc R U . . .
H14C H 0.438249 0.538408 0.849798 0.128 Uiso 1 1 calc R U . . .
C15 C 0.2370(3) 0.5669(4) 0.76093(11) 0.0154(10) Uani 1 1 d . . . . .
C16 C 0.1864(3) 0.5729(5) 0.79283(13) 0.0240(11) Uani 1 1 d . . . . .
H16A H 0.132648 0.616453 0.789425 0.036 Uiso 1 1 calc R U . . .
H16B H 0.221199 0.612991 0.809213 0.036 Uiso 1 1 calc R U . . .
H16C H 0.172990 0.493248 0.800183 0.036 Uiso 1 1 calc R U . . .
C17 C 0.2962(3) 0.5739(5) 0.64831(11) 0.0176(10) Uani 1 1 d . . . . .
C18 C 0.3196(3) 0.4367(4) 0.57729(12) 0.0155(10) Uani 1 1 d . . . . .
C19 C 0.3242(3) 0.4656(4) 0.54394(12) 0.0177(10) Uani 1 1 d . . . . .
C20 C 0.3979(3) 0.5409(5) 0.53981(12) 0.0190(10) Uani 1 1 d . . . . .
C21 C 0.4373(3) 0.5531(4) 0.57066(12) 0.0165(10) Uani 1 1 d . . . . .
C22 C 0.5103(3) 0.2493(4) 0.58468(12) 0.0176(10) Uani 1 1 d . . . . .
C23 C 0.5752(3) 0.2204(4) 0.56236(12) 0.0197(10) Uani 1 1 d . . . . .
C24 C 0.6452(3) 0.3017(5) 0.56712(12) 0.0202(11) Uani 1 1 d . . . . .
C25 C 0.6212(3) 0.3787(5) 0.59244(12) 0.0190(10) Uani 1 1 d . . . . .
C26 C 0.5947(3) 0.2939(5) 0.66478(12) 0.0219(11) Uani 1 1 d . . . . .
C27 C 0.5309(5) 0.2801(8) 0.83541(16) 0.066(3) Uani 1 1 d . . . . .
H27A H 0.513660 0.209740 0.823437 0.098 Uiso 1 1 calc R U . . .
H27B H 0.543925 0.258889 0.857828 0.098 Uiso 1 1 calc R U . . .
H27C H 0.582197 0.314450 0.825351 0.098 Uiso 1 1 calc R U . . .
C28 C 0.3843(4) 0.3137(8) 0.85510(14) 0.055(2) Uani 1 1 d . . . . .
H28A H 0.370630 0.235639 0.846588 0.082 Uiso 1 1 calc R U . . .
H28B H 0.333068 0.363745 0.853857 0.082 Uiso 1 1 calc R U . . .
H28C H 0.402751 0.306826 0.877661 0.082 Uiso 1 1 calc R U . . .
C29 C 0.1778(3) 0.5073(5) 0.73602(14) 0.0260(12) Uani 1 1 d . . . . .
H29A H 0.205840 0.507802 0.714805 0.039 Uiso 1 1 calc R U . . .
H29B H 0.123120 0.549959 0.734759 0.039 Uiso 1 1 calc R U . . .
H29C H 0.166881 0.426049 0.742640 0.039 Uiso 1 1 calc R U . . .
C30 C 0.2585(3) 0.6925(4) 0.75004(14) 0.0270(12) Uani 1 1 d . . . . .
H30A H 0.286989 0.690093 0.728922 0.041 Uiso 1 1 calc R U . . .
H30B H 0.297024 0.729151 0.765864 0.041 Uiso 1 1 calc R U . . .
H30C H 0.205275 0.738379 0.748400 0.041 Uiso 1 1 calc R U . . .
C31 C 0.2564(3) 0.3626(5) 0.58974(13) 0.0237(11) Uani 1 1 d . . . . .
H31 H 0.253678 0.345142 0.612158 0.028 Uiso 1 1 calc R U . . .
C32 C 0.1984(3) 0.3157(5) 0.56836(15) 0.0290(13) Uani 1 1 d . . . . .
H32 H 0.154808 0.264326 0.576111 0.035 Uiso 1 1 calc R U . . .
C33 C 0.2019(4) 0.3422(5) 0.53510(15) 0.0331(14) Uani 1 1 d . . . . .
H33 H 0.161237 0.307791 0.520823 0.040 Uiso 1 1 calc R U . . .
C34 C 0.2637(4) 0.4175(5) 0.52299(14) 0.0309(13) Uani 1 1 d . . . . .
H34 H 0.264868 0.436215 0.500630 0.037 Uiso 1 1 calc R U . . .
C35 C 0.4345(3) 0.5989(5) 0.51356(13) 0.0278(12) Uani 1 1 d . . . . .
H35 H 0.409576 0.591519 0.492702 0.033 Uiso 1 1 calc R U . . .
C36 C 0.5070(4) 0.6672(5) 0.51788(14) 0.0324(13) Uani 1 1 d . . . . .
H36 H 0.532006 0.706368 0.499915 0.039 Uiso 1 1 calc R U . . .
C37 C 0.5442(3) 0.6791(5) 0.54856(15) 0.0273(13) Uani 1 1 d . . . . .
H37 H 0.594010 0.726611 0.551046 0.033 Uiso 1 1 calc R U . . .
C38 C 0.5100(3) 0.6234(5) 0.57521(13) 0.0227(11) Uani 1 1 d . . . . .
H38 H 0.535101 0.632655 0.595990 0.027 Uiso 1 1 calc R U . . .
C39 C 0.4340(3) 0.1870(4) 0.58740(12) 0.0211(11) Uani 1 1 d . . . . .
H39 H 0.391174 0.207857 0.602768 0.025 Uiso 1 1 calc R U . . .
C40 C 0.4229(3) 0.0923(5) 0.56655(13) 0.0277(12) Uani 1 1 d . . . . .
H40 H 0.371252 0.047772 0.567550 0.033 Uiso 1 1 calc R U . . .
C41 C 0.4861(4) 0.0617(5) 0.54430(13) 0.0308(13) Uani 1 1 d . . . . .
H41 H 0.476933 -0.003466 0.530406 0.037 Uiso 1 1 calc R U . . .
C42 C 0.5618(4) 0.1242(5) 0.54203(13) 0.0277(12) Uani 1 1 d . . . . .
H42 H 0.604551 0.102079 0.526769 0.033 Uiso 1 1 calc R U . . .
C43 C 0.7259(3) 0.3190(5) 0.55233(14) 0.0303(13) Uani 1 1 d . . . . .
H43 H 0.744379 0.268979 0.535332 0.036 Uiso 1 1 calc R U . . .
C44 C 0.7777(3) 0.4092(5) 0.56279(16) 0.0343(14) Uani 1 1 d . . . . .
H44 H 0.831855 0.421715 0.552667 0.041 Uiso 1 1 calc R U . . .
C45 C 0.7521(3) 0.4829(5) 0.58807(15) 0.0320(14) Uani 1 1 d . . . . .
H45 H 0.789174 0.544692 0.594737 0.038 Uiso 1 1 calc R U . . .
C46 C 0.6739(3) 0.4676(5) 0.60351(14) 0.0251(12) Uani 1 1 d . . . . .
H46 H 0.657177 0.516329 0.621047 0.030 Uiso 1 1 calc R U . . .

loop_
_atom_site_aniso_label
_atom_site_aniso_U_11
_atom_site_aniso_U_22
_atom_site_aniso_U_33
_atom_site_aniso_U_23
_atom_site_aniso_U_13
_atom_site_aniso_U_12
O1 0.0200(16) 0.032(2) 0.0114(17) 0.0048(15) 0.0003(13) 0.0159(15)
O2 0.0223(17) 0.037(2) 0.0104(17) 0.0018(15) -0.0027(13) 0.0164(16)
N1 0.029(2) 0.040(3) 0.029(3) 0.011(2) -0.003(2) 0.016(2)
N2 0.0196(19) 0.018(2) 0.013(2) 0.0014(17) -0.0026(15) -0.0007(17)
N3 0.0164(19) 0.017(2) 0.020(2) -0.0008(18) 0.0006(16) -0.0010(16)
N4 0.027(2) 0.043(3) 0.038(3) 0.005(3) 0.000(2) 0.014(2)
C1 0.015(2) 0.014(2) 0.015(2) -0.0013(19) 0.0035(17) 0.0040(19)
C2 0.014(2) 0.014(2) 0.017(2) 0.006(2) -0.0029(17) 0.0060(18)
C3 0.020(2) 0.009(2) 0.017(2) 0.0003(18) -0.0006(18) -0.0014(19)
C4 0.020(2) 0.014(2) 0.018(2) -0.002(2) 0.0024(19) -0.001(2)
C5 0.017(2) 0.007(2) 0.019(2) -0.0012(18) -0.0024(18) 0.0006(18)
C6 0.020(2) 0.008(2) 0.015(2) 0.0021(18) -0.0035(18) -0.0012(19)
C7 0.016(2) 0.016(2) 0.013(2) 0.0002(19) -0.0008(17) -0.0011(19)
C8 0.016(2) 0.015(2) 0.017(2) 0.002(2) -0.0019(18) -0.0006(19)
C9 0.014(2) 0.013(2) 0.018(2) -0.0019(19) -0.0036(18) -0.0002(18)
C10 0.017(2) 0.011(2) 0.017(2) 0.0015(19) -0.0028(18) -0.0014(19)
C11 0.018(2) 0.017(2) 0.016(2) -0.0020(19) 0.0022(18) -0.003(2)
C12 0.013(2) 0.017(3) 0.015(2) 0.0000(19) -0.0043(17) 0.0031(18)
C13 0.031(3) 0.023(3) 0.015(3) 0.002(2) -0.005(2) 0.006(2)
C14 0.155(9) 0.040(5) 0.061(6) 0.006(4) -0.073(6) -0.021(5)
C15 0.016(2) 0.014(2) 0.016(2) 0.0002(19) 0.0012(18) 0.0024(19)
C16 0.017(2) 0.028(3) 0.026(3) -0.002(2) 0.006(2) 0.007(2)
C17 0.019(2) 0.022(3) 0.012(2) 0.000(2) -0.0040(18) -0.005(2)
C18 0.016(2) 0.012(2) 0.019(2) -0.0033(19) -0.0049(18) 0.0027(18)
C19 0.021(2) 0.013(2) 0.018(3) 0.001(2) -0.0041(19) 0.002(2)
C20 0.021(2) 0.021(3) 0.015(2) 0.002(2) 0.0020(18) 0.012(2)
C21 0.019(2) 0.013(2) 0.017(2) -0.0009(19) 0.0003(19) 0.0059(19)
C22 0.020(2) 0.017(3) 0.016(2) 0.0009(19) -0.0012(19) 0.005(2)
C23 0.024(2) 0.020(3) 0.015(2) -0.002(2) 0.0021(19) 0.005(2)
C24 0.022(2) 0.020(3) 0.019(3) 0.006(2) 0.0005(19) 0.005(2)
C25 0.018(2) 0.023(3) 0.016(2) 0.005(2) -0.0028(18) 0.002(2)
C26 0.025(3) 0.027(3) 0.014(2) 0.001(2) 0.0015(19) 0.003(2)
C27 0.070(5) 0.106(7) 0.021(3) 0.014(4) -0.004(3) 0.048(5)
C28 0.050(4) 0.099(7) 0.016(3) 0.022(4) 0.003(3) 0.006(4)
C29 0.017(2) 0.027(3) 0.034(3) -0.006(2) -0.004(2) 0.006(2)
C30 0.030(3) 0.016(3) 0.035(3) -0.003(2) 0.004(2) 0.006(2)
C31 0.022(2) 0.021(3) 0.028(3) -0.001(2) -0.005(2) -0.003(2)
C32 0.026(3) 0.017(3) 0.044(4) 0.002(3) -0.006(2) -0.006(2)
C33 0.035(3) 0.030(3) 0.034(3) -0.004(3) -0.019(3) -0.005(3)
C34 0.039(3) 0.027(3) 0.026(3) -0.007(3) -0.009(2) 0.002(3)
C35 0.036(3) 0.027(3) 0.021(3) 0.003(2) 0.006(2) 0.013(3)
C36 0.033(3) 0.032(3) 0.032(3) 0.012(3) 0.013(2) 0.009(3)
C37 0.020(3) 0.013(3) 0.048(4) 0.005(3) 0.008(2) -0.002(2)
C38 0.021(2) 0.019(3) 0.028(3) -0.001(2) -0.001(2) 0.001(2)
C39 0.024(2) 0.022(3) 0.017(2) -0.003(2) 0.005(2) 0.003(2)
C40 0.033(3) 0.027(3) 0.024(3) -0.006(2) -0.002(2) -0.002(2)
C41 0.047(3) 0.025(3) 0.021(3) -0.005(2) -0.002(2) -0.002(3)
C42 0.036(3) 0.028(3) 0.019(3) -0.002(2) 0.006(2) 0.007(2)
C43 0.022(3) 0.037(3) 0.032(3) 0.005(3) 0.011(2) 0.008(2)
C44 0.020(3) 0.035(4) 0.048(4) 0.008(3) 0.006(2) 0.000(2)
C45 0.022(3) 0.022(3) 0.052(4) 0.011(3) -0.006(3) -0.006(2)
C46 0.020(2) 0.022(3) 0.034(3) 0.002(2) 0.002(2) 0.002(2)

_geom_special_details            
;
 All esds (except the esd in the dihedral angle between two l.s. planes)
 are estimated using the full covariance matrix.  The cell esds are taken
 into account individually in the estimation of esds in distances, angles
 and torsion angles; correlations between esds in cell parameters are only
 used when they are defined by crystal symmetry.  An approximate (isotropic)
 treatment of cell esds is used for estimating esds involving l.s. planes.
;

loop_
_geom_bond_atom_site_label_1
_geom_bond_atom_site_label_2
_geom_bond_distance
_geom_bond_site_symmetry_2
_geom_bond_publ_flag
O1 C7 1.364(6) . ?
O1 C6 1.410(5) . ?
O2 C8 1.365(6) . ?
O2 C1 1.415(6) . ?
N1 C17 1.138(7) . ?
N2 C21 1.398(6) . ?
N2 C18 1.405(6) . ?
N2 C10 1.415(6) . ?
N3 C22 1.405(6) . ?
N3 C25 1.407(6) . ?
N3 C11 1.420(6) . ?
N4 C26 1.143(7) . ?
C1 C6 1.376(7) . ?
C1 C2 1.376(7) . ?
C2 C3 1.399(7) . ?
C3 C4 1.399(7) . ?
C3 C13 1.527(7) . ?
C4 C5 1.397(7) . ?
C5 C6 1.395(7) . ?
C5 C15 1.547(6) . ?
C7 C8 1.383(7) . ?
C7 C9 1.402(7) . ?
C8 C12 1.392(7) . ?
C9 C10 1.410(7) . ?
C9 C17 1.444(7) . ?
C10 C11 1.392(7) . ?
C11 C12 1.410(7) . ?
C12 C26 1.437(7) . ?
C13 C14 1.505(9) . ?
C13 C27 1.519(8) . ?
C13 C28 1.550(8) . ?
C15 C30 1.537(7) . ?
C15 C16 1.538(6) . ?
C15 C29 1.538(7) . ?
C18 C31 1.393(7) . ?
C18 C19 1.421(7) . ?
C19 C34 1.391(7) . ?
C19 C20 1.440(7) . ?
C20 C35 1.393(7) . ?
C20 C21 1.423(7) . ?
C21 C38 1.396(7) . ?
C22 C39 1.386(7) . ?
C22 C23 1.407(7) . ?
C23 C42 1.398(7) . ?
C23 C24 1.441(7) . ?
C24 C43 1.409(7) . ?
C24 C25 1.417(7) . ?
C25 C46 1.381(7) . ?
C31 C32 1.371(7) . ?
C32 C33 1.411(8) . ?
C33 C34 1.381(8) . ?
C35 C36 1.379(8) . ?
C36 C37 1.401(8) . ?
C37 C38 1.378(8) . ?
C39 C40 1.392(7) . ?
C40 C41 1.390(8) . ?
C41 C42 1.376(8) . ?
C43 C44 1.374(9) . ?
C44 C45 1.399(9) . ?
C45 C46 1.382(8) . ?

loop_
_geom_angle_atom_site_label_1
_geom_angle_atom_site_label_2
_geom_angle_atom_site_label_3
_geom_angle
_geom_angle_site_symmetry_1
_geom_angle_site_symmetry_3
_geom_angle_publ_flag
C7 O1 C6 116.2(4) . . ?
C8 O2 C1 115.7(4) . . ?
C21 N2 C18 108.4(4) . . ?
C21 N2 C10 124.4(4) . . ?
C18 N2 C10 124.7(4) . . ?
C22 N3 C25 109.0(4) . . ?
C22 N3 C11 124.0(4) . . ?
C25 N3 C11 126.5(4) . . ?
C6 C1 C2 122.5(4) . . ?
C6 C1 O2 121.8(4) . . ?
C2 C1 O2 115.7(4) . . ?
C1 C2 C3 118.9(4) . . ?
C2 C3 C4 117.5(4) . . ?
C2 C3 C13 121.8(4) . . ?
C4 C3 C13 120.7(4) . . ?
C5 C4 C3 124.3(4) . . ?
C6 C5 C4 115.6(4) . . ?
C6 C5 C15 121.8(4) . . ?
C4 C5 C15 122.5(4) . . ?
C1 C6 C5 121.1(4) . . ?
C1 C6 O1 120.8(4) . . ?
C5 C6 O1 118.1(4) . . ?
O1 C7 C8 122.2(4) . . ?
O1 C7 C9 117.4(4) . . ?
C8 C7 C9 120.3(4) . . ?
O2 C8 C7 122.5(4) . . ?
O2 C8 C12 117.5(4) . . ?
C7 C8 C12 120.0(5) . . ?
C7 C9 C10 120.1(4) . . ?
C7 C9 C17 118.9(4) . . ?
C10 C9 C17 121.0(4) . . ?
C11 C10 C9 119.2(4) . . ?
C11 C10 N2 121.5(4) . . ?
C9 C10 N2 119.3(4) . . ?
C10 C11 C12 120.1(4) . . ?
C10 C11 N3 121.2(4) . . ?
C12 C11 N3 118.5(4) . . ?
C8 C12 C11 120.2(4) . . ?
C8 C12 C26 120.5(4) . . ?
C11 C12 C26 119.2(4) . . ?
C14 C13 C27 110.4(6) . . ?
C14 C13 C3 109.2(5) . . ?
C27 C13 C3 112.8(5) . . ?
C14 C13 C28 107.4(6) . . ?
C27 C13 C28 105.7(5) . . ?
C3 C13 C28 111.0(4) . . ?
C30 C15 C16 108.7(4) . . ?
C30 C15 C29 110.2(4) . . ?
C16 C15 C29 106.9(4) . . ?
C30 C15 C5 109.4(4) . . ?
C16 C15 C5 110.8(4) . . ?
C29 C15 C5 110.9(4) . . ?
N1 C17 C9 178.2(5) . . ?
C31 C18 N2 129.0(5) . . ?
C31 C18 C19 122.3(4) . . ?
N2 C18 C19 108.7(4) . . ?
C34 C19 C18 118.7(5) . . ?
C34 C19 C20 134.2(5) . . ?
C18 C19 C20 107.0(4) . . ?
C35 C20 C21 118.6(5) . . ?
C35 C20 C19 134.4(5) . . ?
C21 C20 C19 107.1(4) . . ?
C38 C21 N2 129.5(5) . . ?
C38 C21 C20 121.6(5) . . ?
N2 C21 C20 108.8(4) . . ?
C39 C22 N3 128.7(4) . . ?
C39 C22 C23 123.0(5) . . ?
N3 C22 C23 108.3(4) . . ?
C42 C23 C22 118.2(5) . . ?
C42 C23 C24 134.3(5) . . ?
C22 C23 C24 107.4(4) . . ?
C43 C24 C25 117.9(5) . . ?
C43 C24 C23 134.5(5) . . ?
C25 C24 C23 107.6(4) . . ?
C46 C25 N3 129.3(5) . . ?
C46 C25 C24 123.0(5) . . ?
N3 C25 C24 107.6(4) . . ?
N4 C26 C12 178.7(6) . . ?
C32 C31 C18 117.4(5) . . ?
C31 C32 C33 121.4(5) . . ?
C34 C33 C32 121.0(5) . . ?
C33 C34 C19 119.2(5) . . ?
C36 C35 C20 119.9(5) . . ?
C35 C36 C37 120.5(5) . . ?
C38 C37 C36 121.5(5) . . ?
C37 C38 C21 117.8(5) . . ?
C22 C39 C40 116.9(5) . . ?
C41 C40 C39 121.2(5) . . ?
C42 C41 C40 121.2(5) . . ?
C41 C42 C23 119.4(5) . . ?
C44 C43 C24 119.2(5) . . ?
C43 C44 C45 121.2(5) . . ?
C46 C45 C44 121.3(5) . . ?
C25 C46 C45 117.3(5) . . ?

_refine_diff_density_max         0.524
_refine_diff_density_min         -0.442
_refine_diff_density_rms         0.083

_shelx_res_file                  
;
TITL a3_a.res in Pbca
    a3_a.res
    created by SHELXL-2019/1 at 23:40:05 on 26-Nov-2024
REM Old TITL a3 in Pbca
REM SHELXT solution in Pbca: R1 0.257, Rweak 0.103, Alpha 0.147
REM <I/s>   0.976 for  810 systematic absences,  Orientation as input
REM Formula found by SHELXT:  C46 N4 O2
CELL  0.71073  15.5190  11.3944  41.3973   90.000   90.000   90.000
ZERR  146.000   0.0025   0.0022   0.0075    0.000    0.000    0.000
LATT  1
SYMM 1/2-X, -Y, 1/2+Z
SYMM -X, 1/2+Y, 1/2-Z
SYMM 1/2+X, 1/2-Y, -Z
SFAC C H N O
UNIT 146 146 146 146
ACTA
LIST 4
TEMP -123.000
L.S. 10
BOND
REM LIST 6
FMAP 2
PLAN 20
WGHT    0.012500   23.924900
FVAR       0.12150
O1    4    0.351069    0.510244    0.708393    11.00000    0.02002    0.03167 =
         0.01142    0.00484    0.00030    0.01588
O2    4    0.502012    0.372401    0.717222    11.00000    0.02229    0.03714 =
         0.01044    0.00177   -0.00267    0.01641
N1    3    0.237237    0.632845    0.646376    11.00000    0.02910    0.04042 =
         0.02932    0.01122   -0.00258    0.01576
N2    3    0.388441    0.491457    0.593393    11.00000    0.01960    0.01788 =
         0.01287    0.00139   -0.00256   -0.00068
N3    3    0.537853    0.347212    0.602540    11.00000    0.01641    0.01698 =
         0.02001   -0.00076    0.00058   -0.00103
N4    3    0.655010    0.237025    0.667445    11.00000    0.02700    0.04334 =
         0.03759    0.00489   -0.00026    0.01360
C1    1    0.448775    0.404499    0.743532    11.00000    0.01490    0.01442 =
         0.01470   -0.00132    0.00346    0.00397
C2    1    0.475339    0.365899    0.773412    11.00000    0.01448    0.01398 =
         0.01674    0.00611   -0.00286    0.00604
AFIX  43
H2    2    0.525462    0.318645    0.775506    11.00000   -1.20000
AFIX   0
C3    1    0.427297    0.397414    0.800648    11.00000    0.01995    0.00855 =
         0.01655    0.00026   -0.00058   -0.00144
C4    1    0.350776    0.459736    0.795586    11.00000    0.02047    0.01375 =
         0.01803   -0.00232    0.00237   -0.00077
AFIX  43
H4    2    0.316512    0.478147    0.813915    11.00000   -1.20000
AFIX   0
C5    1    0.321483    0.496648    0.765328    11.00000    0.01668    0.00657 =
         0.01930   -0.00115   -0.00243    0.00057
C6    1    0.374642    0.468828    0.739253    11.00000    0.02015    0.00807 =
         0.01453    0.00206   -0.00347   -0.00115
C7    1    0.398100    0.468623    0.683028    11.00000    0.01569    0.01559 =
         0.01340    0.00020   -0.00080   -0.00114
C8    1    0.472251    0.403111    0.687358    11.00000    0.01627    0.01477 =
         0.01716    0.00227   -0.00193   -0.00058
C9    1    0.370981    0.499613    0.651865    11.00000    0.01435    0.01281 =
         0.01847   -0.00189   -0.00361   -0.00019
C10   1    0.417667    0.461004    0.624659    11.00000    0.01721    0.01107 =
         0.01728    0.00152   -0.00284   -0.00136
C11   1    0.492038    0.394777    0.629177    11.00000    0.01800    0.01658 =
         0.01626   -0.00204    0.00220   -0.00333
C12   1    0.519156    0.365149    0.660657    11.00000    0.01279    0.01678 =
         0.01544   -0.00005   -0.00427    0.00307
C13   1    0.457890    0.368898    0.834830    11.00000    0.03117    0.02272 =
         0.01501    0.00214   -0.00485    0.00624
C14   1    0.484743    0.480514    0.851441    11.00000    0.15511    0.04046 =
         0.06116    0.00566   -0.07296   -0.02051
AFIX 137
H14A  2    0.536765    0.511547    0.841091    11.00000   -1.50000
H14B  2    0.496705    0.464284    0.874252    11.00000   -1.50000
H14C  2    0.438249    0.538408    0.849798    11.00000   -1.50000
AFIX   0
C15   1    0.236966    0.566912    0.760925    11.00000    0.01618    0.01399 =
         0.01608    0.00025    0.00122    0.00238
C16   1    0.186360    0.572949    0.792831    11.00000    0.01749    0.02832 =
         0.02609   -0.00150    0.00579    0.00667
AFIX 137
H16A  2    0.132648    0.616453    0.789425    11.00000   -1.50000
H16B  2    0.221199    0.612991    0.809213    11.00000   -1.50000
H16C  2    0.172990    0.493248    0.800183    11.00000   -1.50000
AFIX   0
C17   1    0.296244    0.573916    0.648306    11.00000    0.01857    0.02240 =
         0.01192   -0.00040   -0.00403   -0.00451
C18   1    0.319646    0.436684    0.577293    11.00000    0.01586    0.01201 =
         0.01869   -0.00328   -0.00490    0.00268
C19   1    0.324216    0.465640    0.543939    11.00000    0.02145    0.01308 =
         0.01849    0.00068   -0.00407    0.00243
C20   1    0.397914    0.540913    0.539813    11.00000    0.02106    0.02066 =
         0.01536    0.00156    0.00199    0.01181
C21   1    0.437346    0.553097    0.570663    11.00000    0.01941    0.01328 =
         0.01694   -0.00095    0.00032    0.00585
C22   1    0.510270    0.249349    0.584675    11.00000    0.01952    0.01741 =
         0.01591    0.00095   -0.00121    0.00474
C23   1    0.575219    0.220351    0.562363    11.00000    0.02414    0.02034 =
         0.01467   -0.00181    0.00209    0.00546
C24   1    0.645177    0.301661    0.567122    11.00000    0.02159    0.02025 =
         0.01879    0.00579    0.00047    0.00550
C25   1    0.621244    0.378696    0.592439    11.00000    0.01824    0.02320 =
         0.01553    0.00543   -0.00275    0.00168
C26   1    0.594738    0.293890    0.664780    11.00000    0.02495    0.02695 =
         0.01370    0.00056    0.00151    0.00260
C27   1    0.530895    0.280118    0.835413    11.00000    0.06966    0.10631 =
         0.02075    0.01371   -0.00354    0.04834
AFIX 137
H27A  2    0.513660    0.209740    0.823437    11.00000   -1.50000
H27B  2    0.543925    0.258889    0.857828    11.00000   -1.50000
H27C  2    0.582197    0.314450    0.825351    11.00000   -1.50000
AFIX   0
C28   1    0.384320    0.313701    0.855098    11.00000    0.04963    0.09944 =
         0.01579    0.02170    0.00268    0.00621
AFIX 137
H28A  2    0.370630    0.235639    0.846588    11.00000   -1.50000
H28B  2    0.333068    0.363745    0.853857    11.00000   -1.50000
H28C  2    0.402751    0.306826    0.877661    11.00000   -1.50000
AFIX   0
C29   1    0.177836    0.507268    0.736023    11.00000    0.01677    0.02707 =
         0.03416   -0.00626   -0.00421    0.00637
AFIX 137
H29A  2    0.205840    0.507802    0.714805    11.00000   -1.50000
H29B  2    0.123120    0.549959    0.734759    11.00000   -1.50000
H29C  2    0.166881    0.426049    0.742640    11.00000   -1.50000
AFIX   0
C30   1    0.258517    0.692517    0.750042    11.00000    0.03029    0.01605 =
         0.03467   -0.00256    0.00407    0.00572
AFIX 137
H30A  2    0.286989    0.690093    0.728922    11.00000   -1.50000
H30B  2    0.297024    0.729151    0.765864    11.00000   -1.50000
H30C  2    0.205275    0.738379    0.748400    11.00000   -1.50000
AFIX   0
C31   1    0.256435    0.362553    0.589740    11.00000    0.02199    0.02101 =
         0.02804   -0.00065   -0.00495   -0.00328
AFIX  43
H31   2    0.253678    0.345142    0.612158    11.00000   -1.20000
AFIX   0
C32   1    0.198359    0.315711    0.568363    11.00000    0.02615    0.01671 =
         0.04422    0.00168   -0.00583   -0.00645
AFIX  43
H32   2    0.154808    0.264326    0.576111    11.00000   -1.20000
AFIX   0
C33   1    0.201942    0.342244    0.535101    11.00000    0.03490    0.03001 =
         0.03427   -0.00395   -0.01946   -0.00492
AFIX  43
H33   2    0.161237    0.307791    0.520823    11.00000   -1.20000
AFIX   0
C34   1    0.263708    0.417520    0.522989    11.00000    0.03943    0.02745 =
         0.02568   -0.00652   -0.00920    0.00185
AFIX  43
H34   2    0.264868    0.436215    0.500630    11.00000   -1.20000
AFIX   0
C35   1    0.434529    0.598938    0.513558    11.00000    0.03557    0.02685 =
         0.02102    0.00291    0.00641    0.01334
AFIX  43
H35   2    0.409576    0.591519    0.492702    11.00000   -1.20000
AFIX   0
C36   1    0.507042    0.667165    0.517877    11.00000    0.03268    0.03221 =
         0.03232    0.01183    0.01265    0.00869
AFIX  43
H36   2    0.532006    0.706368    0.499915    11.00000   -1.20000
AFIX   0
C37   1    0.544156    0.679081    0.548556    11.00000    0.02031    0.01304 =
         0.04841    0.00454    0.00827   -0.00189
AFIX  43
H37   2    0.594010    0.726611    0.551046    11.00000   -1.20000
AFIX   0
C38   1    0.510016    0.623443    0.575211    11.00000    0.02071    0.01893 =
         0.02837   -0.00102   -0.00082    0.00117
AFIX  43
H38   2    0.535101    0.632655    0.595990    11.00000   -1.20000
AFIX   0
C39   1    0.433962    0.186981    0.587396    11.00000    0.02398    0.02219 =
         0.01705   -0.00278    0.00452    0.00255
AFIX  43
H39   2    0.391174    0.207857    0.602768    11.00000   -1.20000
AFIX   0
C40   1    0.422935    0.092304    0.566549    11.00000    0.03255    0.02660 =
         0.02396   -0.00550   -0.00168   -0.00175
AFIX  43
H40   2    0.371252    0.047772    0.567550    11.00000   -1.20000
AFIX   0
C41   1    0.486133    0.061709    0.544296    11.00000    0.04659    0.02502 =
         0.02077   -0.00501   -0.00162   -0.00236
AFIX  43
H41   2    0.476933   -0.003466    0.530406    11.00000   -1.20000
AFIX   0
C42   1    0.561802    0.124165    0.542028    11.00000    0.03640    0.02814 =
         0.01867   -0.00215    0.00628    0.00706
AFIX  43
H42   2    0.604551    0.102079    0.526769    11.00000   -1.20000
AFIX   0
C43   1    0.725925    0.319022    0.552333    11.00000    0.02214    0.03683 =
         0.03198    0.00530    0.01132    0.00819
AFIX  43
H43   2    0.744379    0.268979    0.535332    11.00000   -1.20000
AFIX   0
C44   1    0.777689    0.409194    0.562788    11.00000    0.01972    0.03524 =
         0.04800    0.00849    0.00567    0.00032
AFIX  43
H44   2    0.831855    0.421715    0.552667    11.00000   -1.20000
AFIX   0
C45   1    0.752106    0.482925    0.588066    11.00000    0.02200    0.02193 =
         0.05200    0.01115   -0.00630   -0.00572
AFIX  43
H45   2    0.789174    0.544692    0.594737    11.00000   -1.20000
AFIX   0
C46   1    0.673949    0.467622    0.603515    11.00000    0.01990    0.02168 =
         0.03366    0.00160    0.00171    0.00203
AFIX  43
H46   2    0.657177    0.516329    0.621047    11.00000   -1.20000
AFIX   0
HKLF 4


REM  a3_a.res in Pbca
REM wR2 = 0.2580, GooF = S = 1.114, Restrained GooF = 1.114 for all data
REM R1 = 0.1435 for 4399 Fo > 4sig(Fo) and 0.2663 for all 9518 data
REM 475 parameters refined using 0 restraints

END

WGHT      0.0121     24.0153

REM Highest difference peak  0.524,  deepest hole -0.442,  1-sigma level  0.083
Q1    1   0.5516  0.4493  0.8403  11.00000  0.05    0.52
Q2    1   0.4008  0.4044  0.8603  11.00000  0.05    0.48
Q3    1   0.4978  0.5577  0.5718  11.00000  0.05    0.38
Q4    1   0.2795  0.5375  0.7638  11.00000  0.05    0.34
Q5    1   0.2420  0.1456  0.5698  11.00000  0.05    0.33
Q6    1   0.2434  0.5567  0.6513  11.00000  0.05    0.32
Q7    1   0.3486  0.6576  0.5443  11.00000  0.05    0.31
Q8    1   0.5853  0.4810  0.8170  11.00000  0.05    0.31
Q9    1   0.3136  0.0898  0.5623  11.00000  0.05    0.30
Q10   1   0.5630  0.1447  0.7726  11.00000  0.05    0.29
Q11   1   0.4277  0.4743  0.7414  11.00000  0.05    0.29
Q12   1   0.3770  0.3394  0.6659  11.00000  0.05    0.29
Q13   1   0.3559  0.4374  0.7068  11.00000  0.05    0.29
Q14   1   0.3506  0.4206  0.6678  11.00000  0.05    0.29
Q15   1   0.5567  0.2102  0.5488  11.00000  0.05    0.28
Q16   1   0.6504  0.3181  0.7925  11.00000  0.05    0.28
Q17   1   0.4963  0.6864  0.5960  11.00000  0.05    0.28
Q18   1   0.2908  0.2921  0.5908  11.00000  0.05    0.28
Q19   1   0.3107  0.3650  0.5782  11.00000  0.05    0.28
Q20   1   0.1166  0.2045  0.5724  11.00000  0.05    0.28
;
_shelx_res_checksum              63232
